# Supplementary material for: The Mining for Flowering-Related Genes Based on De Novo Transcriptome Sequencing in the Endangered Plant Phoebe chekiangensis
Source: Int J Mol Sci. 2025 Jan 24;26(3):1000. doi: 10.3390/ijms26031000 (PMC11817208; doi:10.3390/ijms26031000)
Supplement: Supplementary file 1 [file ijms-26-01000-s001.zip]

Archive with 6 entries (6 files):
- Table S1 P. chekiangensis Nr Database Annotation Information.xlsx
- Table S2 P. chekiangensis Transcriptome RPKM Data.xls
- Table S3 P. chekiangensis GO Annotation Information.xlsx
- Table S4 P. chekiangensis KEGG Annotation Information.xls
- Table S5 P. chekiangensis KOG Annotation Information.xls
- Table S6 Primers for qPCR.xlsx
