# Supplementary material for: The Mining for Flowering-Related Genes Based on De Novo Transcriptome Sequencing in the Endangered Plant Phoebe chekiangensis
Source: Int J Mol Sci. 2025 Jan 24;26(3):1000. doi: 10.3390/ijms26031000 (PMC11817208; doi:10.3390/ijms26031000)
Supplement: Supplementary file 1 [file ijms-26-01000-s001.zip › Table S1 P. chekiangensis Nr Database Annotation Information.xlsx]

## Sheet: Table S1
Species	AnnotationGenes		Top10Species	AnnotationGenes	AllAnnotationGenes	Ratio%
Vitis vinifera	25643		Vitis vinifera	25643	47438	0.5406
Populus trichocarpa	5201		Populus trichocarpa	5201	47438	0.1096
Ricinus communis	4857		Ricinus communis	4857	47438	0.1024
Glycine max	2417		Glycine max	2417	47438	0.051
Medicago truncatula	990		Medicago truncatula	990	47438	0.0209
Oryza sativa Japonica Group	853		Oryza sativa Japonica Group	853	47438	0.018
Arabidopsis thaliana	536		Arabidopsis thaliana	536	47438	0.0113
Sorghum bicolor	418		Sorghum bicolor	418	47438	0.0088
Picea sitchensis	398		Picea sitchensis	398	47438	0.0084
Zea mays	390		Zea mays	390	47438	0.0082
Brachypodium distachyon	369		all	41703	47438	0.8791
Oryza sativa Indica Group	346
Lotus japonicus	290
Arabidopsis lyrata subsp. lyrata	282
Hordeum vulgare subsp. vulgare	212
Elaeis guineensis	160
Nicotiana tabacum	152
Persea americana	150
Gossypium hirsutum	146
Malus x domestica	92
Solanum lycopersicum	91
Jatropha curcas	79
Amblyomma maculatum	70
Hevea brasiliensis	64
Camellia sinensis	63
Selaginella moellendorffii	60
Solanum tuberosum	59
Cucumis melo subsp. melo	57
Physcomitrella patens subsp. patens	52
Dimocarpus longan	43
Musa acuminata	39
Beta vulgaris subsp. vulgaris	38
Asparagus officinalis	35
Chimonanthus praecox	34
Cucumis sativus	30
Coptis japonica	30
Populus trichocarpa x Populus deltoides	30
Triticum aestivum	29
Liriodendron tulipifera	29
Prunus persica	28
Pisum sativum	27
Arachis hypogaea	26
Platanus x acerifolia	25
Coptis japonica var. dissecta	25
Nicotiana benthamiana	25
Musa acuminata AAA Group	24
Solanum demissum	23
Annona cherimola	22
Vitis pseudoreticulata	21
Ipomoea nil	21
Citrus sinensis	21
Populus deltoides	20
Citrus unshiu	19
Cinnamomum osmophloeum	19
Cucumis melo	18
Citrus trifoliata	18
Petunia x hybrida	18
Helianthus annuus	18
Nelumbo nucifera	17
Cicer arietinum	17
Brassica napus	17
Phaseolus vulgaris	17
Citrullus lanatus	17
Lycoris longituba	16
Manihot esculenta	16
Sandersonia aurantiaca	16
Apostichopus japonicus	15
Capsicum annuum	15
Actinidia deliciosa	15
Catharanthus roseus	15
Papaver somniferum	15
Beta vulgaris subsp. maritima	14
Musa balbisiana	14
Carica papaya	14
Camptotheca acuminata	14
Oryza sativa	14
Ananas comosus	14
Rhododendron kanehirai	14
Prunus dulcis	14
Thellungiella halophila	14
Coffea arabica	14
Phoenix dactylifera	14
Cinnamomum camphora	13
Magnolia grandiflora	13
Cleome spinosa	13
Hyacinthus orientalis	13
Gossypium barbadense	13
Silene latifolia	13
Populus tremula x Populus tremuloides	12
Populus tremula x Populus alba	12
Fagus sylvatica	12
Rhododendron formosanum	12
Citrus maxima	12
Daucus carota	12
Vernicia fordii	11
Calycanthus floridus var. glaucus	11
Nicotiana attenuata	11
Doryanthes excelsa	11
Raphanus sativus	11
Linum usitatissimum	11
Allium cepa	11
Plantago major	11
Beta vulgaris	10
Homo sapiens	10
Mesembryanthemum crystallinum	10
Vigna radiata	10
Neslia paniculata	9
Lilium longiflorum	9
Phalaenopsis aphrodite subsp. formosana	9
Vicia faba	9
Pachysandra terminalis	8
Betula platyphylla	8
Corylus avellana	8
Magnolia praecocissima	8
Capsella grandiflora	8
Aquilegia viridiflora	8
Eucalyptus camaldulensis	8
Populus tremula	8
Mangifera indica	8
Pinus taeda	8
Vitis riparia	8
Ageratina adenophora	8
Prunus avium	8
Triticum durum	8
Nepenthes alata	8
Panax ginseng	8
Vitis amurensis	8
Humulus lupulus	7
Cupressus sempervirens	7
Capsella bursa-pastoris	7
Diospyros kaki	7
Populus alba	7
Spinacia oleracea	7
Castanea sativa	7
Erythroxylum coca	7
Solanum nigrum	7
Magnolia denudata	7
Petroselinum crispum	7
Populus x canadensis	7
Pyrus pyrifolia	7
Ginkgo biloba	7
synthetic construct	7
Thalictrum flavum subsp. glaucum	7
Allium sativum	7
Wolffia arrhiza	7
Lolium perenne	6
Bruguiera gymnorhiza	6
Pseudotsuga menziesii	6
Cocos nucifera	6
Codonopsis lanceolata	6
Mitragyna speciosa	6
Brassica juncea	6
Zantedeschia aethiopica	6
Malus pumila	6
Agave tequilana	6
Solanum bulbocastanum	6
Ipomoea purpurea	6
Medicago sativa	6
Ipomoea batatas	6
Gossypium arboreum	6
Sesamum indicum	6
Juglans nigra x Juglans regia	6
Eucalyptus globulus	6
Lonicera japonica	6
Theobroma cacao	6
Amorphophallus konjac	6
Aquilegia formosa	6
Coffea canephora	6
Cinnamomum micranthum f. kanehirae	6
Pandanus amaryllifolius	6
Tagetes patula	6
Gardenia jasminoides	6
Fragaria x ananassa	5
Elaeis oleifera	5
Vigna unguiculata	5
Prunus armeniaca	5
Nicotiana plumbaginifolia	5
Betula pendula	5
Amborella trichopoda	5
Castanea mollissima	5
Eucalyptus globulus subsp. globulus	5
Magnolia virginiana	5
Brassica rapa subsp. pekinensis	5
Daphnia pulex	5
Pyrus communis	5
Antirrhinum majus	5
(Populus tomentosa x P. bolleana) x P. tomentosa	5
Actinidia chinensis	5
Tetracentron sinense	5
Ziziphus jujuba	5
Solanum chacoense	5
Litchi chinensis	5
Phytolacca acinosa	5
Rosa hybrid cultivar	4
Camellia oleifera	4
Burkholderia multivorans ATCC 17616	4
Hordeum vulgare	4
Nerium oleander	4
Zinnia violacea	4
Nicotiana sylvestris	4
Schisandra chinensis	4
Mimosa pudica	4
Prunus salicina	4
Picea mariana	4
Musa ABB Group	4
Citrus limon	4
Crocus sativus	4
Macaca mulatta	4
Citrus x paradisi	4
Xenoturbella bocki	4
Eschscholzia californica	4
Laurus nobilis	4
Paeonia suffruticosa	4
Populus tomentosa	4
Tulipa gesneriana	4
Panax notoginseng	4
Betula luminifera	4
Citrullus lanatus subsp. vulgaris	4
Cryptocoryne ciliata	4
Vitis labrusca	4
Arum concinnatum	4
Solanum phureja	4
Rheum australe	4
Pinus koraiensis	4
Spirodela polyrhiza	4
Morus alba	4
Narcissus pseudonarcissus	4
Epimedium sagittatum	4
Gossypioides kirkii	4
Camellia nitidissima	4
Broussonetia papyrifera	4
Populus nigra	4
Fagus crenata	4
Wolffia australiana	4
Vitis quinquangularis	4
Vigna mungo	4
Citrus jambhiri	4
Boechera divaricarpa	3
Populus alba x Populus tremula var. glandulosa	3
Calycanthus floridus	3
Salvia miltiorrhiza	3
Pinus pinaster	3
Joinvillea ascendens	3
Musa AB Group	3
Prunus mume	3
Malus hupehensis	3
Populus deltoides x Populus maximowiczii	3
Illicium parviflorum	3
Rhododendron rubropunctatum	3
Vitis thunbergii	3
Thalictrum tuberosum	3
Aralia cordata	3
Eucalyptus pilularis	3
Olea europaea	3
Lycium barbarum	3
Nicotiana repanda	3
Solanum pimpinellifolium	3
Eriobotrya japonica	3
Nicotiana tomentosiformis	3
Cymbidium hybrid cultivar	3
Thuja plicata	3
Caenorhabditis remanei	3
Picea abies	3
Funaria hygrometrica	3
Phaseolus lunatus	3
Solanum lycopersicum var. cerasiforme	3
Hibiscus cannabinus	3
Citrus clementina	3
Gerbera hybrid cultivar	3
Epipremnum aureum	3
Saruma henryi	3
Solanum melongena	3
Casuarina glauca	3
Persea borbonia	3
Populus euphratica	3
Thalictrum flavum	3
Clitoria ternatea	3
Vitis hybrid cultivar	3
Manilkara zapota	3
Capsella rubella	3
Zingiber zerumbet	3
Physcomitrella patens	3
Artemisia annua	3
Talaromyces stipitatus ATCC 10500	3
Oryza brachyantha	3
Cycas taitungensis	3
Ipomoea trifida	3
Triticum urartu	3
Brassica rapa	3
Arabidopsis arenosa	3
Piper colubrinum	3
Hakea actites	3
Cryptomeria japonica	2
Phyllostachys praecox	2
Oryza minuta	2
Bifidobacterium longum subsp. infantis CCUG 52486	2
Narcissus tazetta var. chinensis	2
Datisca glomerata	2
Michelia chapensis	2
Crocus vernus	2
Momordica charantia	2
Tamarix hispida	2
Prunus dulcis x Prunus persica	2
Saussurea medusa	2
Punica granatum	2
Spodoptera frugiperda	2
Prunus cerasus var. caproniana	2
Argemone mexicana	2
Vibrio cholerae 1587	2
Blepharisma japonicum	2
Corbichonia decumbens	2
Citrus aurantium	2
Curvibacter putative symbiont of Hydra magnipapillata	2
Parrotia persica	2
Loa loa	2
Isotricha prostoma	2
Gladiolus grandiflorus	2
Chlorophytum borivilianum	2
Coptis chinensis	2
Abies grandis	2
Carex novae-angliae	2
Vitis rupestris	2
Berlinia confusa	2
Capnoides sempervirens	2
Tradescantia fluminensis	2
Cistus creticus	2
Vasconcellea cundinamarcensis	2
Cuphea avigera var. pulcherrima	2
Tilia platyphyllos	2
Propionibacterium acnes HL053PA2	2
Salix miyabeana	2
Actinidia latifolia	2
Consolida orientalis	2
Cricetulus griseus	2
Oikopleura dioica	2
Symonanthus bancroftii	2
Vicia faba var. minor	2
Marinobacter hydrocarbonoclasticus ATCC 49840	2
Brassica oleracea var. italica	2
Agapanthus praecox	2
Triglochin maritima	2
(Populus tomentosa x P. bolleana) x P. tomentosa var. truncata	2
Eleutherococcus trifoliatus	2
Gentiana lutea	2
Galanthus nivalis	2
Phormium cookianum	2
Microscilla marina ATCC 23134	2
Tetrahymena thermophila SB210	2
Aster yellows phytoplasma	2
Eucalyptus perriniana	2
Lemna gibba	2
Morus alba var. multicaulis	2
Amaranthus sp. LHY-2011	2
Avena sativa	2
Micromeria helianthemifolia	2
Agapanthus africanus	2
Lysichiton camtschatcensis	2
Colocasia esculenta	2
Arachis diogoi	2
Salmo salar	2
Dioscorea tokoro	2
Beta macrocarpa	2
Rhodospirillum photometricum DSM 122	2
Millettia pinnata	2
Acorus americanus	2
Camellia sinensis var. sinensis	2
Astrocaryum scopatum	2
Zinnia elegans	2
Ocotea catharinensis	2
Parastichopus nigripunctatus	2
Dendrobium sp. XMW-2002-8	2
Populus tremuloides	2
Sesbania rostrata	2
Malassezia globosa CBS 7966	2
Litsea cubeba	2
Magnolia liliiflora	2
Populus alba x Populus grandidentata	2
Turnera subulata	2
Cardamine sp. SIM-2007	2
Rhododendron hyperythrum	2
Serpula lacrymans var. lacrymans S7.9	2
Salix gilgiana	2
Lilium davidii	2
Ipomoea sp. Kenyan	2
Cucurbita maxima	2
Hydrangea macrophylla	2
Brachypodium sylvaticum	2
Lithospermum erythrorhizon	2
Zostera marina	2
Juglans nigra	2
Solanum torvum	2
Metroxylon sagu	2
Phaseolus acutifolius	2
Actinidia arguta	2
Chloranthus serratus	2
Cercocarpus betuloides	2
Helianthus tuberosus	2
Avena strigosa	2
Cichorium intybus	2
Platanus orientalis	2
Arabidopsis halleri	2
Arabidopsis lyrata subsp. petraea	2
Citrus iyo	2
Eucalyptus gunnii	2
Adonis aestivalis var. palaestina	2
Sesuvium portulacastrum	2
Virola sebifera	2
Vigna aconitifolia	2
Clematoclethra scandens subsp. tomentella	2
Prosopis juliflora	2
Citrus longispina	2
Daucus carota subsp. sativus	2
Pachycladon fastigiatum	2
Phragmipedium longifolium	2
Bruguiera sexangula	2
Lotus corniculatus	2
Pueraria montana var. lobata	2
Glycine soja	2
Cinnamomum longipaniculatum	2
Populus sp. UG-2006	2
Rubus idaeus	2
Chrysanthemum x morifolium	2
Propionibacterium acnes HL027PA2	2
Picea wilsonii	2
Pinus contorta	2
Musa AAB Group	2
Nolina atopocarpa	2
Perilla frutescens	2
Typha angustifolia	2
Populus balsamifera	2
Gossypium trilobum	2
Medicago sativa subsp. x varia	2
Nicotiana langsdorffii x Nicotiana sanderae	2
Hydra magnipapillata	2
Prunus salicina var. cordata	2
Citrus hybrid cultivar	2
Leucaena leucocephala	2
Crocosphaera watsonii WH 8501	2
Cycas revoluta	2
Rhododendron oldhamii	2
Euonymus alatus	2
Quercus suber	2
Eucalyptus cinerea	2
Pinus elliottii	2
Macadamia tetraphylla	2
Sansevieria trifasciata	2
Salix sachalinensis	2
Leymus chinensis	2
Paspalum simplex	2
Cynara cardunculus	2
Moniliophthora perniciosa FA553	2
Brassica oleracea	2
Carya cathayensis	2
Fritillaria agrestis	2
Tropaeolum majus	2
Ravenea hildebrandtii	2
Serpula lacrymans var. lacrymans S7.3	2
Aegilops speltoides	2
Anthurium andraeanum	2
Allium ampeloprasum	2
Garcinia mangostana	2
Mesembryanthemum crystallinum, leaf, Peptide Partial, 170 aa	2
Melampsora larici-populina 98AG31	2
Robinia pseudoacacia	2
Glycyrrhiza uralensis	2
Dendrobium nobile	2
Lemna minor	2
Gossypium herbaceum	2
Malus xiaojinensis	2
Populus maximowiczii x Populus nigra	2
Laburnum anagyroides	2
Campylobacter jejuni subsp. jejuni LMG 23263	1
Brucella pinnipedialis M163/99/10	1
Fragaria vesca	1
Fallopia convolvulus	1
Rubus odoratus	1
Suaeda maritima	1
Sarcandra chloranthoides	1
Arthrospira maxima CS-328	1
Nierembergia aristata	1
Cunninghamia lanceolata var. konishii	1
Aplysia californica	1
Coprobacillus sp. D7	1
Cornus florida	1
Geranium sanguineum	1
Dendrobium leptocladum	1
Salix viminalis	1
Novosphingobium sp. PP1Y	1
Noccaea caerulescens	1
Ailuropoda melanoleuca	1
Canavalia ensiformis	1
Polysphondylium pallidum PN500	1
Streptomyces sviceus ATCC 29083	1
Macaca fascicularis	1
Lepidium latifolium	1
Cucumis x hytivus	1
Lupinus angustifolius	1
Didierea madagascariensis	1
Triticum turgidum	1
Rauvolfia serpentina	1
Leptosphaeria maculans JN3	1
Solanum commersonii	1
Rosa multiflora	1
Pinus monticola	1
Moringa oleifera	1
Zygophyllum xanthoxylum	1
Cenchrus ciliaris	1
Sparganium eurycarpum	1
Triticum timopheevii subsp. armeniacum	1
Ehrlichia canis	1
Nymphaea odorata	1
Anarthria scabra	1
Dahlia pinnata	1
Ferrocalamus rimosivaginus	1
Cathaya argyrophylla	1
Taraxacum officinale	1
Nematostella vectensis	1
Scilla peruviana	1
Acinetobacter johnsonii SH046	1
Holothuria leucospilota	1
Warburgia ugandensis	1
Batillaria cumingii	1
Populus simonii x Populus nigra	1
Agave americana	1
Rhodotypos scandens	1
Cycas rumphii	1
Cyclamen persicum	1
Hovenia acerba	1
Arabidopsis lyrata	1
Ammopiptanthus mongolicus	1
Botryotinia fuckeliana B05.10	1
Salicornia europaea	1
Nicotiana suaveolens	1
Phlox drummondii	1
Perkinsus marinus ATCC 50983	1
Brassica rapa subsp. chinensis	1
Corylus heterophylla	1
Diervilla sessilifolia	1
Gossypium bickii	1
Ecballium elaterium	1
Oryza officinalis	1
Anthelia julacea	1
Nelumbo lutea	1
Chrysanthemum lavandulifolium	1
Orobanche crenata	1
Oncidium hybrid cultivar	1
Berberidopsis corallina	1
Chelidonium majus	1
Spathaspora passalidarum NRRL Y-27907	1
Populus koreana	1
Oryza glaberrima	1
Solanum peruvianum	1
Ceratophyllum demersum	1
Eleusine coracana	1
Neptunea arthritica	1
Vetiveria zizanioides	1
Zingiber officinale	1
Taxus cuspidata	1
Microbacterium laevaniformans OR221	1
Delphinium 'MagicFountains dark blue'	1
Bupleurum chinense	1
Cloning vector pBR103	1
Antirrhinum hispanicum	1
Boea hygrometrica	1
Acyrthosiphon pisum	1
Thermobia domestica	1
Bacillus thuringiensis serovar chinensis CT-43	1
Clivia gardenii	1
Pieris rapae granulovirus	1
Persea americana var. drymifolia	1
Chlorella variabilis	1
Lens culinaris subsp. culinaris	1
Aspergillus niger ATCC 1015	1
Calotropis procera	1
Brassica oleracea var. alboglabra	1
Clivia miniata	1
Amaryllis belladonna	1
Frankia alni ACN14a	1
Agropyron cristatum	1
Dendrobium thyrsiflorum	1
Eleutherococcus senticosus	1
Nicotiana glauca	1
Trypanosoma cruzi	1
Pandanus utilis	1
Solanum phureja x Solanum stenotomum	1
Escherichia sp. 3_2_53FAA	1
Nectandra sp. A.Guadamuz213	1
Listeria monocytogenes J2818	1
Fraxinus excelsior	1
Laccaria bicolor S238N-H82	1
Leptopteris wilkesiana	1
Isoetes flaccida	1
Platanus racemosa	1
Microlaena stipoides	1
Preissia quadrata	1
Clarkia xantiana var. xantiana	1
Sagotia racemosa	1
Rubia cordifolia	1
Phalaenopsis sp. SM9108	1
Nandina domestica	1
Glomerella graminicola M1.001	1
Pyrus betulifolia	1
Corchorus capsularis	1
Microcystis aeruginosa PCC 9701	1
Sabal palmetto	1
Drosophila yakuba	1
Lycoris aurea	1
Flaveria trinervia	1
Fragaria orientalis	1
Peteria thompsoniae	1
Anolis carolinensis	1
Platanus occidentalis	1
Eupomatia laurina	1
Lomandra longifolia	1
uncultured Desulfobacterium sp.	1
Schiedea globosa	1
Cowpea mild mottle virus	1
Echinolittorina ziczac	1
Streptomyces sp. e14	1
Aegiceras corniculatum	1
Gorgoleptis emarginatus	1
Chlorella pyrenoidosa	1
Verbena bracteata	1
Primula vulgaris	1
Solanum virginianum	1
Hakea divaricata	1
Eucommia ulmoides	1
Bombus terrestris	1
Juglans regia	1
Opuntia ficus-indica	1
Trifolium pratense	1
Pediculus humanus corporis	1
Oryza rufipogon	1
Camponotus floridanus	1
Pelargonium zonale	1
Solenostemon scutellarioides	1
Lagenaria siceraria	1
Saccharum officinarum	1
Dianthus caryophyllus	1
Legionella longbeachae D-4968	1
uncultured Chromatiales bacterium HF0200_41F04	1
Lepetodrilus aff. schrolli SBJ-2008	1
Landoltia punctata	1
Abies balsamea	1
Eleocharis uniglumis	1
Aegilops tauschii	1
Citrus medica	1
Oncidium Gower Ramsey	1
Kalanchoe daigremontiana	1
Alloteropsis semialata subsp. semialata	1
Parthenium argentatum	1
Toona sinensis	1
Ornithogalum virens	1
Oscillatoria sp. PCC 6506	1
Triticum monococcum	1
Puccinia graminis f. sp. tritici CRL 75-36-700-3	1
Egeria densa	1
Atriplex canescens	1
Theobroma bicolor	1
Dasypogon bromeliifolius	1
Nitella axillaris	1
Sophora flavescens	1
Anthoceros agrestis	1
Bos taurus	1
Iberis amara	1
Chamaecyparis obtusa	1
Sulfolobus solfataricus 98/2	1
Stevia rebaudiana	1
Chloranthus spicatus	1
Forsythia europaea	1
Nicotiana wigandioides	1
Ceiba pentandra	1
Culex quinquefasciatus	1
Sassafras albidum	1
Acorus gramineus	1
Clausena lansium	1
Forsythia x intermedia	1
Lactuca sativa	1
Nocardioidaceae bacterium Broad-1	1
Baptisia australis	1
Fagopyrum esculentum	1
Yucca schidigera	1
Bruinsmia styracoides	1
Brassica carinata	1
Knorringia sibirica	1
Hakea obliqua	1
Escherichia coli MS 79-10	1
Normanbya normanbyi	1
Lupinus albus	1
Asarum caudigerum	1
Cenchrus americanus	1
Turnera krapovickasii	1
Picea glauca	1
Nymphaea hybrid cultivar	1
Larix x marschlinsii	1
Tegula brunnea	1
Mimulus guttatus	1
Magnolia tripetala	1
Pseudochydorus globosus	1
Citharexylum montevidense	1
Fusarium solani	1
Hieracium pilosella	1
Cynomorium songaricum	1
Hevea benthamiana	1
Micromonas pusilla CCMP1545	1
Prosopis laevigata	1
Thlaspi arvense	1
Helleborus orientalis	1
Aristolochia contorta	1
Chenopodium rubrum	1
Pinus sylvestris	1
Mytilus chilensis	1
Prunus cerasus	1
Arthrobotrys oligospora ATCC 24927	1
Geobacillus sp. G11MC16	1
Berzelia lanuginosa	1
Trochodendron aralioides	1
Solanum pennellii	1
Euphorbia pulcherrima	1
Canis lupus familiaris	1
Brassica napus var. napus	1
Smilax china	1
Eichhornia crassipes	1
Mus musculus	1
Leavenworthia alabamica	1
Streptococcus anginosus CCUG 39159	1
Nasa loxensis	1
Gossypium raimondii	1
Magnetospirillum gryphiswaldense MSR-1	1
Eucalyptus grandis	1
Eucalyptus nitens	1
Ustilago hordei	1
Littorina saxatilis	1
Paramecium caudatum	1
Vitis aestivalis	1
Dicentra sp. Qiu 95026	1
Bambusa oldhamii	1
Hordeum marinum subsp. marinum	1
Aquilegia coerulea	1
GM37	1
Neisseria lactamica Y92-1009	1
Heteromita sp. DDB-2005	1
Danio rerio	1
Symplocarpus renifolius	1
Phormium tenax	1
Oryza glumipatula	1
Medicago falcata	1
Nuphar advena	1
Aristolochia littoralis	1
uncultured delta proteobacterium HF0130_05G09	1
Eleocharis palustris	1
Aeluropus littoralis	1
Pentaphragma sp. Duangjai 49	1
