# Supplementary material for: The Mining for Flowering-Related Genes Based on De Novo Transcriptome Sequencing in the Endangered Plant Phoebe chekiangensis
Source: Int J Mol Sci. 2025 Jan 24;26(3):1000. doi: 10.3390/ijms26031000 (PMC11817208; doi:10.3390/ijms26031000)
Supplement: Supplementary file 1 [file ijms-26-01000-s001.zip › Table S2 P. chekiangensis Transcriptome RPKM Data.xls]

Transcript	Transcript_length	all_RPKM	all_reads(46291918.9999999)	Nanmu_RPKM	Nanmu_reads(46291918.9999999)
comp1_c0_seq1	410	0.68	13	0.68	13
comp2_c0_seq1	326	0.89	13.5	0.89	13.5
comp2_c0_seq2	295	0.88	12	0.88	12
comp3_c0_seq1	239	0.81	9	0.81	9
comp4_c0_seq1	246	0.49	5.58333333333333	0.49	5.58333333333333
comp4_c0_seq2	271	0.25	3.08333333333333	0.25	3.08333333333333
comp8_c0_seq1	496	1.13	26	1.13	26
comp9_c0_seq1	489	0.76	17.1666666666667	0.76	17.1666666666667
comp11_c0_seq1	593	0.67	18.5	0.67	18.5
comp13_c0_seq1	446	0.97	20	0.97	20
comp14_c0_seq1	290	0.30	4	0.30	4
comp14_c0_seq2	455	0.62	13	0.62	13
comp15_c0_seq1	251	0.43	5	0.43	5
comp15_c0_seq2	270	0.48	6	0.48	6
comp16_c0_seq1	214	0.81	8	0.81	8
comp17_c0_seq1	398	0.95	17.5	0.95	17.5
comp18_c0_seq1	251	0.77	9	0.77	9
comp19_c0_seq1	301	0.86	12	0.86	12
comp20_c0_seq1	346	1.06	17	1.06	17
comp21_c0_seq1	214	0.66	6.5	0.66	6.5
comp21_c0_seq2	275	0.59	7.5	0.59	7.5
comp23_c0_seq1	563	1.02	26.5	1.02	26.5
comp24_c0_seq1	483	0.74	16.5	0.74	16.5
comp25_c0_seq1	461	0.76	16.1666666666667	0.76	16.1666666666667
comp25_c0_seq2	540	0.74	18.5	0.74	18.5
comp28_c0_seq1	388	0.81	14.5	0.81	14.5
comp29_c0_seq1	269	0.72	9	0.72	9
comp31_c0_seq1	538	0.96	24	0.96	24
comp33_c0_seq1	814	0.80	30.25	0.80	30.25
comp33_c0_seq2	227	0.38	4	0.38	4
comp34_c0_seq1	354	0.95	15.5	0.95	15.5
comp35_c0_seq1	249	1.04	12	1.04	12
comp36_c0_seq1	300	0.64	8.83333333333333	0.64	8.83333333333333
comp37_c0_seq1	536	0.81	20	0.81	20
comp38_c0_seq1	347	0.76	12.25	0.76	12.25
comp38_c0_seq2	254	0.79	9.25	0.79	9.25
comp39_c0_seq1	266	0.65	8	0.65	8
comp40_c0_seq1	229	0.46	4.83333333333333	0.46	4.83333333333333
comp41_c0_seq1	493	0.99	22.5	0.99	22.5
comp42_c0_seq1	270	0.84	10.5	0.84	10.5
comp43_c0_seq1	237	0.91	10	0.91	10
comp43_c0_seq2	531	0.61	15	0.61	15
comp45_c0_seq1	260	0.54	6.5	0.54	6.5
comp46_c0_seq1	269	0.88	11	0.88	11
comp47_c0_seq1	207	0.73	7	0.73	7
comp47_c0_seq2	490	0.90	20.5	0.90	20.5
comp49_c0_seq1	207	0.37	3.5	0.37	3.5
comp50_c0_seq1	334	0.78	12	0.78	12
comp52_c0_seq1	247	1.22	14	1.22	14
comp53_c0_seq1	229	0.31	3.25	0.31	3.25
comp53_c0_seq2	280	0.71	9.25	0.71	9.25
comp56_c0_seq1	228	0.57	6	0.57	6
comp57_c0_seq1	489	0.77	17.5	0.77	17.5
comp57_c0_seq2	252	0.17	2	0.17	2
comp58_c0_seq1	396	0.95	17.5	0.95	17.5
comp59_c0_seq1	279	0.33	4.2	0.33	4.2
comp60_c0_seq1	365	0.77	13	0.77	13
comp61_c0_seq1	361	0.93	15.5	0.93	15.5
comp62_c0_seq1	244	0.62	7	0.62	7
comp63_c0_seq1	334	1.49	23	1.49	23
comp65_c0_seq1	576	0.98	26	0.98	26
comp66_c0_seq1	412	0.81	15.5	0.81	15.5
comp68_c0_seq1	310	0.58	8.33333333333333	0.58	8.33333333333333
comp68_c0_seq2	266	0.39	4.83333333333333	0.39	4.83333333333333
comp71_c0_seq1	357	0.70	11.5	0.70	11.5
comp73_c0_seq1	218	0.15	1.5	0.15	1.5
comp73_c0_seq2	227	0.17	1.75	0.17	1.75
comp73_c0_seq3	386	0.85	15.25	0.85	15.25
comp74_c0_seq1	357	0.79	13	0.79	13
comp76_c0_seq1	237	0.36	4	0.36	4
comp80_c0_seq1	504	0.84	19.5	0.84	19.5
comp80_c0_seq2	326	0.70	10.5	0.70	10.5
comp82_c0_seq1	309	0.70	10	0.70	10
comp83_c0_seq1	377	1.09	19	1.09	19
comp84_c0_seq1	241	0.58	6.5	0.58	6.5
comp86_c0_seq1	622	0.78	22.5	0.78	22.5
comp87_c0_seq1	727	0.71	23.8333333333333	0.71	23.8333333333333
comp87_c0_seq2	740	0.62	21.3333333333333	0.62	21.3333333333333
comp88_c0_seq1	420	0.87	17	0.87	17
comp90_c0_seq1	600	0.94	26	0.94	26
comp91_c0_seq1	202	0.43	4	0.43	4
comp92_c0_seq1	351	0.66	10.6666666666667	0.66	10.6666666666667
comp93_c0_seq1	241	0.58	6.5	0.58	6.5
comp93_c0_seq2	254	1.02	12	1.02	12
comp94_c0_seq1	354	0.37	6	0.37	6
comp95_c0_seq1	268	0.44	5.5	0.44	5.5
comp96_c0_seq1	335	0.94	14.5	0.94	14.5
comp98_c0_seq1	492	0.83	19	0.83	19
comp101_c0_seq1	430	0.95	19	0.95	19
comp103_c0_seq1	257	0.64	7.57142857142857	0.64	7.57142857142857
comp104_c0_seq1	244	0.45	5.11111111111111	0.45	5.11111111111111
comp105_c0_seq1	243	0.84	9.5	0.84	9.5
comp106_c0_seq1	205	0.63	6	0.63	6
comp107_c0_seq1	407	0.72	13.5	0.72	13.5
comp107_c0_seq2	385	0.90	16	0.90	16
comp108_c0_seq1	633	0.89	26	0.89	26
comp109_c0_seq1	599	0.96	26.5	0.96	26.5
comp110_c0_seq1	265	0.83	10.1666666666667	0.83	10.1666666666667
comp110_c0_seq2	265	0.67	8.16666666666667	0.67	8.16666666666667
comp111_c0_seq1	219	0.45	4.58333333333333	0.45	4.58333333333333
comp111_c0_seq2	273	0.48	6.08333333333333	0.48	6.08333333333333
comp113_c0_seq1	313	1.24	18	1.24	18
comp114_c0_seq1	372	1.10	19	1.10	19
comp115_c0_seq1	258	1.19	14.1666666666667	1.19	14.1666666666667
comp116_c0_seq1	467	0.88	19	0.88	19
comp118_c0_seq1	234	0.65	7	0.65	7
comp119_c0_seq1	226	0.89	9.33333333333333	0.89	9.33333333333333
comp121_c0_seq1	882	1.08	44	1.08	44
comp123_c0_seq1	245	0.79	9	0.79	9
comp124_c0_seq1	274	0.75	9.5	0.75	9.5
comp124_c0_seq2	438	0.54	11	0.54	11
comp125_c0_seq1	361	1.08	18	1.08	18
comp127_c0_seq1	233	2.32	25	2.32	25
comp129_c0_seq1	425	0.30	6	0.30	6
comp129_c0_seq2	451	0.57	12	0.57	12
comp130_c0_seq1	221	1.03	10.5	1.03	10.5
comp131_c0_seq1	369	0.82	14	0.82	14
comp132_c0_seq1	380	1.14	20	1.14	20
comp133_c0_seq1	298	0.83	11.5	0.83	11.5
comp136_c0_seq1	354	0.55	9	0.55	9
comp137_c0_seq1	513	0.68	16.1	0.68	16.1
comp137_c0_seq2	222	0.42	4.26666666666667	0.42	4.26666666666667
comp138_c0_seq1	309	0.49	7	0.49	7
comp138_c0_seq2	460	0.92	19.5	0.92	19.5
comp139_c0_seq1	550	0.83	21.25	0.83	21.25
comp140_c0_seq1	216	0.90	9	0.90	9
comp140_c0_seq2	267	0.43	5.33333333333333	0.43	5.33333333333333
comp141_c0_seq1	552	0.61	15.5	0.61	15.5
comp142_c0_seq1	321	0.74	11	0.74	11
comp144_c0_seq1	293	1.07	14.5	1.07	14.5
comp148_c0_seq1	381	0.96	17	0.96	17
comp149_c0_seq1	248	0.78	9	0.78	9
comp149_c0_seq2	265	0.98	12	0.98	12
comp151_c0_seq1	437	0.83	16.75	0.83	16.75
comp151_c0_seq2	253	0.55	6.5	0.55	6.5
comp154_c0_seq1	239	1.67	18.5	1.67	18.5
comp155_c0_seq1	273	1.03	13	1.03	13
comp156_c0_seq1	676	1.10	34.5	1.10	34.5
comp157_c0_seq1	278	0.43	5.5	0.43	5.5
comp158_c0_seq1	372	0.78	13.5	0.78	13.5
comp158_c0_seq2	206	1.38	13.2	1.38	13.2
comp159_c0_seq1	587	2.02	54.8333333333333	2.02	54.8333333333333
comp160_c0_seq1	791	1.50	55	1.50	55
comp161_c0_seq1	336	1.22	19	1.22	19
comp162_c0_seq1	244	1.37	15.5	1.37	15.5
comp166_c0_seq1	253	1.45	17	1.45	17
comp168_c0_seq1	366	0.96	16.3333333333333	0.96	16.3333333333333
comp170_c0_seq1	416	0.88	17	0.88	17
comp173_c0_seq1	425	0.94	18.5	0.94	18.5
comp175_c0_seq1	311	0.69	10	0.69	10
comp176_c0_seq1	349	0.65	10.5	0.65	10.5
comp176_c0_seq2	297	0.69	9.5	0.69	9.5
comp177_c0_seq1	220	2.16	22	2.16	22
comp178_c0_seq1	238	0.86	9.5	0.86	9.5
comp178_c0_seq2	284	0.80	10.5	0.80	10.5
comp179_c0_seq1	242	0.54	6	0.54	6
comp182_c0_seq1	231	1.31	14	1.31	14
comp183_c0_seq1	349	0.80	13	0.80	13
comp185_c0_seq1	411	0.92	17.5	0.92	17.5
comp187_c0_seq1	518	1.54	37	1.54	37
comp187_c0_seq2	370	1.20	20.5	1.20	20.5
comp188_c0_seq1	550	1.53	39	1.53	39
comp189_c0_seq1	309	0.91	13	0.91	13
comp190_c0_seq1	426	1.12	22	1.12	22
comp191_c0_seq1	484	0.91	20.5	0.91	20.5
comp192_c0_seq1	350	0.96	15.5	0.96	15.5
comp193_c0_seq1	441	0.78	16	0.78	16
comp194_c0_seq1	210	0.82	8	0.82	8
comp195_c0_seq1	591	0.82	22.5	0.82	22.5
comp196_c0_seq1	293	1.18	16	1.18	16
comp197_c0_seq1	217	0.50	5	0.50	5
comp197_c0_seq2	402	0.78	14.5	0.78	14.5
comp199_c0_seq1	533	1.18	29	1.18	29
comp201_c0_seq1	391	1.43	25.9285714285714	1.43	25.9285714285714
comp202_c0_seq1	383	1.07	19	1.07	19
comp203_c0_seq1	595	0.69	19.0833333333333	0.69	19.0833333333333
comp204_c0_seq1	208	0.62	6	0.62	6
comp207_c0_seq1	611	1.38	39	1.38	39
comp208_c0_seq1	568	0.95	25	0.95	25
comp209_c0_seq1	1022	1.09	51.6666666666667	1.09	51.6666666666667
comp209_c0_seq2	476	0.78	17.1666666666667	0.78	17.1666666666667
comp210_c0_seq1	281	2.08	27	2.08	27
comp211_c0_seq1	498	1.04	24	1.04	24
comp212_c0_seq1	222	1.17	12	1.17	12
comp212_c0_seq2	223	0.87	9	0.87	9
comp213_c0_seq1	343	1.35	21.5	1.35	21.5
comp214_c0_seq1	335	1.29	20	1.29	20
comp215_c0_seq1	282	1.72	22.5	1.72	22.5
comp217_c0_seq1	468	1.64	35.5	1.64	35.5
comp219_c0_seq1	282	1.19	15.5	1.19	15.5
comp224_c0_seq1	228	1.61	17	1.61	17
comp227_c0_seq1	443	0.63	13	0.63	13
comp230_c0_seq1	321	1.14	17	1.14	17
comp233_c0_seq1	413	0.73	14	0.73	14
comp233_c0_seq2	228	1.00	10.5909090909091	1.00	10.5909090909091
comp234_c0_seq1	469	0.85	18.5	0.85	18.5
comp237_c0_seq1	257	0.63	7.5	0.63	7.5
comp238_c0_seq1	432	1.00	20	1.00	20
comp239_c0_seq1	327	1.22	18.5	1.22	18.5
comp240_c0_seq1	483	1.39	31	1.39	31
comp241_c0_seq1	348	0.90	14.5	0.90	14.5
comp241_c0_seq2	226	0.48	5	0.48	5
comp242_c0_seq1	283	0.76	10	0.76	10
comp243_c0_seq1	250	0.56	6.5	0.56	6.5
comp245_c0_seq1	221	0.44	4.5	0.44	4.5
comp245_c0_seq2	475	1.00	22	1.00	22
comp247_c0_seq1	469	1.08	23.5	1.08	23.5
comp248_c0_seq1	250	1.08	12.5	1.08	12.5
comp249_c0_seq1	710	1.08	35.5	1.08	35.5
comp252_c0_seq1	243	1.49	16.75	1.49	16.75
comp253_c0_seq1	346	1.09	17.5	1.09	17.5
comp253_c0_seq2	309	0.59	8.5	0.59	8.5
comp254_c0_seq1	533	1.38	34	1.38	34
comp255_c0_seq1	754	1.50	52.5	1.50	52.5
comp256_c0_seq1	367	1.24	21	1.24	21
comp256_c0_seq2	217	0.75	7.5	0.75	7.5
comp257_c0_seq1	357	1.06	17.5	1.06	17.5
comp258_c0_seq1	271	0.82	10.3333333333333	0.82	10.3333333333333
comp259_c0_seq1	597	0.81	22.5	0.81	22.5
comp261_c0_seq1	576	0.94	25	0.94	25
comp262_c0_seq1	275	0.69	8.83333333333333	0.69	8.83333333333333
comp262_c0_seq2	254	0.58	6.83333333333333	0.58	6.83333333333333
comp264_c0_seq1	341	0.63	10	0.63	10
comp265_c0_seq1	759	0.97	34	0.97	34
comp267_c0_seq1	483	0.94	21	0.94	21
comp268_c0_seq1	239	1.40	15.5	1.40	15.5
comp269_c0_seq1	361	1.05	17.5	1.05	17.5
comp270_c0_seq1	411	1.39	26.5	1.39	26.5
comp271_c0_seq1	690	1.51	48.1666666666667	1.51	48.1666666666667
comp272_c0_seq1	321	1.38	20.5	1.38	20.5
comp273_c0_seq1	236	1.10	12	1.10	12
comp276_c0_seq1	313	0.76	11	0.76	11
comp277_c0_seq1	330	1.35	20.5714285714286	1.35	20.5714285714286
comp278_c0_seq1	303	1.00	14	1.00	14
comp280_c0_seq1	461	1.15	24.5	1.15	24.5
comp284_c0_seq1	350	1.33	21.5	1.33	21.5
comp285_c0_seq1	1350	1.22	76	1.22	76
comp286_c0_seq1	410	1.11	21	1.11	21
comp287_c0_seq1	851	1.50	59	1.50	59
comp288_c0_seq1	228	0.99	10.5	0.99	10.5
comp292_c0_seq1	470	1.17	25.5	1.17	25.5
comp293_c0_seq1	249	0.89	10.25	0.89	10.25
comp294_c0_seq1	329	1.51	23	1.51	23
comp296_c0_seq1	340	0.74	11.6666666666667	0.74	11.6666666666667
comp296_c0_seq2	351	0.78	12.6666666666667	0.78	12.6666666666667
comp297_c0_seq1	1171	1.46	79	1.46	79
comp298_c0_seq1	482	1.19	26.5	1.19	26.5
comp299_c0_seq1	415	0.92	17.6666666666667	0.92	17.6666666666667
comp300_c0_seq1	263	1.30	15.8333333333333	1.30	15.8333333333333
comp302_c0_seq1	604	1.04	29.1666666666666	1.04	29.1666666666666
comp302_c0_seq2	600	1.06	29.5	1.06	29.5
comp303_c0_seq1	615	1.39	39.5	1.39	39.5
comp305_c0_seq1	239	1.22	13.5	1.22	13.5
comp306_c0_seq1	255	0.66	7.83333333333333	0.66	7.83333333333333
comp307_c0_seq1	591	0.80	21.8333333333333	0.80	21.8333333333333
comp307_c0_seq2	462	0.67	14.3333333333333	0.67	14.3333333333333
comp308_c0_seq1	448	1.53	31.75	1.53	31.75
comp309_c0_seq1	213	0.86	8.5	0.86	8.5
comp311_c0_seq1	365	1.04	17.5	1.04	17.5
comp312_c0_seq1	717	1.73	57.5	1.73	57.5
comp313_c0_seq1	343	1.04	16.5	1.04	16.5
comp314_c0_seq1	238	0.95	10.5	0.95	10.5
comp315_c0_seq1	675	1.04	32.625	1.04	32.625
comp318_c0_seq1	335	1.32	20.5	1.32	20.5
comp319_c0_seq1	272	1.47	18.5	1.47	18.5
comp322_c0_seq1	751	1.19	41.5	1.19	41.5
comp323_c0_seq1	440	1.77	36	1.77	36
comp325_c0_seq1	408	1.85	35	1.85	35
comp326_c0_seq1	296	0.55	7.5	0.55	7.5
comp326_c0_seq2	296	0.47	6.5	0.47	6.5
comp329_c0_seq1	205	1.26	12	1.26	12
comp331_c0_seq1	257	1.26	15	1.26	15
comp332_c0_seq1	204	1.23	11.5909090909091	1.23	11.5909090909091
comp333_c0_seq1	984	1.26	57.5	1.26	57.5
comp335_c0_seq1	218	2.03	20.5	2.03	20.5
comp336_c0_seq1	304	1.95	27.5	1.95	27.5
comp337_c0_seq1	266	0.70	8.66666666666667	0.70	8.66666666666667
comp337_c0_seq2	246	0.15	1.66666666666667	0.15	1.66666666666667
comp339_c0_seq1	373	1.30	22.5	1.30	22.5
comp340_c0_seq1	259	1.08	13	1.08	13
comp341_c0_seq1	246	1.23	14	1.23	14
comp343_c0_seq1	327	0.79	12	0.79	12
comp344_c0_seq1	402	0.54	9.97777777777778	0.54	9.97777777777778
comp344_c0_seq2	329	0.57	8.64444444444444	0.57	8.64444444444444
comp345_c0_seq1	230	0.19	2	0.19	2
comp347_c0_seq1	253	2.22	26	2.22	26
comp348_c0_seq1	535	1.70	42	1.70	42
comp350_c0_seq1	497	2.09	48	2.09	48
comp351_c0_seq1	693	1.20	38.5	1.20	38.5
comp352_c0_seq1	238	0.52	5.75	0.52	5.75
comp352_c0_seq2	303	0.59	8.25	0.59	8.25
comp353_c0_seq1	210	1.13	11	1.13	11
comp354_c0_seq1	209	2.07	20	2.07	20
comp355_c0_seq1	262	1.07	13	1.07	13
comp356_c0_seq1	470	1.93	42	1.93	42
comp357_c0_seq1	500	0.95	22	0.95	22
comp358_c0_seq1	339	1.15	18	1.15	18
comp360_c0_seq1	318	0.98	14.5	0.98	14.5
comp361_c0_seq1	205	0.90	8.5	0.90	8.5
comp362_c0_seq1	461	1.02	21.6892857142857	1.02	21.6892857142857
comp362_c0_seq2	485	1.30	29.0892857142857	1.30	29.0892857142857
comp363_c0_seq1	623	1.49	43	1.49	43
comp364_c0_seq1	232	1.21	13	1.21	13
comp367_c0_seq1	458	1.27	27	1.27	27
comp368_c0_seq1	279	0.70	9	0.70	9
comp369_c0_seq1	316	1.23	18	1.23	18
comp370_c0_seq1	789	0.93	34	0.93	34
comp371_c0_seq1	296	1.82	25	1.82	25
comp373_c0_seq1	746	1.11	38.5	1.11	38.5
comp374_c0_seq1	360	1.13	18.8333333333333	1.13	18.8333333333333
comp376_c0_seq1	453	1.81	38	1.81	38
comp377_c0_seq1	954	1.30	57.5	1.30	57.5
comp378_c0_seq1	345	0.91	14.5	0.91	14.5
comp378_c0_seq2	227	0.48	5	0.48	5
comp379_c0_seq1	579	1.21	32.5	1.21	32.5
comp380_c0_seq1	297	0.84	11.5	0.84	11.5
comp381_c0_seq1	205	1.74	16.5	1.74	16.5
comp383_c0_seq1	705	0.95	31	0.95	31
comp385_c0_seq1	285	1.24	16.4242424242424	1.24	16.4242424242424
comp387_c0_seq1	220	1.23	12.5	1.23	12.5
comp389_c0_seq1	212	0.71	7	0.71	7
comp390_c0_seq1	251	1.20	14	1.20	14
comp391_c0_seq1	356	1.09	18	1.09	18
comp392_c0_seq1	474	0.77	17	0.77	17
comp394_c0_seq1	655	0.82	25	0.82	25
comp395_c0_seq1	256	0.93	11	0.93	11
comp399_c0_seq1	258	0.78	9.33333333333333	0.78	9.33333333333333
comp399_c0_seq2	270	0.55	6.83333333333333	0.55	6.83333333333333
comp400_c0_seq1	362	1.31	22	1.31	22
comp402_c0_seq1	430	0.94	18.6666666666667	0.94	18.6666666666667
comp403_c0_seq1	211	2.15	21	2.15	21
comp404_c0_seq1	726	0.74	25	0.74	25
comp404_c0_seq2	753	0.93	32.5	0.93	32.5
comp408_c0_seq1	449	0.96	20	0.96	20
comp409_c0_seq1	528	1.10	27	1.10	27
comp411_c0_seq1	478	0.95	21	0.95	21
comp412_c0_seq1	554	1.15	29.5	1.15	29.5
comp413_c0_seq1	288	0.48	6.33333333333333	0.48	6.33333333333333
comp413_c0_seq2	496	0.60	13.6666666666667	0.60	13.6666666666667
comp415_c0_seq1	357	1.33	22	1.33	22
comp416_c0_seq1	431	1.08	21.5	1.08	21.5
comp417_c0_seq1	562	1.13	29.5	1.13	29.5
comp418_c0_seq1	277	1.56	20	1.56	20
comp419_c0_seq1	342	0.92	14.5	0.92	14.5
comp420_c0_seq1	500	1.12	26	1.12	26
comp422_c0_seq1	309	1.22	17.5	1.22	17.5
comp424_c0_seq1	396	0.87	16	0.87	16
comp426_c0_seq1	202	0.48	4.5	0.48	4.5
comp427_c0_seq1	229	1.56	16.5	1.56	16.5
comp429_c0_seq1	305	0.99	14	0.99	14
comp430_c0_seq1	279	0.95	12.3333333333333	0.95	12.3333333333333
comp432_c0_seq1	275	0.86	11	0.86	11
comp433_c0_seq1	263	1.81	22	1.81	22
comp435_c0_seq1	522	0.91	22	0.91	22
comp438_c0_seq1	207	1.89	18.0666666666667	1.89	18.0666666666667
comp439_c0_seq1	358	1.06	17.5	1.06	17.5
comp440_c0_seq1	632	1.54	45	1.54	45
comp442_c0_seq1	364	1.16	19.5	1.16	19.5
comp443_c0_seq1	339	1.15	18	1.15	18
comp447_c0_seq1	396	1.09	20	1.09	20
comp449_c0_seq1	316	0.57	8.4	0.57	8.4
comp449_c0_seq2	622	0.89	25.65	0.89	25.65
comp451_c0_seq1	277	1.53	19.6666666666667	1.53	19.6666666666667
comp452_c0_seq1	483	1.27	28.5	1.27	28.5
comp453_c0_seq1	278	1.40	18	1.40	18
comp456_c0_seq1	322	0.77	11.5	0.77	11.5
comp457_c0_seq1	288	1.39	18.5	1.39	18.5
comp458_c0_seq1	277	0.90	11.5	0.90	11.5
comp459_c0_seq1	673	1.44	45	1.44	45
comp460_c0_seq1	429	1.28	25.5	1.28	25.5
comp462_c0_seq1	251	0.43	5	0.43	5
comp463_c0_seq1	275	1.14	14.5	1.14	14.5
comp464_c0_seq1	348	0.84	13.6111111111111	0.84	13.6111111111111
comp465_c0_seq1	671	1.34	41.5	1.34	41.5
comp467_c0_seq1	294	0.99	13.5	0.99	13.5
comp468_c0_seq1	309	0.91	13.0833333333333	0.91	13.0833333333333
comp469_c0_seq1	418	0.96	18.5	0.96	18.5
comp470_c0_seq1	404	0.64	12	0.64	12
comp471_c0_seq1	217	1.19	12	1.19	12
comp472_c0_seq1	503	1.12	26	1.12	26
comp476_c0_seq1	466	1.27	27.5	1.27	27.5
comp477_c0_seq1	207	0.47	4.5	0.47	4.5
comp478_c0_seq1	496	1.31	30.1666666666667	1.31	30.1666666666667
comp479_c0_seq1	314	0.86	12.5	0.86	12.5
comp481_c0_seq1	626	1.33	38.5	1.33	38.5
comp487_c0_seq1	438	0.78	15.8333333333333	0.78	15.8333333333333
comp487_c0_seq2	542	1.03	25.8333333333333	1.03	25.8333333333333
comp488_c0_seq1	382	1.07	19	1.07	19
comp489_c0_seq1	365	0.89	15	0.89	15
comp490_c0_seq1	284	0.76	10	0.76	10
comp491_c0_seq1	280	0.93	12	0.93	12
comp493_c0_seq1	221	1.22	12.5	1.22	12.5
comp496_c0_seq1	234	1.29	14	1.29	14
comp498_c0_seq1	667	1.10	34	1.10	34
comp499_c0_seq1	259	0.54	6.5	0.54	6.5
comp501_c0_seq1	247	0.52	6	0.52	6
comp502_c0_seq1	406	0.74	14	0.74	14
comp503_c0_seq1	312	0.77	11.1666666666667	0.77	11.1666666666667
comp503_c0_seq2	426	1.15	22.6666666666667	1.15	22.6666666666667
comp504_c0_seq1	509	0.74	17.3333333333333	0.74	17.3333333333333
comp504_c0_seq2	497	0.78	17.8333333333333	0.78	17.8333333333333
comp506_c0_seq1	217	0.75	7.5	0.75	7.5
comp507_c0_seq1	262	1.03	12.5	1.03	12.5
comp508_c0_seq1	665	1.01	31	1.01	31
comp509_c0_seq1	330	0.88	13.5	0.88	13.5
comp510_c0_seq1	320	1.49	22	1.49	22
comp514_c0_seq1	262	0.78	9.5	0.78	9.5
comp516_c0_seq1	375	0.78	13.5	0.78	13.5
comp516_c0_seq2	341	0.51	8	0.51	8
comp517_c0_seq1	535	1.03	25.5	1.03	25.5
comp518_c0_seq1	271	0.80	10	0.80	10
comp519_c0_seq1	309	1.25	17.8333333333333	1.25	17.8333333333333
comp520_c0_seq1	524	1.07	26	1.07	26
comp521_c0_seq1	663	0.90	27.5333333333333	0.90	27.5333333333333
comp521_c0_seq2	494	0.69	15.8333333333333	0.69	15.8333333333333
comp522_c0_seq1	276	1.57	20	1.57	20
comp522_c0_seq2	510	0.90	21.3333333333333	0.90	21.3333333333333
comp523_c0_seq1	455	0.78	16.3333333333333	0.78	16.3333333333333
comp523_c0_seq2	346	0.71	11.3333333333333	0.71	11.3333333333333
comp526_c0_seq1	487	1.36	30.75	1.36	30.75
comp527_c0_seq1	390	1.05	19	1.05	19
comp528_c0_seq1	864	1.20	48	1.20	48
comp529_c0_seq1	674	0.90	28	0.90	28
comp530_c0_seq1	255	0.54	6.33333333333333	0.54	6.33333333333333
comp531_c0_seq1	221	0.89	9.1	0.89	9.1
comp534_c0_seq1	641	0.59	17.5	0.59	17.5
comp535_c0_seq1	275	0.90	11.5	0.90	11.5
comp536_c0_seq1	449	1.30	27	1.30	27
comp537_c0_seq1	326	1.46	22	1.46	22
comp538_c0_seq1	206	0.73	7	0.73	7
comp539_c0_seq1	361	0.98	16.3333333333333	0.98	16.3333333333333
comp539_c0_seq2	372	0.86	14.8333333333333	0.86	14.8333333333333
comp541_c0_seq1	258	1.17	14.0188679245283	1.17	14.0188679245283
comp542_c0_seq1	405	0.96	18	0.96	18
comp544_c0_seq1	307	0.42	6	0.42	6
comp544_c0_seq2	335	0.68	10.5	0.68	10.5
comp545_c0_seq1	271	0.44	5.5	0.44	5.5
comp545_c0_seq2	243	0.49	5.5	0.49	5.5
comp547_c0_seq1	414	0.68	13	0.68	13
comp548_c0_seq1	424	1.01	19.75	1.01	19.75
comp549_c0_seq1	562	0.92	24	0.92	24
comp550_c0_seq1	270	1.04	13	1.04	13
comp551_c0_seq1	292	1.34	18.0988235294118	1.34	18.0988235294118
comp552_c0_seq1	473	0.66	14.5	0.66	14.5
comp552_c0_seq2	514	0.69	16.5	0.69	16.5
comp553_c0_seq1	201	0.86	8	0.86	8
comp555_c0_seq1	584	0.94	25.5	0.94	25.5
comp556_c0_seq1	323	1.24	18.5	1.24	18.5
comp557_c0_seq1	207	0.83	8	0.83	8
comp558_c0_seq1	424	1.17	23	1.17	23
comp558_c0_seq2	389	1.17	21	1.17	21
comp559_c0_seq1	360	1.32	22	1.32	22
comp561_c0_seq1	202	0.37	3.5	0.37	3.5
comp562_c0_seq1	265	1.30	16	1.30	16
comp564_c0_seq1	273	0.87	11	0.87	11
comp565_c0_seq1	337	0.80	12.5	0.80	12.5
comp566_c0_seq1	320	1.11	16.5	1.11	16.5
comp567_c0_seq1	257	1.33	15.8333333333333	1.33	15.8333333333333
comp570_c0_seq1	278	1.13	14.5	1.13	14.5
comp571_c0_seq1	448	0.92	19	0.92	19
comp572_c0_seq1	592	1.41	38.7	1.41	38.7
comp572_c0_seq2	477	0.94	20.8666666666667	0.94	20.8666666666667
comp573_c0_seq1	235	0.81	8.83333333333333	0.81	8.83333333333333
comp574_c0_seq1	205	0.63	6	0.63	6
comp574_c0_seq2	479	0.77	17	0.77	17
comp575_c0_seq1	354	0.98	16	0.98	16
comp576_c0_seq1	220	0.79	8	0.79	8
comp577_c0_seq1	310	0.91	13	0.91	13
comp579_c0_seq1	350	0.80	13	0.80	13
comp580_c0_seq1	261	0.94	11.3333333333333	0.94	11.3333333333333
comp580_c0_seq2	338	1.11	17.3333333333333	1.11	17.3333333333333
comp581_c0_seq1	202	1.39	13	1.39	13
comp582_c0_seq1	229	0.94	10	0.94	10
comp586_c0_seq1	217	0.60	6	0.60	6
comp587_c0_seq1	214	1.51	15	1.51	15
comp588_c0_seq1	244	1.06	12	1.06	12
comp589_c0_seq1	349	1.18	19	1.18	19
comp590_c0_seq1	523	1.26	30.5	1.26	30.5
comp590_c0_seq2	358	1.33	22	1.33	22
comp591_c0_seq1	228	0.47	5	0.47	5
comp592_c0_seq1	237	0.77	8.5	0.77	8.5
comp593_c0_seq1	398	1.00	18.5	1.00	18.5
comp594_c0_seq1	793	1.06	39	1.06	39
comp595_c0_seq1	221	0.78	8	0.78	8
comp596_c0_seq1	358	0.87	14.5	0.87	14.5
comp598_c0_seq1	412	0.66	12.5	0.66	12.5
comp598_c0_seq2	673	0.87	27	0.87	27
comp599_c0_seq1	339	0.89	14	0.89	14
comp601_c0_seq1	687	0.97	30.8333333333333	0.97	30.8333333333333
comp602_c0_seq1	337	0.83	13	0.83	13
comp603_c0_seq1	269	1.93	24	1.93	24
comp604_c0_seq1	265	0.53	6.5	0.53	6.5
comp605_c0_seq1	379	1.23	21.5	1.23	21.5
comp606_c0_seq1	209	0.83	8	0.83	8
comp607_c0_seq1	215	0.80	8	0.80	8
comp607_c0_seq2	540	0.86	21.5	0.86	21.5
comp608_c0_seq1	379	0.83	14.5	0.83	14.5
comp609_c0_seq1	262	1.20	14.5	1.20	14.5
comp612_c0_seq1	228	0.85	9	0.85	9
comp612_c0_seq2	239	0.45	5	0.45	5
comp613_c0_seq1	405	1.39	26	1.39	26
comp614_c0_seq1	321	1.41	21	1.41	21
comp617_c0_seq1	388	1.25	22.5	1.25	22.5
comp618_c0_seq1	402	0.85	15.8333333333333	0.85	15.8333333333333
comp618_c0_seq2	235	0.90	9.83333333333333	0.90	9.83333333333333
comp619_c0_seq1	296	0.95	13	0.95	13
comp619_c0_seq2	509	1.06	25	1.06	25
comp620_c0_seq1	209	0.83	8	0.83	8
comp621_c0_seq1	233	1.39	15	1.39	15
comp623_c0_seq1	269	0.80	10	0.80	10
comp624_c0_seq1	320	0.95	14	0.95	14
comp625_c0_seq1	423	0.89	17.5	0.89	17.5
comp625_c0_seq2	440	0.96	19.5	0.96	19.5
comp626_c0_seq1	215	1.04	10.3333333333333	1.04	10.3333333333333
comp628_c0_seq1	240	2.25	25	2.25	25
comp629_c0_seq1	284	0.93	12.1666666666667	0.93	12.1666666666667
comp629_c0_seq2	382	0.83	14.6666666666667	0.83	14.6666666666667
comp630_c0_seq1	359	0.87	14.5	0.87	14.5
comp631_c0_seq1	516	1.85	44.2261904761905	1.85	44.2261904761905
comp633_c0_seq1	395	0.77	14	0.77	14
comp634_c0_seq1	496	1.09	25	1.09	25
comp636_c0_seq1	502	0.93	21.5	0.93	21.5
comp637_c0_seq1	526	0.95	23.25	0.95	23.25
comp638_c0_seq1	570	0.65	17.0833333333333	0.65	17.0833333333333
comp639_c0_seq1	308	0.88	12.5	0.88	12.5
comp641_c0_seq1	319	1.69	25	1.69	25
comp643_c0_seq1	273	1.03	13	1.03	13
comp646_c0_seq1	743	1.34	46	1.34	46
comp648_c0_seq1	712	0.83	27.5	0.83	27.5
comp649_c0_seq1	482	0.94	21	0.94	21
comp650_c0_seq1	595	1.09	30	1.09	30
comp653_c0_seq1	551	1.16	29.5	1.16	29.5
comp654_c0_seq1	229	0.92	9.75	0.92	9.75
comp655_c0_seq1	201	0.97	9	0.97	9
comp657_c0_seq1	503	1.14	26.5	1.14	26.5
comp658_c0_seq1	258	0.59	7	0.59	7
comp659_c0_seq1	202	1.28	12	1.28	12
comp661_c0_seq1	226	0.53	5.5	0.53	5.5
comp662_c0_seq1	205	0.65	6.14285714285714	0.65	6.14285714285714
comp665_c0_seq1	615	1.26	36	1.26	36
comp667_c0_seq1	499	1.06	24.5	1.06	24.5
comp667_c0_seq2	554	1.07	27.5	1.07	27.5
comp668_c0_seq1	272	1.59	20	1.59	20
comp670_c0_seq1	586	1.23	33.5	1.23	33.5
comp671_c0_seq1	240	0.90	10	0.90	10
comp672_c0_seq1	520	1.08	26	1.08	26
comp672_c0_seq2	292	0.48	6.5	0.48	6.5
comp676_c0_seq1	645	0.67	20	0.67	20
comp678_c0_seq1	566	1.09	28.5	1.09	28.5
comp680_c0_seq1	241	1.25	14	1.25	14
comp681_c0_seq1	335	0.54	8.33333333333333	0.54	8.33333333333333
comp681_c0_seq2	423	0.68	13.3333333333333	0.68	13.3333333333333
comp682_c0_seq1	383	0.71	12.6666666666667	0.71	12.6666666666667
comp683_c0_seq1	224	1.49	15.5	1.49	15.5
comp685_c0_seq1	232	0.56	6	0.56	6
comp685_c0_seq2	278	0.82	10.5	0.82	10.5
comp686_c0_seq1	313	0.92	13.3333333333333	0.92	13.3333333333333
comp688_c0_seq1	264	1.35	16.5	1.35	16.5
comp690_c0_seq1	480	0.68	15.1666666666667	0.68	15.1666666666667
comp692_c0_seq1	379	0.62	10.8	0.62	10.8
comp692_c0_seq2	357	0.49	8.05	0.49	8.05
comp693_c0_seq1	243	1.29	14.5	1.29	14.5
comp696_c0_seq1	434	1.12	22.5	1.12	22.5
comp697_c0_seq1	321	1.01	15	1.01	15
comp700_c0_seq1	354	2.42	39.6166666666667	2.42	39.6166666666667
comp703_c0_seq1	492	0.52	11.8333333333333	0.52	11.8333333333333
comp703_c0_seq2	477	0.45	9.83333333333333	0.45	9.83333333333333
comp704_c0_seq1	238	1.00	11	1.00	11
comp705_c0_seq1	294	0.77	10.5	0.77	10.5
comp706_c0_seq1	353	1.81	29.5	1.81	29.5
comp707_c0_seq1	201	0.54	5	0.54	5
comp708_c0_seq1	369	0.55	9.33333333333333	0.55	9.33333333333333
comp709_c0_seq1	331	0.96	14.75	0.96	14.75
comp710_c0_seq1	326	0.86	13	0.86	13
comp712_c0_seq1	385	0.73	13	0.73	13
comp713_c0_seq1	305	0.85	12	0.85	12
comp715_c0_seq1	266	0.97	12	0.97	12
comp716_c0_seq1	493	1.21	27.5833333333333	1.21	27.5833333333333
comp721_c0_seq1	266	1.14	14	1.14	14
comp722_c0_seq1	208	0.73	7	0.73	7
comp724_c0_seq1	534	0.87	21.5	0.87	21.5
comp725_c0_seq1	252	0.86	10	0.86	10
comp726_c0_seq1	347	0.72	11.5	0.72	11.5
comp728_c0_seq1	279	0.58	7.5	0.58	7.5
comp729_c0_seq1	291	1.34	18	1.34	18
comp731_c0_seq1	213	0.66	6.5	0.66	6.5
comp734_c0_seq1	307	1.27	18	1.27	18
comp735_c0_seq1	230	1.31	14	1.31	14
comp736_c0_seq1	367	1.44	24.5	1.44	24.5
comp737_c0_seq1	288	0.68	9	0.68	9
comp738_c0_seq1	311	1.04	15	1.04	15
comp740_c0_seq1	276	0.90	11.5	0.90	11.5
comp741_c0_seq1	385	1.04	18.5	1.04	18.5
comp745_c0_seq1	213	0.41	4	0.41	4
comp747_c0_seq1	300	0.79	11	0.79	11
comp749_c0_seq1	476	0.68	15	0.68	15
comp750_c0_seq1	502	0.77	18	0.77	18
comp751_c0_seq1	602	0.88	24.5	0.88	24.5
comp752_c0_seq1	232	0.84	9	0.84	9
comp753_c0_seq1	320	0.78	11.5	0.78	11.5
comp754_c0_seq1	334	0.91	14	0.91	14
comp755_c0_seq1	394	0.69	12.5	0.69	12.5
comp756_c0_seq1	209	0.72	7	0.72	7
comp757_c0_seq1	502	0.71	16.5	0.71	16.5
comp757_c0_seq2	512	0.74	17.5	0.74	17.5
comp758_c0_seq1	528	0.98	24	0.98	24
comp761_c0_seq1	271	1.08	13.5	1.08	13.5
comp763_c0_seq1	382	0.82	14.5	0.82	14.5
comp764_c0_seq1	276	0.79	10.125	0.79	10.125
comp766_c0_seq1	639	1.22	36	1.22	36
comp767_c0_seq1	373	0.75	13	0.75	13
comp768_c0_seq1	271	0.88	11	0.88	11
comp769_c0_seq1	392	1.20	21.7	1.20	21.7
comp770_c0_seq1	739	1.01	34.5	1.01	34.5
comp771_c0_seq1	201	0.21	2	0.21	2
comp772_c0_seq1	390	0.66	12	0.66	12
comp773_c0_seq1	282	1.38	18	1.38	18
comp776_c0_seq1	209	0.72	7	0.72	7
comp777_c0_seq1	340	0.95	15	0.95	15
comp779_c0_seq1	202	0.37	3.5	0.37	3.5
comp780_c0_seq1	366	0.94	16	0.94	16
comp782_c0_seq1	206	0.58	5.5	0.58	5.5
comp783_c0_seq1	316	0.58	8.5	0.58	8.5
comp784_c0_seq1	336	0.39	6	0.39	6
comp785_c0_seq1	266	0.69	8.5	0.69	8.5
comp786_c0_seq1	551	0.87	22.15	0.87	22.15
comp787_c0_seq1	620	0.91	26	0.91	26
comp789_c0_seq1	386	0.67	12	0.67	12
comp792_c0_seq1	312	0.80	11.5	0.80	11.5
comp794_c0_seq1	364	0.80	13.5	0.80	13.5
comp795_c0_seq1	222	0.58	6	0.58	6
comp796_c0_seq1	394	1.32	24	1.32	24
comp798_c0_seq1	241	0.99	11	0.99	11
comp799_c0_seq1	344	1.00	16	1.00	16
comp800_c0_seq1	262	0.33	4.05263157894737	0.33	4.05263157894737
comp801_c0_seq1	276	0.40	5.16666666666667	0.40	5.16666666666667
comp801_c0_seq2	214	0.47	4.66666666666667	0.47	4.66666666666667
comp803_c0_seq1	217	0.60	6	0.60	6
comp804_c0_seq1	671	0.79	24.5	0.79	24.5
comp805_c0_seq1	285	0.76	10	0.76	10
comp806_c0_seq1	280	0.93	12	0.93	12
comp807_c0_seq1	530	1.39	34	1.39	34
comp808_c0_seq1	433	0.92	18.5	0.92	18.5
comp810_c0_seq1	262	1.20	14.5	1.20	14.5
comp811_c0_seq1	219	0.59	6	0.59	6
comp815_c0_seq1	804	1.07	40	1.07	40
comp817_c0_seq1	408	1.32	25	1.32	25
comp819_c0_seq1	286	0.87	11.5	0.87	11.5
comp822_c0_seq1	349	0.68	11	0.68	11
comp824_c0_seq1	356	0.96	15.8333333333333	0.96	15.8333333333333
comp825_c0_seq1	379	0.97	17	0.97	17
comp828_c0_seq1	1017	1.15	54	1.15	54
comp829_c0_seq1	298	1.01	14	1.01	14
comp831_c0_seq1	297	1.02	14	1.02	14
comp832_c0_seq1	307	0.77	11	0.77	11
comp833_c0_seq1	598	1.21	33.5	1.21	33.5
comp836_c0_seq1	306	0.92	13	0.92	13
comp838_c0_seq1	240	0.81	9	0.81	9
comp839_c0_seq1	224	0.87	9	0.87	9
comp840_c0_seq1	204	1.38	13	1.38	13
comp841_c0_seq1	480	1.17	26	1.17	26
comp842_c0_seq1	289	0.82	11	0.82	11
comp845_c0_seq1	223	0.63	6.5	0.63	6.5
comp846_c0_seq1	208	1.04	10	1.04	10
comp848_c0_seq1	358	0.72	12	0.72	12
comp849_c0_seq1	279	0.83	10.6666666666667	0.83	10.6666666666667
comp852_c0_seq1	340	1.52	24	1.52	24
comp853_c0_seq1	246	0.61	7	0.61	7
comp854_c0_seq1	316	0.72	10.5	0.72	10.5
comp855_c0_seq1	246	0.66	7.5	0.66	7.5
comp856_c0_seq1	225	0.86	9	0.86	9
comp858_c0_seq1	227	1.05	11	1.05	11
comp859_c0_seq1	366	1.15	19.5	1.15	19.5
comp861_c0_seq1	238	0.86	9.5	0.86	9.5
comp864_c0_seq1	299	1.12	15.5	1.12	15.5
comp869_c0_seq1	330	0.85	13	0.85	13
comp870_c0_seq1	311	0.97	14	0.97	14
comp872_c0_seq1	288	1.58	21	1.58	21
comp873_c0_seq1	394	1.10	20	1.10	20
comp874_c0_seq1	328	0.79	12	0.79	12
comp876_c0_seq1	471	0.83	18	0.83	18
comp877_c0_seq1	427	0.89	17.5	0.89	17.5
comp878_c0_seq1	567	1.45	38	1.45	38
comp879_c0_seq1	710	0.79	26	0.79	26
comp880_c0_seq1	414	1.41	27	1.41	27
comp881_c0_seq1	322	0.84	12.5	0.84	12.5
comp882_c0_seq1	222	0.58	6	0.58	6
comp883_c0_seq1	425	0.69	13.5	0.69	13.5
comp884_c0_seq1	468	0.95	20.5	0.95	20.5
comp884_c0_seq2	267	0.93	11.5	0.93	11.5
comp885_c0_seq1	333	1.23	19	1.23	19
comp888_c0_seq1	333	1.10	17	1.10	17
comp890_c0_seq1	398	1.41	26	1.41	26
comp891_c0_seq1	297	1.10	15.1666666666667	1.10	15.1666666666667
comp892_c0_seq1	676	1.21	38	1.21	38
comp894_c0_seq1	383	1.02	18	1.02	18
comp895_c0_seq1	312	0.73	10.5	0.73	10.5
comp896_c0_seq1	385	0.39	7	0.39	7
comp897_c0_seq1	650	1.01	30.5	1.01	30.5
comp900_c0_seq1	312	0.50	7.16666666666667	0.50	7.16666666666667
comp902_c0_seq1	660	0.82	25	0.82	25
comp904_c0_seq1	212	0.46	4.5	0.46	4.5
comp905_c0_seq1	294	0.33	4.5	0.33	4.5
comp906_c0_seq1	384	0.68	12	0.68	12
comp907_c0_seq1	247	0.66	7.5	0.66	7.5
comp908_c0_seq1	322	0.81	12	0.81	12
comp909_c0_seq1	513	1.07	25.5	1.07	25.5
comp910_c0_seq1	293	0.77	10.5	0.77	10.5
comp912_c0_seq1	525	0.88	21.5	0.88	21.5
comp913_c0_seq1	331	0.88	13.5	0.88	13.5
comp914_c0_seq1	449	0.99	20.5	0.99	20.5
comp916_c0_seq1	299	1.55	21.5	1.55	21.5
comp917_c0_seq1	423	0.87	17	0.87	17
comp918_c0_seq1	1097	0.94	47.5	0.94	47.5
comp919_c0_seq1	284	1.29	17	1.29	17
comp920_c0_seq1	271	1.28	16	1.28	16
comp921_c0_seq1	334	0.91	14	0.91	14
comp922_c0_seq1	320	0.81	12	0.81	12
comp923_c0_seq1	439	0.86	17.5	0.86	17.5
comp924_c0_seq1	404	1.15	21.5	1.15	21.5
comp926_c0_seq1	298	0.69	9.5	0.69	9.5
comp927_c0_seq1	350	0.65	10.5	0.65	10.5
comp929_c0_seq1	211	0.72	7	0.72	7
comp932_c0_seq1	413	1.12	21.5	1.12	21.5
comp933_c0_seq1	449	0.77	16	0.77	16
comp934_c0_seq1	820	1.08	41.1666666666667	1.08	41.1666666666667
comp935_c0_seq1	281	1.03	13.3333333333333	1.03	13.3333333333333
comp936_c0_seq1	266	1.22	15	1.22	15
comp937_c0_seq1	533	0.49	12.1666666666667	0.49	12.1666666666667
comp937_c0_seq2	558	0.41	10.6666666666667	0.41	10.6666666666667
comp938_c0_seq1	316	0.89	13	0.89	13
comp939_c0_seq1	383	0.68	12	0.68	12
comp940_c0_seq1	213	0.71	7	0.71	7
comp941_c0_seq1	446	1.02	21	1.02	21
comp942_c0_seq1	432	0.60	12	0.60	12
comp942_c0_seq2	222	0.49	5	0.49	5
comp943_c0_seq1	346	1.06	17	1.06	17
comp944_c0_seq1	279	1.20	15.5	1.20	15.5
comp945_c0_seq1	342	1.07	17	1.07	17
comp946_c0_seq1	360	0.84	14	0.84	14
comp948_c0_seq1	1133	1.59	83.5	1.59	83.5
comp950_c0_seq1	658	1.25	38	1.25	38
comp953_c0_seq1	358	0.66	11	0.66	11
comp954_c0_seq1	219	0.54	5.5	0.54	5.5
comp956_c0_seq1	401	0.81	15	0.81	15
comp958_c0_seq1	316	1.06	15.5	1.06	15.5
comp959_c0_seq1	356	0.85	14	0.85	14
comp960_c0_seq1	226	1.05	11	1.05	11
comp961_c0_seq1	446	0.75	15.5	0.75	15.5
comp962_c0_seq1	260	0.83	10	0.83	10
comp963_c0_seq1	735	1.78	60.5	1.78	60.5
comp966_c0_seq1	718	0.96	32	0.96	32
comp968_c0_seq1	238	0.27	3	0.27	3
comp969_c0_seq1	259	0.88	10.5	0.88	10.5
comp970_c0_seq1	201	1.29	12	1.29	12
comp971_c0_seq1	403	0.86	16	0.86	16
comp972_c0_seq1	439	0.76	15.5	0.76	15.5
comp973_c0_seq1	276	0.63	8	0.63	8
comp974_c0_seq1	335	0.97	15	0.97	15
comp976_c0_seq1	226	0.96	10	0.96	10
comp978_c0_seq1	441	1.15	23.5	1.15	23.5
comp979_c0_seq1	442	1.17	24	1.17	24
comp981_c0_seq1	275	0.59	7.5	0.59	7.5
comp982_c0_seq1	262	0.70	8.5	0.70	8.5
comp983_c0_seq1	478	1.04	23	1.04	23
comp984_c0_seq1	355	0.61	10	0.61	10
comp985_c0_seq1	676	0.67	21	0.67	21
comp986_c0_seq1	228	0.62	6.5	0.62	6.5
comp988_c0_seq1	301	0.65	9	0.65	9
comp989_c0_seq1	509	0.81	19	0.81	19
comp990_c0_seq1	268	0.48	6	0.48	6
comp995_c0_seq1	222	0.63	6.5	0.63	6.5
comp997_c0_seq1	385	0.90	16	0.90	16
comp998_c0_seq1	203	0.46	4.33333333333333	0.46	4.33333333333333
comp1003_c0_seq1	584	0.53	14.2555555555555	0.53	14.2555555555555
comp1003_c0_seq2	219	0.56	5.65555555555556	0.56	5.65555555555556
comp1006_c0_seq1	732	1.34	45.5	1.34	45.5
comp1008_c0_seq1	252	0.69	8	0.69	8
comp1009_c0_seq1	241	0.63	7	0.63	7
comp1010_c0_seq1	411	0.89	17	0.89	17
comp1012_c0_seq1	204	0.64	6	0.64	6
comp1014_c0_seq1	270	0.72	9	0.72	9
comp1015_c0_seq1	278	0.89	11.5	0.89	11.5
comp1017_c0_seq1	445	1.27	26.1666666666667	1.27	26.1666666666667
comp1019_c0_seq1	637	0.86	25.5	0.86	25.5
comp1022_c0_seq1	285	0.53	7	0.53	7
comp1023_c0_seq1	243	0.98	11	0.98	11
comp1024_c0_seq1	383	0.85	15	0.85	15
comp1025_c0_seq1	395	0.66	12	0.66	12
comp1026_c0_seq1	295	0.67	9.16666666666667	0.67	9.16666666666667
comp1027_c0_seq1	310	0.66	9.5	0.66	9.5
comp1028_c0_seq1	217	0.70	7	0.70	7
comp1029_c0_seq1	326	0.46	7	0.46	7
comp1030_c0_seq1	261	0.66	8	0.66	8
comp1031_c0_seq1	221	0.78	8	0.78	8
comp1032_c0_seq1	316	1.30	19	1.30	19
comp1034_c0_seq1	235	1.10	12	1.10	12
comp1036_c0_seq1	678	0.88	27.5	0.88	27.5
comp1038_c0_seq1	418	0.90	17.5	0.90	17.5
comp1039_c0_seq1	443	1.22	25	1.22	25
comp1041_c0_seq1	302	0.57	8	0.57	8
comp1043_c0_seq1	311	0.76	11	0.76	11
comp1044_c0_seq1	289	0.82	11	0.82	11
comp1045_c0_seq1	293	0.96	13	0.96	13
comp1048_c0_seq1	464	0.35	7.5	0.35	7.5
comp1048_c0_seq2	466	0.30	6.5	0.30	6.5
comp1049_c0_seq1	416	1.14	22	1.14	22
comp1051_c0_seq1	218	0.89	9	0.89	9
comp1052_c0_seq1	348	0.90	14.5	0.90	14.5
comp1054_c0_seq1	530	0.88	21.5	0.88	21.5
comp1055_c0_seq1	401	0.92	17	0.92	17
comp1056_c0_seq1	753	1.00	35	1.00	35
comp1057_c0_seq1	259	0.42	5	0.42	5
comp1059_c0_seq1	541	0.59	14.6666666666667	0.59	14.6666666666667
comp1059_c0_seq2	626	0.45	13.1666666666667	0.45	13.1666666666667
comp1060_c0_seq1	232	0.65	7	0.65	7
comp1061_c0_seq1	485	0.98	22	0.98	22
comp1069_c0_seq1	208	1.09	10.5	1.09	10.5
comp1070_c0_seq1	420	0.98	19	0.98	19
comp1071_c0_seq1	217	0.75	7.5	0.75	7.5
comp1072_c0_seq1	617	1.09	31	1.09	31
comp1074_c0_seq1	418	0.67	13	0.67	13
comp1075_c0_seq1	249	1.82	21	1.82	21
comp1076_c0_seq1	567	0.90	23.5	0.90	23.5
comp1078_c0_seq1	408	0.98	18.5	0.98	18.5
comp1079_c0_seq1	391	0.66	12	0.66	12
comp1080_c0_seq1	570	1.40	37	1.40	37
comp1081_c0_seq1	319	0.88	13.03125	0.88	13.03125
comp1084_c0_seq1	417	0.91	17.5	0.91	17.5
comp1088_c0_seq1	212	0.71	7	0.71	7
comp1089_c0_seq1	522	0.83	20	0.83	20
comp1090_c0_seq1	256	1.18	14	1.18	14
comp1091_c0_seq1	297	0.58	8	0.58	8
comp1093_c0_seq1	484	0.80	18	0.80	18
comp1094_c0_seq1	247	0.52	6	0.52	6
comp1096_c0_seq1	211	0.31	3	0.31	3
comp1097_c0_seq1	231	1.12	12	1.12	12
comp1098_c0_seq1	263	0.66	8	0.66	8
comp1099_c0_seq1	236	0.37	4	0.37	4
comp1101_c0_seq1	206	0.63	6	0.63	6
comp1102_c0_seq1	370	1.17	20	1.17	20
comp1103_c0_seq1	380	0.97	17	0.97	17
comp1106_c0_seq1	368	0.82	14	0.82	14
comp1107_c0_seq1	422	1.07	21	1.07	21
comp1112_c0_seq1	323	1.66	24.8333333333333	1.66	24.8333333333333
comp1113_c0_seq1	293	0.96	13	0.96	13
comp1116_c0_seq1	224	0.77	8	0.77	8
comp1117_c0_seq1	297	0.80	11	0.80	11
comp1118_c0_seq1	513	0.88	21	0.88	21
comp1119_c0_seq1	308	0.42	6	0.42	6
comp1120_c0_seq1	519	1.14	27.5	1.14	27.5
comp1121_c0_seq1	320	0.95	14	0.95	14
comp1122_c0_seq1	262	0.95	11.5	0.95	11.5
comp1124_c0_seq1	272	0.81	10.2	0.81	10.2
comp1126_c0_seq1	907	0.98	41	0.98	41
comp1127_c0_seq1	784	0.99	36	0.99	36
comp1129_c0_seq1	425	1.04	20.5	1.04	20.5
comp1131_c0_seq1	266	1.33	16.3333333333333	1.33	16.3333333333333
comp1133_c0_seq1	306	0.88	12.5	0.88	12.5
comp1134_c0_seq1	397	1.58	29	1.58	29
comp1135_c0_seq1	262	0.99	12	0.99	12
comp1136_c0_seq1	400	0.73	13.5	0.73	13.5
comp1137_c0_seq1	554	1.05	27	1.05	27
comp1138_c0_seq1	227	0.86	9	0.86	9
comp1139_c0_seq1	381	0.85	15	0.85	15
comp1141_c0_seq1	284	1.06	14	1.06	14
comp1142_c0_seq1	208	0.68	6.5	0.68	6.5
comp1144_c0_seq1	265	0.53	6.5	0.53	6.5
comp1145_c0_seq1	337	0.87	13.5	0.87	13.5
comp1146_c0_seq1	219	0.49	5	0.49	5
comp1147_c0_seq1	281	0.85	11	0.85	11
comp1149_c0_seq1	476	1.23	27	1.23	27
comp1150_c0_seq1	305	0.57	8	0.57	8
comp1151_c0_seq1	292	1.26	17	1.26	17
comp1152_c0_seq1	211	1.07	10.5	1.07	10.5
comp1154_c0_seq1	209	0.75	7.28535353535354	0.75	7.28535353535354
comp1155_c0_seq1	234	0.37	4	0.37	4
comp1155_c0_seq2	252	0.51	6	0.51	6
comp1156_c0_seq1	337	0.74	11.5	0.74	11.5
comp1157_c0_seq1	277	0.55	7	0.55	7
comp1158_c0_seq1	266	0.65	8	0.65	8
comp1159_c0_seq1	213	0.86	8.5	0.86	8.5
comp1160_c0_seq1	452	1.70	35.5	1.70	35.5
comp1161_c0_seq1	263	0.57	7	0.57	7
comp1163_c0_seq1	305	0.71	10	0.71	10
comp1164_c0_seq1	397	1.09	20	1.09	20
comp1165_c0_seq1	685	0.71	22.5	0.71	22.5
comp1168_c0_seq1	344	0.82	13	0.82	13
comp1169_c0_seq1	301	0.22	3	0.22	3
comp1170_c0_seq1	306	0.60	8.5	0.60	8.5
comp1170_c0_seq2	317	0.58	8.5	0.58	8.5
comp1171_c0_seq1	224	0.48	5	0.48	5
comp1172_c0_seq1	254	0.68	8	0.68	8
comp1173_c0_seq1	278	0.93	12	0.93	12
comp1175_c0_seq1	336	0.77	12	0.77	12
comp1176_c0_seq1	331	1.40	21.5	1.40	21.5
comp1177_c0_seq1	324	0.97	14.5	0.97	14.5
comp1178_c0_seq1	223	0.97	10	0.97	10
comp1180_c0_seq1	218	0.59	6	0.59	6
comp1181_c0_seq1	292	0.52	7	0.52	7
comp1182_c0_seq1	723	1.11	37	1.11	37
comp1183_c0_seq1	376	0.69	12	0.69	12
comp1184_c0_seq1	309	1.08	15.5	1.08	15.5
comp1185_c0_seq1	263	0.99	12	0.99	12
comp1186_c0_seq1	329	1.28	19.5	1.28	19.5
comp1188_c0_seq1	665	0.71	22	0.71	22
comp1189_c0_seq1	292	0.67	9	0.67	9
comp1190_c0_seq1	369	0.82	14	0.82	14
comp1194_c0_seq1	222	0.97	10	0.97	10
comp1197_c0_seq1	226	0.62	6.5	0.62	6.5
comp1198_c0_seq1	437	1.01	20.5	1.01	20.5
comp1200_c0_seq1	232	0.50	5.33333333333333	0.50	5.33333333333333
comp1200_c0_seq2	231	0.45	4.83333333333333	0.45	4.83333333333333
comp1201_c0_seq1	586	0.66	18	0.66	18
comp1205_c0_seq1	839	1.04	40.5	1.04	40.5
comp1208_c0_seq1	1190	1.09	60	1.09	60
comp1210_c0_seq1	218	0.64	6.5	0.64	6.5
comp1211_c0_seq1	679	0.95	30	0.95	30
comp1212_c0_seq1	676	1.28	40	1.28	40
comp1213_c0_seq1	443	1.41	29	1.41	29
comp1214_c0_seq1	212	0.92	9	0.92	9
comp1215_c0_seq1	214	1.01	10	1.01	10
comp1216_c0_seq1	562	1.18	30.7	1.18	30.7
comp1219_c0_seq1	542	0.96	24	0.96	24
comp1222_c0_seq1	216	0.90	9	0.90	9
comp1223_c0_seq1	249	0.87	10	0.87	10
comp1224_c0_seq1	359	0.72	12	0.72	12
comp1226_c0_seq1	568	0.67	17.5	0.67	17.5
comp1227_c0_seq1	206	0.61	5.84027777777778	0.61	5.84027777777778
comp1227_c0_seq2	851	1.21	47.7777777777778	1.21	47.7777777777778
comp1229_c0_seq1	267	0.73	9	0.73	9
comp1230_c0_seq1	246	0.88	10	0.88	10
comp1231_c0_seq1	246	0.61	7	0.61	7
comp1232_c0_seq1	643	0.86	25.5	0.86	25.5
comp1233_c0_seq1	401	1.25	23.125	1.25	23.125
comp1235_c0_seq1	201	0.70	6.5	0.70	6.5
comp1236_c0_seq1	279	1.12	14.5	1.12	14.5
comp1237_c0_seq1	211	1.02	10	1.02	10
comp1238_c0_seq1	324	0.83	12.5	0.83	12.5
comp1239_c0_seq1	644	0.70	20.8333333333333	0.70	20.8333333333333
comp1239_c0_seq2	631	0.56	16.3333333333333	0.56	16.3333333333333
comp1240_c0_seq1	333	0.78	12	0.78	12
comp1244_c0_seq1	478	1.01	22.3333333333333	1.01	22.3333333333333
comp1246_c0_seq1	507	0.87	20.5	0.87	20.5
comp1248_c0_seq1	258	1.21	14.5	1.21	14.5
comp1250_c0_seq1	724	1.09	36.5	1.09	36.5
comp1251_c0_seq1	223	1.02	10.5	1.02	10.5
comp1253_c0_seq1	595	0.76	21	0.76	21
comp1254_c0_seq1	448	0.80	16.5	0.80	16.5
comp1255_c0_seq1	312	2.08	30	2.08	30
comp1256_c0_seq1	331	0.72	11	0.72	11
comp1258_c0_seq1	325	0.56	8.5	0.56	8.5
comp1259_c0_seq1	207	1.04	10	1.04	10
comp1260_c0_seq1	240	0.72	8	0.72	8
comp1261_c0_seq1	416	0.60	11.5	0.60	11.5
comp1262_c0_seq1	348	0.81	13	0.81	13
comp1263_c0_seq1	344	1.07	17	1.07	17
comp1264_c0_seq1	257	0.84	10	0.84	10
comp1266_c0_seq1	203	0.69	6.5	0.69	6.5
comp1270_c0_seq1	240	0.50	5.5	0.50	5.5
comp1272_c0_seq1	388	0.72	13	0.72	13
comp1273_c0_seq1	571	0.85	22.5	0.85	22.5
comp1274_c0_seq1	365	0.68	11.5	0.68	11.5
comp1276_c0_seq1	353	0.98	16	0.98	16
comp1277_c0_seq1	483	1.21	27	1.21	27
comp1278_c0_seq1	447	1.40	29	1.40	29
comp1279_c0_seq1	323	0.90	13.5	0.90	13.5
comp1280_c0_seq1	287	1.13	15	1.13	15
comp1281_c0_seq1	239	0.54	6	0.54	6
comp1282_c0_seq1	321	0.74	11	0.74	11
comp1283_c0_seq1	225	1.82	19	1.82	19
comp1288_c0_seq1	255	0.93	11	0.93	11
comp1290_c0_seq1	721	1.27	42.5	1.27	42.5
comp1291_c0_seq1	430	0.75	15	0.75	15
comp1292_c0_seq1	452	1.03	21.5	1.03	21.5
comp1294_c0_seq1	325	0.83	12.5	0.83	12.5
comp1296_c0_seq1	230	1.41	15	1.41	15
comp1298_c0_seq1	322	0.94	14	0.94	14
comp1299_c0_seq1	251	1.12	13	1.12	13
comp1300_c0_seq1	383	1.02	18	1.02	18
comp1301_c0_seq1	623	0.90	26	0.90	26
comp1302_c0_seq1	258	0.75	9	0.75	9
comp1303_c0_seq1	349	1.21	19.5	1.21	19.5
comp1304_c0_seq1	455	0.55	11.6666666666667	0.55	11.6666666666667
comp1305_c0_seq1	315	1.17	17	1.17	17
comp1307_c0_seq1	683	0.61	19.1666666666667	0.61	19.1666666666667
comp1307_c0_seq2	671	0.55	17.1666666666667	0.55	17.1666666666667
comp1309_c0_seq1	204	0.42	4	0.42	4
comp1312_c0_seq1	217	0.65	6.5	0.65	6.5
comp1313_c0_seq1	411	1.16	22	1.16	22
comp1314_c0_seq1	904	1.22	51	1.22	51
comp1315_c0_seq1	260	1.04	12.5	1.04	12.5
comp1316_c0_seq1	311	1.25	18	1.25	18
comp1317_c0_seq1	399	0.70	13	0.70	13
comp1318_c0_seq1	393	1.13	20.5	1.13	20.5
comp1319_c0_seq1	277	0.73	9.33333333333333	0.73	9.33333333333333
comp1319_c0_seq2	364	0.97	16.3333333333333	0.97	16.3333333333333
comp1321_c0_seq1	383	1.24	22	1.24	22
comp1322_c0_seq1	201	0.70	6.5	0.70	6.5
comp1322_c0_seq2	221	0.78	8	0.78	8
comp1323_c0_seq1	275	1.02	13	1.02	13
comp1324_c0_seq1	576	0.86	23	0.86	23
comp1325_c0_seq1	489	0.97	22	0.97	22
comp1326_c0_seq1	209	0.52	5	0.52	5
comp1327_c0_seq1	262	0.93	11.3333333333333	0.93	11.3333333333333
comp1328_c0_seq1	283	0.84	11	0.84	11
comp1329_c0_seq1	208	0.68	6.5	0.68	6.5
comp1330_c0_seq1	439	0.84	17	0.84	17
comp1331_c0_seq1	634	1.18	34.5	1.18	34.5
comp1333_c0_seq1	212	0.76	7.5	0.76	7.5
comp1334_c0_seq1	212	1.44	14.1666666666667	1.44	14.1666666666667
comp1335_c0_seq1	275	1.26	16	1.26	16
comp1336_c0_seq1	268	0.83	10.25	0.83	10.25
comp1337_c0_seq1	413	0.86	16.5	0.86	16.5
comp1339_c0_seq1	593	0.80	22	0.80	22
comp1341_c0_seq1	207	1.10	10.5	1.10	10.5
comp1343_c0_seq1	254	0.85	10	0.85	10
comp1344_c0_seq1	253	1.45	17	1.45	17
comp1346_c0_seq1	258	1.67	20	1.67	20
comp1347_c0_seq1	857	1.24	49	1.24	49
comp1348_c0_seq1	455	0.90	19	0.90	19
comp1350_c0_seq1	366	1.33	22.5	1.33	22.5
comp1352_c0_seq1	309	1.12	16	1.12	16
comp1355_c0_seq1	298	0.94	13	0.94	13
comp1356_c0_seq1	315	1.20	17.5	1.20	17.5
comp1357_c0_seq1	761	1.22	43	1.22	43
comp1358_c0_seq1	292	0.92	12.5	0.92	12.5
comp1360_c0_seq1	360	0.54	9	0.54	9
comp1361_c0_seq1	315	1.47	21.5	1.47	21.5
comp1363_c0_seq1	568	0.93	24.5	0.93	24.5
comp1364_c0_seq1	341	1.01	16	1.01	16
comp1366_c0_seq1	258	0.53	6.33333333333333	0.53	6.33333333333333
comp1371_c0_seq1	244	0.80	9	0.80	9
comp1373_c0_seq1	493	1.29	29.5	1.29	29.5
comp1374_c0_seq1	687	1.38	44	1.38	44
comp1375_c0_seq1	529	1.06	26	1.06	26
comp1377_c0_seq1	262	0.95	11.5	0.95	11.5
comp1379_c0_seq1	542	1.54	38.7222222222222	1.54	38.7222222222222
comp1383_c0_seq1	306	1.02	14.5	1.02	14.5
comp1384_c0_seq1	311	1.15	16.5	1.15	16.5
comp1385_c0_seq1	490	0.83	18.9166666666667	0.83	18.9166666666667
comp1387_c0_seq1	213	1.32	13	1.32	13
comp1388_c0_seq1	299	0.69	9.5	0.69	9.5
comp1389_c0_seq1	614	1.17	33.3333333333333	1.17	33.3333333333333
comp1390_c0_seq1	407	0.77	14.5	0.77	14.5
comp1391_c0_seq1	350	0.80	13	0.80	13
comp1392_c0_seq1	347	1.00	16	1.00	16
comp1393_c0_seq1	483	0.94	21	0.94	21
comp1394_c0_seq1	573	0.90	24	0.90	24
comp1395_c0_seq1	343	0.69	11	0.69	11
comp1396_c0_seq1	541	1.10	27.5	1.10	27.5
comp1397_c0_seq1	762	1.03	36.5	1.03	36.5
comp1398_c0_seq1	823	0.91	34.5	0.91	34.5
comp1399_c0_seq1	450	0.65	13.5	0.65	13.5
comp1400_c0_seq1	798	1.54	57	1.54	57
comp1401_c0_seq1	209	0.98	9.5	0.98	9.5
comp1402_c0_seq1	524	1.13	27.5	1.13	27.5
comp1403_c0_seq1	410	0.74	14	0.74	14
comp1404_c0_seq1	456	0.45	9.5	0.45	9.5
comp1404_c0_seq2	476	0.54	12	0.54	12
comp1405_c0_seq1	709	1.45	47.5	1.45	47.5
comp1406_c0_seq1	230	1.36	14.5	1.36	14.5
comp1407_c0_seq1	462	1.45	31	1.45	31
comp1408_c0_seq1	272	0.66	8.33333333333333	0.66	8.33333333333333
comp1408_c0_seq2	236	0.63	6.83333333333333	0.63	6.83333333333333
comp1409_c0_seq1	230	1.13	12	1.13	12
comp1410_c0_seq1	309	1.01	14.5	1.01	14.5
comp1411_c0_seq1	238	1.09	12	1.09	12
comp1412_c0_seq1	283	0.95	12.5	0.95	12.5
comp1413_c0_seq1	351	0.98	16	0.98	16
comp1414_c0_seq1	231	1.40	15	1.40	15
comp1415_c0_seq1	216	1.10	11	1.10	11
comp1416_c0_seq1	489	1.44	32.5	1.44	32.5
comp1417_c0_seq1	652	1.29	39	1.29	39
comp1418_c0_seq1	348	1.24	20	1.24	20
comp1419_c0_seq1	665	0.68	21	0.68	21
comp1420_c0_seq1	225	0.67	7	0.67	7
comp1421_c0_seq1	212	0.59	5.83333333333333	0.59	5.83333333333333
comp1422_c0_seq1	213	0.86	8.5	0.86	8.5
comp1423_c0_seq1	388	0.52	9.33333333333333	0.52	9.33333333333333
comp1426_c0_seq1	376	0.86	15	0.86	15
comp1426_c0_seq2	211	0.41	4	0.41	4
comp1427_c0_seq1	355	0.80	13.1666666666667	0.80	13.1666666666667
comp1431_c0_seq1	341	0.98	15.5	0.98	15.5
comp1432_c0_seq1	560	0.83	21.5	0.83	21.5
comp1432_c0_seq2	237	0.55	6	0.55	6
comp1434_c0_seq1	417	0.91	17.5	0.91	17.5
comp1434_c0_seq2	430	0.83	16.5	0.83	16.5
comp1435_c0_seq1	279	0.53	6.83333333333333	0.53	6.83333333333333
comp1436_c0_seq1	383	0.54	9.5	0.54	9.5
comp1437_c0_seq1	558	1.16	30	1.16	30
comp1439_c0_seq1	936	1.17	50.5	1.17	50.5
comp1440_c0_seq1	499	0.53	12.2	0.53	12.2
comp1441_c0_seq1	281	0.38	5	0.38	5
comp1443_c0_seq1	208	0.83	8	0.83	8
comp1444_c0_seq1	488	0.93	21	0.93	21
comp1445_c0_seq1	558	1.32	34	1.32	34
comp1446_c0_seq1	669	1.00	31	1.00	31
comp1448_c0_seq1	1227	1.36	77.5	1.36	77.5
comp1449_c0_seq1	613	1.07	30.5	1.07	30.5
comp1451_c0_seq1	930	1.14	49	1.14	49
comp1452_c0_seq1	272	1.43	18	1.43	18
comp1453_c0_seq1	239	0.18	2	0.18	2
comp1454_c0_seq1	264	1.31	16	1.31	16
comp1455_c0_seq1	471	1.12	24.5	1.12	24.5
comp1457_c0_seq1	457	1.13	24	1.13	24
comp1458_c0_seq1	301	0.36	5	0.36	5
comp1459_c0_seq1	641	1.38	41	1.38	41
comp1460_c0_seq1	323	1.30	19.5	1.30	19.5
comp1461_c0_seq1	355	0.70	11.4333333333333	0.70	11.4333333333333
comp1462_c0_seq1	201	0.43	4	0.43	4
comp1463_c0_seq1	260	1.45	17.4285714285714	1.45	17.4285714285714
comp1464_c0_seq1	469	1.06	23	1.06	23
comp1465_c0_seq1	228	0.81	8.5	0.81	8.5
comp1466_c0_seq1	493	0.81	18.5	0.81	18.5
comp1467_c0_seq1	244	0.53	6	0.53	6
comp1468_c0_seq1	267	0.97	12	0.97	12
comp1470_c0_seq1	207	0.94	9	0.94	9
comp1472_c0_seq1	398	0.84	15.5	0.84	15.5
comp1473_c0_seq1	301	0.72	10	0.72	10
comp1475_c0_seq1	276	0.41	5.25	0.41	5.25
comp1477_c0_seq1	852	1.19	47	1.19	47
comp1480_c0_seq1	551	1.06	27	1.06	27
comp1482_c0_seq1	423	1.10	21.5	1.10	21.5
comp1485_c0_seq1	480	1.08	24	1.08	24
comp1486_c0_seq1	379	0.80	14	0.80	14
comp1487_c0_seq1	361	1.74	29	1.74	29
comp1488_c0_seq1	796	1.11	40.8333333333333	1.11	40.8333333333333
comp1489_c0_seq1	202	1.07	10	1.07	10
comp1493_c0_seq1	431	0.73	14.5	0.73	14.5
comp1494_c0_seq1	218	0.64	6.5	0.64	6.5
comp1496_c0_seq1	279	0.41	5.33333333333333	0.41	5.33333333333333
comp1497_c0_seq1	662	0.82	25	0.82	25
comp1498_c0_seq1	232	0.56	6	0.56	6
comp1498_c0_seq2	279	0.70	9	0.70	9
comp1499_c0_seq1	225	1.25	13	1.25	13
comp1500_c0_seq1	561	1.14	29.5	1.14	29.5
comp1501_c0_seq1	419	0.98	19	0.98	19
comp1503_c0_seq1	335	0.74	11.5	0.74	11.5
comp1504_c0_seq1	437	0.66	13.3	0.66	13.3
comp1505_c0_seq1	202	0.46	4.33333333333333	0.46	4.33333333333333
comp1506_c0_seq1	618	0.94	27	0.94	27
comp1507_c0_seq1	248	0.50	5.7	0.50	5.7
comp1508_c0_seq1	256	0.93	11	0.93	11
comp1509_c0_seq1	389	0.81	14.5	0.81	14.5
comp1510_c0_seq1	660	0.92	28	0.92	28
comp1511_c0_seq1	397	0.65	12	0.65	12
comp1514_c0_seq1	447	1.06	22	1.06	22
comp1516_c0_seq1	266	0.95	11.6666666666667	0.95	11.6666666666667
comp1517_c0_seq1	393	0.85	15.5	0.85	15.5
comp1518_c0_seq1	232	0.37	4	0.37	4
comp1520_c0_seq1	424	0.92	18	0.92	18
comp1523_c0_seq1	302	1.07	15	1.07	15
comp1524_c0_seq1	214	1.31	13	1.31	13
comp1525_c0_seq1	551	0.78	20	0.78	20
comp1527_c0_seq1	272	0.95	12	0.95	12
comp1528_c0_seq1	209	0.78	7.5	0.78	7.5
comp1529_c0_seq1	579	0.84	22.5	0.84	22.5
comp1530_c0_seq1	549	1.20	30.5	1.20	30.5
comp1531_c0_seq1	443	1.22	25	1.22	25
comp1533_c0_seq1	386	1.23	22	1.23	22
comp1534_c0_seq1	246	0.44	5	0.44	5
comp1537_c0_seq1	232	0.65	7	0.65	7
comp1538_c0_seq1	463	0.59	12.6666666666667	0.59	12.6666666666667
comp1539_c0_seq1	254	1.02	12	1.02	12
comp1541_c0_seq1	365	0.80	13.5	0.80	13.5
comp1542_c0_seq1	298	1.34	18.5	1.34	18.5
comp1545_c0_seq1	210	1.18	11.5	1.18	11.5
comp1546_c0_seq1	360	0.87	14.5	0.87	14.5
comp1548_c0_seq1	1070	1.41	70	1.41	70
comp1551_c0_seq1	332	0.59	9	0.59	9
comp1552_c0_seq1	316	0.82	12	0.82	12
comp1553_c0_seq1	603	0.73	20.3333333333333	0.73	20.3333333333333
comp1553_c0_seq2	665	0.71	21.8333333333333	0.71	21.8333333333333
comp1554_c0_seq1	318	1.22	18	1.22	18
comp1555_c0_seq1	236	0.41	4.5	0.41	4.5
comp1556_c0_seq1	300	0.97	13.5	0.97	13.5
comp1558_c0_seq1	301	0.86	12	0.86	12
comp1559_c0_seq1	259	0.79	9.5	0.79	9.5
comp1560_c0_seq1	320	1.32	19.5	1.32	19.5
comp1563_c0_seq1	377	0.92	16	0.92	16
comp1564_c0_seq1	403	0.77	14.3333333333333	0.77	14.3333333333333
comp1564_c0_seq2	222	0.32	3.33333333333333	0.32	3.33333333333333
comp1565_c0_seq1	384	0.93	16.5	0.93	16.5
comp1566_c0_seq1	226	0.82	8.57692307692308	0.82	8.57692307692308
comp1568_c0_seq1	765	0.95	33.5	0.95	33.5
comp1569_c0_seq1	366	0.77	13	0.77	13
comp1570_c0_seq1	227	0.71	7.5	0.71	7.5
comp1571_c0_seq1	425	0.91	18	0.91	18
comp1573_c0_seq1	246	1.05	12	1.05	12
comp1574_c0_seq1	323	0.59	8.83333333333333	0.59	8.83333333333333
comp1575_c0_seq1	441	1.15	23.5	1.15	23.5
comp1577_c0_seq1	465	0.60	13	0.60	13
comp1578_c0_seq1	221	0.78	8	0.78	8
comp1580_c0_seq1	201	0.54	5	0.54	5
comp1585_c0_seq1	349	0.80	13	0.80	13
comp1586_c0_seq1	350	1.30	21	1.30	21
comp1589_c0_seq1	250	1.04	12	1.04	12
comp1590_c0_seq1	558	0.83	21.5	0.83	21.5
comp1591_c0_seq1	260	1.16	14	1.16	14
comp1593_c0_seq1	394	1.12	20.5	1.12	20.5
comp1594_c0_seq1	434	1.29	26	1.29	26
comp1595_c0_seq1	461	0.77	16.5	0.77	16.5
comp1596_c0_seq1	407	0.80	15	0.80	15
comp1597_c0_seq1	350	0.80	13	0.80	13
comp1599_c0_seq1	444	0.24	5	0.24	5
comp1600_c0_seq1	383	1.02	18	1.02	18
comp1603_c0_seq1	262	0.82	10	0.82	10
comp1604_c0_seq1	215	1.11	11	1.11	11
comp1605_c0_seq1	274	1.02	13	1.02	13
comp1607_c0_seq1	409	1.48	28	1.48	28
comp1608_c0_seq1	294	1.03	14	1.03	14
comp1609_c0_seq1	420	0.71	13.8333333333333	0.71	13.8333333333333
comp1610_c0_seq1	351	1.05	17	1.05	17
comp1615_c0_seq1	308	1.09	15.5	1.09	15.5
comp1618_c0_seq1	873	1.11	45	1.11	45
comp1619_c0_seq1	434	1.24	25	1.24	25
comp1622_c0_seq1	490	0.95	21.5	0.95	21.5
comp1623_c0_seq1	407	0.98	18.5	0.98	18.5
comp1624_c0_seq1	343	0.76	12	0.76	12
comp1625_c0_seq1	273	1.11	14	1.11	14
comp1628_c0_seq1	386	0.50	9	0.50	9
comp1630_c0_seq1	247	0.96	11	0.96	11
comp1631_c0_seq1	259	0.67	8	0.67	8
comp1632_c0_seq1	540	1.20	30	1.20	30
comp1633_c0_seq1	338	1.36	21.3333333333333	1.36	21.3333333333333
comp1635_c0_seq1	424	1.53	30	1.53	30
comp1636_c0_seq1	562	1.33	34.5	1.33	34.5
comp1638_c0_seq1	415	0.62	12	0.62	12
comp1641_c0_seq1	207	1.20	11.5	1.20	11.5
comp1642_c0_seq1	635	0.78	23	0.78	23
comp1646_c0_seq1	271	1.00	12.5	1.00	12.5
comp1650_c0_seq1	310	0.63	9	0.63	9
comp1652_c0_seq1	353	0.92	15	0.92	15
comp1653_c0_seq1	288	0.75	10	0.75	10
comp1655_c0_seq1	386	1.20	21.5	1.20	21.5
comp1656_c0_seq1	289	1.27	17	1.27	17
comp1657_c0_seq1	270	0.64	8	0.64	8
comp1658_c0_seq1	498	1.28	29.5	1.28	29.5
comp1660_c0_seq1	575	1.07	28.5	1.07	28.5
comp1661_c0_seq1	296	0.43	5.83333333333333	0.43	5.83333333333333
comp1661_c0_seq2	419	0.71	13.8333333333333	0.71	13.8333333333333
comp1662_c0_seq1	875	1.38	56	1.38	56
comp1663_c0_seq1	244	0.31	3.5	0.31	3.5
comp1663_c0_seq2	211	0.36	3.5	0.36	3.5
comp1664_c0_seq1	203	0.96	9	0.96	9
comp1665_c0_seq1	623	1.56	45	1.56	45
comp1667_c0_seq1	375	0.92	16	0.92	16
comp1668_c0_seq1	441	1.25	25.5	1.25	25.5
comp1669_c0_seq1	363	1.37	23.1	1.37	23.1
comp1670_c0_seq1	264	0.38	4.66666666666667	0.38	4.66666666666667
comp1672_c0_seq1	230	0.89	9.5	0.89	9.5
comp1674_c0_seq1	247	0.92	10.5	0.92	10.5
comp1675_c0_seq1	386	1.18	21	1.18	21
comp1676_c0_seq1	216	0.60	6	0.60	6
comp1680_c0_seq1	255	0.93	11	0.93	11
comp1683_c0_seq1	257	1.01	12	1.01	12
comp1684_c0_seq1	292	0.89	12	0.89	12
comp1685_c0_seq1	505	0.71	16.6409090909091	0.71	16.6409090909091
comp1687_c0_seq1	242	0.89	10	0.89	10
comp1688_c0_seq1	717	1.40	46.5	1.40	46.5
comp1689_c0_seq1	842	1.00	39	1.00	39
comp1690_c0_seq1	428	0.52	10.3333333333333	0.52	10.3333333333333
comp1690_c0_seq2	517	0.72	17.3333333333333	0.72	17.3333333333333
comp1691_c0_seq1	293	0.44	6	0.44	6
comp1692_c0_seq1	308	0.98	14	0.98	14
comp1693_c0_seq1	206	0.84	8	0.84	8
comp1694_c0_seq1	210	0.93	9	0.93	9
comp1695_c0_seq1	317	0.92	13.5	0.92	13.5
comp1697_c0_seq1	594	1.02	28	1.02	28
comp1698_c0_seq1	409	0.95	18	0.95	18
comp1701_c0_seq1	370	0.93	16	0.93	16
comp1702_c0_seq1	258	0.52	6.25	0.52	6.25
comp1703_c0_seq1	227	0.86	9	0.86	9
comp1704_c0_seq1	321	0.91	13.5	0.91	13.5
comp1705_c0_seq1	430	0.67	13.3333333333333	0.67	13.3333333333333
comp1705_c0_seq2	414	0.83	15.8333333333333	0.83	15.8333333333333
comp1708_c0_seq1	280	0.50	6.5	0.50	6.5
comp1709_c0_seq1	692	0.61	19.6666666666667	0.61	19.6666666666667
comp1710_c0_seq1	424	0.84	16.5	0.84	16.5
comp1712_c0_seq1	628	1.17	34	1.17	34
comp1713_c0_seq1	277	1.79	23	1.79	23
comp1715_c0_seq1	253	0.60	7	0.60	7
comp1717_c0_seq1	457	0.80	17	0.80	17
comp1718_c0_seq1	367	0.65	11	0.65	11
comp1719_c0_seq1	240	0.89	9.83333333333333	0.89	9.83333333333333
comp1719_c0_seq2	208	0.50	4.83333333333333	0.50	4.83333333333333
comp1720_c0_seq1	362	0.98	16.5	0.98	16.5
comp1721_c0_seq1	416	0.96	18.5	0.96	18.5
comp1723_c0_seq1	627	0.96	28	0.96	28
comp1724_c0_seq1	363	0.95	16	0.95	16
comp1725_c0_seq1	393	1.04	18.8333333333333	1.04	18.8333333333333
comp1726_c0_seq1	229	0.61	6.5	0.61	6.5
comp1729_c0_seq1	292	0.78	10.5	0.78	10.5
comp1731_c0_seq1	238	0.91	10	0.91	10
comp1732_c0_seq1	606	1.09	30.5	1.09	30.5
comp1734_c0_seq1	616	1.35	38.5	1.35	38.5
comp1735_c0_seq1	500	0.91	21	0.91	21
comp1736_c0_seq1	332	1.40	21.5	1.40	21.5
comp1737_c0_seq1	325	0.62	9.33333333333333	0.62	9.33333333333333
comp1738_c0_seq1	343	0.88	14	0.88	14
comp1739_c0_seq1	208	0.31	3	0.31	3
comp1739_c0_seq2	308	0.46	6.5	0.46	6.5
comp1740_c0_seq1	238	0.48	5.25	0.48	5.25
comp1743_c0_seq1	257	0.50	6	0.50	6
comp1744_c0_seq1	226	1.05	11	1.05	11
comp1745_c0_seq1	343	1.23	19.5	1.23	19.5
comp1746_c0_seq1	467	1.14	24.6833333333333	1.14	24.6833333333333
comp1747_c0_seq1	236	0.73	8	0.73	8
comp1750_c0_seq1	341	0.54	8.5	0.54	8.5
comp1751_c0_seq1	295	0.51	7	0.51	7
comp1752_c0_seq1	381	0.82	14.5	0.82	14.5
comp1753_c0_seq1	298	0.54	7.5	0.54	7.5
comp1755_c0_seq1	290	0.71	9.5	0.71	9.5
comp1756_c0_seq1	741	1.27	43.5	1.27	43.5
comp1758_c0_seq1	402	1.40	26	1.40	26
comp1760_c0_seq1	219	1.68	17	1.68	17
comp1761_c0_seq1	295	1.28	17.5	1.28	17.5
comp1762_c0_seq1	365	1.24	21	1.24	21
comp1767_c0_seq1	249	0.39	4.5	0.39	4.5
comp1769_c0_seq1	255	0.42	5	0.42	5
comp1771_c0_seq1	333	0.91	14	0.91	14
comp1772_c0_seq1	519	0.76	18.3333333333333	0.76	18.3333333333333
comp1772_c0_seq2	558	0.67	17.3333333333333	0.67	17.3333333333333
comp1773_c0_seq1	447	0.94	19.5	0.94	19.5
comp1774_c0_seq1	400	0.65	12	0.65	12
comp1775_c0_seq1	267	0.57	7	0.57	7
comp1776_c0_seq1	227	0.21	2.16666666666667	0.21	2.16666666666667
comp1776_c0_seq2	266	0.23	2.83333333333333	0.23	2.83333333333333
comp1777_c0_seq1	263	0.82	10	0.82	10
comp1779_c0_seq1	223	0.92	9.5	0.92	9.5
comp1781_c0_seq1	218	0.59	6	0.59	6
comp1783_c0_seq1	853	1.20	47.5	1.20	47.5
comp1784_c0_seq1	278	0.93	12	0.93	12
comp1786_c0_seq1	261	0.91	11	0.91	11
comp1788_c0_seq1	323	1.14	17	1.14	17
comp1789_c0_seq1	365	0.51	8.66666666666667	0.51	8.66666666666667
comp1789_c0_seq2	355	0.41	6.66666666666667	0.41	6.66666666666667
comp1790_c0_seq1	233	0.28	3	0.28	3
comp1790_c0_seq2	342	0.69	11	0.69	11
comp1791_c0_seq1	244	0.44	5	0.44	5
comp1793_c0_seq1	467	1.02	22	1.02	22
comp1794_c0_seq1	393	1.54	28	1.54	28
comp1796_c0_seq1	362	0.75	12.5	0.75	12.5
comp1797_c0_seq1	341	0.95	15	0.95	15
comp1798_c0_seq1	248	0.87	10	0.87	10
comp1800_c0_seq1	229	0.99	10.5	0.99	10.5
comp1801_c0_seq1	315	0.75	11	0.75	11
comp1805_c0_seq1	349	1.02	16.5	1.02	16.5
comp1806_c0_seq1	323	0.84	12.5	0.84	12.5
comp1807_c0_seq1	250	1.17	13.5	1.17	13.5
comp1809_c0_seq1	395	0.98	18	0.98	18
comp1810_c0_seq1	244	0.62	7	0.62	7
comp1811_c0_seq1	792	1.39	51	1.39	51
comp1814_c0_seq1	219	1.18	12	1.18	12
comp1815_c0_seq1	232	1.12	12	1.12	12
comp1817_c0_seq1	740	0.83	28.5	0.83	28.5
comp1818_c0_seq1	832	1.27	49	1.27	49
comp1819_c0_seq1	369	1.49	25.5	1.49	25.5
comp1820_c0_seq1	232	0.74	8	0.74	8
comp1821_c0_seq1	547	0.60	15.2	0.60	15.2
comp1822_c0_seq1	284	1.94	25.5	1.94	25.5
comp1824_c0_seq1	710	0.47	15.5	0.47	15.5
comp1825_c0_seq1	1119	1.02	53	1.02	53
comp1826_c0_seq1	242	0.80	9	0.80	9
comp1828_c0_seq1	410	1.16	22	1.16	22
comp1829_c0_seq1	218	1.01	10.1666666666667	1.01	10.1666666666667
comp1830_c0_seq1	279	1.28	16.5	1.28	16.5
comp1831_c0_seq1	213	0.37	3.66666666666667	0.37	3.66666666666667
comp1832_c0_seq1	255	0.80	9.5	0.80	9.5
comp1833_c0_seq1	241	0.90	10	0.90	10
comp1835_c0_seq1	291	0.63	8.5	0.63	8.5
comp1836_c0_seq1	468	1.22	26.5	1.22	26.5
comp1837_c0_seq1	205	1.05	10	1.05	10
comp1838_c0_seq1	239	1.04	11.5	1.04	11.5
comp1840_c0_seq1	348	0.68	11	0.68	11
comp1841_c0_seq1	294	0.66	9	0.66	9
comp1842_c0_seq1	475	0.61	13.5	0.61	13.5
comp1842_c0_seq2	368	0.70	12	0.70	12
comp1846_c0_seq1	491	0.66	15	0.66	15
comp1849_c0_seq1	289	0.75	10	0.75	10
comp1850_c0_seq1	310	1.11	16	1.11	16
comp1852_c0_seq1	343	0.82	13	0.82	13
comp1853_c0_seq1	291	0.78	10.5	0.78	10.5
comp1854_c0_seq1	614	1.00	28.5	1.00	28.5
comp1856_c0_seq1	252	1.29	15	1.29	15
comp1857_c0_seq1	329	1.08	16.5	1.08	16.5
comp1858_c0_seq1	688	0.82	26	0.82	26
comp1860_c0_seq1	388	1.17	21	1.17	21
comp1861_c0_seq1	374	1.36	23.5	1.36	23.5
comp1863_c0_seq1	434	1.49	30	1.49	30
comp1864_c0_seq1	453	0.88	18.5	0.88	18.5
comp1865_c0_seq1	428	0.83	16.5	0.83	16.5
comp1867_c0_seq1	216	0.70	7	0.70	7
comp1870_c0_seq1	576	1.48	39.5	1.48	39.5
comp1871_c0_seq1	227	0.90	9.5	0.90	9.5
comp1875_c0_seq1	304	0.78	11	0.78	11
comp1878_c0_seq1	203	0.69	6.5	0.69	6.5
comp1878_c0_seq2	288	0.68	9	0.68	9
comp1879_c0_seq1	618	0.84	24	0.84	24
comp1880_c0_seq1	582	0.93	25	0.93	25
comp1881_c0_seq1	383	0.67	11.8333333333333	0.67	11.8333333333333
comp1883_c0_seq1	386	0.90	16	0.90	16
comp1884_c0_seq1	287	0.90	12	0.90	12
comp1885_c0_seq1	274	0.87	11	0.87	11
comp1886_c0_seq1	330	1.05	16	1.05	16
comp1887_c0_seq1	733	1.46	49.5	1.46	49.5
comp1890_c0_seq1	201	0.86	8	0.86	8
comp1891_c0_seq1	240	1.04	11.5	1.04	11.5
comp1893_c0_seq1	578	1.44	38.5	1.44	38.5
comp1894_c0_seq1	253	0.77	9	0.77	9
comp1895_c0_seq1	242	0.54	6	0.54	6
comp1896_c0_seq1	1107	1.18	60.5	1.18	60.5
comp1897_c0_seq1	240	0.63	7	0.63	7
comp1898_c0_seq1	379	0.94	16.5	0.94	16.5
comp1900_c0_seq1	357	0.45	7.36666666666667	0.45	7.36666666666667
comp1902_c0_seq1	353	1.44	23.5	1.44	23.5
comp1903_c0_seq1	261	0.91	11	0.91	11
comp1904_c0_seq1	303	1.14	16	1.14	16
comp1905_c0_seq1	407	0.85	16	0.85	16
comp1906_c0_seq1	286	0.83	11	0.83	11
comp1907_c0_seq1	331	1.31	20	1.31	20
comp1910_c0_seq1	272	0.87	11	0.87	11
comp1912_c0_seq1	354	0.40	6.5	0.40	6.5
comp1913_c0_seq1	366	0.80	13.5	0.80	13.5
comp1915_c0_seq1	457	0.99	21	0.99	21
comp1918_c0_seq1	294	0.70	9.5	0.70	9.5
comp1919_c0_seq1	421	1.39	27.1666666666667	1.39	27.1666666666667
comp1921_c0_seq1	255	0.72	8.5	0.72	8.5
comp1922_c0_seq1	1166	1.43	77	1.43	77
comp1926_c0_seq1	445	1.24	25.5	1.24	25.5
comp1927_c0_seq1	543	1.09	27.5	1.09	27.5
comp1928_c0_seq1	256	0.84	10	0.84	10
comp1931_c0_seq1	280	0.93	12	0.93	12
comp1932_c0_seq1	399	1.19	22	1.19	22
comp1933_c0_seq1	239	0.86	9.5	0.86	9.5
comp1934_c0_seq1	348	0.96	15.5	0.96	15.5
comp1935_c0_seq1	516	0.88	21	0.88	21
comp1936_c0_seq1	448	1.06	22	1.06	22
comp1938_c0_seq1	248	0.70	8	0.70	8
comp1939_c0_seq1	244	0.97	11	0.97	11
comp1940_c0_seq1	662	1.06	32.5	1.06	32.5
comp1941_c0_seq1	464	1.51	32.5	1.51	32.5
comp1942_c0_seq1	307	0.99	14	0.99	14
comp1945_c0_seq1	586	1.05	28.5	1.05	28.5
comp1946_c0_seq1	346	0.84	13.5	0.84	13.5
comp1947_c0_seq1	225	0.96	10	0.96	10
comp1950_c0_seq1	246	0.79	9	0.79	9
comp1951_c0_seq1	240	1.44	16	1.44	16
comp1952_c0_seq1	344	0.88	14	0.88	14
comp1954_c0_seq1	201	0.86	8	0.86	8
comp1955_c0_seq1	268	0.64	8	0.64	8
comp1956_c0_seq1	517	1.13	27	1.13	27
comp1957_c0_seq1	221	1.37	14	1.37	14
comp1958_c0_seq1	400	1.46	27	1.46	27
comp1960_c0_seq1	253	0.81	9.5	0.81	9.5
comp1961_c0_seq1	258	1.00	12	1.00	12
comp1964_c0_seq1	323	0.66	9.83333333333334	0.66	9.83333333333334
comp1964_c0_seq2	239	0.55	6.08333333333333	0.55	6.08333333333333
comp1965_c0_seq1	261	0.99	12	0.99	12
comp1966_c0_seq1	216	0.55	5.5	0.55	5.5
comp1967_c0_seq1	208	1.04	10	1.04	10
comp1968_c0_seq1	592	1.02	28	1.02	28
comp1970_c0_seq1	614	1.00	28.5	1.00	28.5
comp1971_c0_seq1	275	0.47	6	0.47	6
comp1972_c0_seq1	574	0.98	26	0.98	26
comp1973_c0_seq1	388	1.11	20	1.11	20
comp1975_c0_seq1	314	1.38	20	1.38	20
comp1976_c0_seq1	221	0.98	10	0.98	10
comp1979_c0_seq1	216	0.70	7	0.70	7
comp1980_c0_seq1	317	0.55	8	0.55	8
comp1984_c0_seq1	211	0.36	3.5	0.36	3.5
comp1984_c0_seq2	241	0.29	3.25	0.29	3.25
comp1985_c0_seq1	431	0.68	13.5	0.68	13.5
comp1987_c0_seq1	213	0.76	7.5	0.76	7.5
comp1988_c0_seq1	260	1.58	19	1.58	19
comp1989_c0_seq1	264	0.65	8	0.65	8
comp1990_c0_seq1	305	0.92	13	0.92	13
comp1995_c0_seq1	221	1.97	20.2	1.97	20.2
comp1996_c0_seq1	352	0.68	11	0.68	11
comp1997_c0_seq1	419	1.29	25	1.29	25
comp1998_c0_seq1	679	0.99	31	0.99	31
comp1999_c0_seq1	275	0.75	9.5	0.75	9.5
comp2000_c0_seq1	602	0.65	18	0.65	18
comp2004_c0_seq1	306	0.88	12.5	0.88	12.5
comp2006_c0_seq1	641	1.58	47	1.58	47
comp2007_c0_seq1	376	1.06	18.5	1.06	18.5
comp2008_c0_seq1	275	0.86	11	0.86	11
comp2009_c0_seq1	906	1.04	43.5	1.04	43.5
comp2010_c0_seq1	315	0.82	12	0.82	12
comp2011_c0_seq1	308	0.74	10.5	0.74	10.5
comp2013_c0_seq1	581	0.91	24.5	0.91	24.5
comp2014_c0_seq1	273	0.67	8.5	0.67	8.5
comp2015_c0_seq1	342	0.76	12	0.76	12
comp2016_c0_seq1	286	1.59	21	1.59	21
comp2017_c0_seq1	274	0.79	10	0.79	10
comp2018_c0_seq1	214	0.71	7	0.71	7
comp2019_c0_seq1	483	0.83	18.5	0.83	18.5
comp2020_c0_seq1	384	1.32	23.5	1.32	23.5
comp2021_c0_seq1	298	1.01	14	1.01	14
comp2022_c0_seq1	334	0.55	8.5	0.55	8.5
comp2023_c0_seq1	247	0.96	11	0.96	11
comp2025_c0_seq1	287	0.64	8.5	0.64	8.5
comp2026_c0_seq1	462	0.89	19	0.89	19
comp2027_c0_seq1	260	1.70	20.5	1.70	20.5
comp2028_c0_seq1	241	0.99	11	0.99	11
comp2029_c0_seq1	543	1.40	35.25	1.40	35.25
comp2032_c0_seq1	221	0.68	7	0.68	7
comp2033_c0_seq1	226	0.96	10	0.96	10
comp2034_c0_seq1	218	0.20	2	0.20	2
comp2035_c0_seq1	334	1.44	22.2	1.44	22.2
comp2036_c0_seq1	380	1.11	19.5	1.11	19.5
comp2037_c0_seq1	512	0.99	23.5	0.99	23.5
comp2039_c0_seq1	492	0.75	17	0.75	17
comp2040_c0_seq1	255	1.10	13	1.10	13
comp2041_c0_seq1	235	0.28	3	0.28	3
comp2042_c0_seq1	342	0.82	13	0.82	13
comp2043_c0_seq1	268	1.13	14	1.13	14
comp2044_c0_seq1	351	0.95	15.5	0.95	15.5
comp2045_c0_seq1	245	0.71	8	0.71	8
comp2046_c0_seq1	237	1.28	14	1.28	14
comp2048_c0_seq1	218	0.50	5	0.50	5
comp2050_c0_seq1	256	0.84	10	0.84	10
comp2051_c0_seq1	275	0.37	4.66666666666667	0.37	4.66666666666667
comp2051_c0_seq2	286	0.77	10.1666666666667	0.77	10.1666666666667
comp2053_c0_seq1	228	1.04	11	1.04	11
comp2054_c0_seq1	230	1.08	11.5	1.08	11.5
comp2055_c0_seq1	273	0.75	9.5	0.75	9.5
comp2057_c0_seq1	359	0.54	9	0.54	9
comp2058_c0_seq1	379	0.85	15	0.85	15
comp2060_c0_seq1	442	0.81	16.5	0.81	16.5
comp2062_c0_seq1	279	0.77	10	0.77	10
comp2064_c0_seq1	242	0.71	8	0.71	8
comp2068_c0_seq1	449	1.11	23	1.11	23
comp2069_c0_seq1	610	1.04	29.5	1.04	29.5
comp2072_c0_seq1	554	0.97	25	0.97	25
comp2073_c0_seq1	649	1.28	38.5	1.28	38.5
comp2074_c0_seq1	246	0.83	9.5	0.83	9.5
comp2076_c0_seq1	218	0.45	4.5	0.45	4.5
comp2078_c0_seq1	437	1.04	21	1.04	21
comp2080_c0_seq1	320	1.05	15.5	1.05	15.5
comp2083_c0_seq1	208	0.68	6.5	0.68	6.5
comp2086_c0_seq1	312	1.04	15	1.04	15
comp2087_c0_seq1	317	1.23	18	1.23	18
comp2090_c0_seq1	287	0.64	8.5	0.64	8.5
comp2091_c0_seq1	642	1.01	30	1.01	30
comp2092_c0_seq1	222	0.49	5	0.49	5
comp2093_c0_seq1	629	0.81	23.5	0.81	23.5
comp2097_c0_seq1	251	1.12	13	1.12	13
comp2097_c0_seq2	281	0.58	7.5	0.58	7.5
comp2098_c0_seq1	239	0.95	10.5	0.95	10.5
comp2101_c0_seq1	261	1.24	15	1.24	15
comp2102_c0_seq1	369	0.76	13	0.76	13
comp2106_c0_seq1	257	1.09	13	1.09	13
comp2107_c0_seq1	218	1.04	10.5	1.04	10.5
comp2108_c0_seq1	394	0.79	14.5	0.79	14.5
comp2109_c0_seq1	266	0.81	10	0.81	10
comp2110_c0_seq1	334	0.97	15	0.97	15
comp2112_c0_seq1	626	0.72	21	0.72	21
comp2113_c0_seq1	224	0.48	5	0.48	5
comp2114_c0_seq1	417	0.98	19	0.98	19
comp2115_c0_seq1	337	1.28	19.9	1.28	19.9
comp2116_c0_seq1	447	0.68	14	0.68	14
comp2117_c0_seq1	214	0.91	9	0.91	9
comp2118_c0_seq1	298	0.54	7.5	0.54	7.5
comp2119_c0_seq1	314	0.62	9	0.62	9
comp2120_c0_seq1	238	0.36	4	0.36	4
comp2122_c0_seq1	271	0.92	11.5	0.92	11.5
comp2123_c0_seq1	456	0.81	17	0.81	17
comp2125_c0_seq1	299	0.69	9.5	0.69	9.5
comp2126_c0_seq1	365	0.83	14	0.83	14
comp2127_c0_seq1	335	0.72	11.1052631578947	0.72	11.1052631578947
comp2129_c0_seq1	850	1.16	45.5	1.16	45.5
comp2130_c0_seq1	388	1.09	19.5	1.09	19.5
comp2132_c0_seq1	338	0.99	15.5	0.99	15.5
comp2133_c0_seq1	815	0.90	33.8333333333333	0.90	33.8333333333333
comp2134_c0_seq1	211	0.72	7	0.72	7
comp2135_c0_seq1	487	0.80	18	0.80	18
comp2136_c0_seq1	276	0.51	6.5	0.51	6.5
comp2136_c0_seq2	251	0.65	7.5	0.65	7.5
comp2137_c0_seq1	245	0.97	11	0.97	11
comp2138_c0_seq1	208	0.93	9	0.93	9
comp2139_c0_seq1	303	0.61	8.5	0.61	8.5
comp2140_c0_seq1	426	0.53	10.5	0.53	10.5
comp2146_c0_seq1	386	0.78	14	0.78	14
comp2147_c0_seq1	272	0.79	10	0.79	10
comp2148_c0_seq1	659	0.92	28.1666666666667	0.92	28.1666666666667
comp2149_c0_seq1	245	0.40	4.5	0.40	4.5
comp2153_c0_seq1	287	0.55	7.33333333333333	0.55	7.33333333333333
comp2155_c0_seq1	240	0.41	4.5	0.41	4.5
comp2157_c0_seq1	606	0.94	26.5	0.94	26.5
comp2158_c0_seq1	315	0.86	12.5	0.86	12.5
comp2159_c0_seq1	362	1.49	25	1.49	25
comp2160_c0_seq1	331	0.78	12	0.78	12
comp2161_c0_seq1	218	0.45	4.5	0.45	4.5
comp2163_c0_seq1	357	0.57	9.5	0.57	9.5
comp2163_c0_seq2	257	0.21	2.5	0.21	2.5
comp2164_c0_seq1	400	0.86	16	0.86	16
comp2165_c0_seq1	256	1.01	12	1.01	12
comp2166_c0_seq1	299	0.65	9	0.65	9
comp2167_c0_seq1	280	0.85	11	0.85	11
comp2168_c0_seq1	254	0.64	7.5	0.64	7.5
comp2169_c0_seq1	246	0.91	10.3333333333333	0.91	10.3333333333333
comp2170_c0_seq1	460	1.74	37	1.74	37
comp2171_c0_seq1	228	1.14	12	1.14	12
comp2172_c0_seq1	256	0.72	8.5	0.72	8.5
comp2173_c0_seq1	205	0.84	8	0.84	8
comp2174_c0_seq1	284	0.61	8	0.61	8
comp2176_c0_seq1	388	0.50	9	0.50	9
comp2177_c0_seq1	203	0.64	6	0.64	6
comp2180_c0_seq1	654	0.80	24.3333333333333	0.80	24.3333333333333
comp2181_c0_seq1	208	1.25	12	1.25	12
comp2185_c0_seq1	373	0.93	16	0.93	16
comp2186_c0_seq1	326	0.99	15	0.99	15
comp2187_c0_seq1	492	1.16	26.5	1.16	26.5
comp2188_c0_seq1	471	0.69	15	0.69	15
comp2189_c0_seq1	244	0.53	6	0.53	6
comp2191_c0_seq1	452	0.98	20.5	0.98	20.5
comp2192_c0_seq1	353	0.80	13	0.80	13
comp2193_c0_seq1	231	0.51	5.5	0.51	5.5
comp2194_c0_seq1	277	0.94	12	0.94	12
comp2195_c0_seq1	232	0.88	9.5	0.88	9.5
comp2198_c0_seq1	273	1.35	17	1.35	17
comp2199_c0_seq1	501	0.93	21.5	0.93	21.5
comp2200_c0_seq1	385	1.18	21	1.18	21
comp2202_c0_seq1	238	0.73	8	0.73	8
comp2203_c0_seq1	230	0.94	10	0.94	10
comp2204_c0_seq1	299	1.66	23	1.66	23
comp2205_c0_seq1	476	1.00	22	1.00	22
comp2206_c0_seq1	282	0.57	7.5	0.57	7.5
comp2208_c0_seq1	269	0.64	8	0.64	8
comp2209_c0_seq1	377	0.83	14.5	0.83	14.5
comp2211_c0_seq1	222	0.58	6	0.58	6
comp2212_c0_seq1	297	0.87	12	0.87	12
comp2213_c0_seq1	397	1.17	21.5	1.17	21.5
comp2214_c0_seq1	289	0.49	6.5	0.49	6.5
comp2215_c0_seq1	352	0.77	12.5	0.77	12.5
comp2217_c0_seq1	267	1.38	17	1.38	17
comp2218_c0_seq1	566	0.99	26	0.99	26
comp2219_c0_seq1	531	0.77	19	0.77	19
comp2220_c0_seq1	357	1.15	19	1.15	19
comp2221_c0_seq1	264	0.94	11.5	0.94	11.5
comp2222_c0_seq1	362	0.84	14	0.84	14
comp2223_c0_seq1	364	0.77	13	0.77	13
comp2224_c0_seq1	439	0.91	18.5	0.91	18.5
comp2227_c0_seq1	355	0.85	14	0.85	14
comp2228_c0_seq1	326	0.70	10.5	0.70	10.5
comp2230_c0_seq1	365	1.24	21	1.24	21
comp2232_c0_seq1	279	1.08	14	1.08	14
comp2233_c0_seq1	410	1.03	19.5	1.03	19.5
comp2234_c0_seq1	243	1.61	18.125	1.61	18.125
comp2235_c0_seq1	368	0.94	16	0.94	16
comp2236_c0_seq1	258	0.63	7.5	0.63	7.5
comp2238_c0_seq1	229	0.86	9.16666666666667	0.86	9.16666666666667
comp2242_c0_seq1	317	1.02	15	1.02	15
comp2243_c0_seq1	333	0.91	14	0.91	14
comp2244_c0_seq1	246	0.88	10	0.88	10
comp2246_c0_seq1	370	0.29	5	0.29	5
comp2247_c0_seq1	221	1.42	14.5	1.42	14.5
comp2250_c0_seq1	495	0.49	11.2	0.49	11.2
comp2251_c0_seq1	259	1.25	15	1.25	15
comp2252_c0_seq1	303	0.53	7.5	0.53	7.5
comp2254_c0_seq1	239	1.08	12	1.08	12
comp2255_c0_seq1	243	1.78	20	1.78	20
comp2256_c0_seq1	512	0.80	19	0.80	19
comp2257_c0_seq1	446	1.07	22	1.07	22
comp2258_c0_seq1	278	1.28	16.5	1.28	16.5
comp2260_c0_seq1	399	0.79	14.5	0.79	14.5
comp2262_c0_seq1	237	0.73	8	0.73	8
comp2263_c0_seq1	237	1.09	12	1.09	12
comp2264_c0_seq1	383	1.18	21	1.18	21
comp2265_c0_seq1	295	0.88	12	0.88	12
comp2267_c0_seq1	209	0.62	6	0.62	6
comp2268_c0_seq1	450	1.25	26	1.25	26
comp2269_c0_seq1	217	0.90	9	0.90	9
comp2271_c0_seq1	422	0.51	10	0.51	10
comp2272_c0_seq1	319	0.68	10	0.68	10
comp2274_c0_seq1	276	0.63	8	0.63	8
comp2276_c0_seq1	623	0.90	26	0.90	26
comp2278_c0_seq1	430	1.29	25.75	1.29	25.75
comp2279_c0_seq1	764	0.93	33	0.93	33
comp2280_c0_seq1	266	0.77	9.5	0.77	9.5
comp2281_c0_seq1	559	1.00	26	1.00	26
comp2282_c0_seq1	238	0.73	8	0.73	8
comp2283_c0_seq1	227	0.90	9.5	0.90	9.5
comp2284_c0_seq1	213	1.12	11	1.12	11
comp2288_c0_seq1	316	0.58	8.5	0.58	8.5
comp2289_c0_seq1	399	0.60	11	0.60	11
comp2295_c0_seq1	369	1.46	25	1.46	25
comp2296_c0_seq1	214	0.40	4	0.40	4
comp2297_c0_seq1	256	0.63	7.5	0.63	7.5
comp2299_c0_seq1	372	1.22	21	1.22	21
comp2301_c0_seq1	667	0.84	26	0.84	26
comp2303_c0_seq1	711	1.11	36.5454545454545	1.11	36.5454545454545
comp2304_c0_seq1	393	0.88	16	0.88	16
comp2305_c0_seq1	276	0.98	12.5	0.98	12.5
comp2308_c0_seq1	232	0.87	9.33333333333333	0.87	9.33333333333333
comp2309_c0_seq1	429	1.11	22	1.11	22
comp2311_c0_seq1	979	0.94	42.5	0.94	42.5
comp2312_c0_seq1	213	1.01	10	1.01	10
comp2313_c0_seq1	266	0.49	6	0.49	6
comp2314_c0_seq1	340	0.95	15	0.95	15
comp2316_c0_seq1	250	0.65	7.5	0.65	7.5
comp2318_c0_seq1	386	0.31	5.5	0.31	5.5
comp2318_c0_seq2	276	0.25	3.25	0.25	3.25
comp2319_c0_seq1	374	0.98	17	0.98	17
comp2320_c0_seq1	543	0.82	20.5	0.82	20.5
comp2320_c0_seq2	306	0.09	1.33333333333333	0.09	1.33333333333333
comp2322_c0_seq1	259	1.54	18.5	1.54	18.5
comp2323_c0_seq1	214	1.11	11	1.11	11
comp2324_c0_seq1	237	0.73	8	0.73	8
comp2325_c0_seq1	277	0.55	7	0.55	7
comp2326_c0_seq1	229	1.08	11.5	1.08	11.5
comp2327_c0_seq1	229	0.90	9.5	0.90	9.5
comp2328_c0_seq1	311	0.56	8	0.56	8
comp2330_c0_seq1	330	0.85	13	0.85	13
comp2331_c0_seq1	391	1.05	19	1.05	19
comp2332_c0_seq1	201	0.86	8	0.86	8
comp2334_c0_seq1	506	1.15	27	1.15	27
comp2335_c0_seq1	319	0.95	14	0.95	14
comp2336_c0_seq1	240	0.90	10	0.90	10
comp2341_c0_seq1	216	0.65	6.5	0.65	6.5
comp2342_c0_seq1	320	1.35	20	1.35	20
comp2343_c0_seq1	328	0.53	8	0.53	8
comp2343_c0_seq2	315	0.55	8	0.55	8
comp2344_c0_seq1	231	0.56	6	0.56	6
comp2345_c0_seq1	313	0.90	13	0.90	13
comp2346_c0_seq1	382	0.90	16	0.90	16
comp2347_c0_seq1	255	0.72	8.5	0.72	8.5
comp2349_c0_seq1	214	0.45	4.5	0.45	4.5
comp2350_c0_seq1	220	0.49	5	0.49	5
comp2352_c0_seq1	354	0.73	12	0.73	12
comp2353_c0_seq1	245	0.53	6	0.53	6
comp2354_c0_seq1	226	0.76	8	0.76	8
comp2355_c0_seq1	272	0.95	12	0.95	12
comp2356_c0_seq1	521	0.93	22.5	0.93	22.5
comp2357_c0_seq1	210	1.03	10	1.03	10
comp2359_c0_seq1	561	1.08	28	1.08	28
comp2360_c0_seq1	403	0.86	16	0.86	16
comp2361_c0_seq1	316	1.06	15.5	1.06	15.5
comp2362_c0_seq1	429	1.33	26.5	1.33	26.5
comp2363_c0_seq1	229	0.85	9	0.85	9
comp2366_c0_seq1	396	0.68	12.5	0.68	12.5
comp2366_c0_seq2	233	0.46	5	0.46	5
comp2367_c0_seq1	776	1.11	40	1.11	40
comp2368_c0_seq1	560	1.06	27.5	1.06	27.5
comp2369_c0_seq1	204	0.85	8	0.85	8
comp2370_c0_seq1	221	0.59	6	0.59	6
comp2371_c0_seq1	213	0.71	7	0.71	7
comp2373_c0_seq1	446	1.19	24.5	1.19	24.5
comp2374_c0_seq1	1075	1.18	58.5	1.18	58.5
comp2375_c0_seq1	361	0.84	14	0.84	14
comp2375_c0_seq2	467	0.89	19.3333333333333	0.89	19.3333333333333
comp2376_c0_seq1	643	0.64	19	0.64	19
comp2377_c0_seq1	223	0.73	7.5	0.73	7.5
comp2378_c0_seq1	236	1.83	20	1.83	20
comp2379_c0_seq1	422	0.82	16	0.82	16
comp2380_c0_seq1	673	0.79	24.5	0.79	24.5
comp2381_c0_seq1	488	1.64	37	1.64	37
comp2382_c0_seq1	321	0.81	12	0.81	12
comp2383_c0_seq1	283	1.18	15.5	1.18	15.5
comp2384_c0_seq1	439	1.19	24.0909090909091	1.19	24.0909090909091
comp2385_c0_seq1	224	1.01	10.5	1.01	10.5
comp2389_c0_seq1	306	0.39	5.5	0.39	5.5
comp2389_c0_seq2	255	0.38	4.5	0.38	4.5
comp2390_c0_seq1	465	1.07	23	1.07	23
comp2391_c0_seq1	259	0.67	8	0.67	8
comp2392_c0_seq1	464	1.02	22	1.02	22
comp2393_c0_seq1	342	0.82	13	0.82	13
comp2394_c0_seq1	206	0.79	7.5	0.79	7.5
comp2395_c0_seq1	341	1.39	22	1.39	22
comp2396_c0_seq1	423	0.66	13	0.66	13
comp2397_c0_seq1	421	0.77	15	0.77	15
comp2398_c0_seq1	445	1.46	30	1.46	30
comp2399_c0_seq1	246	0.92	10.5	0.92	10.5
comp2400_c0_seq1	710	0.42	13.8333333333333	0.42	13.8333333333333
comp2400_c0_seq2	632	0.44	12.8333333333333	0.44	12.8333333333333
comp2401_c0_seq1	354	0.92	15	0.92	15
comp2402_c0_seq1	474	1.57	34.5	1.57	34.5
comp2403_c0_seq1	628	0.76	22	0.76	22
comp2404_c0_seq1	348	0.99	16	0.99	16
comp2406_c0_seq1	206	0.58	5.5	0.58	5.5
comp2407_c0_seq1	237	0.59	6.5	0.59	6.5
comp2409_c0_seq1	205	0.49	4.64285714285714	0.49	4.64285714285714
comp2410_c0_seq1	406	0.82	15.5	0.82	15.5
comp2411_c0_seq1	215	0.80	8	0.80	8
comp2412_c0_seq1	260	0.87	10.5	0.87	10.5
comp2413_c0_seq1	327	0.83	12.5	0.83	12.5
comp2414_c0_seq1	302	1.20	16.75	1.20	16.75
comp2415_c0_seq1	223	0.53	5.5	0.53	5.5
comp2416_c0_seq1	235	1.29	14	1.29	14
comp2418_c0_seq1	440	0.93	19	0.93	19
comp2421_c0_seq1	231	0.37	4	0.37	4
comp2425_c0_seq1	539	0.84	21	0.84	21
comp2426_c0_seq1	583	0.69	18.5	0.69	18.5
comp2428_c0_seq1	283	1.07	14	1.07	14
comp2429_c0_seq1	292	0.55	7.5	0.55	7.5
comp2431_c0_seq1	322	1.21	18	1.21	18
comp2433_c0_seq1	349	1.33	21.5	1.33	21.5
comp2434_c0_seq1	291	1.04	14	1.04	14
comp2436_c0_seq1	433	0.85	17	0.85	17
comp2438_c0_seq1	695	1.04	33.5	1.04	33.5
comp2443_c0_seq1	558	0.91	23.5	0.91	23.5
comp2444_c0_seq1	544	0.85	21.5	0.85	21.5
comp2446_c0_seq1	472	1.01	22	1.01	22
comp2448_c0_seq1	284	0.68	9	0.68	9
comp2450_c0_seq1	316	0.55	8	0.55	8
comp2451_c0_seq1	399	0.65	12	0.65	12
comp2452_c0_seq1	439	1.16	23.5	1.16	23.5
comp2453_c0_seq1	289	0.64	8.5	0.64	8.5
comp2455_c0_seq1	255	1.14	13.5	1.14	13.5
comp2456_c0_seq1	465	0.74	16	0.74	16
comp2457_c0_seq1	392	0.94	17	0.94	17
comp2458_c0_seq1	793	0.84	31	0.84	31
comp2459_c0_seq1	444	0.85	17.5	0.85	17.5
comp2460_c0_seq1	202	0.80	7.5	0.80	7.5
comp2461_c0_seq1	395	0.46	8.33333333333333	0.46	8.33333333333333
comp2461_c0_seq2	419	0.43	8.33333333333333	0.43	8.33333333333333
comp2463_c0_seq1	229	0.94	10	0.94	10
comp2464_c0_seq1	352	0.68	11	0.68	11
comp2465_c0_seq1	414	1.04	20	1.04	20
comp2467_c0_seq1	353	0.98	16	0.98	16
comp2468_c0_seq1	339	1.91	30	1.91	30
comp2469_c0_seq1	562	0.86	22.5	0.86	22.5
comp2470_c0_seq1	230	1.13	12	1.13	12
comp2474_c0_seq1	224	0.77	8	0.77	8
comp2475_c0_seq1	484	1.00	22.5	1.00	22.5
comp2477_c0_seq1	386	1.09	19.5	1.09	19.5
comp2478_c0_seq1	315	1.20	17.5	1.20	17.5
comp2479_c0_seq1	288	1.01	13.5	1.01	13.5
comp2480_c0_seq1	235	0.97	10.5	0.97	10.5
comp2481_c0_seq1	549	1.08	27.5	1.08	27.5
comp2482_c0_seq1	369	0.76	13	0.76	13
comp2483_c0_seq1	282	0.77	10	0.77	10
comp2485_c0_seq1	381	0.68	12	0.68	12
comp2486_c0_seq1	407	0.80	15	0.80	15
comp2487_c0_seq1	273	0.91	11.5	0.91	11.5
comp2488_c0_seq1	907	1.41	59	1.41	59
comp2490_c0_seq1	234	1.43	15.5	1.43	15.5
comp2491_c0_seq1	326	0.93	14	0.93	14
comp2492_c0_seq1	274	0.99	12.5	0.99	12.5
comp2493_c0_seq1	330	0.62	9.5	0.62	9.5
comp2493_c1_seq1	333	0.52	8	0.52	8
comp2494_c0_seq1	288	0.68	9	0.68	9
comp2495_c0_seq1	262	0.87	10.5	0.87	10.5
comp2495_c0_seq2	205	0.37	3.5	0.37	3.5
comp2496_c0_seq1	742	1.00	34.5	1.00	34.5
comp2499_c0_seq1	299	0.58	8	0.58	8
comp2500_c0_seq1	225	0.77	8	0.77	8
comp2502_c0_seq1	626	0.83	24	0.83	24
comp2503_c0_seq1	469	0.62	13.5	0.62	13.5
comp2504_c0_seq1	322	0.87	13	0.87	13
comp2505_c0_seq1	241	1.08	12	1.08	12
comp2506_c0_seq1	637	1.29	38	1.29	38
comp2507_c0_seq1	257	0.64	7.66666666666666	0.64	7.66666666666666
comp2509_c0_seq1	211	1.02	10	1.02	10
comp2510_c0_seq1	514	1.09	26	1.09	26
comp2511_c0_seq1	207	1.04	10	1.04	10
comp2512_c0_seq1	614	0.76	21.6666666666667	0.76	21.6666666666667
comp2512_c0_seq2	640	1.07	31.6666666666667	1.07	31.6666666666667
comp2513_c0_seq1	246	1.05	12	1.05	12
comp2516_c0_seq1	249	0.78	9	0.78	9
comp2518_c0_seq1	497	1.22	28	1.22	28
comp2521_c0_seq1	319	0.71	10.5	0.71	10.5
comp2522_c0_seq1	598	0.83	23	0.83	23
comp2523_c0_seq1	353	0.83	13.5	0.83	13.5
comp2524_c0_seq1	386	0.56	10	0.56	10
comp2524_c0_seq2	420	0.62	12	0.62	12
comp2525_c0_seq1	328	0.99	15	0.99	15
comp2527_c0_seq1	282	0.92	12	0.92	12
comp2528_c0_seq1	356	1.30	21.5	1.30	21.5
comp2530_c0_seq1	349	1.70	27.5	1.70	27.5
comp2531_c0_seq1	223	0.77	8	0.77	8
comp2533_c0_seq1	376	1.01	17.5	1.01	17.5
comp2534_c0_seq1	469	1.36	29.5	1.36	29.5
comp2536_c0_seq1	358	0.75	12.5	0.75	12.5
comp2537_c0_seq1	884	1.49	61	1.49	61
comp2539_c0_seq1	209	1.03	10	1.03	10
comp2540_c0_seq1	321	0.71	10.5	0.71	10.5
comp2541_c0_seq1	358	0.84	14	0.84	14
comp2542_c0_seq1	340	1.78	28	1.78	28
comp2543_c0_seq1	528	0.97	23.6666666666667	0.97	23.6666666666667
comp2544_c0_seq1	511	1.05	24.75	1.05	24.75
comp2545_c0_seq1	254	0.77	9	0.77	9
comp2545_c0_seq2	205	0.84	8	0.84	8
comp2546_c0_seq1	228	1.23	13	1.23	13
comp2548_c0_seq1	638	0.81	24	0.81	24
comp2549_c0_seq1	380	1.05	18.5	1.05	18.5
comp2550_c0_seq1	445	0.78	16	0.78	16
comp2551_c0_seq1	258	0.42	5	0.42	5
comp2553_c0_seq1	283	0.53	7	0.53	7
comp2554_c0_seq1	219	1.13	11.5	1.13	11.5
comp2555_c0_seq1	294	0.51	7	0.51	7
comp2557_c0_seq1	313	1.38	20	1.38	20
comp2559_c0_seq1	209	0.47	4.5	0.47	4.5
comp2561_c0_seq1	404	1.10	20.5	1.10	20.5
comp2562_c0_seq1	452	0.96	20	0.96	20
comp2563_c0_seq1	265	0.86	10.5	0.86	10.5
comp2564_c0_seq1	383	1.35	24	1.35	24
comp2565_c0_seq1	215	0.55	5.5	0.55	5.5
comp2566_c0_seq1	503	0.92	21.5	0.92	21.5
comp2567_c0_seq1	345	1.13	18	1.13	18
comp2569_c0_seq1	253	0.68	8	0.68	8
comp2571_c0_seq1	219	0.84	8.5	0.84	8.5
comp2572_c0_seq1	504	1.03	24	1.03	24
comp2573_c0_seq1	366	1.18	20	1.18	20
comp2574_c0_seq1	538	0.74	18.5	0.74	18.5
comp2575_c0_seq1	596	1.14	31.5	1.14	31.5
comp2577_c0_seq1	479	0.65	14.5	0.65	14.5
comp2578_c0_seq1	370	0.96	16.5	0.96	16.5
comp2579_c0_seq1	357	0.67	11	0.67	11
comp2580_c0_seq1	237	0.91	10	0.91	10
comp2581_c0_seq1	212	0.51	5	0.51	5
comp2582_c0_seq1	323	1.00	15	1.00	15
comp2583_c0_seq1	277	0.78	10	0.78	10
comp2584_c0_seq1	375	0.98	17	0.98	17
comp2585_c0_seq1	720	0.71	23.5	0.71	23.5
comp2586_c0_seq1	300	0.72	10	0.72	10
comp2588_c0_seq1	587	0.99	27	0.99	27
comp2589_c0_seq1	605	0.86	24	0.86	24
comp2590_c0_seq1	496	0.96	22	0.96	22
comp2591_c0_seq1	335	0.61	9.5	0.61	9.5
comp2592_c0_seq1	283	0.69	9	0.69	9
comp2593_c0_seq1	497	1.20	27.5	1.20	27.5
comp2599_c0_seq1	453	0.83	17.5	0.83	17.5
comp2600_c0_seq1	258	1.93	23	1.93	23
comp2601_c0_seq1	429	0.60	12	0.60	12
comp2602_c0_seq1	213	0.91	9	0.91	9
comp2605_c0_seq1	333	0.55	8.5	0.55	8.5
comp2606_c0_seq1	467	0.72	15.5	0.72	15.5
comp2607_c0_seq1	292	0.81	11	0.81	11
comp2608_c0_seq1	342	0.69	11	0.69	11
comp2610_c0_seq1	432	0.91	18.25	0.91	18.25
comp2611_c0_seq1	476	1.45	32	1.45	32
comp2612_c0_seq1	257	0.50	6	0.50	6
comp2613_c0_seq1	554	0.80	20.5	0.80	20.5
comp2614_c0_seq1	416	0.91	17.5	0.91	17.5
comp2615_c0_seq1	722	1.39	46.5	1.39	46.5
comp2616_c0_seq1	753	1.31	45.5	1.31	45.5
comp2617_c0_seq1	238	1.63	18	1.63	18
comp2618_c0_seq1	274	0.67	8.5	0.67	8.5
comp2619_c0_seq1	215	1.26	12.5	1.26	12.5
comp2621_c0_seq1	268	0.77	9.5	0.77	9.5
comp2622_c0_seq1	493	0.94	21.5	0.94	21.5
comp2624_c0_seq1	240	0.99	11	0.99	11
comp2626_c0_seq1	681	1.35	42.5	1.35	42.5
comp2627_c0_seq1	469	0.60	13	0.60	13
comp2628_c0_seq1	256	0.93	11	0.93	11
comp2630_c0_seq1	586	1.71	46.5	1.71	46.5
comp2631_c0_seq1	206	0.84	8	0.84	8
comp2632_c0_seq1	247	0.79	9	0.79	9
comp2634_c0_seq1	231	0.37	4	0.37	4
comp2635_c0_seq1	565	0.88	23	0.88	23
comp2636_c0_seq1	349	0.68	11	0.68	11
comp2637_c0_seq1	238	0.59	6.5	0.59	6.5
comp2639_c0_seq1	250	1.04	12	1.04	12
comp2641_c0_seq1	347	0.79	12.6666666666667	0.79	12.6666666666667
comp2642_c0_seq1	238	1.36	15	1.36	15
comp2643_c0_seq1	252	1.03	12	1.03	12
comp2645_c0_seq1	520	1.04	25	1.04	25
comp2646_c0_seq1	532	1.28	31.5	1.28	31.5
comp2647_c0_seq1	219	0.89	9	0.89	9
comp2648_c0_seq1	295	1.03	14	1.03	14
comp2651_c0_seq1	214	0.23	2.25	0.23	2.25
comp2652_c0_seq1	205	0.53	5	0.53	5
comp2653_c0_seq1	310	0.87	12.5	0.87	12.5
comp2654_c0_seq1	338	0.99	15.5	0.99	15.5
comp2655_c0_seq1	209	0.67	6.5	0.67	6.5
comp2659_c0_seq1	411	0.89	17	0.89	17
comp2660_c0_seq1	244	1.11	12.5	1.11	12.5
comp2662_c0_seq1	311	0.66	9.5	0.66	9.5
comp2663_c0_seq1	527	0.94	23	0.94	23
comp2664_c0_seq1	270	1.04	13	1.04	13
comp2665_c0_seq1	875	0.98	39.5	0.98	39.5
comp2666_c0_seq1	414	1.10	21	1.10	21
comp2667_c0_seq1	348	1.24	20	1.24	20
comp2668_c0_seq1	414	0.52	10	0.52	10
comp2671_c0_seq1	906	0.89	37.5	0.89	37.5
comp2672_c0_seq1	277	0.90	11.5	0.90	11.5
comp2674_c0_seq1	536	0.97	24	0.97	24
comp2675_c0_seq1	330	0.46	7	0.46	7
comp2675_c0_seq2	470	0.51	11	0.51	11
comp2676_c0_seq1	308	1.19	17	1.19	17
comp2677_c0_seq1	250	0.78	9	0.78	9
comp2678_c0_seq1	257	0.34	4	0.34	4
comp2679_c0_seq1	216	1.20	12	1.20	12
comp2681_c0_seq1	263	0.74	9	0.74	9
comp2682_c0_seq1	243	0.62	7	0.62	7
comp2683_c0_seq1	259	0.75	9	0.75	9
comp2684_c0_seq1	432	0.48	9.5	0.48	9.5
comp2684_c0_seq2	316	0.21	3	0.21	3
comp2685_c0_seq1	407	0.80	15	0.80	15
comp2686_c0_seq1	247	0.61	7	0.61	7
comp2687_c0_seq1	750	0.89	31	0.89	31
comp2689_c0_seq1	393	1.13	20.5	1.13	20.5
comp2690_c0_seq1	360	0.88	14.625	0.88	14.625
comp2691_c0_seq1	271	1.01	12.625	1.01	12.625
comp2692_c0_seq1	205	0.95	9	0.95	9
comp2693_c0_seq1	247	1.40	16	1.40	16
[truncated: 190,779 more rows]
