# Supplementary material for: The Mining for Flowering-Related Genes Based on De Novo Transcriptome Sequencing in the Endangered Plant Phoebe chekiangensis
Source: Int J Mol Sci. 2025 Jan 24;26(3):1000. doi: 10.3390/ijms26031000 (PMC11817208; doi:10.3390/ijms26031000)
Supplement: Supplementary file 1 [file ijms-26-01000-s001.zip › Table S3 P. chekiangensis GO Annotation Information.xlsx]

## Sheet: BP
levels	GO_id	Term	GO_namespace	all_sequences_num(include children)	sequence_num(only this term)	sequences_list(only this term)	sequences_list_all
1	GO:0008150	biological_process	biological_process	28997	69	comp7688_c0_seq1,comp62077_c0_seq1,comp60815_c0_seq1,comp53818_c0_seq1,comp174985_c0_seq1,comp181298_c0_seq1,comp69678_c0_seq4,comp58019_c0_seq1,comp67338_c0_seq2,comp53457_c0_seq1,comp62405_c0_seq1,comp14346_c0_seq1,comp55618_c0_seq2,comp61346_c0_seq2,comp224097_c0_seq1,comp18324_c0_seq1,comp69614_c0_seq17,comp67468_c0_seq1,comp49541_c0_seq1,comp66383_c0_seq2,comp51484_c0_seq1,comp122039_c0_seq1…	comp6295_c0_seq1,comp52083_c0_seq1,comp8879_c0_seq2,comp72962_c1_seq3,comp38917_c0_seq1,comp42061_c0_seq1,comp94055_c0_seq1,comp65323_c0_seq3,comp71079_c0_seq18,comp55714_c0_seq1,comp62136_c0_seq1,comp73695_c0_seq9,comp66692_c0_seq1,comp38312_c0_seq1,comp332744_c0_seq1,comp66279_c0_seq1,comp52814_c0_seq1,comp61387_c0_seq1,comp381899_c0_seq1,comp68049_c0_seq1,comp22271_c0_seq1,comp53389_c0_seq1,co…	comp100908_c0_seq1,comp48126_c0_seq1,comp61278_c0_seq1,comp19958_c0_seq1,comp28988_c0_seq1,comp34165_c0_seq1,comp67121_c0_seq1,comp60453_c0_seq1,comp38716_c0_seq1,comp157237_c0_seq1,comp31080_c0_seq1,comp112884_c0_seq1,comp54470_c0_seq1,comp60147_c0_seq1,comp61754_c0_seq1,comp67435_c1_seq1,comp69616_c1_seq1,comp62929_c0_seq1,comp268833_c0_seq1,comp42223_c0_seq1,comp189802_c0_seq1,comp31691_c0_seq…	comp60693_c0_seq2,comp119523_c0_seq1,comp10890_c0_seq1,comp156011_c0_seq1,comp72036_c0_seq2,comp63070_c0_seq2,comp47153_c0_seq2,comp7972_c0_seq1,comp181609_c0_seq1,comp50036_c0_seq1,comp67858_c0_seq6,comp64347_c0_seq1,comp44055_c0_seq1,comp60349_c0_seq2,comp42615_c0_seq1,comp2557_c0_seq1,comp67752_c0_seq14,comp71194_c0_seq1,comp380470_c0_seq1,comp71300_c1_seq3,comp55222_c0_seq1,comp62823_c0_seq4,…	comp61187_c0_seq1,comp66012_c0_seq1,comp220448_c0_seq1,comp52483_c0_seq1,comp66639_c0_seq3,comp70680_c0_seq1,comp402676_c0_seq1,comp62541_c0_seq1,comp96542_c0_seq1,comp49775_c0_seq1,comp71173_c0_seq1,comp54334_c0_seq2,comp37033_c0_seq1,comp39559_c0_seq1,comp53947_c0_seq1,comp49371_c0_seq1,comp50369_c0_seq2,comp60625_c0_seq1,comp48692_c0_seq1,comp32456_c0_seq1,comp141386_c0_seq1,comp46788_c0_seq1,…	comp278106_c0_seq1,comp190837_c0_seq1,comp71234_c0_seq3,comp63934_c1_seq1,comp69879_c0_seq8,comp45426_c0_seq1,comp73095_c0_seq2,comp62762_c0_seq1,comp51666_c0_seq2,comp128277_c0_seq1,comp171837_c0_seq1,comp260218_c0_seq1,comp73007_c0_seq6,comp9209_c0_seq1,comp107416_c0_seq1,comp8915_c0_seq1,comp67275_c0_seq1,comp374138_c0_seq1,comp38067_c0_seq1,comp49549_c0_seq1,comp196_c0_seq1,comp260925_c0_seq1…	comp131747_c0_seq1,comp59375_c0_seq1,comp32431_c0_seq1,comp406014_c0_seq1,comp178895_c0_seq1,comp34710_c0_seq1,comp62602_c0_seq2,comp66461_c0_seq3,comp109645_c0_seq1,comp51140_c0_seq1,comp46339_c0_seq1,comp61969_c0_seq1,comp43575_c0_seq1,comp351276_c0_seq1,comp49158_c0_seq1,comp51835_c0_seq1,comp293975_c0_seq1,comp71968_c0_seq2,comp39890_c0_seq1,comp31278_c0_seq1,comp51872_c0_seq1,comp39732_c0_se…	comp67341_c0_seq1,comp45379_c0_seq1,comp181560_c0_seq1,comp50389_c0_seq1,comp65681_c0_seq2,comp49470_c0_seq1,comp131052_c0_seq1,comp389412_c0_seq1,comp56980_c0_seq1,comp214162_c0_seq1,comp207409_c0_seq1,comp27605_c0_seq1,comp68993_c0_seq2,comp338854_c0_seq1,comp72611_c0_seq4,comp33032_c0_seq1,comp68399_c0_seq1,comp25702_c0_seq1,comp61651_c1_seq1,comp59702_c1_seq1,comp39951_c0_seq1,comp61386_c0_se…	comp148992_c0_seq1,comp75228_c0_seq1,comp61389_c0_seq1,comp46833_c0_seq2,comp329965_c0_seq1,comp144106_c0_seq1,comp179926_c0_seq1,comp67723_c0_seq3,comp62746_c0_seq4,comp49525_c0_seq1,comp67881_c0_seq2,comp63616_c0_seq1,comp48747_c0_seq1,comp119740_c0_seq1,comp46385_c0_seq1,comp171133_c0_seq1,comp100141_c0_seq1,comp28017_c0_seq1,comp64047_c0_seq1,comp104764_c0_seq1,comp68824_c0_seq7,comp70458_c0_…	comp63079_c0_seq1,comp346091_c0_seq1,comp45064_c0_seq1,comp64093_c0_seq1,comp62203_c0_seq1,comp61486_c0_seq1,comp31153_c0_seq1,comp272999_c0_seq1,comp24781_c0_seq1,comp68294_c0_seq1,comp15195_c0_seq1,comp18679_c0_seq2,comp45906_c0_seq1,comp71580_c0_seq1,comp48923_c0_seq1,comp104380_c0_seq1,comp304600_c0_seq1,comp3966_c0_seq1,comp374232_c0_seq1,comp45994_c0_seq1,comp46760_c0_seq1,comp43642_c0_seq1…	comp164091_c0_seq1,comp58112_c0_seq1,comp418930_c0_seq1,comp29500_c0_seq1,comp61845_c0_seq1,comp59347_c0_seq1,comp41601_c0_seq1,comp54599_c0_seq2,comp68001_c0_seq5,comp71409_c0_seq1,comp19835_c0_seq1,comp42973_c0_seq1,comp59170_c0_seq3,comp34094_c0_seq1,comp67584_c0_seq1,comp53726_c0_seq1,comp16198_c0_seq1,comp35378_c0_seq1,comp47074_c0_seq1,comp179830_c0_seq1,comp59564_c0_seq2,comp8031_c0_seq1,c…	comp166389_c0_seq1,comp53082_c0_seq1,comp34477_c0_seq1,comp66669_c0_seq7,comp70980_c0_seq9,comp46662_c0_seq2,comp42460_c0_seq1,comp66791_c0_seq2,comp65801_c0_seq1,comp39636_c0_seq1,comp22923_c0_seq1,comp41173_c0_seq1,comp42360_c0_seq1,comp27511_c0_seq1,comp50366_c0_seq1,comp19488_c0_seq2,comp58008_c0_seq2,comp51223_c0_seq1,comp9706_c0_seq1,comp57924_c0_seq1,comp109372_c0_seq1,comp91756_c0_seq1,co…	comp69041_c0_seq1,comp43720_c0_seq1,comp22914_c0_seq1,comp38125_c0_seq1,comp57164_c0_seq4,comp287594_c0_seq1,comp206594_c0_seq1,comp51726_c0_seq2,comp47596_c0_seq1,comp64239_c0_seq3,comp34789_c0_seq1,comp49236_c0_seq1,comp44759_c0_seq1,comp59246_c0_seq1,comp58613_c0_seq1,comp25506_c0_seq1,comp55348_c0_seq1,comp27783_c0_seq2,comp58446_c0_seq2,comp18263_c0_seq1,comp230330_c0_seq1,comp58685_c0_seq1,…	comp22308_c0_seq1,comp29324_c0_seq1,comp77776_c0_seq1,comp57616_c0_seq1,comp49773_c0_seq1,comp52156_c0_seq3,comp21188_c0_seq1,comp46474_c0_seq1,comp177006_c0_seq1,comp65579_c0_seq3,comp63462_c0_seq4,comp29506_c0_seq1,comp66969_c0_seq1,comp59581_c0_seq3,comp65288_c0_seq8,comp271260_c0_seq1,comp41472_c0_seq1,comp1248_c0_seq1,comp60943_c0_seq1,comp65926_c0_seq1,comp71771_c0_seq20,comp155912_c0_seq1,…	comp30287_c0_seq1,comp199283_c0_seq1,comp4960_c0_seq1,comp267851_c0_seq1,comp72138_c0_seq4,comp67249_c0_seq2,comp61746_c0_seq1,comp60563_c0_seq7,comp22493_c0_seq1,comp45668_c0_seq1,comp71507_c0_seq5,comp31697_c0_seq1,comp10099_c0_seq1,comp59462_c0_seq1,comp68110_c0_seq2,comp56219_c0_seq1,comp12174_c0_seq1,comp74708_c0_seq1,comp73131_c0_seq1,comp23429_c0_seq1,comp61820_c1_seq3,comp49809_c0_seq1,co…	comp69652_c1_seq2,comp300089_c0_seq1,comp209680_c0_seq1,comp70627_c0_seq1,comp198623_c0_seq1,comp34014_c0_seq1,comp67004_c0_seq1,comp181656_c0_seq1,comp48917_c0_seq1,comp26923_c0_seq2,comp278148_c0_seq1,comp55036_c0_seq1,comp20528_c0_seq1,comp72745_c0_seq2,comp233896_c0_seq1,comp37240_c0_seq1,comp52511_c0_seq1,comp69273_c0_seq3,comp62135_c0_seq3,comp273007_c0_seq1,comp33694_c0_seq1,comp18266_c0_s…	comp55253_c0_seq2,comp70871_c0_seq6,comp65879_c0_seq2,comp73353_c0_seq9,comp44882_c0_seq2,comp71064_c0_seq1,comp238412_c0_seq1,comp59335_c0_seq1,comp50236_c0_seq1,comp52473_c0_seq1,comp42725_c0_seq1,comp38979_c0_seq1,comp50429_c0_seq1,comp68957_c0_seq1,comp49707_c0_seq1,comp44192_c0_seq1,comp37211_c0_seq1,comp89376_c0_seq1,comp47503_c0_seq1,comp47256_c0_seq1,comp73018_c0_seq2,comp7028_c0_seq1,com…	comp70995_c1_seq2,comp272338_c0_seq1,comp178479_c0_seq1,comp65174_c0_seq1,comp26734_c0_seq1,comp65312_c0_seq2,comp11453_c0_seq1,comp145107_c0_seq1,comp68465_c0_seq2,comp190444_c0_seq1,comp70658_c0_seq2,comp63542_c0_seq1,comp30089_c0_seq1,comp38345_c0_seq2,comp56180_c0_seq3,comp35808_c0_seq1,comp180976_c0_seq1,comp15622_c0_seq1,comp60165_c0_seq1,comp34083_c0_seq1,comp39497_c0_seq1,comp46006_c0_seq…
2	GO:0008152	metabolic process	biological_process	24842	3267	comp323235_c0_seq1,comp6603_c0_seq1,comp147405_c0_seq1,comp184207_c0_seq1,comp56235_c0_seq2,comp51347_c0_seq1,comp318049_c0_seq1,comp48566_c0_seq3,comp56315_c0_seq1,comp45516_c0_seq1,comp118620_c0_seq1,comp61587_c0_seq1,comp38858_c0_seq1,comp76768_c0_seq1,comp61266_c0_seq1,comp25656_c0_seq1,comp278887_c0_seq1,comp62205_c0_seq1,comp57720_c0_seq1,comp18262_c0_seq1,comp235680_c0_seq1,comp66692_c0_se…	comp191127_c0_seq1,comp72559_c0_seq2,comp53791_c0_seq1,comp38348_c0_seq1,comp32035_c0_seq1,comp52335_c0_seq1,comp31999_c0_seq1,comp73631_c0_seq2,comp239789_c0_seq1,comp110499_c0_seq1,comp34005_c0_seq2,comp63909_c0_seq2,comp60525_c0_seq1,comp56567_c0_seq1,comp38269_c0_seq1,comp45342_c0_seq1,comp64098_c0_seq2,comp44711_c0_seq1,comp63769_c0_seq1,comp53431_c0_seq2,comp315260_c0_seq1,comp383102_c0_seq…	comp6295_c0_seq1,comp52083_c0_seq1,comp72962_c1_seq3,comp38917_c0_seq1,comp42061_c0_seq1,comp94055_c0_seq1,comp65323_c0_seq3,comp62136_c0_seq1,comp73695_c0_seq9,comp38312_c0_seq1,comp66692_c0_seq1,comp332744_c0_seq1,comp66279_c0_seq1,comp52814_c0_seq1,comp61387_c0_seq1,comp68049_c0_seq1,comp53389_c0_seq1,comp22271_c0_seq1,comp64073_c0_seq1,comp15256_c0_seq1,comp70683_c0_seq1,comp161494_c0_seq1,co…	comp60936_c0_seq1,comp32091_c0_seq1,comp109288_c0_seq1,comp71800_c0_seq2,comp4436_c0_seq1,comp271188_c0_seq2,comp45962_c0_seq1,comp34498_c0_seq1,comp16420_c0_seq1,comp35760_c0_seq1,comp65062_c0_seq1,comp231332_c0_seq1,comp27901_c0_seq1,comp37694_c0_seq1,comp234143_c0_seq1,comp382815_c0_seq1,comp23501_c0_seq1,comp260529_c0_seq1,comp71876_c1_seq2,comp27105_c0_seq1,comp65173_c0_seq1,comp30524_c0_seq…	comp52487_c0_seq1,comp45978_c0_seq1,comp18904_c0_seq1,comp70076_c2_seq2,comp142807_c0_seq1,comp73476_c0_seq5,comp31347_c0_seq1,comp10858_c0_seq1,comp42347_c0_seq1,comp28183_c0_seq1,comp71367_c0_seq4,comp70674_c0_seq2,comp53365_c0_seq1,comp25264_c0_seq1,comp52978_c0_seq4,comp43919_c0_seq1,comp70048_c0_seq2,comp19427_c0_seq1,comp25838_c0_seq1,comp85198_c0_seq1,comp70979_c0_seq3,comp71382_c1_seq1,co…	comp18772_c0_seq1,comp251208_c0_seq1,comp47397_c0_seq3,comp49851_c0_seq1,comp72479_c0_seq4,comp72991_c0_seq18,comp63995_c0_seq1,comp23012_c0_seq1,comp69884_c0_seq2,comp65531_c0_seq1,comp56359_c0_seq2,comp23549_c0_seq1,comp286768_c0_seq1,comp53597_c0_seq2,comp72824_c0_seq9,comp312125_c0_seq1,comp61961_c0_seq1,comp261700_c0_seq1,comp2630_c0_seq1,comp123133_c0_seq1,comp43546_c0_seq2,comp52946_c0_seq…	comp55130_c0_seq2,comp59023_c0_seq1,comp55535_c0_seq1,comp66682_c0_seq7,comp64976_c0_seq1,comp29732_c0_seq1,comp70319_c1_seq1,comp120810_c0_seq1,comp131_c0_seq1,comp36751_c0_seq1,comp417115_c0_seq1,comp282466_c0_seq1,comp70847_c0_seq7,comp32702_c0_seq1,comp207452_c0_seq1,comp217243_c0_seq1,comp61863_c0_seq1,comp45990_c0_seq1,comp433187_c0_seq1,comp68545_c0_seq1,comp64701_c0_seq1,comp26925_c0_seq1…	comp72840_c0_seq5,comp54915_c0_seq1,comp67123_c0_seq2,comp35603_c0_seq1,comp70869_c0_seq2,comp59412_c0_seq1,comp72185_c1_seq21,comp63161_c0_seq1,comp115679_c0_seq1,comp66753_c0_seq1,comp54659_c0_seq1,comp228266_c0_seq1,comp67292_c0_seq2,comp67157_c0_seq9,comp54075_c0_seq1,comp25197_c0_seq1,comp148395_c0_seq1,comp50905_c0_seq1,comp65320_c0_seq1,comp56855_c0_seq1,comp378373_c0_seq1,comp47604_c0_seq…	comp50578_c0_seq2,comp16954_c0_seq1,comp56726_c0_seq1,comp148992_c0_seq1,comp50853_c0_seq1,comp75228_c0_seq1,comp46833_c0_seq2,comp61389_c0_seq1,comp329965_c0_seq1,comp67723_c0_seq3,comp62746_c0_seq4,comp67881_c0_seq2,comp49525_c0_seq1,comp48747_c0_seq1,comp63616_c0_seq1,comp100141_c0_seq1,comp171133_c0_seq1,comp46385_c0_seq1,comp28017_c0_seq1,comp64047_c0_seq1,comp68824_c0_seq7,comp104764_c0_seq…	comp51504_c0_seq1,comp58775_c0_seq1,comp61935_c0_seq6,comp29494_c0_seq1,comp636787_c0_seq1,comp35187_c0_seq1,comp35170_c0_seq1,comp156768_c0_seq1,comp113277_c0_seq1,comp73335_c0_seq29,comp6744_c0_seq1,comp54869_c0_seq1,comp67499_c0_seq1,comp436439_c0_seq1,comp69597_c0_seq9,comp60419_c0_seq1,comp58645_c0_seq1,comp54529_c0_seq1,comp66266_c0_seq3,comp73616_c0_seq17,comp27355_c0_seq1,comp71023_c0_seq…	comp57966_c0_seq2,comp71737_c0_seq1,comp267240_c0_seq1,comp57247_c0_seq2,comp67615_c0_seq2,comp46686_c0_seq1,comp60343_c0_seq2,comp70634_c0_seq4,comp62824_c0_seq1,comp71551_c0_seq4,comp61759_c0_seq1,comp62648_c0_seq1,comp41451_c0_seq1,comp63925_c0_seq1,comp61625_c0_seq1,comp19146_c0_seq1,comp72096_c0_seq22,comp9557_c0_seq1,comp399536_c0_seq1,comp211463_c0_seq1,comp71044_c0_seq3,comp64317_c0_seq3,…	comp34133_c0_seq1,comp27156_c0_seq1,comp66473_c0_seq1,comp131714_c0_seq1,comp2704_c0_seq1,comp18295_c0_seq1,comp72150_c1_seq2,comp8330_c0_seq1,comp63926_c0_seq3,comp62461_c0_seq2,comp99903_c0_seq1,comp63239_c0_seq3,comp45887_c0_seq1,comp62357_c0_seq3,comp43532_c0_seq1,comp13468_c0_seq1,comp5482_c0_seq1,comp62080_c0_seq1,comp52447_c0_seq1,comp42282_c0_seq1,comp65894_c0_seq2,comp66221_c0_seq3,comp6…	comp418300_c0_seq1,comp298654_c0_seq1,comp71971_c0_seq32,comp46071_c0_seq1,comp19369_c0_seq1,comp578380_c0_seq1,comp48335_c0_seq4,comp72570_c0_seq6,comp39123_c0_seq2,comp42842_c0_seq1,comp463722_c0_seq1,comp54982_c0_seq2,comp33517_c0_seq1,comp34956_c0_seq2,comp154897_c0_seq1,comp403854_c0_seq1,comp145946_c0_seq1,comp260135_c0_seq1,comp65491_c0_seq1,comp58149_c0_seq1,comp52523_c0_seq1,comp396201_c…	comp59222_c0_seq1,comp59296_c0_seq4,comp70975_c0_seq3,comp71733_c0_seq3,comp73291_c0_seq1,comp19465_c0_seq1,comp439011_c0_seq1,comp50205_c0_seq1,comp265488_c0_seq1,comp62971_c0_seq1,comp38829_c0_seq1,comp49327_c0_seq1,comp72728_c0_seq8,comp25497_c0_seq1,comp64809_c0_seq1,comp55490_c0_seq2,comp45833_c0_seq1,comp60655_c0_seq1,comp221627_c0_seq1,comp45488_c0_seq1,comp73330_c0_seq10,comp70960_c0_seq4…	comp62222_c0_seq1,comp53513_c0_seq1,comp60253_c0_seq8,comp34497_c0_seq1,comp37884_c0_seq1,comp56169_c0_seq1,comp65232_c0_seq1,comp53578_c0_seq1,comp1410_c0_seq1,comp30655_c0_seq1,comp20626_c0_seq1,comp123077_c0_seq1,comp354499_c0_seq1,comp298716_c0_seq1,comp47294_c0_seq1,comp72737_c0_seq2,comp37697_c0_seq1,comp48277_c0_seq1,comp306196_c0_seq1,comp58203_c0_seq1,comp145034_c0_seq1,comp28427_c0_seq1…	comp31979_c0_seq1,comp183033_c0_seq1,comp425725_c0_seq1,comp51281_c0_seq2,comp68521_c0_seq2,comp49247_c0_seq2,comp67382_c0_seq1,comp164692_c0_seq1,comp66946_c0_seq2,comp60525_c0_seq1,comp66870_c0_seq1,comp48187_c0_seq1,comp41069_c0_seq1,comp262776_c0_seq1,comp56077_c0_seq1,comp41321_c0_seq1,comp38401_c0_seq1,comp430187_c0_seq1,comp58766_c0_seq1,comp142233_c0_seq1,comp66845_c0_seq1,comp71070_c0_se…
2	GO:0009987	cellular process	biological_process	21235	30	comp62062_c0_seq1,comp55860_c0_seq3,comp35880_c0_seq1,comp64835_c0_seq1,comp42429_c0_seq1,comp115903_c0_seq1,comp64579_c0_seq2,comp49396_c0_seq1,comp41061_c0_seq1,comp64926_c0_seq2,comp66167_c0_seq3,comp61768_c0_seq3,comp18701_c0_seq1,comp49850_c0_seq4,comp71422_c0_seq2,comp22813_c0_seq1,comp62304_c0_seq1,comp54466_c0_seq1,comp66561_c0_seq1,comp63088_c0_seq1,comp37949_c0_seq1,comp41938_c0_seq1,co…	comp6295_c0_seq1,comp52083_c0_seq1,comp8879_c0_seq2,comp72962_c1_seq3,comp94055_c0_seq1,comp42061_c0_seq1,comp65323_c0_seq3,comp71079_c0_seq18,comp55714_c0_seq1,comp62136_c0_seq1,comp73695_c0_seq9,comp38312_c0_seq1,comp332744_c0_seq1,comp66279_c0_seq1,comp52814_c0_seq1,comp61387_c0_seq1,comp381899_c0_seq1,comp53389_c0_seq1,comp22271_c0_seq1,comp64073_c0_seq1,comp15256_c0_seq1,comp70683_c0_seq1,co…	comp282763_c0_seq1,comp30614_c0_seq2,comp140923_c0_seq1,comp60486_c0_seq4,comp54494_c0_seq1,comp26889_c0_seq1,comp67631_c0_seq1,comp403209_c0_seq1,comp65220_c0_seq2,comp51859_c0_seq1,comp30472_c0_seq1,comp66721_c0_seq1,comp55877_c0_seq1,comp4701_c0_seq1,comp73200_c0_seq1,comp38080_c0_seq1,comp112123_c0_seq1,comp73155_c0_seq3,comp33247_c0_seq1,comp70894_c0_seq7,comp44311_c0_seq1,comp66395_c0_seq2,…	comp64693_c0_seq7,comp34390_c0_seq2,comp56893_c0_seq2,comp19209_c0_seq1,comp70205_c0_seq1,comp38459_c0_seq2,comp66101_c0_seq2,comp57605_c0_seq1,comp34835_c0_seq1,comp245190_c0_seq1,comp37935_c0_seq1,comp69569_c0_seq3,comp34100_c0_seq1,comp70817_c0_seq4,comp18092_c0_seq1,comp73504_c0_seq5,comp217540_c0_seq1,comp17883_c0_seq1,comp206544_c0_seq1,comp70662_c0_seq1,comp55351_c0_seq1,comp58052_c0_seq1,…	comp694689_c0_seq1,comp207398_c0_seq1,comp32309_c0_seq1,comp72276_c0_seq1,comp217736_c0_seq1,comp65075_c0_seq1,comp59907_c0_seq2,comp39385_c0_seq1,comp128216_c0_seq1,comp59598_c0_seq1,comp56070_c0_seq1,comp67527_c0_seq7,comp27786_c0_seq1,comp70226_c0_seq2,comp8419_c0_seq1,comp71559_c0_seq3,comp195132_c0_seq1,comp26480_c0_seq1,comp58055_c0_seq1,comp165150_c0_seq1,comp59099_c1_seq1,comp39377_c0_seq…	comp24807_c0_seq1,comp72306_c0_seq3,comp306475_c0_seq1,comp230685_c0_seq1,comp431904_c0_seq1,comp220102_c0_seq1,comp211779_c0_seq1,comp57050_c0_seq1,comp68101_c0_seq3,comp259253_c0_seq1,comp11487_c0_seq1,comp4432_c0_seq1,comp60432_c0_seq1,comp28681_c0_seq1,comp41839_c0_seq1,comp122900_c0_seq1,comp64567_c0_seq1,comp45512_c0_seq4,comp34281_c0_seq1,comp63866_c0_seq1,comp73217_c1_seq6,comp4612_c0_seq…	comp31876_c0_seq1,comp29252_c0_seq1,comp3044_c0_seq1,comp56370_c0_seq1,comp240444_c0_seq1,comp67425_c0_seq2,comp43544_c0_seq1,comp44447_c0_seq1,comp71211_c0_seq1,comp26263_c0_seq1,comp52524_c0_seq1,comp98464_c0_seq1,comp73573_c0_seq7,comp47840_c0_seq2,comp137377_c0_seq1,comp85708_c0_seq1,comp2666_c0_seq1,comp63158_c0_seq3,comp51720_c0_seq1,comp8558_c0_seq1,comp18602_c0_seq1,comp26972_c0_seq1,comp…	comp168563_c0_seq1,comp35914_c0_seq1,comp67499_c0_seq1,comp436439_c0_seq1,comp69597_c0_seq9,comp58645_c0_seq1,comp54529_c0_seq1,comp66266_c0_seq3,comp260287_c0_seq1,comp27355_c0_seq1,comp71023_c0_seq1,comp45478_c0_seq1,comp57846_c0_seq1,comp45209_c0_seq1,comp142365_c0_seq1,comp55249_c0_seq1,comp146001_c0_seq1,comp2147_c0_seq1,comp252065_c0_seq1,comp50117_c0_seq1,comp125358_c0_seq1,comp48791_c0_se…	comp63568_c0_seq1,comp118573_c0_seq1,comp61295_c0_seq2,comp27931_c0_seq1,comp63170_c0_seq1,comp59161_c0_seq2,comp58617_c0_seq2,comp49004_c0_seq1,comp44329_c0_seq2,comp95253_c0_seq1,comp71346_c1_seq1,comp68644_c0_seq7,comp73395_c0_seq1,comp71907_c1_seq1,comp51027_c0_seq1,comp44606_c0_seq1,comp52692_c0_seq1,comp56309_c0_seq1,comp60297_c0_seq2,comp66762_c0_seq7,comp1044_c0_seq1,comp71985_c0_seq4,com…	comp73394_c0_seq1,comp73024_c0_seq2,comp86839_c0_seq1,comp57806_c0_seq3,comp55738_c0_seq2,comp52172_c0_seq2,comp65470_c0_seq1,comp11167_c0_seq1,comp20649_c0_seq1,comp58295_c0_seq1,comp59028_c0_seq1,comp58802_c0_seq1,comp69429_c1_seq2,comp155088_c0_seq1,comp139976_c0_seq1,comp65104_c0_seq1,comp70496_c0_seq3,comp58966_c0_seq1,comp55074_c0_seq1,comp25799_c0_seq1,comp49678_c0_seq3,comp63601_c0_seq5,c…	comp61855_c0_seq3,comp146627_c0_seq1,comp23709_c0_seq1,comp57359_c0_seq1,comp51609_c0_seq2,comp66265_c0_seq3,comp48956_c0_seq1,comp69592_c0_seq1,comp136064_c0_seq1,comp46770_c0_seq1,comp54844_c0_seq1,comp118165_c0_seq1,comp7190_c0_seq1,comp66088_c0_seq1,comp50597_c0_seq1,comp59747_c0_seq3,comp3277_c0_seq1,comp13275_c0_seq1,comp63756_c1_seq1,comp33754_c0_seq1,comp61056_c0_seq1,comp51425_c0_seq1,co…	comp71641_c1_seq3,comp20331_c0_seq1,comp67031_c0_seq2,comp42390_c0_seq1,comp62037_c0_seq1,comp71698_c0_seq1,comp213416_c0_seq1,comp45405_c0_seq1,comp179475_c0_seq1,comp65621_c0_seq1,comp68397_c0_seq2,comp48941_c0_seq1,comp59718_c0_seq1,comp71431_c0_seq1,comp38961_c0_seq1,comp15767_c0_seq1,comp31526_c0_seq1,comp52001_c0_seq1,comp39024_c0_seq1,comp27236_c0_seq1,comp45590_c0_seq1,comp130654_c0_seq1,…	comp50658_c0_seq2,comp28684_c0_seq1,comp39191_c0_seq1,comp36730_c0_seq1,comp60605_c0_seq1,comp55099_c0_seq1,comp234289_c0_seq1,comp32483_c0_seq1,comp12288_c0_seq1,comp73972_c0_seq1,comp23324_c0_seq1,comp54172_c0_seq1,comp69385_c1_seq2,comp3760_c0_seq1,comp48223_c0_seq1,comp32003_c0_seq1,comp67472_c0_seq1,comp459882_c0_seq1,comp189390_c0_seq1,comp67202_c0_seq2,comp142849_c0_seq1,comp36033_c0_seq1,…
3	GO:0044237	cellular metabolic process	biological_process	17401	172	comp60400_c0_seq4,comp18704_c0_seq1,comp48833_c0_seq2,comp56872_c0_seq1,comp55342_c0_seq1,comp12221_c0_seq1,comp141387_c0_seq1,comp33280_c0_seq1,comp72684_c0_seq1,comp59099_c1_seq1,comp67056_c0_seq1,comp23657_c0_seq1,comp50388_c0_seq1,comp44362_c0_seq1,comp62879_c0_seq2,comp54489_c0_seq1,comp54733_c0_seq1,comp154899_c0_seq1,comp63841_c0_seq5,comp317048_c0_seq1,comp56812_c0_seq1,comp53151_c0_seq1,…	comp6295_c0_seq1,comp52083_c0_seq1,comp72962_c1_seq3,comp42061_c0_seq1,comp94055_c0_seq1,comp65323_c0_seq3,comp62136_c0_seq1,comp73695_c0_seq9,comp38312_c0_seq1,comp332744_c0_seq1,comp61387_c0_seq1,comp52814_c0_seq1,comp22271_c0_seq1,comp53389_c0_seq1,comp64073_c0_seq1,comp70683_c0_seq1,comp15256_c0_seq1,comp86704_c0_seq1,comp44509_c0_seq1,comp24303_c0_seq1,comp64696_c0_seq6,comp50118_c0_seq1,com…	comp32841_c0_seq1,comp71057_c0_seq4,comp44269_c0_seq2,comp58838_c0_seq1,comp69128_c2_seq3,comp67582_c0_seq4,comp42227_c0_seq1,comp64383_c0_seq1,comp61006_c0_seq2,comp54311_c0_seq1,comp48387_c0_seq2,comp119854_c0_seq1,comp266916_c0_seq1,comp56543_c0_seq1,comp56308_c0_seq1,comp57167_c0_seq1,comp34256_c0_seq1,comp24492_c0_seq1,comp54671_c0_seq1,comp65094_c0_seq2,comp50694_c0_seq1,comp59177_c0_seq1,c…	comp28722_c0_seq1,comp45058_c0_seq1,comp67038_c0_seq2,comp61084_c0_seq3,comp49690_c0_seq2,comp37465_c0_seq1,comp39665_c0_seq1,comp153226_c0_seq1,comp45419_c0_seq1,comp56230_c0_seq2,comp33893_c0_seq1,comp40942_c0_seq1,comp21374_c0_seq1,comp1860_c0_seq1,comp65321_c1_seq1,comp59155_c2_seq1,comp214948_c0_seq1,comp54603_c0_seq2,comp61673_c0_seq1,comp318895_c0_seq1,comp54398_c0_seq1,comp61469_c0_seq1,c…	comp31985_c0_seq1,comp46078_c0_seq1,comp242999_c0_seq1,comp58340_c0_seq1,comp63309_c0_seq2,comp53445_c0_seq1,comp34685_c0_seq1,comp287773_c0_seq1,comp71471_c0_seq2,comp70447_c1_seq1,comp182505_c0_seq1,comp56048_c0_seq1,comp253591_c0_seq1,comp61994_c0_seq1,comp69185_c0_seq1,comp72327_c0_seq4,comp57023_c0_seq1,comp64515_c0_seq4,comp55623_c0_seq1,comp45593_c0_seq3,comp64684_c0_seq2,comp65786_c0_seq1…	comp367695_c0_seq1,comp223308_c0_seq1,comp73270_c0_seq11,comp73023_c1_seq6,comp125999_c0_seq1,comp40617_c0_seq1,comp64990_c0_seq1,comp250832_c0_seq1,comp65856_c0_seq2,comp22125_c0_seq1,comp59184_c0_seq1,comp60149_c0_seq7,comp56580_c0_seq1,comp67087_c0_seq4,comp29598_c0_seq1,comp36372_c0_seq1,comp59388_c1_seq1,comp67845_c0_seq1,comp214809_c0_seq1,comp67298_c0_seq5,comp138411_c0_seq1,comp69339_c0_s…	comp23696_c0_seq1,comp60346_c0_seq2,comp37144_c0_seq1,comp49894_c0_seq4,comp113875_c0_seq1,comp156977_c0_seq1,comp66572_c0_seq1,comp42922_c0_seq1,comp70214_c0_seq1,comp61261_c0_seq1,comp66022_c0_seq2,comp461093_c0_seq1,comp175166_c0_seq1,comp15454_c0_seq1,comp35024_c0_seq1,comp72467_c0_seq7,comp35911_c0_seq1,comp36749_c0_seq1,comp5551_c0_seq1,comp62832_c0_seq2,comp10701_c0_seq1,comp41083_c0_seq1,…	comp219212_c0_seq1,comp64075_c0_seq4,comp183809_c0_seq1,comp69899_c0_seq1,comp25475_c0_seq1,comp235680_c0_seq1,comp45683_c0_seq1,comp22084_c0_seq1,comp2192_c0_seq1,comp62091_c0_seq1,comp8207_c0_seq1,comp51524_c0_seq1,comp4852_c0_seq1,comp72926_c0_seq7,comp54830_c0_seq1,comp55725_c0_seq1,comp325854_c0_seq1,comp340129_c0_seq1,comp24004_c0_seq2,comp49585_c0_seq1,comp56061_c0_seq2,comp52101_c0_seq1,c…	comp51751_c0_seq1,comp30948_c0_seq1,comp428600_c0_seq1,comp47283_c0_seq2,comp656492_c0_seq1,comp23351_c0_seq1,comp71042_c0_seq3,comp36993_c0_seq1,comp60591_c0_seq1,comp72159_c0_seq7,comp306649_c0_seq1,comp290738_c0_seq1,comp67190_c0_seq2,comp199227_c0_seq1,comp59828_c0_seq1,comp66618_c0_seq1,comp60229_c0_seq1,comp45716_c0_seq1,comp40274_c0_seq1,comp43445_c0_seq1,comp53566_c0_seq2,comp58004_c0_seq…	comp46789_c0_seq1,comp58619_c0_seq1,comp273655_c0_seq1,comp55628_c0_seq1,comp34683_c0_seq1,comp53767_c0_seq1,comp39337_c0_seq1,comp51891_c0_seq1,comp9847_c0_seq1,comp69131_c1_seq3,comp70562_c1_seq2,comp65875_c0_seq1,comp49267_c0_seq1,comp11146_c0_seq1,comp185219_c0_seq1,comp56738_c0_seq2,comp55112_c0_seq7,comp290174_c0_seq1,comp64784_c0_seq9,comp63643_c0_seq1,comp52795_c0_seq1,comp71837_c0_seq1,c…	comp52473_c0_seq1,comp42725_c0_seq1,comp50429_c0_seq1,comp44192_c0_seq1,comp37211_c0_seq1,comp47256_c0_seq1,comp47503_c0_seq1,comp73018_c0_seq2,comp51489_c0_seq1,comp133801_c0_seq1,comp227432_c0_seq1,comp47900_c0_seq1,comp52009_c0_seq1,comp9200_c0_seq1,comp260683_c0_seq1,comp54878_c0_seq1,comp286708_c0_seq1,comp46036_c0_seq1,comp33775_c0_seq2,comp72417_c0_seq9,comp447162_c0_seq1,comp53732_c0_seq1…
3	GO:0044238	primary metabolic process	biological_process	17308	2	comp62942_c0_seq1,comp64499_c0_seq1,	comp6295_c0_seq1,comp52083_c0_seq1,comp72962_c1_seq3,comp42061_c0_seq1,comp65323_c0_seq3,comp62136_c0_seq1,comp73695_c0_seq9,comp38312_c0_seq1,comp66279_c0_seq1,comp52814_c0_seq1,comp61387_c0_seq1,comp53389_c0_seq1,comp22271_c0_seq1,comp64073_c0_seq1,comp15256_c0_seq1,comp59866_c0_seq1,comp44509_c0_seq1,comp86704_c0_seq1,comp24303_c0_seq1,comp50118_c0_seq1,comp64696_c0_seq6,comp47602_c0_seq1,comp…	comp48387_c0_seq2,comp119854_c0_seq1,comp266916_c0_seq1,comp56543_c0_seq1,comp56308_c0_seq1,comp57167_c0_seq1,comp55454_c0_seq1,comp34256_c0_seq1,comp135050_c0_seq1,comp24492_c0_seq1,comp65094_c0_seq2,comp54671_c0_seq1,comp50694_c0_seq1,comp68787_c0_seq2,comp51608_c0_seq1,comp67366_c1_seq1,comp70695_c0_seq1,comp54039_c0_seq1,comp132967_c0_seq1,comp38540_c0_seq2,comp23126_c0_seq1,comp49774_c0_seq1…	comp1860_c0_seq1,comp65321_c1_seq1,comp59155_c2_seq1,comp214948_c0_seq1,comp54603_c0_seq2,comp318895_c0_seq1,comp54398_c0_seq1,comp159250_c0_seq1,comp52327_c0_seq2,comp59117_c0_seq1,comp73109_c0_seq7,comp64403_c0_seq1,comp442345_c0_seq1,comp23627_c0_seq1,comp110762_c0_seq1,comp40912_c0_seq2,comp65420_c0_seq2,comp70503_c0_seq1,comp63645_c0_seq1,comp61397_c0_seq1,comp67980_c0_seq7,comp67929_c0_seq1…	comp286630_c0_seq1,comp49881_c0_seq1,comp62154_c0_seq2,comp48090_c0_seq2,comp51227_c0_seq1,comp160852_c0_seq1,comp295655_c0_seq1,comp42198_c0_seq1,comp64733_c0_seq10,comp71377_c1_seq1,comp52541_c0_seq1,comp49035_c0_seq1,comp69360_c0_seq1,comp67186_c1_seq1,comp217761_c0_seq1,comp46353_c0_seq1,comp66284_c0_seq1,comp52020_c0_seq1,comp29030_c0_seq1,comp110499_c0_seq1,comp58963_c0_seq1,comp35759_c0_se…	comp63224_c0_seq1,comp272072_c0_seq1,comp44569_c0_seq1,comp451_c0_seq1,comp26918_c0_seq2,comp20664_c0_seq2,comp63409_c0_seq2,comp54225_c0_seq1,comp54476_c0_seq1,comp343300_c0_seq1,comp34273_c0_seq1,comp11746_c0_seq1,comp62271_c0_seq1,comp34889_c0_seq1,comp44479_c0_seq1,comp23471_c0_seq1,comp54881_c0_seq1,comp31226_c0_seq1,comp230831_c0_seq1,comp79458_c0_seq1,comp260215_c0_seq1,comp55436_c0_seq7,c…	comp113653_c0_seq1,comp60629_c0_seq1,comp3999_c0_seq1,comp23982_c0_seq1,comp34496_c0_seq1,comp13831_c0_seq1,comp20590_c0_seq1,comp232764_c0_seq1,comp72093_c1_seq10,comp60413_c0_seq1,comp181053_c0_seq1,comp53492_c0_seq1,comp64145_c0_seq10,comp72240_c0_seq5,comp412855_c0_seq1,comp62306_c0_seq1,comp54856_c0_seq1,comp70301_c0_seq6,comp368939_c0_seq1,comp113602_c0_seq1,comp57048_c0_seq1,comp56038_c0_s…	comp131888_c0_seq1,comp62392_c0_seq3,comp65306_c1_seq1,comp49895_c0_seq2,comp52058_c0_seq1,comp60521_c0_seq2,comp55309_c0_seq1,comp59393_c0_seq1,comp66557_c0_seq1,comp49811_c0_seq1,comp56830_c0_seq1,comp2785_c0_seq1,comp46717_c0_seq1,comp140086_c0_seq1,comp69036_c0_seq2,comp259528_c0_seq1,comp49075_c0_seq1,comp47842_c0_seq1,comp26305_c0_seq1,comp106639_c0_seq1,comp61219_c0_seq1,comp67511_c0_seq1,…	comp401615_c0_seq1,comp38212_c0_seq1,comp68390_c0_seq1,comp46100_c0_seq1,comp374654_c0_seq1,comp58088_c0_seq1,comp183120_c0_seq1,comp24625_c0_seq1,comp42814_c0_seq1,comp461026_c0_seq1,comp49364_c0_seq1,comp322855_c0_seq1,comp17007_c0_seq1,comp47693_c0_seq1,comp43014_c0_seq1,comp268010_c0_seq1,comp66011_c0_seq1,comp44477_c0_seq1,comp50895_c0_seq1,comp71684_c0_seq8,comp66321_c0_seq1,comp225434_c0_s…	comp143704_c0_seq1,comp62759_c0_seq1,comp51829_c0_seq2,comp64655_c0_seq2,comp62717_c0_seq1,comp65767_c0_seq4,comp40540_c0_seq1,comp49741_c0_seq1,comp54272_c0_seq1,comp29037_c0_seq1,comp213193_c0_seq1,comp63478_c0_seq1,comp55133_c0_seq1,comp133826_c0_seq1,comp290475_c0_seq1,comp46093_c0_seq2,comp69528_c0_seq1,comp67556_c0_seq1,comp14686_c0_seq1,comp47543_c0_seq1,comp109055_c0_seq1,comp56821_c0_seq…	comp178328_c0_seq1,comp73195_c0_seq1,comp289061_c0_seq1,comp58413_c0_seq1,comp57717_c0_seq1,comp61693_c0_seq8,comp35215_c0_seq1,comp135474_c0_seq1,comp66523_c0_seq1,comp53755_c0_seq1,comp62169_c0_seq3,comp68448_c0_seq1,comp67772_c0_seq1,comp69672_c0_seq1,comp45793_c0_seq1,comp39503_c0_seq1,comp49111_c0_seq1,comp325725_c0_seq1,comp73465_c0_seq9,comp18197_c0_seq1,comp208499_c0_seq1,comp69195_c0_seq…
3	GO:0043170	macromolecule metabolic process	biological_process	12871	0		comp6295_c0_seq1,comp66940_c0_seq12,comp52083_c0_seq1,comp70249_c0_seq2,comp330292_c0_seq1,comp65269_c0_seq2,comp28555_c0_seq1,comp72962_c1_seq3,comp42061_c0_seq1,comp71026_c0_seq1,comp60236_c0_seq1,comp45067_c0_seq1,comp23600_c0_seq1,comp62136_c0_seq1,comp73695_c0_seq9,comp45808_c0_seq1,comp38312_c0_seq1,comp65954_c0_seq1,comp52814_c0_seq1,comp66279_c0_seq1,comp61387_c0_seq1,comp71243_c0_seq1,co…	comp62254_c0_seq2,comp396827_c0_seq1,comp324939_c0_seq1,comp54867_c0_seq1,comp37949_c0_seq1,comp11838_c0_seq1,comp27743_c0_seq1,comp46352_c0_seq1,comp73599_c0_seq5,comp380117_c0_seq1,comp103649_c0_seq1,comp3914_c0_seq1,comp70563_c1_seq1,comp64788_c0_seq1,comp36475_c0_seq1,comp191499_c0_seq1,comp176753_c0_seq1,comp26642_c0_seq1,comp192013_c0_seq1,comp42622_c0_seq2,comp51430_c0_seq2,comp58825_c0_se…	comp328015_c0_seq1,comp265490_c0_seq1,comp73686_c0_seq4,comp51722_c0_seq1,comp429534_c0_seq1,comp48988_c0_seq1,comp236457_c0_seq1,comp38702_c0_seq1,comp63030_c0_seq1,comp70292_c0_seq1,comp55294_c0_seq1,comp65417_c0_seq1,comp116581_c0_seq1,comp21747_c0_seq1,comp70001_c0_seq1,comp149114_c0_seq1,comp72143_c0_seq1,comp7090_c0_seq1,comp320323_c0_seq1,comp175293_c0_seq1,comp54037_c0_seq2,comp53800_c0_s…	comp54603_c0_seq2,comp62406_c0_seq2,comp54398_c0_seq1,comp52327_c0_seq2,comp129847_c0_seq1,comp73109_c0_seq7,comp69232_c1_seq3,comp384235_c0_seq1,comp59456_c0_seq1,comp445976_c0_seq1,comp442345_c0_seq1,comp430783_c0_seq1,comp23627_c0_seq1,comp131831_c0_seq1,comp59129_c0_seq2,comp46037_c0_seq1,comp65420_c0_seq2,comp402080_c0_seq1,comp63645_c0_seq1,comp25786_c0_seq1,comp61397_c0_seq1,comp270215_c0_…	comp52709_c0_seq1,comp203841_c0_seq1,comp61169_c0_seq1,comp49164_c0_seq1,comp72664_c1_seq1,comp73567_c0_seq3,comp34013_c0_seq1,comp62073_c0_seq4,comp64926_c0_seq2,comp199217_c0_seq1,comp50843_c0_seq3,comp12509_c0_seq1,comp49059_c0_seq1,comp71961_c0_seq1,comp30807_c0_seq1,comp64598_c0_seq7,comp18358_c0_seq1,comp60234_c0_seq1,comp64736_c0_seq1,comp92950_c0_seq1,comp4904_c0_seq1,comp58328_c0_seq1,co…	comp29347_c0_seq1,comp70669_c0_seq1,comp34380_c0_seq1,comp50457_c0_seq3,comp59717_c0_seq1,comp35423_c0_seq1,comp34910_c0_seq1,comp61556_c0_seq1,comp63378_c0_seq1,comp68440_c0_seq1,comp70606_c0_seq5,comp3775_c0_seq1,comp2203_c0_seq1,comp60957_c0_seq1,comp35807_c0_seq4,comp64842_c0_seq1,comp12380_c0_seq1,comp28177_c0_seq1,comp24778_c0_seq1,comp54187_c0_seq1,comp444252_c0_seq1,comp71469_c0_seq1,comp…	comp73223_c0_seq18,comp130260_c0_seq1,comp47330_c0_seq1,comp55251_c0_seq1,comp409187_c0_seq1,comp168656_c0_seq1,comp41186_c0_seq1,comp24016_c0_seq1,comp183040_c0_seq1,comp52545_c0_seq1,comp44444_c0_seq1,comp38174_c0_seq1,comp62940_c0_seq5,comp7919_c0_seq1,comp56410_c0_seq1,comp39714_c0_seq1,comp130378_c0_seq1,comp131431_c0_seq1,comp272072_c0_seq1,comp26918_c0_seq2,comp42773_c0_seq2,comp20664_c0_s…	comp65139_c0_seq1,comp243439_c0_seq1,comp87014_c0_seq1,comp159777_c0_seq1,comp38684_c0_seq1,comp315962_c0_seq1,comp177733_c0_seq1,comp54622_c0_seq1,comp45718_c0_seq1,comp55632_c0_seq1,comp71291_c0_seq1,comp66040_c0_seq3,comp254152_c0_seq1,comp16892_c0_seq1,comp1076_c0_seq1,comp38276_c0_seq1,comp69162_c0_seq3,comp214545_c0_seq1,comp49945_c0_seq1,comp56576_c0_seq3,comp101278_c0_seq1,comp163011_c0_s…
4	GO:0044260	cellular macromolecule metabolic process	biological_process	11773	0		comp6295_c0_seq1,comp66940_c0_seq12,comp52083_c0_seq1,comp70249_c0_seq2,comp330292_c0_seq1,comp28555_c0_seq1,comp65269_c0_seq2,comp72962_c1_seq3,comp42061_c0_seq1,comp71026_c0_seq1,comp23600_c0_seq1,comp45067_c0_seq1,comp62136_c0_seq1,comp73695_c0_seq9,comp45808_c0_seq1,comp38312_c0_seq1,comp65954_c0_seq1,comp61387_c0_seq1,comp52814_c0_seq1,comp53389_c0_seq1,comp64073_c0_seq1,comp15256_c0_seq1,co…	comp44308_c0_seq1,comp39967_c0_seq1,comp141587_c0_seq1,comp3846_c0_seq1,comp68735_c0_seq2,comp67566_c2_seq4,comp19799_c0_seq1,comp12372_c0_seq1,comp66895_c0_seq2,comp47691_c0_seq1,comp353221_c0_seq1,comp17562_c0_seq1,comp49998_c0_seq1,comp36997_c0_seq2,comp34620_c0_seq1,comp58426_c0_seq6,comp68456_c0_seq1,comp143868_c0_seq1,comp40372_c0_seq1,comp69335_c0_seq2,comp59162_c0_seq2,comp58794_c0_seq8,c…	comp34753_c0_seq1,comp2704_c0_seq1,comp131714_c0_seq1,comp18295_c0_seq1,comp72150_c1_seq2,comp8313_c0_seq1,comp8330_c0_seq1,comp63926_c0_seq3,comp99903_c0_seq1,comp273872_c0_seq1,comp24913_c0_seq1,comp63239_c0_seq3,comp52386_c0_seq1,comp63191_c0_seq1,comp71115_c0_seq1,comp13468_c0_seq1,comp5482_c0_seq1,comp62080_c0_seq1,comp42282_c0_seq1,comp330768_c0_seq1,comp65894_c0_seq2,comp112212_c0_seq1,com…	comp64682_c0_seq1,comp193396_c0_seq1,comp229469_c0_seq1,comp69228_c0_seq5,comp140747_c0_seq1,comp4453_c0_seq1,comp34711_c0_seq1,comp129065_c0_seq1,comp73129_c0_seq6,comp327377_c0_seq1,comp105185_c0_seq1,comp45615_c0_seq1,comp46556_c0_seq2,comp71339_c0_seq1,comp34691_c0_seq1,comp43939_c0_seq1,comp371820_c0_seq1,comp119793_c0_seq1,comp54083_c0_seq1,comp277825_c0_seq1,comp71643_c0_seq45,comp160212_c…	comp49171_c0_seq1,comp71964_c0_seq10,comp19877_c0_seq1,comp64752_c0_seq1,comp51883_c0_seq1,comp59417_c0_seq2,comp42963_c0_seq1,comp47393_c0_seq1,comp50107_c0_seq2,comp43391_c0_seq1,comp59318_c0_seq1,comp36926_c0_seq1,comp426736_c0_seq1,comp300106_c0_seq1,comp60036_c0_seq1,comp71125_c0_seq2,comp47989_c0_seq1,comp25551_c0_seq1,comp184983_c0_seq1,comp39378_c0_seq1,comp58809_c0_seq1,comp58704_c0_seq1…	comp272759_c0_seq1,comp2584_c0_seq1,comp229918_c0_seq1,comp57075_c0_seq1,comp137395_c0_seq1,comp69551_c0_seq5,comp351414_c0_seq1,comp73486_c0_seq13,comp41380_c0_seq1,comp41544_c0_seq1,comp63869_c0_seq1,comp41416_c0_seq1,comp65100_c0_seq1,comp60398_c0_seq2,comp20855_c0_seq1,comp62241_c0_seq4,comp62956_c0_seq3,comp43428_c0_seq1,comp54145_c0_seq1,comp41501_c0_seq1,comp41846_c0_seq1,comp68548_c0_seq2…	comp279757_c0_seq1,comp59498_c0_seq1,comp49746_c0_seq2,comp60741_c0_seq1,comp55011_c0_seq1,comp364698_c0_seq1,comp54154_c0_seq2,comp32579_c0_seq1,comp62882_c0_seq1,comp53827_c0_seq1,comp49997_c0_seq2,comp157812_c0_seq1,comp71499_c0_seq3,comp306963_c0_seq1,comp63291_c0_seq1,comp384680_c0_seq1,comp156775_c0_seq1,comp261393_c0_seq1,comp53260_c0_seq3,comp61047_c0_seq2,comp28659_c0_seq1,comp294110_c0_…
3	GO:0006807	nitrogen compound metabolic process	biological_process	8678	53	comp60307_c0_seq2,comp321934_c0_seq1,comp54053_c0_seq2,comp41757_c0_seq1,comp122944_c0_seq1,comp56336_c0_seq1,comp79661_c0_seq1,comp63706_c0_seq2,comp35215_c0_seq1,comp65361_c0_seq3,comp60806_c0_seq1,comp44815_c0_seq1,comp62810_c0_seq2,comp73248_c1_seq1,comp65925_c0_seq3,comp304106_c0_seq1,comp64448_c0_seq4,comp64163_c0_seq1,comp70124_c0_seq9,comp1236_c0_seq1,comp71776_c0_seq2,comp71880_c0_seq1,c…	comp13978_c0_seq1,comp66940_c0_seq12,comp330292_c0_seq1,comp64715_c0_seq2,comp65323_c0_seq3,comp71026_c0_seq1,comp7394_c0_seq1,comp45067_c0_seq1,comp23600_c0_seq1,comp62136_c0_seq1,comp370550_c0_seq1,comp53389_c0_seq1,comp22271_c0_seq1,comp64073_c0_seq1,comp15256_c0_seq1,comp428748_c0_seq1,comp38903_c0_seq1,comp39215_c0_seq1,comp44509_c0_seq1,comp86704_c0_seq1,comp242413_c0_seq1,comp50118_c0_seq1…	comp56444_c0_seq2,comp59208_c0_seq1,comp62555_c0_seq1,comp41996_c0_seq1,comp161107_c0_seq1,comp49640_c0_seq1,comp24786_c0_seq1,comp51375_c0_seq1,comp4302_c0_seq1,comp230510_c0_seq1,comp39659_c0_seq1,comp165688_c0_seq1,comp131880_c0_seq1,comp43485_c0_seq1,comp43941_c0_seq1,comp60600_c0_seq2,comp421358_c0_seq1,comp56373_c0_seq1,comp73248_c1_seq1,comp72682_c0_seq3,comp46579_c0_seq2,comp23131_c0_seq1…	comp29018_c0_seq1,comp54242_c0_seq3,comp37686_c0_seq1,comp64862_c0_seq1,comp26208_c0_seq1,comp31313_c0_seq1,comp48893_c0_seq1,comp469833_c0_seq1,comp56833_c0_seq1,comp58109_c0_seq1,comp391769_c0_seq1,comp68496_c0_seq1,comp33844_c0_seq1,comp384753_c0_seq1,comp40606_c0_seq1,comp59298_c0_seq1,comp245553_c0_seq1,comp73259_c0_seq1,comp14139_c0_seq1,comp50334_c0_seq1,comp51544_c0_seq1,comp196755_c0_seq…	comp220776_c0_seq1,comp30082_c0_seq1,comp372367_c0_seq1,comp64832_c0_seq2,comp219703_c0_seq1,comp37353_c0_seq1,comp580068_c0_seq1,comp44136_c0_seq1,comp86238_c0_seq1,comp17852_c0_seq1,comp263520_c0_seq1,comp23811_c0_seq1,comp19490_c0_seq1,comp48319_c0_seq1,comp48723_c0_seq1,comp229418_c0_seq1,comp70034_c0_seq4,comp23952_c0_seq1,comp67953_c0_seq1,comp20486_c0_seq1,comp142558_c0_seq1,comp142158_c0_…	comp61765_c0_seq1,comp46893_c0_seq1,comp33402_c0_seq1,comp161333_c0_seq1,comp57229_c0_seq1,comp68075_c0_seq1,comp60876_c0_seq3,comp34527_c0_seq1,comp32497_c0_seq1,comp212855_c0_seq1,comp5114_c0_seq1,comp163339_c0_seq1,comp60341_c0_seq3,comp48136_c0_seq1,comp364544_c0_seq1,comp306629_c0_seq1,comp43051_c0_seq1,comp68984_c0_seq4,comp71247_c0_seq1,comp35459_c0_seq1,comp267760_c0_seq1,comp70012_c0_seq…
4	GO:0034641	cellular nitrogen compound metabolic process	biological_process	8404	0		comp13978_c0_seq1,comp66940_c0_seq12,comp64715_c0_seq2,comp330292_c0_seq1,comp65323_c0_seq3,comp71026_c0_seq1,comp7394_c0_seq1,comp23600_c0_seq1,comp45067_c0_seq1,comp62136_c0_seq1,comp53389_c0_seq1,comp22271_c0_seq1,comp64073_c0_seq1,comp428748_c0_seq1,comp15256_c0_seq1,comp38903_c0_seq1,comp39215_c0_seq1,comp44509_c0_seq1,comp242413_c0_seq1,comp50118_c0_seq1,comp64696_c0_seq6,comp30887_c0_seq1,…	comp237080_c0_seq1,comp66028_c0_seq1,comp55033_c0_seq1,comp282552_c0_seq1,comp52760_c0_seq2,comp178079_c0_seq1,comp46618_c0_seq1,comp28873_c0_seq1,comp66994_c0_seq1,comp52680_c0_seq1,comp72280_c0_seq3,comp32577_c0_seq1,comp41914_c0_seq1,comp166262_c0_seq1,comp68488_c0_seq1,comp54569_c0_seq3,comp13070_c0_seq1,comp69801_c1_seq1,comp73435_c0_seq1,comp30539_c0_seq1,comp40092_c0_seq1,comp140674_c0_seq…	comp6054_c0_seq1,comp13046_c0_seq1,comp214434_c0_seq1,comp67016_c0_seq14,comp53963_c0_seq2,comp143223_c0_seq1,comp587155_c0_seq1,comp73434_c0_seq11,comp65900_c0_seq1,comp49744_c0_seq1,comp25200_c0_seq1,comp35434_c0_seq1,comp47400_c0_seq1,comp64857_c0_seq1,comp407718_c0_seq1,comp49887_c0_seq1,comp451592_c0_seq1,comp69409_c0_seq2,comp32159_c0_seq1,comp56779_c0_seq3,comp42914_c0_seq1,comp20673_c0_se…	comp45353_c0_seq2,comp47655_c0_seq1,comp224252_c0_seq1,comp45492_c0_seq1,comp333499_c0_seq1,comp159173_c0_seq1,comp22275_c0_seq1,comp63907_c0_seq1,comp23120_c0_seq1,comp274318_c0_seq1,comp255055_c0_seq1,comp18187_c0_seq1,comp57012_c0_seq3,comp383316_c0_seq1,comp1883_c0_seq1,comp45314_c0_seq1,comp221409_c0_seq1,comp73017_c0_seq5,comp50835_c0_seq2,comp67475_c0_seq2,comp43710_c0_seq1,comp46791_c0_se…	comp101404_c0_seq1,comp269716_c0_seq1,comp67286_c0_seq1,comp142673_c0_seq1,comp244915_c0_seq1,comp30483_c0_seq1,comp286803_c0_seq1,comp66888_c0_seq1,comp57272_c0_seq3,comp71873_c0_seq2,comp55702_c1_seq1,comp478_c0_seq1,comp47824_c0_seq1,comp18368_c0_seq1,comp70135_c0_seq1,comp61940_c1_seq1,comp56518_c0_seq1,comp370205_c0_seq1,comp124496_c0_seq1,comp69316_c0_seq1,comp67597_c0_seq4,comp174837_c0_se…
4	GO:0006139	nucleobase-containing compound metabolic process	biological_process	8016	143	comp26586_c0_seq1,comp57899_c0_seq6,comp47490_c0_seq1,comp65370_c0_seq3,comp70496_c0_seq3,comp137571_c0_seq1,comp131831_c0_seq1,comp143110_c0_seq1,comp65336_c0_seq2,comp124496_c0_seq1,comp33138_c0_seq1,comp1836_c0_seq1,comp17369_c0_seq1,comp34427_c0_seq1,comp154899_c0_seq1,comp375787_c0_seq1,comp53254_c0_seq1,comp65642_c0_seq3,comp72433_c0_seq2,comp48246_c0_seq1,comp57662_c0_seq1,comp21747_c0_seq…	comp323235_c0_seq1,comp38067_c0_seq1,comp13978_c0_seq1,comp31573_c0_seq1,comp66940_c0_seq12,comp260925_c0_seq1,comp26747_c0_seq1,comp56630_c0_seq2,comp330292_c0_seq1,comp64715_c0_seq2,comp270717_c0_seq1,comp65323_c0_seq3,comp71026_c0_seq1,comp49638_c0_seq1,comp60806_c0_seq1,comp7394_c0_seq1,comp26820_c0_seq2,comp23600_c0_seq1,comp45067_c0_seq1,comp62136_c0_seq1,comp12152_c0_seq1,comp53937_c0_seq1…	comp24241_c0_seq1,comp53976_c0_seq1,comp24430_c0_seq1,comp294946_c0_seq1,comp181666_c0_seq1,comp179564_c0_seq1,comp68077_c0_seq1,comp45077_c0_seq1,comp40749_c1_seq1,comp50013_c0_seq2,comp5787_c0_seq1,comp59868_c0_seq2,comp65031_c0_seq1,comp37857_c0_seq1,comp37235_c0_seq1,comp66896_c0_seq2,comp24522_c0_seq2,comp153740_c0_seq1,comp8901_c0_seq2,comp365361_c0_seq1,comp59879_c1_seq2,comp1454_c0_seq1,c…	comp33817_c0_seq1,comp234407_c0_seq1,comp51287_c0_seq1,comp36072_c0_seq1,comp72934_c0_seq3,comp56517_c0_seq2,comp84133_c0_seq1,comp45365_c0_seq1,comp209357_c0_seq1,comp28564_c0_seq1,comp178730_c0_seq1,comp58904_c0_seq8,comp600327_c0_seq1,comp95235_c0_seq1,comp156494_c0_seq1,comp52079_c0_seq1,comp19300_c0_seq1,comp372728_c0_seq1,comp55647_c0_seq2,comp58151_c0_seq3,comp58174_c0_seq2,comp62356_c0_se…	comp23077_c0_seq1,comp54643_c0_seq1,comp262640_c0_seq1,comp71791_c0_seq5,comp131742_c0_seq1,comp55138_c0_seq1,comp238749_c0_seq1,comp65777_c0_seq8,comp31508_c0_seq1,comp59134_c0_seq1,comp65262_c0_seq1,comp245328_c0_seq1,comp51253_c0_seq2,comp176886_c0_seq1,comp59849_c0_seq5,comp180643_c0_seq1,comp278229_c0_seq1,comp60237_c0_seq2,comp67176_c0_seq1,comp61643_c0_seq1,comp14332_c0_seq1,comp37330_c0_s…	comp12849_c0_seq1,comp39713_c0_seq1,comp65201_c0_seq2,comp38582_c0_seq1,comp50990_c0_seq1,comp1881_c0_seq1,comp62680_c0_seq2,comp57482_c0_seq3,comp61311_c0_seq2,comp336054_c0_seq1,comp142050_c0_seq1,comp56606_c0_seq1,comp45289_c0_seq1,comp31973_c0_seq1,comp55573_c0_seq1,comp30875_c0_seq1,comp136862_c0_seq1,comp378456_c0_seq1,comp21241_c0_seq1,comp210795_c0_seq1,comp142078_c0_seq1,comp54316_c0_seq…
5	GO:0006139	nucleobase-containing compound metabolic process	biological_process	8016	143	comp26586_c0_seq1,comp57899_c0_seq6,comp47490_c0_seq1,comp65370_c0_seq3,comp70496_c0_seq3,comp137571_c0_seq1,comp131831_c0_seq1,comp143110_c0_seq1,comp65336_c0_seq2,comp124496_c0_seq1,comp33138_c0_seq1,comp1836_c0_seq1,comp17369_c0_seq1,comp34427_c0_seq1,comp154899_c0_seq1,comp375787_c0_seq1,comp53254_c0_seq1,comp65642_c0_seq3,comp72433_c0_seq2,comp48246_c0_seq1,comp57662_c0_seq1,comp21747_c0_seq…	comp323235_c0_seq1,comp38067_c0_seq1,comp13978_c0_seq1,comp31573_c0_seq1,comp66940_c0_seq12,comp260925_c0_seq1,comp26747_c0_seq1,comp56630_c0_seq2,comp330292_c0_seq1,comp64715_c0_seq2,comp270717_c0_seq1,comp65323_c0_seq3,comp71026_c0_seq1,comp49638_c0_seq1,comp60806_c0_seq1,comp7394_c0_seq1,comp26820_c0_seq2,comp23600_c0_seq1,comp45067_c0_seq1,comp62136_c0_seq1,comp12152_c0_seq1,comp53937_c0_seq1…	comp24241_c0_seq1,comp53976_c0_seq1,comp24430_c0_seq1,comp294946_c0_seq1,comp181666_c0_seq1,comp179564_c0_seq1,comp68077_c0_seq1,comp45077_c0_seq1,comp40749_c1_seq1,comp50013_c0_seq2,comp5787_c0_seq1,comp59868_c0_seq2,comp65031_c0_seq1,comp37857_c0_seq1,comp37235_c0_seq1,comp66896_c0_seq2,comp24522_c0_seq2,comp153740_c0_seq1,comp8901_c0_seq2,comp365361_c0_seq1,comp59879_c1_seq2,comp1454_c0_seq1,c…	comp33817_c0_seq1,comp234407_c0_seq1,comp51287_c0_seq1,comp36072_c0_seq1,comp72934_c0_seq3,comp56517_c0_seq2,comp84133_c0_seq1,comp45365_c0_seq1,comp209357_c0_seq1,comp28564_c0_seq1,comp178730_c0_seq1,comp58904_c0_seq8,comp600327_c0_seq1,comp95235_c0_seq1,comp156494_c0_seq1,comp52079_c0_seq1,comp19300_c0_seq1,comp372728_c0_seq1,comp55647_c0_seq2,comp58151_c0_seq3,comp58174_c0_seq2,comp62356_c0_se…	comp23077_c0_seq1,comp54643_c0_seq1,comp262640_c0_seq1,comp71791_c0_seq5,comp131742_c0_seq1,comp55138_c0_seq1,comp238749_c0_seq1,comp65777_c0_seq8,comp31508_c0_seq1,comp59134_c0_seq1,comp65262_c0_seq1,comp245328_c0_seq1,comp51253_c0_seq2,comp176886_c0_seq1,comp59849_c0_seq5,comp180643_c0_seq1,comp278229_c0_seq1,comp60237_c0_seq2,comp67176_c0_seq1,comp61643_c0_seq1,comp14332_c0_seq1,comp37330_c0_s…	comp12849_c0_seq1,comp39713_c0_seq1,comp65201_c0_seq2,comp38582_c0_seq1,comp50990_c0_seq1,comp1881_c0_seq1,comp62680_c0_seq2,comp57482_c0_seq3,comp61311_c0_seq2,comp336054_c0_seq1,comp142050_c0_seq1,comp56606_c0_seq1,comp45289_c0_seq1,comp31973_c0_seq1,comp55573_c0_seq1,comp30875_c0_seq1,comp136862_c0_seq1,comp378456_c0_seq1,comp21241_c0_seq1,comp210795_c0_seq1,comp142078_c0_seq1,comp54316_c0_seq…
3	GO:0009058	biosynthetic process	biological_process	7907	381	comp58372_c0_seq2,comp50615_c0_seq1,comp47530_c0_seq1,comp219703_c0_seq1,comp47517_c0_seq1,comp42061_c0_seq1,comp60806_c0_seq1,comp50343_c0_seq1,comp47820_c0_seq1,comp18339_c0_seq1,comp62169_c0_seq3,comp192203_c0_seq1,comp53947_c0_seq1,comp43297_c0_seq1,comp58745_c0_seq1,comp62205_c0_seq1,comp64828_c1_seq1,comp414233_c0_seq1,comp230989_c0_seq1,comp25475_c0_seq1,comp69218_c0_seq1,comp40315_c0_seq1…	comp323235_c0_seq1,comp47530_c0_seq1,comp31573_c0_seq1,comp66940_c0_seq12,comp260925_c0_seq1,comp26747_c0_seq1,comp72962_c1_seq3,comp42061_c0_seq1,comp71026_c0_seq1,comp49638_c0_seq1,comp60806_c0_seq1,comp192203_c0_seq1,comp7394_c0_seq1,comp45067_c0_seq1,comp62205_c0_seq1,comp62136_c0_seq1,comp24575_c0_seq1,comp44588_c0_seq1,comp12152_c0_seq1,comp38312_c0_seq1,comp261172_c0_seq1,comp61387_c0_seq1…	comp53131_c0_seq2,comp53423_c0_seq1,comp36926_c0_seq1,comp58687_c0_seq1,comp300106_c0_seq1,comp60036_c0_seq1,comp56537_c0_seq1,comp56216_c0_seq1,comp65630_c0_seq3,comp184983_c0_seq1,comp59126_c0_seq2,comp282264_c0_seq1,comp58704_c0_seq1,comp67624_c0_seq3,comp272968_c0_seq1,comp138555_c0_seq1,comp13644_c0_seq1,comp50587_c0_seq3,comp37922_c0_seq1,comp141553_c0_seq1,comp11370_c0_seq1,comp58628_c0_se…	comp28807_c0_seq1,comp21380_c0_seq1,comp155156_c0_seq1,comp70989_c0_seq4,comp63629_c0_seq1,comp410443_c0_seq1,comp15009_c0_seq1,comp209707_c0_seq1,comp43094_c0_seq1,comp70992_c0_seq3,comp48525_c0_seq1,comp70977_c1_seq1,comp190065_c0_seq1,comp48842_c0_seq2,comp61197_c0_seq2,comp431673_c0_seq1,comp71231_c0_seq4,comp58939_c0_seq2,comp67971_c0_seq3,comp292617_c0_seq1,comp164081_c0_seq1,comp69033_c0_s…	comp343300_c0_seq1,comp39757_c0_seq1,comp34273_c0_seq1,comp291053_c0_seq1,comp22155_c0_seq1,comp155981_c0_seq1,comp44479_c0_seq1,comp61611_c0_seq1,comp260709_c0_seq1,comp5228_c0_seq1,comp68761_c1_seq1,comp44183_c0_seq1,comp2865_c0_seq1,comp31226_c0_seq1,comp51217_c0_seq1,comp33244_c0_seq1,comp60893_c0_seq1,comp53571_c1_seq1,comp68580_c0_seq1,comp20066_c0_seq1,comp79458_c0_seq1,comp71688_c0_seq2,c…	comp238392_c0_seq1,comp71437_c1_seq1,comp181582_c0_seq1,comp71894_c0_seq4,comp52543_c0_seq1,comp49560_c0_seq2,comp63767_c0_seq2,comp58432_c0_seq2,comp13794_c0_seq1,comp49374_c0_seq1,comp29485_c0_seq1,comp43680_c0_seq1,comp210864_c0_seq1,comp56010_c0_seq1,comp83799_c0_seq1,comp70967_c0_seq2,comp49959_c0_seq2,comp229405_c0_seq1,comp27567_c0_seq1,comp154061_c0_seq1,comp71006_c0_seq1,comp55283_c0_seq…
4	GO:0044249	cellular biosynthetic process	biological_process	7563	6	comp64343_c0_seq4,comp66879_c0_seq2,comp67056_c0_seq1,comp48318_c0_seq1,comp64630_c0_seq4,comp61647_c0_seq2,	comp323235_c0_seq1,comp31573_c0_seq1,comp66940_c0_seq12,comp260925_c0_seq1,comp26747_c0_seq1,comp72962_c1_seq3,comp42061_c0_seq1,comp71026_c0_seq1,comp49638_c0_seq1,comp60806_c0_seq1,comp7394_c0_seq1,comp45067_c0_seq1,comp62205_c0_seq1,comp62136_c0_seq1,comp24575_c0_seq1,comp44588_c0_seq1,comp12152_c0_seq1,comp38312_c0_seq1,comp261172_c0_seq1,comp61387_c0_seq1,comp61196_c0_seq2,comp70679_c0_seq2,…	comp34082_c0_seq1,comp72290_c0_seq3,comp60006_c0_seq2,comp19835_c0_seq1,comp228373_c0_seq1,comp25985_c0_seq1,comp64023_c0_seq1,comp37624_c0_seq1,comp50696_c0_seq1,comp102389_c0_seq1,comp34636_c0_seq1,comp47074_c0_seq1,comp48044_c0_seq1,comp9585_c0_seq1,comp67852_c0_seq2,comp25883_c0_seq1,comp68710_c0_seq1,comp59687_c0_seq2,comp154649_c0_seq1,comp160426_c0_seq1,comp73238_c0_seq1,comp65439_c0_seq1,…	comp232709_c0_seq1,comp23128_c0_seq1,comp46825_c0_seq1,comp72067_c0_seq5,comp71180_c0_seq26,comp48997_c0_seq1,comp40501_c0_seq1,comp307694_c0_seq1,comp51657_c0_seq2,comp27797_c0_seq1,comp176707_c0_seq1,comp68334_c0_seq1,comp13502_c0_seq1,comp187367_c0_seq1,comp61739_c0_seq4,comp47423_c0_seq1,comp239572_c0_seq1,comp72319_c0_seq3,comp42699_c0_seq1,comp41680_c0_seq1,comp63631_c0_seq1,comp67107_c0_se…	comp57403_c0_seq2,comp69316_c0_seq1,comp67597_c0_seq4,comp60568_c0_seq1,comp141476_c0_seq1,comp63891_c0_seq4,comp5864_c0_seq1,comp17537_c0_seq1,comp58394_c0_seq1,comp61451_c0_seq1,comp66406_c0_seq7,comp52209_c0_seq3,comp44648_c0_seq1,comp73133_c1_seq2,comp73112_c0_seq2,comp53083_c0_seq1,comp576_c0_seq1,comp40062_c0_seq1,comp156039_c0_seq1,comp159432_c0_seq1,comp151455_c0_seq1,comp39972_c0_seq1,co…	comp45513_c0_seq1,comp67339_c0_seq1,comp248851_c0_seq1,comp73320_c0_seq16,comp53596_c0_seq1,comp63675_c0_seq1,comp47921_c0_seq1,comp14803_c0_seq1,comp64361_c0_seq1,comp18918_c0_seq1,comp40745_c0_seq1,comp237856_c0_seq1,comp40865_c0_seq1,comp52575_c0_seq1,comp52503_c0_seq1,comp158908_c0_seq1,comp61890_c0_seq3,comp26639_c0_seq1,comp35961_c0_seq1,comp161489_c0_seq1,comp56697_c0_seq1,comp356705_c0_se…
4	GO:0019538	protein metabolic process	biological_process	7113	52	comp141388_c0_seq1,comp35769_c0_seq1,comp43474_c0_seq1,comp64320_c0_seq3,comp23716_c0_seq1,comp59683_c0_seq1,comp56337_c0_seq1,comp359768_c0_seq1,comp60009_c0_seq2,comp42490_c0_seq1,comp62148_c0_seq1,comp60350_c0_seq4,comp63601_c0_seq5,comp177395_c0_seq1,comp68760_c1_seq1,comp62139_c0_seq2,comp70463_c0_seq1,comp111987_c0_seq1,comp63875_c0_seq1,comp36800_c0_seq1,comp164655_c0_seq1,comp54522_c0_seq…	comp67275_c0_seq1,comp374138_c0_seq1,comp38067_c0_seq1,comp62615_c0_seq1,comp6295_c0_seq1,comp21084_c0_seq1,comp196_c0_seq1,comp52083_c0_seq1,comp70249_c0_seq2,comp65269_c0_seq2,comp28555_c0_seq1,comp71026_c0_seq1,comp60236_c0_seq1,comp62136_c0_seq1,comp73695_c0_seq9,comp45808_c0_seq1,comp44588_c0_seq1,comp154252_c0_seq1,comp38312_c0_seq1,comp60580_c0_seq1,comp65954_c0_seq1,comp52814_c0_seq1,comp…	comp162022_c0_seq1,comp31404_c0_seq1,comp112859_c0_seq1,comp9895_c0_seq1,comp60216_c0_seq2,comp41027_c0_seq1,comp68191_c0_seq1,comp67150_c0_seq2,comp33884_c0_seq1,comp9929_c0_seq1,comp91091_c0_seq1,comp48433_c0_seq2,comp51567_c0_seq1,comp9574_c0_seq2,comp47245_c0_seq2,comp32031_c0_seq1,comp47941_c0_seq2,comp41022_c0_seq1,comp56560_c0_seq6,comp39698_c0_seq1,comp36927_c0_seq1,comp70614_c0_seq3,comp…	comp215712_c0_seq1,comp287740_c0_seq1,comp69303_c1_seq4,comp15929_c0_seq1,comp67341_c0_seq1,comp181560_c0_seq1,comp50389_c0_seq1,comp64106_c0_seq1,comp65681_c0_seq2,comp69336_c0_seq3,comp71944_c0_seq5,comp59524_c0_seq2,comp389412_c0_seq1,comp72078_c0_seq1,comp56980_c0_seq1,comp68297_c0_seq2,comp48521_c0_seq1,comp338854_c0_seq1,comp48746_c0_seq1,comp32637_c0_seq1,comp33032_c0_seq1,comp39673_c0_seq…	comp65013_c0_seq1,comp44019_c0_seq2,comp25257_c0_seq1,comp49378_c0_seq1,comp61100_c0_seq2,comp55381_c0_seq1,comp68237_c0_seq1,comp65494_c0_seq3,comp71422_c0_seq2,comp65779_c0_seq2,comp5045_c0_seq1,comp41857_c0_seq1,comp299579_c0_seq1,comp119553_c0_seq1,comp40937_c0_seq1,comp53378_c0_seq1,comp62866_c0_seq1,comp240255_c0_seq1,comp42790_c0_seq2,comp270013_c0_seq1,comp64664_c0_seq1,comp426395_c0_seq1…
5	GO:0044267	cellular protein metabolic process	biological_process	6121	73	comp66356_c0_seq1,comp32266_c0_seq1,comp70959_c0_seq2,comp386223_c0_seq1,comp297469_c0_seq1,comp73370_c0_seq2,comp19088_c0_seq1,comp180995_c0_seq1,comp65387_c0_seq1,comp151126_c0_seq1,comp67896_c0_seq1,comp4237_c0_seq1,comp63329_c0_seq1,comp59735_c0_seq1,comp73480_c0_seq5,comp60131_c0_seq1,comp3932_c0_seq1,comp70543_c0_seq7,comp4933_c0_seq1,comp22053_c0_seq1,comp73492_c0_seq3,comp71082_c2_seq1,co…	comp67275_c0_seq1,comp374138_c0_seq1,comp62615_c0_seq1,comp6295_c0_seq1,comp21084_c0_seq1,comp196_c0_seq1,comp52083_c0_seq1,comp70249_c0_seq2,comp65269_c0_seq2,comp28555_c0_seq1,comp71026_c0_seq1,comp62136_c0_seq1,comp73695_c0_seq9,comp45808_c0_seq1,comp44588_c0_seq1,comp154252_c0_seq1,comp38312_c0_seq1,comp60580_c0_seq1,comp65954_c0_seq1,comp52814_c0_seq1,comp61387_c0_seq1,comp70679_c0_seq2,comp…	comp60870_c0_seq1,comp47327_c0_seq3,comp260857_c0_seq1,comp178776_c0_seq1,comp41263_c0_seq1,comp72156_c1_seq1,comp58621_c0_seq1,comp404401_c0_seq1,comp27426_c0_seq1,comp52274_c0_seq4,comp51435_c0_seq1,comp46399_c0_seq2,comp37166_c0_seq1,comp62756_c0_seq1,comp49399_c0_seq1,comp51865_c0_seq1,comp117576_c0_seq1,comp17584_c0_seq1,comp50477_c0_seq1,comp70380_c0_seq2,comp38569_c0_seq1,comp55844_c1_seq1…	comp180995_c0_seq1,comp52583_c0_seq1,comp56087_c0_seq1,comp27632_c0_seq1,comp52569_c0_seq1,comp45275_c0_seq1,comp39869_c0_seq1,comp69650_c0_seq1,comp60141_c0_seq1,comp65330_c0_seq1,comp13427_c0_seq1,comp57460_c0_seq1,comp34821_c0_seq1,comp47258_c0_seq1,comp72447_c0_seq2,comp29966_c0_seq1,comp105419_c0_seq1,comp27758_c0_seq1,comp61405_c0_seq2,comp67033_c0_seq1,comp65598_c0_seq3,comp48629_c0_seq1,c…	comp70272_c0_seq3,comp115386_c0_seq1,comp41349_c0_seq1,comp50398_c0_seq1,comp127488_c0_seq1,comp94504_c0_seq1,comp59209_c0_seq7,comp16388_c0_seq1,comp21379_c0_seq1,comp120989_c0_seq1,comp62699_c0_seq1,comp65400_c0_seq3,comp304170_c0_seq1,comp69259_c0_seq2,comp378737_c0_seq1,comp38188_c0_seq1,comp410459_c0_seq1,comp245948_c0_seq1,comp178115_c0_seq1,comp70878_c1_seq2,comp183893_c0_seq1,comp51286_c0…
5	GO:0090304	nucleic acid metabolic process	biological_process	6086	0		comp31573_c0_seq1,comp66940_c0_seq12,comp26747_c0_seq1,comp330292_c0_seq1,comp71026_c0_seq1,comp49638_c0_seq1,comp26820_c0_seq2,comp23600_c0_seq1,comp45067_c0_seq1,comp62136_c0_seq1,comp12152_c0_seq1,comp61196_c0_seq2,comp59074_c0_seq2,comp53389_c0_seq1,comp64073_c0_seq1,comp15256_c0_seq1,comp62570_c1_seq1,comp38903_c0_seq1,comp39215_c0_seq1,comp67315_c1_seq1,comp44509_c0_seq1,comp242413_c0_seq1,…	comp68735_c0_seq2,comp67566_c2_seq4,comp450867_c0_seq1,comp73446_c0_seq10,comp66895_c0_seq2,comp12372_c0_seq1,comp47691_c0_seq1,comp57610_c0_seq2,comp17562_c0_seq1,comp4954_c0_seq1,comp63498_c0_seq2,comp41009_c0_seq1,comp53593_c0_seq1,comp36997_c0_seq2,comp116686_c0_seq1,comp44160_c0_seq2,comp62637_c0_seq2,comp48128_c0_seq2,comp29217_c0_seq1,comp58426_c0_seq6,comp66982_c0_seq3,comp143868_c0_seq1,…	comp69107_c0_seq6,comp297028_c0_seq1,comp73269_c0_seq15,comp60973_c0_seq1,comp61819_c0_seq1,comp306389_c0_seq1,comp385846_c0_seq1,comp53272_c0_seq1,comp61005_c0_seq2,comp72948_c0_seq22,comp34936_c0_seq1,comp53230_c0_seq1,comp41071_c0_seq1,comp3851_c0_seq1,comp56174_c0_seq1,comp44316_c0_seq1,comp2664_c0_seq1,comp62839_c0_seq1,comp62805_c0_seq1,comp52011_c0_seq1,comp224710_c0_seq1,comp32849_c0_seq1…	comp27633_c0_seq1,comp43258_c0_seq1,comp53501_c0_seq1,comp71374_c0_seq1,comp72825_c1_seq2,comp58148_c0_seq1,comp375965_c0_seq1,comp46651_c0_seq2,comp57743_c0_seq1,comp42851_c0_seq1,comp53338_c0_seq1,comp65428_c0_seq1,comp69034_c0_seq2,comp68124_c0_seq2,comp67234_c0_seq2,comp58444_c0_seq2,comp378683_c0_seq1,comp134478_c0_seq1,comp100142_c0_seq1,comp192827_c0_seq1,comp288453_c0_seq1,comp211296_c0_s…
6	GO:0090304	nucleic acid metabolic process	biological_process	6086	0		comp31573_c0_seq1,comp66940_c0_seq12,comp26747_c0_seq1,comp330292_c0_seq1,comp71026_c0_seq1,comp49638_c0_seq1,comp26820_c0_seq2,comp23600_c0_seq1,comp45067_c0_seq1,comp62136_c0_seq1,comp12152_c0_seq1,comp61196_c0_seq2,comp59074_c0_seq2,comp53389_c0_seq1,comp64073_c0_seq1,comp15256_c0_seq1,comp62570_c1_seq1,comp38903_c0_seq1,comp39215_c0_seq1,comp67315_c1_seq1,comp44509_c0_seq1,comp242413_c0_seq1,…	comp68735_c0_seq2,comp67566_c2_seq4,comp450867_c0_seq1,comp73446_c0_seq10,comp66895_c0_seq2,comp12372_c0_seq1,comp47691_c0_seq1,comp57610_c0_seq2,comp17562_c0_seq1,comp4954_c0_seq1,comp63498_c0_seq2,comp41009_c0_seq1,comp53593_c0_seq1,comp36997_c0_seq2,comp116686_c0_seq1,comp44160_c0_seq2,comp62637_c0_seq2,comp48128_c0_seq2,comp29217_c0_seq1,comp58426_c0_seq6,comp66982_c0_seq3,comp143868_c0_seq1,…	comp69107_c0_seq6,comp297028_c0_seq1,comp73269_c0_seq15,comp60973_c0_seq1,comp61819_c0_seq1,comp306389_c0_seq1,comp385846_c0_seq1,comp53272_c0_seq1,comp61005_c0_seq2,comp72948_c0_seq22,comp34936_c0_seq1,comp53230_c0_seq1,comp41071_c0_seq1,comp3851_c0_seq1,comp56174_c0_seq1,comp44316_c0_seq1,comp2664_c0_seq1,comp62839_c0_seq1,comp62805_c0_seq1,comp52011_c0_seq1,comp224710_c0_seq1,comp32849_c0_seq1…	comp27633_c0_seq1,comp43258_c0_seq1,comp53501_c0_seq1,comp71374_c0_seq1,comp72825_c1_seq2,comp58148_c0_seq1,comp375965_c0_seq1,comp46651_c0_seq2,comp57743_c0_seq1,comp42851_c0_seq1,comp53338_c0_seq1,comp65428_c0_seq1,comp69034_c0_seq2,comp68124_c0_seq2,comp67234_c0_seq2,comp58444_c0_seq2,comp378683_c0_seq1,comp134478_c0_seq1,comp100142_c0_seq1,comp192827_c0_seq1,comp288453_c0_seq1,comp211296_c0_s…
4	GO:0009059	macromolecule biosynthetic process	biological_process	5611	6	comp58149_c0_seq1,comp45461_c0_seq1,comp51587_c0_seq1,comp60106_c0_seq8,comp62917_c0_seq4,comp60296_c0_seq2,	comp31573_c0_seq1,comp66940_c0_seq12,comp26747_c0_seq1,comp72962_c1_seq3,comp42061_c0_seq1,comp71026_c0_seq1,comp49638_c0_seq1,comp45067_c0_seq1,comp62136_c0_seq1,comp44588_c0_seq1,comp12152_c0_seq1,comp38312_c0_seq1,comp61387_c0_seq1,comp61196_c0_seq2,comp70679_c0_seq2,comp53389_c0_seq1,comp64073_c0_seq1,comp26426_c0_seq1,comp15256_c0_seq1,comp38903_c0_seq1,comp19270_c0_seq1,comp39215_c0_seq1,co…	comp11500_c0_seq1,comp76900_c0_seq1,comp57966_c0_seq2,comp73311_c0_seq3,comp67253_c0_seq6,comp46686_c0_seq1,comp116942_c0_seq1,comp285855_c0_seq1,comp71551_c0_seq4,comp73832_c0_seq1,comp282848_c0_seq1,comp61759_c0_seq1,comp38328_c0_seq1,comp39563_c0_seq1,comp30614_c0_seq2,comp236929_c0_seq1,comp41451_c0_seq1,comp64457_c0_seq7,comp19146_c0_seq1,comp9557_c0_seq1,comp73960_c0_seq1,comp399536_c0_seq1…	comp176323_c0_seq1,comp163587_c0_seq1,comp51752_c0_seq2,comp58300_c0_seq1,comp39527_c0_seq1,comp44424_c0_seq1,comp142982_c0_seq1,comp15693_c0_seq1,comp61281_c0_seq2,comp61455_c0_seq8,comp19773_c0_seq1,comp55695_c0_seq1,comp62931_c0_seq1,comp46742_c0_seq1,comp2262_c0_seq1,comp3219_c0_seq1,comp228674_c0_seq1,comp69807_c0_seq3,comp28050_c0_seq1,comp81894_c0_seq1,comp45879_c0_seq2,comp52240_c0_seq2,c…	comp35887_c0_seq1,comp384574_c0_seq1,comp68279_c0_seq2,comp220705_c0_seq1,comp51418_c0_seq1,comp134030_c0_seq1,comp48806_c0_seq1,comp65997_c0_seq1,comp195202_c0_seq1,comp55653_c0_seq1,comp37472_c0_seq1,comp117872_c0_seq1,comp136305_c0_seq1,comp72336_c0_seq4,comp378093_c0_seq1,comp50955_c0_seq1,comp39493_c0_seq2,comp62776_c0_seq1,comp229053_c0_seq1,comp43376_c0_seq1,comp34314_c0_seq1,comp67925_c0_…
5	GO:0034645	cellular macromolecule biosynthetic process	biological_process	5605	0		comp31573_c0_seq1,comp66940_c0_seq12,comp26747_c0_seq1,comp72962_c1_seq3,comp42061_c0_seq1,comp71026_c0_seq1,comp49638_c0_seq1,comp45067_c0_seq1,comp62136_c0_seq1,comp44588_c0_seq1,comp12152_c0_seq1,comp38312_c0_seq1,comp61387_c0_seq1,comp61196_c0_seq2,comp70679_c0_seq2,comp53389_c0_seq1,comp64073_c0_seq1,comp26426_c0_seq1,comp15256_c0_seq1,comp38903_c0_seq1,comp19270_c0_seq1,comp39215_c0_seq1,co…	comp11500_c0_seq1,comp76900_c0_seq1,comp57966_c0_seq2,comp73311_c0_seq3,comp67253_c0_seq6,comp46686_c0_seq1,comp116942_c0_seq1,comp285855_c0_seq1,comp71551_c0_seq4,comp73832_c0_seq1,comp282848_c0_seq1,comp61759_c0_seq1,comp38328_c0_seq1,comp39563_c0_seq1,comp30614_c0_seq2,comp236929_c0_seq1,comp41451_c0_seq1,comp64457_c0_seq7,comp19146_c0_seq1,comp9557_c0_seq1,comp73960_c0_seq1,comp399536_c0_seq1…	comp58300_c0_seq1,comp39527_c0_seq1,comp44424_c0_seq1,comp142982_c0_seq1,comp15693_c0_seq1,comp61281_c0_seq2,comp61455_c0_seq8,comp19773_c0_seq1,comp55695_c0_seq1,comp62931_c0_seq1,comp46742_c0_seq1,comp3219_c0_seq1,comp2262_c0_seq1,comp228674_c0_seq1,comp69807_c0_seq3,comp28050_c0_seq1,comp81894_c0_seq1,comp45879_c0_seq2,comp52240_c0_seq2,comp183247_c0_seq1,comp6957_c0_seq1,comp41968_c0_seq2,com…	comp134030_c0_seq1,comp48806_c0_seq1,comp65997_c0_seq1,comp195202_c0_seq1,comp55653_c0_seq1,comp37472_c0_seq1,comp117872_c0_seq1,comp136305_c0_seq1,comp72336_c0_seq4,comp378093_c0_seq1,comp50955_c0_seq1,comp39493_c0_seq2,comp62776_c0_seq1,comp229053_c0_seq1,comp43376_c0_seq1,comp34314_c0_seq1,comp67925_c0_seq1,comp192675_c0_seq1,comp66672_c0_seq1,comp62001_c0_seq1,comp44905_c0_seq1,comp270457_c0_…
2	GO:0065007	biological regulation	biological_process	5327	0		comp31573_c0_seq1,comp66940_c0_seq12,comp26747_c0_seq1,comp28555_c0_seq1,comp42061_c0_seq1,comp71026_c0_seq1,comp49638_c0_seq1,comp214032_c0_seq1,comp52451_c0_seq1,comp47899_c0_seq1,comp45067_c0_seq1,comp154252_c0_seq1,comp64973_c0_seq1,comp61196_c0_seq2,comp53389_c0_seq1,comp193516_c0_seq1,comp64073_c0_seq1,comp15256_c0_seq1,comp39215_c0_seq1,comp67315_c1_seq1,comp59406_c0_seq2,comp157125_c0_seq…	comp55039_c0_seq7,comp365546_c0_seq1,comp63795_c0_seq2,comp16020_c0_seq1,comp41602_c0_seq1,comp54846_c0_seq1,comp41079_c0_seq1,comp57820_c0_seq1,comp41597_c0_seq1,comp62691_c0_seq3,comp52674_c0_seq1,comp71018_c0_seq18,comp73352_c0_seq3,comp72228_c0_seq4,comp98081_c0_seq1,comp34385_c0_seq1,comp24465_c0_seq1,comp68742_c0_seq1,comp69930_c0_seq2,comp143110_c0_seq1,comp146723_c0_seq1,comp53225_c0_seq1…	comp72069_c0_seq5,comp49835_c0_seq2,comp37935_c0_seq1,comp71736_c0_seq1,comp19717_c0_seq1,comp56457_c0_seq1,comp150648_c0_seq1,comp18092_c0_seq1,comp164105_c0_seq1,comp174537_c0_seq1,comp105672_c0_seq1,comp62453_c0_seq3,comp55351_c0_seq1,comp58052_c0_seq1,comp130260_c0_seq1,comp47330_c0_seq1,comp55251_c0_seq1,comp55529_c0_seq1,comp445689_c0_seq1,comp168656_c0_seq1,comp41186_c0_seq1,comp72817_c0_s…
2	GO:0050789	regulation of biological process	biological_process	5196	0		comp31573_c0_seq1,comp66940_c0_seq12,comp26747_c0_seq1,comp28555_c0_seq1,comp42061_c0_seq1,comp71026_c0_seq1,comp49638_c0_seq1,comp214032_c0_seq1,comp47899_c0_seq1,comp52451_c0_seq1,comp45067_c0_seq1,comp154252_c0_seq1,comp64973_c0_seq1,comp61196_c0_seq2,comp53389_c0_seq1,comp193516_c0_seq1,comp64073_c0_seq1,comp15256_c0_seq1,comp39215_c0_seq1,comp67315_c1_seq1,comp59406_c0_seq2,comp157125_c0_seq…	comp60306_c0_seq1,comp12829_c0_seq1,comp24614_c0_seq1,comp345497_c0_seq1,comp66186_c0_seq2,comp40833_c0_seq1,comp396401_c0_seq1,comp10391_c0_seq1,comp64660_c0_seq1,comp18928_c0_seq1,comp22765_c0_seq1,comp59192_c0_seq2,comp50395_c0_seq1,comp54204_c0_seq1,comp54777_c0_seq2,comp67172_c0_seq5,comp35156_c0_seq1,comp73389_c0_seq2,comp63652_c0_seq2,comp53166_c0_seq1,comp23338_c0_seq1,comp19511_c0_seq1,c…	comp72399_c0_seq3,comp71865_c1_seq1,comp110178_c0_seq1,comp48423_c0_seq2,comp47117_c0_seq1,comp60117_c0_seq1,comp40971_c0_seq1,comp193427_c0_seq1,comp14949_c0_seq1,comp53785_c0_seq1,comp112955_c0_seq1,comp49988_c0_seq1,comp47158_c0_seq1,comp51584_c0_seq1,comp52368_c0_seq1,comp16726_c0_seq1,comp63436_c0_seq3,comp378348_c0_seq1,comp50763_c0_seq1,comp47013_c0_seq1,comp56688_c0_seq4,comp57815_c0_seq4…
3	GO:0050789	regulation of biological process	biological_process	5196	0		comp31573_c0_seq1,comp66940_c0_seq12,comp26747_c0_seq1,comp28555_c0_seq1,comp42061_c0_seq1,comp71026_c0_seq1,comp49638_c0_seq1,comp214032_c0_seq1,comp47899_c0_seq1,comp52451_c0_seq1,comp45067_c0_seq1,comp154252_c0_seq1,comp64973_c0_seq1,comp61196_c0_seq2,comp53389_c0_seq1,comp193516_c0_seq1,comp64073_c0_seq1,comp15256_c0_seq1,comp39215_c0_seq1,comp67315_c1_seq1,comp59406_c0_seq2,comp157125_c0_seq…	comp60306_c0_seq1,comp12829_c0_seq1,comp24614_c0_seq1,comp345497_c0_seq1,comp66186_c0_seq2,comp40833_c0_seq1,comp396401_c0_seq1,comp10391_c0_seq1,comp64660_c0_seq1,comp18928_c0_seq1,comp22765_c0_seq1,comp59192_c0_seq2,comp50395_c0_seq1,comp54204_c0_seq1,comp54777_c0_seq2,comp67172_c0_seq5,comp35156_c0_seq1,comp73389_c0_seq2,comp63652_c0_seq2,comp53166_c0_seq1,comp23338_c0_seq1,comp19511_c0_seq1,c…	comp72399_c0_seq3,comp71865_c1_seq1,comp110178_c0_seq1,comp48423_c0_seq2,comp47117_c0_seq1,comp60117_c0_seq1,comp40971_c0_seq1,comp193427_c0_seq1,comp14949_c0_seq1,comp53785_c0_seq1,comp112955_c0_seq1,comp49988_c0_seq1,comp47158_c0_seq1,comp51584_c0_seq1,comp52368_c0_seq1,comp16726_c0_seq1,comp63436_c0_seq3,comp378348_c0_seq1,comp50763_c0_seq1,comp47013_c0_seq1,comp56688_c0_seq4,comp57815_c0_seq4…
4	GO:0010467	gene expression	biological_process	4966	0		comp31573_c0_seq1,comp66940_c0_seq12,comp26747_c0_seq1,comp71026_c0_seq1,comp49638_c0_seq1,comp23600_c0_seq1,comp45067_c0_seq1,comp38312_c0_seq1,comp61387_c0_seq1,comp61196_c0_seq2,comp70679_c0_seq2,comp59074_c0_seq2,comp53389_c0_seq1,comp64073_c0_seq1,comp62570_c1_seq1,comp15256_c0_seq1,comp38903_c0_seq1,comp39215_c0_seq1,comp67315_c1_seq1,comp44509_c0_seq1,comp72825_c0_seq1,comp56136_c0_seq1,co…	comp38119_c0_seq1,comp210209_c0_seq1,comp72155_c0_seq4,comp30872_c0_seq1,comp67575_c0_seq3,comp48560_c0_seq1,comp51941_c0_seq2,comp53368_c0_seq1,comp69799_c0_seq3,comp53584_c0_seq1,comp303732_c0_seq1,comp68754_c0_seq1,comp68568_c0_seq2,comp64613_c0_seq3,comp57236_c0_seq2,comp28146_c0_seq1,comp64411_c0_seq2,comp18944_c0_seq1,comp69269_c0_seq2,comp25073_c0_seq1,comp66590_c0_seq1,comp19391_c0_seq1,c…	comp135176_c0_seq1,comp69385_c1_seq2,comp67472_c0_seq1,comp24660_c0_seq1,comp142849_c0_seq1,comp69626_c3_seq2,comp67523_c1_seq1,comp51216_c0_seq2,comp49948_c0_seq1,comp70493_c0_seq1,comp72687_c0_seq3,comp62327_c0_seq2,comp64109_c0_seq1,comp129885_c0_seq1,comp32187_c0_seq1,comp64240_c0_seq1,comp16618_c0_seq1,comp55925_c0_seq1,comp50002_c0_seq1,comp23428_c0_seq1,comp420075_c0_seq1,comp53373_c0_seq1…
3	GO:0050794	regulation of cellular process	biological_process	4818	0		comp31573_c0_seq1,comp66940_c0_seq12,comp26747_c0_seq1,comp28555_c0_seq1,comp42061_c0_seq1,comp71026_c0_seq1,comp49638_c0_seq1,comp214032_c0_seq1,comp47899_c0_seq1,comp52451_c0_seq1,comp45067_c0_seq1,comp154252_c0_seq1,comp64973_c0_seq1,comp61196_c0_seq2,comp53389_c0_seq1,comp193516_c0_seq1,comp64073_c0_seq1,comp15256_c0_seq1,comp39215_c0_seq1,comp67315_c1_seq1,comp59406_c0_seq2,comp157125_c0_seq…	comp51424_c0_seq1,comp62701_c0_seq2,comp66914_c0_seq2,comp70641_c0_seq1,comp14009_c0_seq1,comp260407_c0_seq1,comp48222_c0_seq1,comp61492_c0_seq1,comp380021_c0_seq1,comp69403_c0_seq2,comp23447_c0_seq1,comp38277_c0_seq1,comp70391_c0_seq2,comp23289_c0_seq1,comp58419_c0_seq2,comp16680_c0_seq1,comp26552_c0_seq1,comp57533_c0_seq2,comp33283_c0_seq1,comp52609_c0_seq1,comp67562_c0_seq3,comp43703_c0_seq1,c…	comp181227_c0_seq1,comp47252_c0_seq1,comp68912_c0_seq4,comp63672_c0_seq1,comp23299_c0_seq1,comp100345_c0_seq1,comp57439_c0_seq2,comp174255_c0_seq1,comp46313_c0_seq1,comp34905_c0_seq1,comp58523_c0_seq2,comp143890_c0_seq1,comp26014_c0_seq1,comp71693_c0_seq1,comp58102_c0_seq4,comp22660_c0_seq2,comp30012_c0_seq1,comp59725_c0_seq3,comp67395_c0_seq3,comp38963_c0_seq1,comp71598_c0_seq7,comp35812_c0_seq1…
4	GO:0050794	regulation of cellular process	biological_process	4818	0		comp31573_c0_seq1,comp66940_c0_seq12,comp26747_c0_seq1,comp28555_c0_seq1,comp42061_c0_seq1,comp71026_c0_seq1,comp49638_c0_seq1,comp214032_c0_seq1,comp47899_c0_seq1,comp52451_c0_seq1,comp45067_c0_seq1,comp154252_c0_seq1,comp64973_c0_seq1,comp61196_c0_seq2,comp53389_c0_seq1,comp193516_c0_seq1,comp64073_c0_seq1,comp15256_c0_seq1,comp39215_c0_seq1,comp67315_c1_seq1,comp59406_c0_seq2,comp157125_c0_seq…	comp51424_c0_seq1,comp62701_c0_seq2,comp66914_c0_seq2,comp70641_c0_seq1,comp14009_c0_seq1,comp260407_c0_seq1,comp48222_c0_seq1,comp61492_c0_seq1,comp380021_c0_seq1,comp69403_c0_seq2,comp23447_c0_seq1,comp38277_c0_seq1,comp70391_c0_seq2,comp23289_c0_seq1,comp58419_c0_seq2,comp16680_c0_seq1,comp26552_c0_seq1,comp57533_c0_seq2,comp33283_c0_seq1,comp52609_c0_seq1,comp67562_c0_seq3,comp43703_c0_seq1,c…	comp181227_c0_seq1,comp47252_c0_seq1,comp68912_c0_seq4,comp63672_c0_seq1,comp23299_c0_seq1,comp100345_c0_seq1,comp57439_c0_seq2,comp174255_c0_seq1,comp46313_c0_seq1,comp34905_c0_seq1,comp58523_c0_seq2,comp143890_c0_seq1,comp26014_c0_seq1,comp71693_c0_seq1,comp58102_c0_seq4,comp22660_c0_seq2,comp30012_c0_seq1,comp59725_c0_seq3,comp67395_c0_seq3,comp38963_c0_seq1,comp71598_c0_seq7,comp35812_c0_seq1…
4	GO:0006793	phosphorus metabolic process	biological_process	4530	0		comp67275_c0_seq1,comp374138_c0_seq1,comp6295_c0_seq1,comp21084_c0_seq1,comp196_c0_seq1,comp70249_c0_seq2,comp28555_c0_seq1,comp65269_c0_seq2,comp71026_c0_seq1,comp223864_c0_seq1,comp62784_c0_seq3,comp73695_c0_seq9,comp45808_c0_seq1,comp154252_c0_seq1,comp332744_c0_seq1,comp65954_c0_seq1,comp157125_c0_seq1,comp115213_c0_seq1,comp14984_c0_seq1,comp186983_c0_seq1,comp50118_c0_seq1,comp64696_c0_seq6…	comp27780_c0_seq1,comp40491_c0_seq1,comp64383_c0_seq1,comp39615_c0_seq1,comp55866_c0_seq2,comp119854_c0_seq1,comp266916_c0_seq1,comp56543_c0_seq1,comp66636_c1_seq3,comp56308_c0_seq1,comp57994_c0_seq1,comp42570_c0_seq1,comp43783_c0_seq1,comp69002_c0_seq3,comp176831_c0_seq1,comp13434_c0_seq1,comp35591_c0_seq1,comp245098_c0_seq1,comp65094_c0_seq2,comp55597_c0_seq1,comp27860_c0_seq1,comp226243_c0_seq…	comp67667_c0_seq9,comp41259_c1_seq1,comp55824_c0_seq1,comp54333_c0_seq2,comp72194_c0_seq8,comp28080_c0_seq1,comp35094_c0_seq1,comp45407_c0_seq1,comp231312_c0_seq1,comp56627_c0_seq1,comp188394_c0_seq1,comp58581_c0_seq1,comp25897_c0_seq1,comp49488_c0_seq1,comp126220_c0_seq1,comp59026_c0_seq1,comp64487_c0_seq2,comp302593_c0_seq1,comp73239_c0_seq1,comp36283_c0_seq1,comp73251_c0_seq4,comp49360_c0_seq1…
5	GO:0006796	phosphate-containing compound metabolic process	biological_process	4530	27	comp122900_c0_seq1,comp55107_c0_seq1,comp46822_c0_seq3,comp57589_c0_seq1,comp47580_c0_seq2,comp36427_c0_seq1,comp49966_c0_seq1,comp48041_c0_seq1,comp40715_c0_seq1,comp26491_c0_seq1,comp42286_c0_seq1,comp48921_c0_seq1,comp40491_c0_seq1,comp579449_c0_seq1,comp55087_c0_seq2,comp52596_c0_seq2,comp65886_c0_seq5,comp55589_c0_seq1,comp49305_c0_seq1,comp41930_c0_seq1,comp73290_c0_seq10,comp39093_c0_seq1,…	comp67275_c0_seq1,comp374138_c0_seq1,comp6295_c0_seq1,comp21084_c0_seq1,comp196_c0_seq1,comp70249_c0_seq2,comp28555_c0_seq1,comp65269_c0_seq2,comp71026_c0_seq1,comp223864_c0_seq1,comp62784_c0_seq3,comp73695_c0_seq9,comp45808_c0_seq1,comp154252_c0_seq1,comp332744_c0_seq1,comp65954_c0_seq1,comp157125_c0_seq1,comp115213_c0_seq1,comp14984_c0_seq1,comp50118_c0_seq1,comp64696_c0_seq6,comp186983_c0_seq1…	comp40491_c0_seq1,comp27780_c0_seq1,comp64383_c0_seq1,comp39615_c0_seq1,comp55866_c0_seq2,comp119854_c0_seq1,comp266916_c0_seq1,comp56543_c0_seq1,comp66636_c1_seq3,comp56308_c0_seq1,comp57994_c0_seq1,comp42570_c0_seq1,comp43783_c0_seq1,comp69002_c0_seq3,comp176831_c0_seq1,comp13434_c0_seq1,comp35591_c0_seq1,comp245098_c0_seq1,comp65094_c0_seq2,comp55597_c0_seq1,comp27860_c0_seq1,comp226243_c0_seq…	comp155299_c0_seq1,comp41259_c1_seq1,comp55824_c0_seq1,comp54333_c0_seq2,comp72194_c0_seq8,comp28080_c0_seq1,comp35094_c0_seq1,comp45407_c0_seq1,comp231312_c0_seq1,comp56627_c0_seq1,comp188394_c0_seq1,comp58581_c0_seq1,comp25897_c0_seq1,comp49488_c0_seq1,comp126220_c0_seq1,comp59026_c0_seq1,comp64487_c0_seq2,comp73239_c0_seq1,comp302593_c0_seq1,comp36283_c0_seq1,comp73251_c0_seq4,comp49360_c0_seq…
4	GO:0043412	macromolecule modification	biological_process	4461	4	comp59363_c0_seq1,comp67164_c0_seq2,comp62077_c0_seq1,comp64627_c0_seq1,	comp67275_c0_seq1,comp374138_c0_seq1,comp6295_c0_seq1,comp62615_c0_seq1,comp21084_c0_seq1,comp196_c0_seq1,comp52083_c0_seq1,comp70249_c0_seq2,comp28555_c0_seq1,comp65269_c0_seq2,comp71026_c0_seq1,comp73695_c0_seq9,comp45808_c0_seq1,comp44588_c0_seq1,comp154252_c0_seq1,comp65954_c0_seq1,comp52814_c0_seq1,comp157125_c0_seq1,comp115213_c0_seq1,comp14984_c0_seq1,comp50118_c0_seq1,comp64696_c0_seq6,co…	comp35807_c0_seq4,comp71661_c0_seq11,comp28177_c0_seq1,comp24778_c0_seq1,comp37111_c0_seq1,comp63666_c0_seq1,comp27510_c0_seq1,comp46231_c0_seq1,comp48275_c0_seq1,comp7091_c0_seq1,comp285_c0_seq1,comp61065_c0_seq1,comp59421_c0_seq1,comp47759_c0_seq1,comp72223_c1_seq2,comp73185_c1_seq4,comp32710_c0_seq1,comp294197_c0_seq1,comp53924_c0_seq1,comp13507_c0_seq1,comp71761_c0_seq8,comp271_c0_seq1,comp73…	comp38960_c0_seq1,comp69132_c0_seq1,comp69522_c0_seq2,comp414188_c0_seq1,comp87064_c0_seq1,comp72735_c0_seq1,comp142507_c0_seq1,comp45061_c0_seq1,comp63904_c1_seq1,comp72871_c0_seq1,comp11593_c0_seq1,comp18026_c0_seq1,comp132113_c0_seq1,comp59303_c0_seq1,comp66017_c0_seq1,comp134544_c0_seq1,comp2304_c0_seq1,comp171232_c0_seq1,comp396155_c0_seq1,comp59588_c0_seq2,comp9917_c0_seq1,comp60590_c0_seq1…
2	GO:0050896	response to stimulus	biological_process	4339	17	comp71437_c0_seq3,comp60277_c0_seq3,comp70707_c0_seq4,comp67548_c0_seq1,comp53004_c0_seq2,comp71026_c0_seq1,comp70177_c0_seq6,comp69277_c0_seq1,comp37294_c0_seq1,comp71329_c0_seq1,comp69161_c0_seq3,comp65201_c0_seq2,comp66613_c0_seq2,comp62756_c0_seq1,comp45077_c0_seq1,comp198016_c0_seq1,comp69788_c0_seq3,	comp62615_c0_seq1,comp56630_c0_seq2,comp28555_c0_seq1,comp71026_c0_seq1,comp214032_c0_seq1,comp127220_c0_seq1,comp67414_c0_seq2,comp62136_c0_seq1,comp80328_c0_seq1,comp154252_c0_seq1,comp261172_c0_seq1,comp64973_c0_seq1,comp240793_c0_seq1,comp42707_c0_seq1,comp193516_c0_seq1,comp7616_c0_seq1,comp52486_c0_seq2,comp67315_c1_seq1,comp157125_c0_seq1,comp56497_c0_seq1,comp14984_c0_seq1,comp41734_c0_se…	comp157109_c0_seq1,comp66858_c0_seq1,comp159491_c0_seq1,comp73696_c0_seq17,comp70606_c0_seq5,comp3775_c0_seq1,comp400378_c0_seq1,comp120333_c0_seq1,comp43992_c0_seq1,comp400544_c0_seq1,comp2203_c0_seq1,comp60957_c0_seq1,comp33745_c0_seq1,comp213492_c0_seq1,comp37111_c0_seq1,comp60246_c0_seq2,comp70225_c0_seq8,comp68829_c0_seq2,comp22048_c0_seq1,comp121229_c0_seq1,comp40987_c0_seq1,comp21044_c0_se…	comp71417_c0_seq1,comp20682_c0_seq1,comp68861_c1_seq5,comp306963_c0_seq1,comp70284_c0_seq1,comp43317_c0_seq1,comp53260_c0_seq3,comp23589_c0_seq1,comp30067_c0_seq1,comp388804_c0_seq1,comp304257_c0_seq1,comp54102_c0_seq1,comp7908_c0_seq1,comp24699_c0_seq1,comp49112_c0_seq1,comp447444_c0_seq1,comp99620_c0_seq1,comp62975_c0_seq4,comp68748_c0_seq1,comp8386_c0_seq1,comp15932_c0_seq1,comp34773_c0_seq1,c…
5	GO:0036211	protein modification process	biological_process	4263	0		comp67275_c0_seq1,comp374138_c0_seq1,comp62615_c0_seq1,comp6295_c0_seq1,comp21084_c0_seq1,comp196_c0_seq1,comp52083_c0_seq1,comp70249_c0_seq2,comp65269_c0_seq2,comp28555_c0_seq1,comp71026_c0_seq1,comp73695_c0_seq9,comp45808_c0_seq1,comp44588_c0_seq1,comp154252_c0_seq1,comp65954_c0_seq1,comp52814_c0_seq1,comp157125_c0_seq1,comp115213_c0_seq1,comp14984_c0_seq1,comp186983_c0_seq1,comp50118_c0_seq1,c…	comp497319_c0_seq1,comp27999_c0_seq1,comp71466_c0_seq1,comp47816_c0_seq1,comp160110_c0_seq1,comp24906_c0_seq1,comp59109_c0_seq1,comp16103_c0_seq1,comp26483_c0_seq1,comp59938_c0_seq1,comp73392_c0_seq13,comp71888_c0_seq1,comp32180_c0_seq1,comp191385_c0_seq1,comp59446_c0_seq1,comp65161_c0_seq1,comp221253_c0_seq1,comp73381_c0_seq11,comp155423_c0_seq1,comp53320_c0_seq1,comp556_c0_seq1,comp73215_c0_seq…	comp73109_c0_seq7,comp129847_c0_seq1,comp69232_c1_seq3,comp37007_c0_seq1,comp59456_c0_seq1,comp60589_c0_seq2,comp33933_c0_seq1,comp402080_c0_seq1,comp399056_c0_seq1,comp156816_c0_seq1,comp25786_c0_seq1,comp20267_c0_seq1,comp270215_c0_seq1,comp67980_c0_seq7,comp48209_c0_seq2,comp70906_c0_seq1,comp131109_c0_seq1,comp132435_c0_seq1,comp48939_c0_seq4,comp180227_c0_seq1,comp71977_c0_seq2,comp57778_c0_…
6	GO:0006464	cellular protein modification process	biological_process	4263	114	comp23174_c0_seq1,comp22475_c0_seq1,comp163168_c0_seq1,comp67156_c0_seq9,comp181159_c0_seq1,comp36309_c0_seq1,comp44444_c0_seq1,comp48158_c0_seq1,comp47842_c0_seq1,comp263044_c0_seq1,comp71665_c0_seq1,comp124218_c0_seq1,comp33113_c0_seq1,comp68477_c0_seq3,comp62139_c0_seq2,comp45951_c0_seq1,comp920_c0_seq1,comp215750_c0_seq1,comp71655_c0_seq1,comp35378_c0_seq1,comp64181_c0_seq22,comp48209_c0_seq2…	comp67275_c0_seq1,comp374138_c0_seq1,comp62615_c0_seq1,comp6295_c0_seq1,comp21084_c0_seq1,comp196_c0_seq1,comp52083_c0_seq1,comp70249_c0_seq2,comp65269_c0_seq2,comp28555_c0_seq1,comp71026_c0_seq1,comp73695_c0_seq9,comp45808_c0_seq1,comp44588_c0_seq1,comp154252_c0_seq1,comp65954_c0_seq1,comp52814_c0_seq1,comp157125_c0_seq1,comp115213_c0_seq1,comp14984_c0_seq1,comp186983_c0_seq1,comp50118_c0_seq1,c…	comp497319_c0_seq1,comp27999_c0_seq1,comp71466_c0_seq1,comp47816_c0_seq1,comp160110_c0_seq1,comp24906_c0_seq1,comp59109_c0_seq1,comp16103_c0_seq1,comp26483_c0_seq1,comp59938_c0_seq1,comp73392_c0_seq13,comp71888_c0_seq1,comp32180_c0_seq1,comp191385_c0_seq1,comp59446_c0_seq1,comp65161_c0_seq1,comp221253_c0_seq1,comp73381_c0_seq11,comp155423_c0_seq1,comp53320_c0_seq1,comp556_c0_seq1,comp73215_c0_seq…	comp73109_c0_seq7,comp129847_c0_seq1,comp69232_c1_seq3,comp37007_c0_seq1,comp59456_c0_seq1,comp60589_c0_seq2,comp33933_c0_seq1,comp402080_c0_seq1,comp399056_c0_seq1,comp156816_c0_seq1,comp25786_c0_seq1,comp20267_c0_seq1,comp270215_c0_seq1,comp67980_c0_seq7,comp48209_c0_seq2,comp70906_c0_seq1,comp131109_c0_seq1,comp132435_c0_seq1,comp48939_c0_seq4,comp180227_c0_seq1,comp71977_c0_seq2,comp57778_c0_…
3	GO:0055114	oxidation-reduction process	biological_process	4150	3613	comp67275_c0_seq1,comp25891_c0_seq1,comp304253_c0_seq1,comp49549_c0_seq1,comp56235_c0_seq2,comp48566_c0_seq3,comp38917_c0_seq1,comp94055_c0_seq1,comp29946_c0_seq1,comp65323_c0_seq3,comp218611_c0_seq1,comp71376_c0_seq1,comp223864_c0_seq1,comp54833_c0_seq1,comp57509_c0_seq1,comp18830_c0_seq1,comp44986_c0_seq2,comp37222_c0_seq1,comp154252_c0_seq1,comp59987_c0_seq1,comp65096_c0_seq2,comp58768_c0_seq2…	comp42611_c0_seq1,comp8776_c0_seq1,comp59970_c0_seq2,comp64832_c0_seq2,comp141973_c0_seq1,comp52860_c1_seq1,comp178653_c0_seq1,comp580068_c0_seq1,comp5944_c0_seq1,comp49839_c0_seq1,comp73596_c1_seq3,comp71831_c0_seq4,comp73272_c0_seq1,comp47944_c0_seq1,comp57717_c0_seq1,comp71173_c0_seq1,comp71775_c0_seq2,comp60109_c0_seq1,comp330992_c0_seq1,comp69119_c0_seq4,comp69672_c0_seq1,comp68824_c0_seq7,c…	comp59059_c0_seq1,comp37904_c0_seq3,comp58356_c0_seq1,comp12683_c0_seq1,comp260218_c0_seq1,comp21225_c0_seq1,comp28972_c0_seq1,comp27791_c0_seq1,comp963_c0_seq1,comp406482_c0_seq1,	comp67275_c0_seq1,comp56235_c0_seq2,comp49549_c0_seq1,comp48566_c0_seq3,comp72962_c1_seq3,comp38917_c0_seq1,comp94055_c0_seq1,comp65323_c0_seq3,comp218611_c0_seq1,comp71376_c0_seq1,comp223864_c0_seq1,comp52451_c0_seq1,comp154252_c0_seq1,comp213623_c0_seq1,comp38673_c0_seq1,comp70683_c0_seq1,comp7616_c0_seq1,comp157125_c0_seq1,comp115213_c0_seq1,comp14984_c0_seq1,comp41707_c0_seq1,comp43144_c0_seq…	comp68649_c0_seq1,comp21209_c0_seq1,comp64656_c0_seq1,comp44061_c0_seq1,comp66611_c0_seq1,comp40566_c0_seq1,comp70533_c0_seq1,comp289297_c0_seq1,comp57061_c0_seq1,comp158494_c0_seq1,comp58199_c0_seq1,comp69699_c0_seq4,comp130928_c0_seq1,comp205972_c0_seq1,comp16474_c0_seq1,comp56479_c1_seq1,comp43556_c0_seq1,comp281362_c0_seq1,comp56806_c0_seq1,comp147884_c0_seq1,comp61666_c0_seq3,comp3017_c0_seq…	comp220196_c0_seq1,comp89055_c0_seq1,comp71050_c0_seq2,comp489819_c0_seq1,comp58351_c0_seq1,comp41318_c0_seq1,comp62168_c0_seq1,comp156708_c0_seq1,comp45394_c0_seq2,comp63091_c0_seq4,comp67445_c0_seq1,comp68169_c0_seq1,comp174622_c0_seq1,comp36533_c0_seq1,comp39314_c0_seq1,comp59845_c0_seq3,comp64141_c0_seq1,comp64666_c0_seq1,comp54010_c0_seq1,comp22714_c0_seq1,comp65928_c0_seq1,comp345014_c0_seq…
2	GO:0051179	localization	biological_process	4108	0		comp323235_c0_seq1,comp13978_c0_seq1,comp73449_c0_seq1,comp56630_c0_seq2,comp39725_c0_seq1,comp270717_c0_seq1,comp223864_c0_seq1,comp214032_c0_seq1,comp7394_c0_seq1,comp47899_c0_seq1,comp52451_c0_seq1,comp80328_c0_seq1,comp45455_c0_seq1,comp240793_c0_seq1,comp40333_c0_seq2,comp49732_c0_seq1,comp381899_c0_seq1,comp188729_c0_seq1,comp22271_c0_seq1,comp176379_c0_seq1,comp62383_c0_seq1,comp320826_c0_…	comp37152_c0_seq2,comp49373_c0_seq1,comp57638_c0_seq1,comp33197_c0_seq1,comp72458_c0_seq2,comp15684_c0_seq1,comp58969_c0_seq1,comp35306_c0_seq2,comp52733_c0_seq1,comp32056_c0_seq1,comp14841_c0_seq1,comp58087_c0_seq1,comp43285_c0_seq1,comp49584_c0_seq1,comp64103_c0_seq1,comp182654_c0_seq1,comp419998_c0_seq1,comp62800_c0_seq4,comp27209_c0_seq1,comp23545_c0_seq1,comp73530_c1_seq3,comp50704_c0_seq1,c…	comp245948_c0_seq1,comp72173_c0_seq12,comp69340_c1_seq2,comp273747_c0_seq1,comp67861_c0_seq1,comp161689_c0_seq1,comp70785_c0_seq1,comp67113_c0_seq1,comp70749_c0_seq4,comp57749_c0_seq1,comp30277_c0_seq1,comp52227_c0_seq1,comp66183_c0_seq1,comp17662_c0_seq1,comp433553_c0_seq1,comp155751_c0_seq1,comp68124_c0_seq2,comp22351_c0_seq1,comp84084_c0_seq1,comp52040_c0_seq1,comp66890_c0_seq1,comp33296_c0_se…
2	GO:0051234	establishment of localization	biological_process	4016	0		comp323235_c0_seq1,comp13978_c0_seq1,comp73449_c0_seq1,comp59580_c0_seq1,comp284823_c0_seq1,comp44376_c0_seq1,comp60888_c0_seq1,comp72470_c0_seq1,comp56630_c0_seq2,comp39725_c0_seq1,comp270717_c0_seq1,comp228079_c0_seq1,comp175738_c0_seq1,comp21189_c0_seq1,comp223864_c0_seq1,comp214032_c0_seq1,comp44986_c0_seq2,comp57114_c0_seq1,comp27891_c0_seq2,comp7394_c0_seq1,comp52451_c0_seq1,comp47899_c0_se…	comp63017_c0_seq2,comp60668_c0_seq1,comp190753_c0_seq1,comp24052_c0_seq1,comp66182_c0_seq12,comp61800_c0_seq5,comp177826_c0_seq1,comp70062_c0_seq1,comp70008_c0_seq6,comp60618_c0_seq1,comp66177_c0_seq1,comp27924_c0_seq1,comp67810_c0_seq1,comp27273_c0_seq1,comp55335_c0_seq1,comp52190_c0_seq1,comp38934_c0_seq1,comp55894_c0_seq1,comp159802_c0_seq1,comp55458_c0_seq1,comp61175_c0_seq1,comp69260_c0_seq2…	comp64103_c0_seq1,comp57500_c0_seq1,comp39280_c0_seq1,comp72329_c0_seq3,comp182654_c0_seq1,comp28970_c0_seq1,comp419998_c0_seq1,comp27209_c0_seq1,comp52601_c0_seq1,comp62800_c0_seq4,comp56424_c0_seq1,comp58865_c0_seq1,comp54657_c0_seq1,comp23545_c0_seq1,comp73315_c0_seq1,comp73530_c1_seq3,comp50704_c0_seq1,comp66583_c0_seq1,comp67912_c0_seq2,comp72934_c0_seq3,comp21857_c0_seq1,comp44525_c0_seq2,c…
3	GO:0006810	transport	biological_process	4016	2276	comp323235_c0_seq1,comp59580_c0_seq1,comp60888_c0_seq1,comp44376_c0_seq1,comp56630_c0_seq2,comp39725_c0_seq1,comp270717_c0_seq1,comp228079_c0_seq1,comp223864_c0_seq1,comp214032_c0_seq1,comp44986_c0_seq2,comp27891_c0_seq2,comp57114_c0_seq1,comp52451_c0_seq1,comp47899_c0_seq1,comp18262_c0_seq1,comp61585_c0_seq1,comp240793_c0_seq1,comp381899_c0_seq1,comp22271_c0_seq1,comp47852_c0_seq3,comp65383_c0_s…	comp53828_c0_seq2,comp450930_c0_seq1,comp59656_c0_seq2,comp43948_c0_seq1,comp156805_c0_seq1,comp32686_c0_seq1,comp50624_c0_seq1,comp40744_c0_seq1,comp69853_c0_seq2,comp47335_c0_seq1,comp77788_c0_seq1,comp179475_c0_seq1,comp45405_c0_seq1,comp38396_c0_seq1,comp32790_c0_seq1,comp44421_c0_seq1,comp33151_c0_seq1,comp67110_c2_seq1,comp55573_c0_seq1,comp39702_c0_seq1,comp44157_c0_seq1,comp56875_c0_seq1,…	comp323235_c0_seq1,comp13978_c0_seq1,comp73449_c0_seq1,comp59580_c0_seq1,comp284823_c0_seq1,comp44376_c0_seq1,comp60888_c0_seq1,comp72470_c0_seq1,comp56630_c0_seq2,comp39725_c0_seq1,comp270717_c0_seq1,comp228079_c0_seq1,comp175738_c0_seq1,comp21189_c0_seq1,comp223864_c0_seq1,comp214032_c0_seq1,comp44986_c0_seq2,comp57114_c0_seq1,comp27891_c0_seq2,comp7394_c0_seq1,comp52451_c0_seq1,comp47899_c0_se…	comp63017_c0_seq2,comp60668_c0_seq1,comp190753_c0_seq1,comp24052_c0_seq1,comp66182_c0_seq12,comp61800_c0_seq5,comp177826_c0_seq1,comp70062_c0_seq1,comp70008_c0_seq6,comp60618_c0_seq1,comp66177_c0_seq1,comp27924_c0_seq1,comp67810_c0_seq1,comp27273_c0_seq1,comp55335_c0_seq1,comp52190_c0_seq1,comp38934_c0_seq1,comp55894_c0_seq1,comp159802_c0_seq1,comp55458_c0_seq1,comp61175_c0_seq1,comp69260_c0_seq2…	comp64103_c0_seq1,comp57500_c0_seq1,comp39280_c0_seq1,comp72329_c0_seq3,comp182654_c0_seq1,comp28970_c0_seq1,comp419998_c0_seq1,comp27209_c0_seq1,comp52601_c0_seq1,comp62800_c0_seq4,comp56424_c0_seq1,comp58865_c0_seq1,comp54657_c0_seq1,comp23545_c0_seq1,comp73315_c0_seq1,comp73530_c1_seq3,comp50704_c0_seq1,comp66583_c0_seq1,comp67912_c0_seq2,comp72934_c0_seq3,comp21857_c0_seq1,comp44525_c0_seq2,c…
3	GO:0051234	establishment of localization	biological_process	4016	0		comp323235_c0_seq1,comp13978_c0_seq1,comp73449_c0_seq1,comp59580_c0_seq1,comp284823_c0_seq1,comp44376_c0_seq1,comp60888_c0_seq1,comp72470_c0_seq1,comp56630_c0_seq2,comp39725_c0_seq1,comp270717_c0_seq1,comp228079_c0_seq1,comp175738_c0_seq1,comp21189_c0_seq1,comp223864_c0_seq1,comp214032_c0_seq1,comp44986_c0_seq2,comp57114_c0_seq1,comp27891_c0_seq2,comp7394_c0_seq1,comp52451_c0_seq1,comp47899_c0_se…	comp63017_c0_seq2,comp60668_c0_seq1,comp190753_c0_seq1,comp24052_c0_seq1,comp66182_c0_seq12,comp61800_c0_seq5,comp177826_c0_seq1,comp70062_c0_seq1,comp70008_c0_seq6,comp60618_c0_seq1,comp66177_c0_seq1,comp27924_c0_seq1,comp67810_c0_seq1,comp27273_c0_seq1,comp55335_c0_seq1,comp52190_c0_seq1,comp38934_c0_seq1,comp55894_c0_seq1,comp159802_c0_seq1,comp55458_c0_seq1,comp61175_c0_seq1,comp69260_c0_seq2…	comp64103_c0_seq1,comp57500_c0_seq1,comp39280_c0_seq1,comp72329_c0_seq3,comp182654_c0_seq1,comp28970_c0_seq1,comp419998_c0_seq1,comp27209_c0_seq1,comp52601_c0_seq1,comp62800_c0_seq4,comp56424_c0_seq1,comp58865_c0_seq1,comp54657_c0_seq1,comp23545_c0_seq1,comp73315_c0_seq1,comp73530_c1_seq3,comp50704_c0_seq1,comp66583_c0_seq1,comp67912_c0_seq2,comp72934_c0_seq3,comp21857_c0_seq1,comp44525_c0_seq2,c…
4	GO:0006810	transport	biological_process	4016	2276	comp323235_c0_seq1,comp59580_c0_seq1,comp60888_c0_seq1,comp44376_c0_seq1,comp56630_c0_seq2,comp39725_c0_seq1,comp270717_c0_seq1,comp228079_c0_seq1,comp223864_c0_seq1,comp214032_c0_seq1,comp44986_c0_seq2,comp27891_c0_seq2,comp57114_c0_seq1,comp52451_c0_seq1,comp47899_c0_seq1,comp18262_c0_seq1,comp61585_c0_seq1,comp240793_c0_seq1,comp381899_c0_seq1,comp22271_c0_seq1,comp47852_c0_seq3,comp65383_c0_s…	comp53828_c0_seq2,comp450930_c0_seq1,comp59656_c0_seq2,comp43948_c0_seq1,comp156805_c0_seq1,comp32686_c0_seq1,comp50624_c0_seq1,comp40744_c0_seq1,comp69853_c0_seq2,comp47335_c0_seq1,comp77788_c0_seq1,comp179475_c0_seq1,comp45405_c0_seq1,comp38396_c0_seq1,comp32790_c0_seq1,comp44421_c0_seq1,comp33151_c0_seq1,comp67110_c2_seq1,comp55573_c0_seq1,comp39702_c0_seq1,comp44157_c0_seq1,comp56875_c0_seq1,…	comp323235_c0_seq1,comp13978_c0_seq1,comp73449_c0_seq1,comp59580_c0_seq1,comp284823_c0_seq1,comp44376_c0_seq1,comp60888_c0_seq1,comp72470_c0_seq1,comp56630_c0_seq2,comp39725_c0_seq1,comp270717_c0_seq1,comp228079_c0_seq1,comp175738_c0_seq1,comp21189_c0_seq1,comp223864_c0_seq1,comp214032_c0_seq1,comp44986_c0_seq2,comp57114_c0_seq1,comp27891_c0_seq2,comp7394_c0_seq1,comp52451_c0_seq1,comp47899_c0_se…	comp63017_c0_seq2,comp60668_c0_seq1,comp190753_c0_seq1,comp24052_c0_seq1,comp66182_c0_seq12,comp61800_c0_seq5,comp177826_c0_seq1,comp70062_c0_seq1,comp70008_c0_seq6,comp60618_c0_seq1,comp66177_c0_seq1,comp27924_c0_seq1,comp67810_c0_seq1,comp27273_c0_seq1,comp55335_c0_seq1,comp52190_c0_seq1,comp38934_c0_seq1,comp55894_c0_seq1,comp159802_c0_seq1,comp55458_c0_seq1,comp61175_c0_seq1,comp69260_c0_seq2…	comp64103_c0_seq1,comp57500_c0_seq1,comp39280_c0_seq1,comp72329_c0_seq3,comp182654_c0_seq1,comp28970_c0_seq1,comp419998_c0_seq1,comp27209_c0_seq1,comp52601_c0_seq1,comp62800_c0_seq4,comp56424_c0_seq1,comp58865_c0_seq1,comp54657_c0_seq1,comp23545_c0_seq1,comp73315_c0_seq1,comp73530_c1_seq3,comp50704_c0_seq1,comp66583_c0_seq1,comp67912_c0_seq2,comp72934_c0_seq3,comp21857_c0_seq1,comp44525_c0_seq2,c…
5	GO:0016070	RNA metabolic process	biological_process	3876	48	comp59101_c0_seq1,comp54902_c0_seq1,comp60703_c0_seq1,comp65370_c0_seq3,comp69487_c0_seq1,comp59523_c0_seq1,comp65336_c0_seq2,comp42622_c0_seq2,comp32159_c0_seq1,comp55355_c0_seq1,comp60625_c0_seq1,comp262534_c0_seq1,comp19050_c0_seq1,comp34239_c0_seq1,comp55577_c0_seq1,comp73690_c0_seq11,comp64905_c0_seq2,comp139908_c0_seq1,comp41800_c0_seq1,comp68431_c0_seq1,comp69133_c0_seq2,comp57109_c0_seq1,…	comp85267_c0_seq1,comp39188_c0_seq1,comp102830_c0_seq1,comp31573_c0_seq1,comp66940_c0_seq12,comp208468_c0_seq1,comp26747_c0_seq1,comp55216_c0_seq1,comp48401_c0_seq2,comp71026_c0_seq1,comp49638_c0_seq1,comp52613_c0_seq1,comp41297_c0_seq1,comp24868_c0_seq1,comp31402_c0_seq1,comp68337_c0_seq2,comp23600_c0_seq1,comp45067_c0_seq1,comp64075_c0_seq4,comp69899_c0_seq1,comp45683_c0_seq1,comp54195_c0_seq1,…	comp233906_c0_seq1,comp67472_c0_seq1,comp24660_c0_seq1,comp37294_c0_seq1,comp14618_c0_seq1,comp121699_c0_seq1,comp67523_c1_seq1,comp69626_c3_seq2,comp142849_c0_seq1,comp51216_c0_seq2,comp70493_c0_seq1,comp62327_c0_seq2,comp100908_c0_seq1,comp72687_c0_seq3,comp32985_c0_seq1,comp68372_c0_seq3,comp64109_c0_seq1,comp129885_c0_seq1,comp72017_c0_seq1,comp32187_c0_seq1,comp54760_c0_seq1,comp64240_c0_seq…	comp41047_c0_seq1,comp59586_c0_seq2,comp62001_c0_seq1,comp34516_c0_seq1,comp44905_c0_seq1,comp33822_c0_seq1,comp70907_c0_seq1,comp72084_c0_seq1,comp46582_c0_seq1,comp67602_c0_seq9,comp50910_c0_seq1,comp51935_c0_seq1,comp72190_c0_seq1,comp61390_c0_seq6,comp57914_c0_seq1,comp46509_c0_seq1,comp122750_c0_seq1,comp23294_c0_seq1,comp48940_c0_seq1,comp55760_c0_seq4,comp17979_c0_seq1,comp317775_c0_seq1,c…
6	GO:0016070	RNA metabolic process	biological_process	3876	48	comp59101_c0_seq1,comp54902_c0_seq1,comp60703_c0_seq1,comp65370_c0_seq3,comp69487_c0_seq1,comp59523_c0_seq1,comp65336_c0_seq2,comp42622_c0_seq2,comp32159_c0_seq1,comp55355_c0_seq1,comp60625_c0_seq1,comp262534_c0_seq1,comp19050_c0_seq1,comp34239_c0_seq1,comp55577_c0_seq1,comp73690_c0_seq11,comp64905_c0_seq2,comp139908_c0_seq1,comp41800_c0_seq1,comp68431_c0_seq1,comp69133_c0_seq2,comp57109_c0_seq1,…	comp85267_c0_seq1,comp39188_c0_seq1,comp102830_c0_seq1,comp31573_c0_seq1,comp66940_c0_seq12,comp208468_c0_seq1,comp26747_c0_seq1,comp55216_c0_seq1,comp48401_c0_seq2,comp71026_c0_seq1,comp49638_c0_seq1,comp52613_c0_seq1,comp41297_c0_seq1,comp24868_c0_seq1,comp31402_c0_seq1,comp68337_c0_seq2,comp23600_c0_seq1,comp45067_c0_seq1,comp64075_c0_seq4,comp69899_c0_seq1,comp45683_c0_seq1,comp54195_c0_seq1,…	comp233906_c0_seq1,comp67472_c0_seq1,comp24660_c0_seq1,comp37294_c0_seq1,comp14618_c0_seq1,comp121699_c0_seq1,comp67523_c1_seq1,comp69626_c3_seq2,comp142849_c0_seq1,comp51216_c0_seq2,comp70493_c0_seq1,comp62327_c0_seq2,comp100908_c0_seq1,comp72687_c0_seq3,comp32985_c0_seq1,comp68372_c0_seq3,comp64109_c0_seq1,comp129885_c0_seq1,comp72017_c0_seq1,comp32187_c0_seq1,comp54760_c0_seq1,comp64240_c0_seq…	comp41047_c0_seq1,comp59586_c0_seq2,comp62001_c0_seq1,comp34516_c0_seq1,comp44905_c0_seq1,comp33822_c0_seq1,comp70907_c0_seq1,comp72084_c0_seq1,comp46582_c0_seq1,comp67602_c0_seq9,comp50910_c0_seq1,comp51935_c0_seq1,comp72190_c0_seq1,comp61390_c0_seq6,comp57914_c0_seq1,comp46509_c0_seq1,comp122750_c0_seq1,comp23294_c0_seq1,comp48940_c0_seq1,comp55760_c0_seq4,comp17979_c0_seq1,comp317775_c0_seq1,c…
7	GO:0016070	RNA metabolic process	biological_process	3876	48	comp59101_c0_seq1,comp54902_c0_seq1,comp60703_c0_seq1,comp65370_c0_seq3,comp69487_c0_seq1,comp59523_c0_seq1,comp65336_c0_seq2,comp42622_c0_seq2,comp32159_c0_seq1,comp55355_c0_seq1,comp60625_c0_seq1,comp262534_c0_seq1,comp19050_c0_seq1,comp34239_c0_seq1,comp55577_c0_seq1,comp73690_c0_seq11,comp64905_c0_seq2,comp139908_c0_seq1,comp41800_c0_seq1,comp68431_c0_seq1,comp69133_c0_seq2,comp57109_c0_seq1,…	comp85267_c0_seq1,comp39188_c0_seq1,comp102830_c0_seq1,comp31573_c0_seq1,comp66940_c0_seq12,comp208468_c0_seq1,comp26747_c0_seq1,comp55216_c0_seq1,comp48401_c0_seq2,comp71026_c0_seq1,comp49638_c0_seq1,comp52613_c0_seq1,comp41297_c0_seq1,comp24868_c0_seq1,comp31402_c0_seq1,comp68337_c0_seq2,comp23600_c0_seq1,comp45067_c0_seq1,comp64075_c0_seq4,comp69899_c0_seq1,comp45683_c0_seq1,comp54195_c0_seq1,…	comp233906_c0_seq1,comp67472_c0_seq1,comp24660_c0_seq1,comp37294_c0_seq1,comp14618_c0_seq1,comp121699_c0_seq1,comp67523_c1_seq1,comp69626_c3_seq2,comp142849_c0_seq1,comp51216_c0_seq2,comp70493_c0_seq1,comp62327_c0_seq2,comp100908_c0_seq1,comp72687_c0_seq3,comp32985_c0_seq1,comp68372_c0_seq3,comp64109_c0_seq1,comp129885_c0_seq1,comp72017_c0_seq1,comp32187_c0_seq1,comp54760_c0_seq1,comp64240_c0_seq…	comp41047_c0_seq1,comp59586_c0_seq2,comp62001_c0_seq1,comp34516_c0_seq1,comp44905_c0_seq1,comp33822_c0_seq1,comp70907_c0_seq1,comp72084_c0_seq1,comp46582_c0_seq1,comp67602_c0_seq9,comp50910_c0_seq1,comp51935_c0_seq1,comp72190_c0_seq1,comp61390_c0_seq6,comp57914_c0_seq1,comp46509_c0_seq1,comp122750_c0_seq1,comp23294_c0_seq1,comp48940_c0_seq1,comp55760_c0_seq4,comp17979_c0_seq1,comp317775_c0_seq1,c…
6	GO:0016310	phosphorylation	biological_process	3841	2400	comp67275_c0_seq1,comp374138_c0_seq1,comp196_c0_seq1,comp21084_c0_seq1,comp55556_c0_seq1,comp68361_c0_seq2,comp28555_c0_seq1,comp56290_c0_seq1,comp62784_c0_seq3,comp405505_c0_seq1,comp14172_c0_seq1,comp73695_c0_seq9,comp154252_c0_seq1,comp22084_c0_seq1,comp14373_c0_seq1,comp65954_c0_seq1,comp57235_c0_seq1,comp58163_c0_seq5,comp8207_c0_seq1,comp4852_c0_seq1,comp33832_c0_seq1,comp72926_c0_seq7,comp…	comp59514_c0_seq1,comp482276_c0_seq1,comp68591_c0_seq1,comp399959_c0_seq1,comp14643_c0_seq1,comp71596_c0_seq1,comp64375_c0_seq1,comp69684_c2_seq20,comp41347_c0_seq1,comp57932_c0_seq1,comp52491_c0_seq1,comp23289_c0_seq1,comp63655_c0_seq1,comp69641_c0_seq1,comp69372_c0_seq1,comp67562_c0_seq3,comp50019_c0_seq1,comp379703_c0_seq1,comp70490_c0_seq1,comp38930_c0_seq1,comp69524_c0_seq1,comp24180_c0_seq1…	comp67275_c0_seq1,comp374138_c0_seq1,comp6295_c0_seq1,comp21084_c0_seq1,comp196_c0_seq1,comp55556_c0_seq1,comp70249_c0_seq2,comp52053_c0_seq1,comp68361_c0_seq2,comp28555_c0_seq1,comp65269_c0_seq2,comp72897_c0_seq1,comp71026_c0_seq1,comp56290_c0_seq1,comp223864_c0_seq1,comp62784_c0_seq3,comp405505_c0_seq1,comp14172_c0_seq1,comp73695_c0_seq9,comp45808_c0_seq1,comp183809_c0_seq1,comp37798_c0_seq1,co…	comp27520_c0_seq1,comp49799_c0_seq1,comp44759_c0_seq1,comp58613_c0_seq1,comp286708_c0_seq1,comp68963_c0_seq12,comp66600_c0_seq12,comp8901_c0_seq2,comp24995_c0_seq1,comp58446_c0_seq2,comp31568_c0_seq1,comp209864_c0_seq1,comp38078_c0_seq1,comp324987_c0_seq1,comp33775_c0_seq2,comp63139_c0_seq1,comp40348_c0_seq1,comp8014_c0_seq1,comp70616_c0_seq1,comp42973_c0_seq1,comp59170_c0_seq3,comp59497_c0_seq1,…	comp71966_c0_seq4,comp12877_c0_seq1,comp69836_c0_seq2,comp22166_c0_seq1,comp64175_c0_seq1,comp171698_c0_seq1,comp63499_c1_seq3,comp63724_c0_seq1,comp414580_c0_seq1,comp41878_c0_seq1,comp70321_c1_seq2,comp27203_c0_seq2,comp64468_c1_seq6,comp62533_c0_seq2,comp10358_c0_seq1,comp443171_c0_seq1,comp70805_c0_seq1,comp66932_c0_seq8,comp65196_c0_seq4,comp63884_c0_seq1,comp70318_c0_seq1,comp57699_c0_seq1,…
3	GO:0019222	regulation of metabolic process	biological_process	3815	0		comp39188_c0_seq1,comp102830_c0_seq1,comp31573_c0_seq1,comp66940_c0_seq12,comp208468_c0_seq1,comp26747_c0_seq1,comp55216_c0_seq1,comp71026_c0_seq1,comp49638_c0_seq1,comp41297_c0_seq1,comp24868_c0_seq1,comp45067_c0_seq1,comp64075_c0_seq4,comp69899_c0_seq1,comp17606_c0_seq1,comp61196_c0_seq2,comp5006_c0_seq1,comp53389_c0_seq1,comp64073_c0_seq1,comp35250_c0_seq1,comp15256_c0_seq1,comp50653_c0_seq1,c…	comp54760_c0_seq1,comp35201_c0_seq1,comp38716_c0_seq1,comp16618_c0_seq1,comp6132_c0_seq1,comp419376_c0_seq1,comp72925_c0_seq2,comp36108_c0_seq1,comp40641_c0_seq1,comp34226_c0_seq1,comp180578_c0_seq1,comp6997_c0_seq1,comp11484_c0_seq1,comp65378_c0_seq1,comp4220_c0_seq1,comp69847_c0_seq4,comp61003_c0_seq2,comp73057_c0_seq3,comp46754_c0_seq2,comp69173_c0_seq6,comp8591_c0_seq1,comp53714_c0_seq2,comp3…	comp177095_c0_seq1,comp67170_c0_seq5,comp70814_c0_seq2,comp289840_c0_seq1,comp41491_c0_seq1,comp67841_c0_seq2,comp40735_c0_seq2,comp30542_c0_seq1,comp54815_c0_seq1,comp50549_c0_seq1,comp68384_c0_seq1,comp27428_c0_seq1,comp37615_c0_seq1,comp66488_c0_seq2,comp67725_c0_seq1,comp59412_c0_seq1,comp38345_c0_seq2,comp72185_c1_seq21,comp260356_c0_seq1,comp68825_c0_seq1,comp71307_c0_seq2,comp66753_c0_seq1…
4	GO:0019222	regulation of metabolic process	biological_process	3815	0		comp39188_c0_seq1,comp102830_c0_seq1,comp31573_c0_seq1,comp66940_c0_seq12,comp208468_c0_seq1,comp26747_c0_seq1,comp55216_c0_seq1,comp71026_c0_seq1,comp49638_c0_seq1,comp41297_c0_seq1,comp24868_c0_seq1,comp45067_c0_seq1,comp64075_c0_seq4,comp69899_c0_seq1,comp17606_c0_seq1,comp61196_c0_seq2,comp5006_c0_seq1,comp53389_c0_seq1,comp64073_c0_seq1,comp35250_c0_seq1,comp15256_c0_seq1,comp50653_c0_seq1,c…	comp54760_c0_seq1,comp35201_c0_seq1,comp38716_c0_seq1,comp16618_c0_seq1,comp6132_c0_seq1,comp419376_c0_seq1,comp72925_c0_seq2,comp36108_c0_seq1,comp40641_c0_seq1,comp34226_c0_seq1,comp180578_c0_seq1,comp6997_c0_seq1,comp11484_c0_seq1,comp65378_c0_seq1,comp4220_c0_seq1,comp69847_c0_seq4,comp61003_c0_seq2,comp73057_c0_seq3,comp46754_c0_seq2,comp69173_c0_seq6,comp8591_c0_seq1,comp53714_c0_seq2,comp3…	comp177095_c0_seq1,comp67170_c0_seq5,comp70814_c0_seq2,comp289840_c0_seq1,comp41491_c0_seq1,comp67841_c0_seq2,comp40735_c0_seq2,comp30542_c0_seq1,comp54815_c0_seq1,comp50549_c0_seq1,comp68384_c0_seq1,comp27428_c0_seq1,comp37615_c0_seq1,comp66488_c0_seq2,comp67725_c0_seq1,comp59412_c0_seq1,comp38345_c0_seq2,comp72185_c1_seq21,comp260356_c0_seq1,comp68825_c0_seq1,comp71307_c0_seq2,comp66753_c0_seq1…
3	GO:0044281	small molecule metabolic process	biological_process	3803	0		comp85267_c0_seq1,comp323235_c0_seq1,comp38067_c0_seq1,comp6603_c0_seq1,comp13978_c0_seq1,comp47530_c0_seq1,comp59580_c0_seq1,comp284823_c0_seq1,comp51347_c0_seq1,comp260925_c0_seq1,comp318049_c0_seq1,comp12221_c0_seq1,comp56630_c0_seq2,comp64715_c0_seq2,comp270717_c0_seq1,comp228079_c0_seq1,comp147987_c0_seq1,comp65323_c0_seq3,comp60806_c0_seq1,comp54833_c0_seq1,comp57509_c0_seq1,comp27891_c0_se…	comp71378_c0_seq19,comp68770_c0_seq6,comp25919_c0_seq1,comp59347_c0_seq1,comp20140_c0_seq1,comp68690_c0_seq2,comp69181_c0_seq1,comp280258_c0_seq1,comp67650_c0_seq2,comp102389_c0_seq1,comp48044_c0_seq1,comp9585_c0_seq1,comp45654_c0_seq1,comp59564_c0_seq2,comp40558_c0_seq1,comp68768_c0_seq4,comp134086_c0_seq1,comp39191_c0_seq1,comp36730_c0_seq1,comp68710_c0_seq1,comp160426_c0_seq1,comp73238_c0_seq1…	comp69353_c0_seq12,comp69825_c0_seq1,comp50053_c0_seq1,comp28019_c0_seq1,comp70772_c0_seq3,comp45727_c0_seq1,comp178479_c0_seq1,comp272338_c0_seq1,comp40352_c0_seq1,comp26734_c0_seq1,comp65312_c0_seq2,comp218221_c0_seq1,comp70814_c0_seq2,comp29397_c0_seq1,comp56763_c0_seq1,comp70841_c0_seq1,comp190444_c0_seq1,comp56937_c0_seq2,comp58886_c0_seq1,comp183255_c0_seq1,comp68384_c0_seq1,comp21871_c0_se…
4	GO:0031323	regulation of cellular metabolic process	biological_process	3375	0		comp39188_c0_seq1,comp102830_c0_seq1,comp31573_c0_seq1,comp66940_c0_seq12,comp208468_c0_seq1,comp26747_c0_seq1,comp55216_c0_seq1,comp71026_c0_seq1,comp49638_c0_seq1,comp41297_c0_seq1,comp24868_c0_seq1,comp45067_c0_seq1,comp64075_c0_seq4,comp69899_c0_seq1,comp17606_c0_seq1,comp61196_c0_seq2,comp5006_c0_seq1,comp53389_c0_seq1,comp64073_c0_seq1,comp15256_c0_seq1,comp50653_c0_seq1,comp39215_c0_seq1,c…	comp45964_c0_seq1,comp44162_c0_seq1,comp54076_c0_seq5,comp117034_c0_seq1,comp62228_c0_seq1,comp217761_c0_seq1,comp67186_c1_seq1,comp66246_c0_seq13,comp27686_c0_seq1,comp52020_c0_seq1,comp29030_c0_seq1,comp51281_c0_seq2,comp164692_c0_seq1,comp58963_c0_seq1,comp72019_c0_seq2,comp46255_c0_seq1,comp69949_c0_seq1,comp374776_c0_seq1,comp262776_c0_seq1,comp69255_c0_seq1,comp66845_c0_seq1,comp51464_c0_se…
5	GO:0031323	regulation of cellular metabolic process	biological_process	3375	0		comp39188_c0_seq1,comp102830_c0_seq1,comp31573_c0_seq1,comp66940_c0_seq12,comp208468_c0_seq1,comp26747_c0_seq1,comp55216_c0_seq1,comp71026_c0_seq1,comp49638_c0_seq1,comp41297_c0_seq1,comp24868_c0_seq1,comp45067_c0_seq1,comp64075_c0_seq4,comp69899_c0_seq1,comp17606_c0_seq1,comp61196_c0_seq2,comp5006_c0_seq1,comp53389_c0_seq1,comp64073_c0_seq1,comp15256_c0_seq1,comp50653_c0_seq1,comp39215_c0_seq1,c…	comp45964_c0_seq1,comp44162_c0_seq1,comp54076_c0_seq5,comp117034_c0_seq1,comp62228_c0_seq1,comp217761_c0_seq1,comp67186_c1_seq1,comp66246_c0_seq13,comp27686_c0_seq1,comp52020_c0_seq1,comp29030_c0_seq1,comp51281_c0_seq2,comp164692_c0_seq1,comp58963_c0_seq1,comp72019_c0_seq2,comp46255_c0_seq1,comp69949_c0_seq1,comp374776_c0_seq1,comp262776_c0_seq1,comp69255_c0_seq1,comp66845_c0_seq1,comp51464_c0_se…
4	GO:0080090	regulation of primary metabolic process	biological_process	3371	0		comp39188_c0_seq1,comp102830_c0_seq1,comp31573_c0_seq1,comp66940_c0_seq12,comp208468_c0_seq1,comp26747_c0_seq1,comp55216_c0_seq1,comp71026_c0_seq1,comp49638_c0_seq1,comp41297_c0_seq1,comp24868_c0_seq1,comp45067_c0_seq1,comp64075_c0_seq4,comp69899_c0_seq1,comp17606_c0_seq1,comp61196_c0_seq2,comp5006_c0_seq1,comp53389_c0_seq1,comp64073_c0_seq1,comp35250_c0_seq1,comp15256_c0_seq1,comp50653_c0_seq1,c…	comp66246_c0_seq13,comp27686_c0_seq1,comp52020_c0_seq1,comp29030_c0_seq1,comp51281_c0_seq2,comp164692_c0_seq1,comp46255_c0_seq1,comp72019_c0_seq2,comp58963_c0_seq1,comp69949_c0_seq1,comp374776_c0_seq1,comp69255_c0_seq1,comp262776_c0_seq1,comp66845_c0_seq1,comp51464_c0_seq2,comp220972_c0_seq1,comp271000_c0_seq1,comp68828_c1_seq2,comp15681_c0_seq1,comp141455_c0_seq1,comp40189_c0_seq1,comp188783_c0_…
5	GO:0080090	regulation of primary metabolic process	biological_process	3371	0		comp39188_c0_seq1,comp102830_c0_seq1,comp31573_c0_seq1,comp66940_c0_seq12,comp208468_c0_seq1,comp26747_c0_seq1,comp55216_c0_seq1,comp71026_c0_seq1,comp49638_c0_seq1,comp41297_c0_seq1,comp24868_c0_seq1,comp45067_c0_seq1,comp64075_c0_seq4,comp69899_c0_seq1,comp17606_c0_seq1,comp61196_c0_seq2,comp5006_c0_seq1,comp53389_c0_seq1,comp64073_c0_seq1,comp35250_c0_seq1,comp15256_c0_seq1,comp50653_c0_seq1,c…	comp66246_c0_seq13,comp27686_c0_seq1,comp52020_c0_seq1,comp29030_c0_seq1,comp51281_c0_seq2,comp164692_c0_seq1,comp46255_c0_seq1,comp72019_c0_seq2,comp58963_c0_seq1,comp69949_c0_seq1,comp374776_c0_seq1,comp69255_c0_seq1,comp262776_c0_seq1,comp66845_c0_seq1,comp51464_c0_seq2,comp220972_c0_seq1,comp271000_c0_seq1,comp68828_c1_seq2,comp15681_c0_seq1,comp141455_c0_seq1,comp40189_c0_seq1,comp188783_c0_…
4	GO:0060255	regulation of macromolecule metabolic process	biological_process	3302	0		comp39188_c0_seq1,comp102830_c0_seq1,comp31573_c0_seq1,comp66940_c0_seq12,comp208468_c0_seq1,comp26747_c0_seq1,comp55216_c0_seq1,comp71026_c0_seq1,comp49638_c0_seq1,comp41297_c0_seq1,comp24868_c0_seq1,comp45067_c0_seq1,comp64075_c0_seq4,comp69899_c0_seq1,comp17606_c0_seq1,comp61196_c0_seq2,comp5006_c0_seq1,comp53389_c0_seq1,comp64073_c0_seq1,comp35250_c0_seq1,comp15256_c0_seq1,comp50653_c0_seq1,c…	comp396827_c0_seq1,comp37949_c0_seq1,comp211457_c0_seq1,comp11838_c0_seq1,comp38519_c0_seq1,comp42644_c0_seq1,comp52043_c0_seq1,comp46352_c0_seq1,comp232818_c0_seq1,comp39057_c0_seq1,comp37016_c0_seq1,comp70827_c0_seq26,comp50185_c0_seq1,comp57685_c0_seq2,comp53004_c0_seq2,comp191499_c0_seq1,comp538_c0_seq1,comp192013_c0_seq1,comp230047_c0_seq1,comp44594_c0_seq1,comp290819_c0_seq1,comp73442_c0_se…
5	GO:0060255	regulation of macromolecule metabolic process	biological_process	3302	0		comp39188_c0_seq1,comp102830_c0_seq1,comp31573_c0_seq1,comp66940_c0_seq12,comp208468_c0_seq1,comp26747_c0_seq1,comp55216_c0_seq1,comp71026_c0_seq1,comp49638_c0_seq1,comp41297_c0_seq1,comp24868_c0_seq1,comp45067_c0_seq1,comp64075_c0_seq4,comp69899_c0_seq1,comp17606_c0_seq1,comp61196_c0_seq2,comp5006_c0_seq1,comp53389_c0_seq1,comp64073_c0_seq1,comp35250_c0_seq1,comp15256_c0_seq1,comp50653_c0_seq1,c…	comp396827_c0_seq1,comp37949_c0_seq1,comp211457_c0_seq1,comp11838_c0_seq1,comp38519_c0_seq1,comp42644_c0_seq1,comp52043_c0_seq1,comp46352_c0_seq1,comp232818_c0_seq1,comp39057_c0_seq1,comp37016_c0_seq1,comp70827_c0_seq26,comp50185_c0_seq1,comp57685_c0_seq2,comp53004_c0_seq2,comp191499_c0_seq1,comp538_c0_seq1,comp192013_c0_seq1,comp230047_c0_seq1,comp44594_c0_seq1,comp290819_c0_seq1,comp73442_c0_se…
7	GO:0006468	protein phosphorylation	biological_process	3138	2855	comp67275_c0_seq1,comp6295_c0_seq1,comp196_c0_seq1,comp21084_c0_seq1,comp55556_c0_seq1,comp70249_c0_seq2,comp52053_c0_seq1,comp65269_c0_seq2,comp28555_c0_seq1,comp72897_c0_seq1,comp56290_c0_seq1,comp405505_c0_seq1,comp14172_c0_seq1,comp73695_c0_seq9,comp45808_c0_seq1,comp183809_c0_seq1,comp37798_c0_seq1,comp154252_c0_seq1,comp14373_c0_seq1,comp65954_c0_seq1,comp57235_c0_seq1,comp58163_c0_seq5,com…	comp38960_c0_seq1,comp69132_c0_seq1,comp69522_c0_seq2,comp7448_c0_seq1,comp353221_c0_seq1,comp49998_c0_seq1,comp72735_c0_seq1,comp45061_c0_seq1,comp34620_c0_seq1,comp32082_c0_seq1,comp57608_c0_seq1,comp72871_c0_seq1,comp68456_c0_seq1,comp132113_c0_seq1,comp2304_c0_seq1,comp69335_c0_seq2,comp171232_c0_seq1,comp73390_c0_seq2,comp396155_c0_seq1,comp16779_c0_seq1,comp163916_c0_seq1,comp9917_c0_seq1,c…	comp67275_c0_seq1,comp374138_c0_seq1,comp6295_c0_seq1,comp21084_c0_seq1,comp196_c0_seq1,comp55556_c0_seq1,comp70249_c0_seq2,comp52053_c0_seq1,comp65269_c0_seq2,comp28555_c0_seq1,comp72897_c0_seq1,comp71026_c0_seq1,comp56290_c0_seq1,comp405505_c0_seq1,comp14172_c0_seq1,comp73695_c0_seq9,comp183809_c0_seq1,comp45808_c0_seq1,comp37798_c0_seq1,comp154252_c0_seq1,comp14373_c0_seq1,comp65954_c0_seq1,co…	comp68182_c1_seq3,comp36475_c0_seq1,comp53004_c0_seq2,comp26642_c0_seq1,comp191499_c0_seq1,comp27572_c0_seq1,comp7414_c0_seq1,comp295383_c0_seq1,comp290819_c0_seq1,comp61664_c0_seq1,comp31645_c0_seq1,comp141181_c0_seq1,comp19973_c0_seq1,comp35279_c0_seq1,comp174050_c0_seq1,comp30340_c0_seq1,comp262055_c0_seq1,comp111958_c0_seq1,comp225276_c0_seq1,comp29054_c0_seq1,comp46965_c0_seq1,comp50660_c0_s…
3	GO:0009056	catabolic process	biological_process	3047	0		comp323235_c0_seq1,comp38067_c0_seq1,comp13978_c0_seq1,comp47530_c0_seq1,comp59580_c0_seq1,comp284823_c0_seq1,comp51347_c0_seq1,comp318049_c0_seq1,comp56630_c0_seq2,comp64715_c0_seq2,comp270717_c0_seq1,comp94055_c0_seq1,comp228079_c0_seq1,comp147987_c0_seq1,comp65323_c0_seq3,comp71376_c0_seq1,comp71708_c0_seq1,comp38858_c0_seq1,comp76768_c0_seq1,comp27891_c0_seq2,comp7394_c0_seq1,comp67414_c0_seq…	comp40717_c0_seq1,comp242956_c0_seq1,comp105026_c0_seq1,comp133705_c0_seq1,comp72952_c0_seq8,comp285994_c0_seq1,comp38291_c0_seq1,comp53730_c0_seq1,comp63656_c0_seq2,comp122466_c0_seq1,comp49655_c0_seq2,comp55316_c0_seq2,comp49399_c0_seq1,comp68144_c0_seq1,comp41414_c0_seq1,comp17616_c0_seq1,comp67180_c0_seq1,comp373372_c0_seq1,comp154675_c0_seq1,comp72284_c1_seq1,comp23540_c0_seq1,comp56234_c0_s…
5	GO:0032774	RNA biosynthetic process	biological_process	2993	0		comp39188_c0_seq1,comp102830_c0_seq1,comp31573_c0_seq1,comp66940_c0_seq12,comp208468_c0_seq1,comp26747_c0_seq1,comp55216_c0_seq1,comp48401_c0_seq2,comp71026_c0_seq1,comp49638_c0_seq1,comp41297_c0_seq1,comp24868_c0_seq1,comp45067_c0_seq1,comp68337_c0_seq2,comp64075_c0_seq4,comp69899_c0_seq1,comp17606_c0_seq1,comp61196_c0_seq2,comp5006_c0_seq1,comp53389_c0_seq1,comp64073_c0_seq1,comp15256_c0_seq1,c…	comp223766_c0_seq1,comp69287_c0_seq1,comp64674_c0_seq1,comp73379_c0_seq2,comp44308_c0_seq1,comp72140_c0_seq1,comp67566_c2_seq4,comp73446_c0_seq10,comp12372_c0_seq1,comp47691_c0_seq1,comp65913_c0_seq3,comp262553_c0_seq1,comp54632_c0_seq1,comp17562_c0_seq1,comp63498_c0_seq2,comp23774_c0_seq1,comp41009_c0_seq1,comp141361_c0_seq1,comp40950_c0_seq1,comp53593_c0_seq1,comp63305_c0_seq1,comp428867_c0_seq…
6	GO:0032774	RNA biosynthetic process	biological_process	2993	0		comp39188_c0_seq1,comp102830_c0_seq1,comp31573_c0_seq1,comp66940_c0_seq12,comp208468_c0_seq1,comp26747_c0_seq1,comp55216_c0_seq1,comp48401_c0_seq2,comp71026_c0_seq1,comp49638_c0_seq1,comp41297_c0_seq1,comp24868_c0_seq1,comp45067_c0_seq1,comp68337_c0_seq2,comp64075_c0_seq4,comp69899_c0_seq1,comp17606_c0_seq1,comp61196_c0_seq2,comp5006_c0_seq1,comp53389_c0_seq1,comp64073_c0_seq1,comp15256_c0_seq1,c…	comp223766_c0_seq1,comp69287_c0_seq1,comp64674_c0_seq1,comp73379_c0_seq2,comp44308_c0_seq1,comp72140_c0_seq1,comp67566_c2_seq4,comp73446_c0_seq10,comp12372_c0_seq1,comp47691_c0_seq1,comp65913_c0_seq3,comp262553_c0_seq1,comp54632_c0_seq1,comp17562_c0_seq1,comp63498_c0_seq2,comp23774_c0_seq1,comp41009_c0_seq1,comp141361_c0_seq1,comp40950_c0_seq1,comp53593_c0_seq1,comp63305_c0_seq1,comp428867_c0_seq…
7	GO:0032774	RNA biosynthetic process	biological_process	2993	0		comp39188_c0_seq1,comp102830_c0_seq1,comp31573_c0_seq1,comp66940_c0_seq12,comp208468_c0_seq1,comp26747_c0_seq1,comp55216_c0_seq1,comp48401_c0_seq2,comp71026_c0_seq1,comp49638_c0_seq1,comp41297_c0_seq1,comp24868_c0_seq1,comp45067_c0_seq1,comp68337_c0_seq2,comp64075_c0_seq4,comp69899_c0_seq1,comp17606_c0_seq1,comp61196_c0_seq2,comp5006_c0_seq1,comp53389_c0_seq1,comp64073_c0_seq1,comp15256_c0_seq1,c…	comp223766_c0_seq1,comp69287_c0_seq1,comp64674_c0_seq1,comp73379_c0_seq2,comp44308_c0_seq1,comp72140_c0_seq1,comp67566_c2_seq4,comp73446_c0_seq10,comp12372_c0_seq1,comp47691_c0_seq1,comp65913_c0_seq3,comp262553_c0_seq1,comp54632_c0_seq1,comp17562_c0_seq1,comp63498_c0_seq2,comp23774_c0_seq1,comp41009_c0_seq1,comp141361_c0_seq1,comp40950_c0_seq1,comp53593_c0_seq1,comp63305_c0_seq1,comp428867_c0_seq…
8	GO:0032774	RNA biosynthetic process	biological_process	2993	0		comp39188_c0_seq1,comp102830_c0_seq1,comp31573_c0_seq1,comp66940_c0_seq12,comp208468_c0_seq1,comp26747_c0_seq1,comp55216_c0_seq1,comp48401_c0_seq2,comp71026_c0_seq1,comp49638_c0_seq1,comp41297_c0_seq1,comp24868_c0_seq1,comp45067_c0_seq1,comp68337_c0_seq2,comp64075_c0_seq4,comp69899_c0_seq1,comp17606_c0_seq1,comp61196_c0_seq2,comp5006_c0_seq1,comp53389_c0_seq1,comp64073_c0_seq1,comp15256_c0_seq1,c…	comp223766_c0_seq1,comp69287_c0_seq1,comp64674_c0_seq1,comp73379_c0_seq2,comp44308_c0_seq1,comp72140_c0_seq1,comp67566_c2_seq4,comp73446_c0_seq10,comp12372_c0_seq1,comp47691_c0_seq1,comp65913_c0_seq3,comp262553_c0_seq1,comp54632_c0_seq1,comp17562_c0_seq1,comp63498_c0_seq2,comp23774_c0_seq1,comp41009_c0_seq1,comp141361_c0_seq1,comp40950_c0_seq1,comp53593_c0_seq1,comp63305_c0_seq1,comp428867_c0_seq…
5	GO:0006351	transcription, DNA-dependent	biological_process	2977	1635	comp39188_c0_seq1,comp39838_c0_seq2,comp52694_c0_seq2,comp27507_c0_seq1,comp102830_c0_seq1,comp31573_c0_seq1,comp220448_c0_seq1,comp55216_c0_seq1,comp73596_c1_seq3,comp48401_c0_seq2,comp49638_c0_seq1,comp71026_c0_seq1,comp54334_c0_seq2,comp41297_c0_seq1,comp24868_c0_seq1,comp49111_c0_seq1,comp45067_c0_seq1,comp64075_c0_seq4,comp69899_c0_seq1,comp41145_c1_seq1,comp17606_c0_seq1,comp61196_c0_seq2,c…	comp39188_c0_seq1,comp102830_c0_seq1,comp31573_c0_seq1,comp66940_c0_seq12,comp208468_c0_seq1,comp26747_c0_seq1,comp55216_c0_seq1,comp48401_c0_seq2,comp71026_c0_seq1,comp49638_c0_seq1,comp41297_c0_seq1,comp24868_c0_seq1,comp68337_c0_seq2,comp45067_c0_seq1,comp64075_c0_seq4,comp69899_c0_seq1,comp17606_c0_seq1,comp61196_c0_seq2,comp5006_c0_seq1,comp53389_c0_seq1,comp64073_c0_seq1,comp15256_c0_seq1,c…	comp73446_c0_seq10,comp12372_c0_seq1,comp47691_c0_seq1,comp65913_c0_seq3,comp54632_c0_seq1,comp262553_c0_seq1,comp17562_c0_seq1,comp63498_c0_seq2,comp141361_c0_seq1,comp23774_c0_seq1,comp41009_c0_seq1,comp40950_c0_seq1,comp53593_c0_seq1,comp63305_c0_seq1,comp428867_c0_seq1,comp60714_c0_seq4,comp73681_c1_seq5,comp428134_c0_seq1,comp29217_c0_seq1,comp261583_c0_seq1,comp18026_c0_seq1,comp147011_c0_s…
6	GO:0006351	transcription, DNA-dependent	biological_process	2977	1635	comp39188_c0_seq1,comp39838_c0_seq2,comp52694_c0_seq2,comp27507_c0_seq1,comp102830_c0_seq1,comp31573_c0_seq1,comp220448_c0_seq1,comp55216_c0_seq1,comp73596_c1_seq3,comp48401_c0_seq2,comp49638_c0_seq1,comp71026_c0_seq1,comp54334_c0_seq2,comp41297_c0_seq1,comp24868_c0_seq1,comp49111_c0_seq1,comp45067_c0_seq1,comp64075_c0_seq4,comp69899_c0_seq1,comp41145_c1_seq1,comp17606_c0_seq1,comp61196_c0_seq2,c…	comp39188_c0_seq1,comp102830_c0_seq1,comp31573_c0_seq1,comp66940_c0_seq12,comp208468_c0_seq1,comp26747_c0_seq1,comp55216_c0_seq1,comp48401_c0_seq2,comp71026_c0_seq1,comp49638_c0_seq1,comp41297_c0_seq1,comp24868_c0_seq1,comp68337_c0_seq2,comp45067_c0_seq1,comp64075_c0_seq4,comp69899_c0_seq1,comp17606_c0_seq1,comp61196_c0_seq2,comp5006_c0_seq1,comp53389_c0_seq1,comp64073_c0_seq1,comp15256_c0_seq1,c…	comp73446_c0_seq10,comp12372_c0_seq1,comp47691_c0_seq1,comp65913_c0_seq3,comp54632_c0_seq1,comp262553_c0_seq1,comp17562_c0_seq1,comp63498_c0_seq2,comp141361_c0_seq1,comp23774_c0_seq1,comp41009_c0_seq1,comp40950_c0_seq1,comp53593_c0_seq1,comp63305_c0_seq1,comp428867_c0_seq1,comp60714_c0_seq4,comp73681_c1_seq5,comp428134_c0_seq1,comp29217_c0_seq1,comp261583_c0_seq1,comp18026_c0_seq1,comp147011_c0_s…
7	GO:0006351	transcription, DNA-dependent	biological_process	2977	1635	comp39188_c0_seq1,comp39838_c0_seq2,comp52694_c0_seq2,comp27507_c0_seq1,comp102830_c0_seq1,comp31573_c0_seq1,comp220448_c0_seq1,comp55216_c0_seq1,comp73596_c1_seq3,comp48401_c0_seq2,comp49638_c0_seq1,comp71026_c0_seq1,comp54334_c0_seq2,comp41297_c0_seq1,comp24868_c0_seq1,comp49111_c0_seq1,comp45067_c0_seq1,comp64075_c0_seq4,comp69899_c0_seq1,comp41145_c1_seq1,comp17606_c0_seq1,comp61196_c0_seq2,c…	comp39188_c0_seq1,comp102830_c0_seq1,comp31573_c0_seq1,comp66940_c0_seq12,comp208468_c0_seq1,comp26747_c0_seq1,comp55216_c0_seq1,comp48401_c0_seq2,comp71026_c0_seq1,comp49638_c0_seq1,comp41297_c0_seq1,comp24868_c0_seq1,comp68337_c0_seq2,comp45067_c0_seq1,comp64075_c0_seq4,comp69899_c0_seq1,comp17606_c0_seq1,comp61196_c0_seq2,comp5006_c0_seq1,comp53389_c0_seq1,comp64073_c0_seq1,comp15256_c0_seq1,c…	comp73446_c0_seq10,comp12372_c0_seq1,comp47691_c0_seq1,comp65913_c0_seq3,comp54632_c0_seq1,comp262553_c0_seq1,comp17562_c0_seq1,comp63498_c0_seq2,comp141361_c0_seq1,comp23774_c0_seq1,comp41009_c0_seq1,comp40950_c0_seq1,comp53593_c0_seq1,comp63305_c0_seq1,comp428867_c0_seq1,comp60714_c0_seq4,comp73681_c1_seq5,comp428134_c0_seq1,comp29217_c0_seq1,comp261583_c0_seq1,comp18026_c0_seq1,comp147011_c0_s…
8	GO:0006351	transcription, DNA-dependent	biological_process	2977	1635	comp39188_c0_seq1,comp39838_c0_seq2,comp52694_c0_seq2,comp27507_c0_seq1,comp102830_c0_seq1,comp31573_c0_seq1,comp220448_c0_seq1,comp55216_c0_seq1,comp73596_c1_seq3,comp48401_c0_seq2,comp49638_c0_seq1,comp71026_c0_seq1,comp54334_c0_seq2,comp41297_c0_seq1,comp24868_c0_seq1,comp49111_c0_seq1,comp45067_c0_seq1,comp64075_c0_seq4,comp69899_c0_seq1,comp41145_c1_seq1,comp17606_c0_seq1,comp61196_c0_seq2,c…	comp39188_c0_seq1,comp102830_c0_seq1,comp31573_c0_seq1,comp66940_c0_seq12,comp208468_c0_seq1,comp26747_c0_seq1,comp55216_c0_seq1,comp48401_c0_seq2,comp71026_c0_seq1,comp49638_c0_seq1,comp41297_c0_seq1,comp24868_c0_seq1,comp68337_c0_seq2,comp45067_c0_seq1,comp64075_c0_seq4,comp69899_c0_seq1,comp17606_c0_seq1,comp61196_c0_seq2,comp5006_c0_seq1,comp53389_c0_seq1,comp64073_c0_seq1,comp15256_c0_seq1,c…	comp73446_c0_seq10,comp12372_c0_seq1,comp47691_c0_seq1,comp65913_c0_seq3,comp54632_c0_seq1,comp262553_c0_seq1,comp17562_c0_seq1,comp63498_c0_seq2,comp141361_c0_seq1,comp23774_c0_seq1,comp41009_c0_seq1,comp40950_c0_seq1,comp53593_c0_seq1,comp63305_c0_seq1,comp428867_c0_seq1,comp60714_c0_seq4,comp73681_c1_seq5,comp428134_c0_seq1,comp29217_c0_seq1,comp261583_c0_seq1,comp18026_c0_seq1,comp147011_c0_s…
9	GO:0006351	transcription, DNA-dependent	biological_process	2977	1635	comp39188_c0_seq1,comp39838_c0_seq2,comp52694_c0_seq2,comp27507_c0_seq1,comp102830_c0_seq1,comp31573_c0_seq1,comp220448_c0_seq1,comp55216_c0_seq1,comp73596_c1_seq3,comp48401_c0_seq2,comp49638_c0_seq1,comp71026_c0_seq1,comp54334_c0_seq2,comp41297_c0_seq1,comp24868_c0_seq1,comp49111_c0_seq1,comp45067_c0_seq1,comp64075_c0_seq4,comp69899_c0_seq1,comp41145_c1_seq1,comp17606_c0_seq1,comp61196_c0_seq2,c…	comp39188_c0_seq1,comp102830_c0_seq1,comp31573_c0_seq1,comp66940_c0_seq12,comp208468_c0_seq1,comp26747_c0_seq1,comp55216_c0_seq1,comp48401_c0_seq2,comp71026_c0_seq1,comp49638_c0_seq1,comp41297_c0_seq1,comp24868_c0_seq1,comp68337_c0_seq2,comp45067_c0_seq1,comp64075_c0_seq4,comp69899_c0_seq1,comp17606_c0_seq1,comp61196_c0_seq2,comp5006_c0_seq1,comp53389_c0_seq1,comp64073_c0_seq1,comp15256_c0_seq1,c…	comp73446_c0_seq10,comp12372_c0_seq1,comp47691_c0_seq1,comp65913_c0_seq3,comp54632_c0_seq1,comp262553_c0_seq1,comp17562_c0_seq1,comp63498_c0_seq2,comp141361_c0_seq1,comp23774_c0_seq1,comp41009_c0_seq1,comp40950_c0_seq1,comp53593_c0_seq1,comp63305_c0_seq1,comp428867_c0_seq1,comp60714_c0_seq4,comp73681_c1_seq5,comp428134_c0_seq1,comp29217_c0_seq1,comp261583_c0_seq1,comp18026_c0_seq1,comp147011_c0_s…
4	GO:0051171	regulation of nitrogen compound metabolic process	biological_process	2929	0		comp39188_c0_seq1,comp102830_c0_seq1,comp31573_c0_seq1,comp66940_c0_seq12,comp208468_c0_seq1,comp26747_c0_seq1,comp55216_c0_seq1,comp71026_c0_seq1,comp49638_c0_seq1,comp41297_c0_seq1,comp24868_c0_seq1,comp45067_c0_seq1,comp64075_c0_seq4,comp69899_c0_seq1,comp17606_c0_seq1,comp61196_c0_seq2,comp5006_c0_seq1,comp53389_c0_seq1,comp64073_c0_seq1,comp15256_c0_seq1,comp50653_c0_seq1,comp39215_c0_seq1,c…	comp37112_c0_seq1,comp39962_c0_seq1,comp6605_c0_seq1,comp53070_c0_seq2,comp64912_c0_seq1,comp58481_c0_seq1,comp1254_c0_seq1,comp40849_c0_seq1,comp59589_c0_seq2,comp572_c0_seq1,comp48903_c0_seq2,comp67782_c0_seq1,comp327351_c0_seq1,comp209825_c0_seq1,comp263497_c0_seq1,comp52410_c0_seq3,comp39185_c0_seq1,comp69365_c0_seq3,comp60648_c0_seq1,comp14591_c0_seq1,comp17369_c0_seq1,comp42438_c0_seq1,comp…
5	GO:0019219	regulation of nucleobase-containing compound metabolic process	biological_process	2929	0		comp39188_c0_seq1,comp102830_c0_seq1,comp31573_c0_seq1,comp66940_c0_seq12,comp208468_c0_seq1,comp26747_c0_seq1,comp55216_c0_seq1,comp71026_c0_seq1,comp49638_c0_seq1,comp41297_c0_seq1,comp24868_c0_seq1,comp45067_c0_seq1,comp64075_c0_seq4,comp69899_c0_seq1,comp17606_c0_seq1,comp61196_c0_seq2,comp5006_c0_seq1,comp53389_c0_seq1,comp64073_c0_seq1,comp15256_c0_seq1,comp50653_c0_seq1,comp39215_c0_seq1,c…	comp37112_c0_seq1,comp39962_c0_seq1,comp6605_c0_seq1,comp53070_c0_seq2,comp64912_c0_seq1,comp58481_c0_seq1,comp1254_c0_seq1,comp40849_c0_seq1,comp59589_c0_seq2,comp572_c0_seq1,comp48903_c0_seq2,comp67782_c0_seq1,comp327351_c0_seq1,comp209825_c0_seq1,comp263497_c0_seq1,comp52410_c0_seq3,comp39185_c0_seq1,comp69365_c0_seq3,comp60648_c0_seq1,comp14591_c0_seq1,comp17369_c0_seq1,comp42438_c0_seq1,comp…
5	GO:0051171	regulation of nitrogen compound metabolic process	biological_process	2929	0		comp39188_c0_seq1,comp102830_c0_seq1,comp31573_c0_seq1,comp66940_c0_seq12,comp208468_c0_seq1,comp26747_c0_seq1,comp55216_c0_seq1,comp71026_c0_seq1,comp49638_c0_seq1,comp41297_c0_seq1,comp24868_c0_seq1,comp45067_c0_seq1,comp64075_c0_seq4,comp69899_c0_seq1,comp17606_c0_seq1,comp61196_c0_seq2,comp5006_c0_seq1,comp53389_c0_seq1,comp64073_c0_seq1,comp15256_c0_seq1,comp50653_c0_seq1,comp39215_c0_seq1,c…	comp37112_c0_seq1,comp39962_c0_seq1,comp6605_c0_seq1,comp53070_c0_seq2,comp64912_c0_seq1,comp58481_c0_seq1,comp1254_c0_seq1,comp40849_c0_seq1,comp59589_c0_seq2,comp572_c0_seq1,comp48903_c0_seq2,comp67782_c0_seq1,comp327351_c0_seq1,comp209825_c0_seq1,comp263497_c0_seq1,comp52410_c0_seq3,comp39185_c0_seq1,comp69365_c0_seq3,comp60648_c0_seq1,comp14591_c0_seq1,comp17369_c0_seq1,comp42438_c0_seq1,comp…
6	GO:0019219	regulation of nucleobase-containing compound metabolic process	biological_process	2929	0		comp39188_c0_seq1,comp102830_c0_seq1,comp31573_c0_seq1,comp66940_c0_seq12,comp208468_c0_seq1,comp26747_c0_seq1,comp55216_c0_seq1,comp71026_c0_seq1,comp49638_c0_seq1,comp41297_c0_seq1,comp24868_c0_seq1,comp45067_c0_seq1,comp64075_c0_seq4,comp69899_c0_seq1,comp17606_c0_seq1,comp61196_c0_seq2,comp5006_c0_seq1,comp53389_c0_seq1,comp64073_c0_seq1,comp15256_c0_seq1,comp50653_c0_seq1,comp39215_c0_seq1,c…	comp37112_c0_seq1,comp39962_c0_seq1,comp6605_c0_seq1,comp53070_c0_seq2,comp64912_c0_seq1,comp58481_c0_seq1,comp1254_c0_seq1,comp40849_c0_seq1,comp59589_c0_seq2,comp572_c0_seq1,comp48903_c0_seq2,comp67782_c0_seq1,comp327351_c0_seq1,comp209825_c0_seq1,comp263497_c0_seq1,comp52410_c0_seq3,comp39185_c0_seq1,comp69365_c0_seq3,comp60648_c0_seq1,comp14591_c0_seq1,comp17369_c0_seq1,comp42438_c0_seq1,comp…
5	GO:0010468	regulation of gene expression	biological_process	2876	0		comp39188_c0_seq1,comp102830_c0_seq1,comp31573_c0_seq1,comp66940_c0_seq12,comp208468_c0_seq1,comp26747_c0_seq1,comp55216_c0_seq1,comp71026_c0_seq1,comp49638_c0_seq1,comp41297_c0_seq1,comp24868_c0_seq1,comp45067_c0_seq1,comp64075_c0_seq4,comp69899_c0_seq1,comp17606_c0_seq1,comp61196_c0_seq2,comp5006_c0_seq1,comp53389_c0_seq1,comp64073_c0_seq1,comp15256_c0_seq1,comp50653_c0_seq1,comp39215_c0_seq1,c…	comp224481_c0_seq1,comp42000_c0_seq1,comp55791_c0_seq1,comp53214_c0_seq2,comp70697_c0_seq1,comp27551_c0_seq1,comp130009_c0_seq1,comp54109_c0_seq1,comp51938_c0_seq1,comp64152_c0_seq2,comp46789_c0_seq1,comp58619_c0_seq1,comp33567_c0_seq1,comp53057_c0_seq1,comp33733_c0_seq1,comp53929_c0_seq3,comp177539_c0_seq1,comp69612_c0_seq2,comp271386_c0_seq1,comp216519_c0_seq1,comp85798_c0_seq1,comp60219_c0_seq…
6	GO:0010468	regulation of gene expression	biological_process	2876	0		comp39188_c0_seq1,comp102830_c0_seq1,comp31573_c0_seq1,comp66940_c0_seq12,comp208468_c0_seq1,comp26747_c0_seq1,comp55216_c0_seq1,comp71026_c0_seq1,comp49638_c0_seq1,comp41297_c0_seq1,comp24868_c0_seq1,comp45067_c0_seq1,comp64075_c0_seq4,comp69899_c0_seq1,comp17606_c0_seq1,comp61196_c0_seq2,comp5006_c0_seq1,comp53389_c0_seq1,comp64073_c0_seq1,comp15256_c0_seq1,comp50653_c0_seq1,comp39215_c0_seq1,c…	comp224481_c0_seq1,comp42000_c0_seq1,comp55791_c0_seq1,comp53214_c0_seq2,comp70697_c0_seq1,comp27551_c0_seq1,comp130009_c0_seq1,comp54109_c0_seq1,comp51938_c0_seq1,comp64152_c0_seq2,comp46789_c0_seq1,comp58619_c0_seq1,comp33567_c0_seq1,comp53057_c0_seq1,comp33733_c0_seq1,comp53929_c0_seq3,comp177539_c0_seq1,comp69612_c0_seq2,comp271386_c0_seq1,comp216519_c0_seq1,comp85798_c0_seq1,comp60219_c0_seq…
4	GO:0009889	regulation of biosynthetic process	biological_process	2857	0		comp39188_c0_seq1,comp102830_c0_seq1,comp31573_c0_seq1,comp66940_c0_seq12,comp208468_c0_seq1,comp26747_c0_seq1,comp55216_c0_seq1,comp71026_c0_seq1,comp49638_c0_seq1,comp41297_c0_seq1,comp24868_c0_seq1,comp45067_c0_seq1,comp64075_c0_seq4,comp69899_c0_seq1,comp17606_c0_seq1,comp61196_c0_seq2,comp5006_c0_seq1,comp53389_c0_seq1,comp64073_c0_seq1,comp15256_c0_seq1,comp50653_c0_seq1,comp39215_c0_seq1,c…	comp60219_c0_seq3,comp66525_c0_seq1,comp227030_c0_seq1,comp93122_c0_seq1,comp38427_c0_seq1,comp29332_c0_seq1,comp43423_c0_seq1,comp51573_c0_seq1,comp37473_c0_seq1,comp336_c0_seq1,comp42527_c0_seq1,comp60572_c0_seq4,comp45385_c0_seq1,comp73150_c0_seq1,comp72873_c0_seq4,comp183591_c0_seq1,comp71892_c0_seq7,comp61150_c0_seq2,comp50731_c0_seq1,comp29898_c0_seq1,comp71306_c0_seq10,comp71012_c0_seq1,co…
5	GO:0009889	regulation of biosynthetic process	biological_process	2857	0		comp39188_c0_seq1,comp102830_c0_seq1,comp31573_c0_seq1,comp66940_c0_seq12,comp208468_c0_seq1,comp26747_c0_seq1,comp55216_c0_seq1,comp71026_c0_seq1,comp49638_c0_seq1,comp41297_c0_seq1,comp24868_c0_seq1,comp45067_c0_seq1,comp64075_c0_seq4,comp69899_c0_seq1,comp17606_c0_seq1,comp61196_c0_seq2,comp5006_c0_seq1,comp53389_c0_seq1,comp64073_c0_seq1,comp15256_c0_seq1,comp50653_c0_seq1,comp39215_c0_seq1,c…	comp60219_c0_seq3,comp66525_c0_seq1,comp227030_c0_seq1,comp93122_c0_seq1,comp38427_c0_seq1,comp29332_c0_seq1,comp43423_c0_seq1,comp51573_c0_seq1,comp37473_c0_seq1,comp336_c0_seq1,comp42527_c0_seq1,comp60572_c0_seq4,comp45385_c0_seq1,comp73150_c0_seq1,comp72873_c0_seq4,comp183591_c0_seq1,comp71892_c0_seq7,comp61150_c0_seq2,comp50731_c0_seq1,comp29898_c0_seq1,comp71306_c0_seq10,comp71012_c0_seq1,co…
5	GO:0031326	regulation of cellular biosynthetic process	biological_process	2857	0		comp39188_c0_seq1,comp102830_c0_seq1,comp31573_c0_seq1,comp66940_c0_seq12,comp208468_c0_seq1,comp26747_c0_seq1,comp55216_c0_seq1,comp71026_c0_seq1,comp49638_c0_seq1,comp41297_c0_seq1,comp24868_c0_seq1,comp45067_c0_seq1,comp64075_c0_seq4,comp69899_c0_seq1,comp17606_c0_seq1,comp61196_c0_seq2,comp5006_c0_seq1,comp53389_c0_seq1,comp64073_c0_seq1,comp15256_c0_seq1,comp50653_c0_seq1,comp39215_c0_seq1,c…	comp60219_c0_seq3,comp66525_c0_seq1,comp227030_c0_seq1,comp93122_c0_seq1,comp38427_c0_seq1,comp29332_c0_seq1,comp43423_c0_seq1,comp51573_c0_seq1,comp37473_c0_seq1,comp336_c0_seq1,comp42527_c0_seq1,comp60572_c0_seq4,comp45385_c0_seq1,comp73150_c0_seq1,comp72873_c0_seq4,comp183591_c0_seq1,comp71892_c0_seq7,comp61150_c0_seq2,comp50731_c0_seq1,comp29898_c0_seq1,comp71306_c0_seq10,comp71012_c0_seq1,co…
6	GO:0031326	regulation of cellular biosynthetic process	biological_process	2857	0		comp39188_c0_seq1,comp102830_c0_seq1,comp31573_c0_seq1,comp66940_c0_seq12,comp208468_c0_seq1,comp26747_c0_seq1,comp55216_c0_seq1,comp71026_c0_seq1,comp49638_c0_seq1,comp41297_c0_seq1,comp24868_c0_seq1,comp45067_c0_seq1,comp64075_c0_seq4,comp69899_c0_seq1,comp17606_c0_seq1,comp61196_c0_seq2,comp5006_c0_seq1,comp53389_c0_seq1,comp64073_c0_seq1,comp15256_c0_seq1,comp50653_c0_seq1,comp39215_c0_seq1,c…	comp60219_c0_seq3,comp66525_c0_seq1,comp227030_c0_seq1,comp93122_c0_seq1,comp38427_c0_seq1,comp29332_c0_seq1,comp43423_c0_seq1,comp51573_c0_seq1,comp37473_c0_seq1,comp336_c0_seq1,comp42527_c0_seq1,comp60572_c0_seq4,comp45385_c0_seq1,comp73150_c0_seq1,comp72873_c0_seq4,comp183591_c0_seq1,comp71892_c0_seq7,comp61150_c0_seq2,comp50731_c0_seq1,comp29898_c0_seq1,comp71306_c0_seq10,comp71012_c0_seq1,co…
5	GO:0010556	regulation of macromolecule biosynthetic process	biological_process	2846	0		comp39188_c0_seq1,comp102830_c0_seq1,comp31573_c0_seq1,comp66940_c0_seq12,comp208468_c0_seq1,comp26747_c0_seq1,comp55216_c0_seq1,comp71026_c0_seq1,comp49638_c0_seq1,comp41297_c0_seq1,comp24868_c0_seq1,comp45067_c0_seq1,comp64075_c0_seq4,comp69899_c0_seq1,comp17606_c0_seq1,comp61196_c0_seq2,comp5006_c0_seq1,comp53389_c0_seq1,comp64073_c0_seq1,comp15256_c0_seq1,comp50653_c0_seq1,comp39215_c0_seq1,c…	comp38427_c0_seq1,comp29332_c0_seq1,comp43423_c0_seq1,comp51573_c0_seq1,comp37473_c0_seq1,comp336_c0_seq1,comp42527_c0_seq1,comp60572_c0_seq4,comp45385_c0_seq1,comp73150_c0_seq1,comp72873_c0_seq4,comp183591_c0_seq1,comp71892_c0_seq7,comp61150_c0_seq2,comp50731_c0_seq1,comp29898_c0_seq1,comp71306_c0_seq10,comp71012_c0_seq1,comp290174_c0_seq1,comp163185_c0_seq1,comp63643_c0_seq1,comp40010_c0_seq1,c…
6	GO:0010556	regulation of macromolecule biosynthetic process	biological_process	2846	0		comp39188_c0_seq1,comp102830_c0_seq1,comp31573_c0_seq1,comp66940_c0_seq12,comp208468_c0_seq1,comp26747_c0_seq1,comp55216_c0_seq1,comp71026_c0_seq1,comp49638_c0_seq1,comp41297_c0_seq1,comp24868_c0_seq1,comp45067_c0_seq1,comp64075_c0_seq4,comp69899_c0_seq1,comp17606_c0_seq1,comp61196_c0_seq2,comp5006_c0_seq1,comp53389_c0_seq1,comp64073_c0_seq1,comp15256_c0_seq1,comp50653_c0_seq1,comp39215_c0_seq1,c…	comp38427_c0_seq1,comp29332_c0_seq1,comp43423_c0_seq1,comp51573_c0_seq1,comp37473_c0_seq1,comp336_c0_seq1,comp42527_c0_seq1,comp60572_c0_seq4,comp45385_c0_seq1,comp73150_c0_seq1,comp72873_c0_seq4,comp183591_c0_seq1,comp71892_c0_seq7,comp61150_c0_seq2,comp50731_c0_seq1,comp29898_c0_seq1,comp71306_c0_seq10,comp71012_c0_seq1,comp290174_c0_seq1,comp163185_c0_seq1,comp63643_c0_seq1,comp40010_c0_seq1,c…
6	GO:2000112	regulation of cellular macromolecule biosynthetic process	biological_process	2846	0		comp39188_c0_seq1,comp102830_c0_seq1,comp31573_c0_seq1,comp66940_c0_seq12,comp208468_c0_seq1,comp26747_c0_seq1,comp55216_c0_seq1,comp71026_c0_seq1,comp49638_c0_seq1,comp41297_c0_seq1,comp24868_c0_seq1,comp45067_c0_seq1,comp64075_c0_seq4,comp69899_c0_seq1,comp17606_c0_seq1,comp61196_c0_seq2,comp5006_c0_seq1,comp53389_c0_seq1,comp64073_c0_seq1,comp15256_c0_seq1,comp50653_c0_seq1,comp39215_c0_seq1,c…	comp38427_c0_seq1,comp29332_c0_seq1,comp43423_c0_seq1,comp51573_c0_seq1,comp37473_c0_seq1,comp336_c0_seq1,comp42527_c0_seq1,comp60572_c0_seq4,comp45385_c0_seq1,comp73150_c0_seq1,comp72873_c0_seq4,comp183591_c0_seq1,comp71892_c0_seq7,comp61150_c0_seq2,comp50731_c0_seq1,comp29898_c0_seq1,comp71306_c0_seq10,comp71012_c0_seq1,comp290174_c0_seq1,comp163185_c0_seq1,comp63643_c0_seq1,comp40010_c0_seq1,c…
7	GO:2000112	regulation of cellular macromolecule biosynthetic process	biological_process	2846	0		comp39188_c0_seq1,comp102830_c0_seq1,comp31573_c0_seq1,comp66940_c0_seq12,comp208468_c0_seq1,comp26747_c0_seq1,comp55216_c0_seq1,comp71026_c0_seq1,comp49638_c0_seq1,comp41297_c0_seq1,comp24868_c0_seq1,comp45067_c0_seq1,comp64075_c0_seq4,comp69899_c0_seq1,comp17606_c0_seq1,comp61196_c0_seq2,comp5006_c0_seq1,comp53389_c0_seq1,comp64073_c0_seq1,comp15256_c0_seq1,comp50653_c0_seq1,comp39215_c0_seq1,c…	comp38427_c0_seq1,comp29332_c0_seq1,comp43423_c0_seq1,comp51573_c0_seq1,comp37473_c0_seq1,comp336_c0_seq1,comp42527_c0_seq1,comp60572_c0_seq4,comp45385_c0_seq1,comp73150_c0_seq1,comp72873_c0_seq4,comp183591_c0_seq1,comp71892_c0_seq7,comp61150_c0_seq2,comp50731_c0_seq1,comp29898_c0_seq1,comp71306_c0_seq10,comp71012_c0_seq1,comp290174_c0_seq1,comp163185_c0_seq1,comp63643_c0_seq1,comp40010_c0_seq1,c…
5	GO:0051252	regulation of RNA metabolic process	biological_process	2783	10	comp39359_c0_seq2,comp208226_c0_seq1,comp40460_c0_seq1,comp31307_c0_seq1,comp37564_c0_seq1,comp27934_c0_seq1,comp43803_c0_seq1,comp57911_c0_seq1,comp69042_c0_seq7,comp206683_c0_seq1,	comp39188_c0_seq1,comp102830_c0_seq1,comp31573_c0_seq1,comp66940_c0_seq12,comp208468_c0_seq1,comp26747_c0_seq1,comp55216_c0_seq1,comp71026_c0_seq1,comp49638_c0_seq1,comp41297_c0_seq1,comp24868_c0_seq1,comp45067_c0_seq1,comp64075_c0_seq4,comp69899_c0_seq1,comp17606_c0_seq1,comp61196_c0_seq2,comp5006_c0_seq1,comp53389_c0_seq1,comp64073_c0_seq1,comp15256_c0_seq1,comp50653_c0_seq1,comp39215_c0_seq1,c…	comp46686_c0_seq1,comp61954_c0_seq3,comp59829_c0_seq1,comp285855_c0_seq1,comp71551_c0_seq4,comp38328_c0_seq1,comp39563_c0_seq1,comp236929_c0_seq1,comp176408_c0_seq1,comp68496_c0_seq1,comp124645_c0_seq1,comp40606_c0_seq1,comp245553_c0_seq1,comp73259_c0_seq1,comp254_c0_seq1,comp55877_c0_seq1,comp65618_c0_seq3,comp58942_c0_seq1,comp71411_c0_seq1,comp5682_c0_seq1,comp64707_c0_seq4,comp196755_c0_seq1,…
6	GO:0051252	regulation of RNA metabolic process	biological_process	2783	10	comp39359_c0_seq2,comp208226_c0_seq1,comp40460_c0_seq1,comp31307_c0_seq1,comp37564_c0_seq1,comp27934_c0_seq1,comp43803_c0_seq1,comp57911_c0_seq1,comp69042_c0_seq7,comp206683_c0_seq1,	comp39188_c0_seq1,comp102830_c0_seq1,comp31573_c0_seq1,comp66940_c0_seq12,comp208468_c0_seq1,comp26747_c0_seq1,comp55216_c0_seq1,comp71026_c0_seq1,comp49638_c0_seq1,comp41297_c0_seq1,comp24868_c0_seq1,comp45067_c0_seq1,comp64075_c0_seq4,comp69899_c0_seq1,comp17606_c0_seq1,comp61196_c0_seq2,comp5006_c0_seq1,comp53389_c0_seq1,comp64073_c0_seq1,comp15256_c0_seq1,comp50653_c0_seq1,comp39215_c0_seq1,c…	comp46686_c0_seq1,comp61954_c0_seq3,comp59829_c0_seq1,comp285855_c0_seq1,comp71551_c0_seq4,comp38328_c0_seq1,comp39563_c0_seq1,comp236929_c0_seq1,comp176408_c0_seq1,comp68496_c0_seq1,comp124645_c0_seq1,comp40606_c0_seq1,comp245553_c0_seq1,comp73259_c0_seq1,comp254_c0_seq1,comp55877_c0_seq1,comp65618_c0_seq3,comp58942_c0_seq1,comp71411_c0_seq1,comp5682_c0_seq1,comp64707_c0_seq4,comp196755_c0_seq1,…
7	GO:0051252	regulation of RNA metabolic process	biological_process	2783	10	comp39359_c0_seq2,comp208226_c0_seq1,comp40460_c0_seq1,comp31307_c0_seq1,comp37564_c0_seq1,comp27934_c0_seq1,comp43803_c0_seq1,comp57911_c0_seq1,comp69042_c0_seq7,comp206683_c0_seq1,	comp39188_c0_seq1,comp102830_c0_seq1,comp31573_c0_seq1,comp66940_c0_seq12,comp208468_c0_seq1,comp26747_c0_seq1,comp55216_c0_seq1,comp71026_c0_seq1,comp49638_c0_seq1,comp41297_c0_seq1,comp24868_c0_seq1,comp45067_c0_seq1,comp64075_c0_seq4,comp69899_c0_seq1,comp17606_c0_seq1,comp61196_c0_seq2,comp5006_c0_seq1,comp53389_c0_seq1,comp64073_c0_seq1,comp15256_c0_seq1,comp50653_c0_seq1,comp39215_c0_seq1,c…	comp46686_c0_seq1,comp61954_c0_seq3,comp59829_c0_seq1,comp285855_c0_seq1,comp71551_c0_seq4,comp38328_c0_seq1,comp39563_c0_seq1,comp236929_c0_seq1,comp176408_c0_seq1,comp68496_c0_seq1,comp124645_c0_seq1,comp40606_c0_seq1,comp245553_c0_seq1,comp73259_c0_seq1,comp254_c0_seq1,comp55877_c0_seq1,comp65618_c0_seq3,comp58942_c0_seq1,comp71411_c0_seq1,comp5682_c0_seq1,comp64707_c0_seq4,comp196755_c0_seq1,…
8	GO:0051252	regulation of RNA metabolic process	biological_process	2783	10	comp39359_c0_seq2,comp208226_c0_seq1,comp40460_c0_seq1,comp31307_c0_seq1,comp37564_c0_seq1,comp27934_c0_seq1,comp43803_c0_seq1,comp57911_c0_seq1,comp69042_c0_seq7,comp206683_c0_seq1,	comp39188_c0_seq1,comp102830_c0_seq1,comp31573_c0_seq1,comp66940_c0_seq12,comp208468_c0_seq1,comp26747_c0_seq1,comp55216_c0_seq1,comp71026_c0_seq1,comp49638_c0_seq1,comp41297_c0_seq1,comp24868_c0_seq1,comp45067_c0_seq1,comp64075_c0_seq4,comp69899_c0_seq1,comp17606_c0_seq1,comp61196_c0_seq2,comp5006_c0_seq1,comp53389_c0_seq1,comp64073_c0_seq1,comp15256_c0_seq1,comp50653_c0_seq1,comp39215_c0_seq1,c…	comp46686_c0_seq1,comp61954_c0_seq3,comp59829_c0_seq1,comp285855_c0_seq1,comp71551_c0_seq4,comp38328_c0_seq1,comp39563_c0_seq1,comp236929_c0_seq1,comp176408_c0_seq1,comp68496_c0_seq1,comp124645_c0_seq1,comp40606_c0_seq1,comp245553_c0_seq1,comp73259_c0_seq1,comp254_c0_seq1,comp55877_c0_seq1,comp65618_c0_seq3,comp58942_c0_seq1,comp71411_c0_seq1,comp5682_c0_seq1,comp64707_c0_seq4,comp196755_c0_seq1,…
6	GO:2001141	regulation of RNA biosynthetic process	biological_process	2764	0		comp39188_c0_seq1,comp102830_c0_seq1,comp31573_c0_seq1,comp66940_c0_seq12,comp208468_c0_seq1,comp26747_c0_seq1,comp55216_c0_seq1,comp71026_c0_seq1,comp49638_c0_seq1,comp41297_c0_seq1,comp24868_c0_seq1,comp45067_c0_seq1,comp64075_c0_seq4,comp69899_c0_seq1,comp17606_c0_seq1,comp61196_c0_seq2,comp5006_c0_seq1,comp53389_c0_seq1,comp64073_c0_seq1,comp15256_c0_seq1,comp50653_c0_seq1,comp39215_c0_seq1,c…	comp73259_c0_seq1,comp254_c0_seq1,comp55877_c0_seq1,comp65618_c0_seq3,comp58942_c0_seq1,comp71411_c0_seq1,comp5682_c0_seq1,comp64707_c0_seq4,comp196755_c0_seq1,comp70894_c0_seq7,comp4303_c0_seq1,comp47889_c0_seq1,comp39843_c0_seq1,comp66720_c0_seq9,comp72498_c0_seq1,comp44896_c0_seq2,comp379369_c0_seq1,comp163071_c0_seq1,comp67349_c0_seq1,comp50420_c0_seq1,comp44916_c0_seq2,comp54553_c0_seq2,comp…
7	GO:2001141	regulation of RNA biosynthetic process	biological_process	2764	0		comp39188_c0_seq1,comp102830_c0_seq1,comp31573_c0_seq1,comp66940_c0_seq12,comp208468_c0_seq1,comp26747_c0_seq1,comp55216_c0_seq1,comp71026_c0_seq1,comp49638_c0_seq1,comp41297_c0_seq1,comp24868_c0_seq1,comp45067_c0_seq1,comp64075_c0_seq4,comp69899_c0_seq1,comp17606_c0_seq1,comp61196_c0_seq2,comp5006_c0_seq1,comp53389_c0_seq1,comp64073_c0_seq1,comp15256_c0_seq1,comp50653_c0_seq1,comp39215_c0_seq1,c…	comp73259_c0_seq1,comp254_c0_seq1,comp55877_c0_seq1,comp65618_c0_seq3,comp58942_c0_seq1,comp71411_c0_seq1,comp5682_c0_seq1,comp64707_c0_seq4,comp196755_c0_seq1,comp70894_c0_seq7,comp4303_c0_seq1,comp47889_c0_seq1,comp39843_c0_seq1,comp66720_c0_seq9,comp72498_c0_seq1,comp44896_c0_seq2,comp379369_c0_seq1,comp163071_c0_seq1,comp67349_c0_seq1,comp50420_c0_seq1,comp44916_c0_seq2,comp54553_c0_seq2,comp…
8	GO:2001141	regulation of RNA biosynthetic process	biological_process	2764	0		comp39188_c0_seq1,comp102830_c0_seq1,comp31573_c0_seq1,comp66940_c0_seq12,comp208468_c0_seq1,comp26747_c0_seq1,comp55216_c0_seq1,comp71026_c0_seq1,comp49638_c0_seq1,comp41297_c0_seq1,comp24868_c0_seq1,comp45067_c0_seq1,comp64075_c0_seq4,comp69899_c0_seq1,comp17606_c0_seq1,comp61196_c0_seq2,comp5006_c0_seq1,comp53389_c0_seq1,comp64073_c0_seq1,comp15256_c0_seq1,comp50653_c0_seq1,comp39215_c0_seq1,c…	comp73259_c0_seq1,comp254_c0_seq1,comp55877_c0_seq1,comp65618_c0_seq3,comp58942_c0_seq1,comp71411_c0_seq1,comp5682_c0_seq1,comp64707_c0_seq4,comp196755_c0_seq1,comp70894_c0_seq7,comp4303_c0_seq1,comp47889_c0_seq1,comp39843_c0_seq1,comp66720_c0_seq9,comp72498_c0_seq1,comp44896_c0_seq2,comp379369_c0_seq1,comp163071_c0_seq1,comp67349_c0_seq1,comp50420_c0_seq1,comp44916_c0_seq2,comp54553_c0_seq2,comp…
9	GO:2001141	regulation of RNA biosynthetic process	biological_process	2764	0		comp39188_c0_seq1,comp102830_c0_seq1,comp31573_c0_seq1,comp66940_c0_seq12,comp208468_c0_seq1,comp26747_c0_seq1,comp55216_c0_seq1,comp71026_c0_seq1,comp49638_c0_seq1,comp41297_c0_seq1,comp24868_c0_seq1,comp45067_c0_seq1,comp64075_c0_seq4,comp69899_c0_seq1,comp17606_c0_seq1,comp61196_c0_seq2,comp5006_c0_seq1,comp53389_c0_seq1,comp64073_c0_seq1,comp15256_c0_seq1,comp50653_c0_seq1,comp39215_c0_seq1,c…	comp73259_c0_seq1,comp254_c0_seq1,comp55877_c0_seq1,comp65618_c0_seq3,comp58942_c0_seq1,comp71411_c0_seq1,comp5682_c0_seq1,comp64707_c0_seq4,comp196755_c0_seq1,comp70894_c0_seq7,comp4303_c0_seq1,comp47889_c0_seq1,comp39843_c0_seq1,comp66720_c0_seq9,comp72498_c0_seq1,comp44896_c0_seq2,comp379369_c0_seq1,comp163071_c0_seq1,comp67349_c0_seq1,comp50420_c0_seq1,comp44916_c0_seq2,comp54553_c0_seq2,comp…
6	GO:0006355	regulation of transcription, DNA-dependent	biological_process	2753	2683	comp39188_c0_seq1,comp102830_c0_seq1,comp66940_c0_seq12,comp31573_c0_seq1,comp208468_c0_seq1,comp26747_c0_seq1,comp55216_c0_seq1,comp49638_c0_seq1,comp71026_c0_seq1,comp41297_c0_seq1,comp24868_c0_seq1,comp45067_c0_seq1,comp64075_c0_seq4,comp69899_c0_seq1,comp17606_c0_seq1,comp61196_c0_seq2,comp5006_c0_seq1,comp53389_c0_seq1,comp64073_c0_seq1,comp15256_c0_seq1,comp50653_c0_seq1,comp39215_c0_seq1,c…	comp19875_c0_seq1,comp33658_c0_seq1,comp66339_c0_seq1,comp24811_c0_seq1,comp178179_c0_seq1,comp57630_c0_seq2,comp265381_c0_seq1,comp67110_c3_seq2,comp60365_c0_seq3,comp35846_c0_seq1,comp174866_c0_seq1,comp18479_c0_seq1,comp71757_c0_seq2,comp64610_c0_seq1,comp53403_c1_seq1,comp72104_c0_seq1,comp68341_c0_seq2,comp28722_c0_seq1,comp140317_c0_seq1,comp54272_c0_seq1,comp36555_c0_seq1,comp70653_c0_seq3…	comp39188_c0_seq1,comp102830_c0_seq1,comp31573_c0_seq1,comp66940_c0_seq12,comp208468_c0_seq1,comp26747_c0_seq1,comp55216_c0_seq1,comp71026_c0_seq1,comp49638_c0_seq1,comp41297_c0_seq1,comp24868_c0_seq1,comp45067_c0_seq1,comp64075_c0_seq4,comp69899_c0_seq1,comp17606_c0_seq1,comp61196_c0_seq2,comp5006_c0_seq1,comp53389_c0_seq1,comp64073_c0_seq1,comp15256_c0_seq1,comp50653_c0_seq1,comp39215_c0_seq1,c…	comp71411_c0_seq1,comp5682_c0_seq1,comp64707_c0_seq4,comp196755_c0_seq1,comp70894_c0_seq7,comp4303_c0_seq1,comp47889_c0_seq1,comp39843_c0_seq1,comp66720_c0_seq9,comp72498_c0_seq1,comp44896_c0_seq2,comp379369_c0_seq1,comp163071_c0_seq1,comp67349_c0_seq1,comp50420_c0_seq1,comp44916_c0_seq2,comp54553_c0_seq2,comp171833_c0_seq1,comp5159_c0_seq1,comp64092_c0_seq1,comp232883_c0_seq1,comp52921_c0_seq1,c…
7	GO:0006355	regulation of transcription, DNA-dependent	biological_process	2753	2683	comp39188_c0_seq1,comp102830_c0_seq1,comp66940_c0_seq12,comp31573_c0_seq1,comp208468_c0_seq1,comp26747_c0_seq1,comp55216_c0_seq1,comp49638_c0_seq1,comp71026_c0_seq1,comp41297_c0_seq1,comp24868_c0_seq1,comp45067_c0_seq1,comp64075_c0_seq4,comp69899_c0_seq1,comp17606_c0_seq1,comp61196_c0_seq2,comp5006_c0_seq1,comp53389_c0_seq1,comp64073_c0_seq1,comp15256_c0_seq1,comp50653_c0_seq1,comp39215_c0_seq1,c…	comp19875_c0_seq1,comp33658_c0_seq1,comp66339_c0_seq1,comp24811_c0_seq1,comp178179_c0_seq1,comp57630_c0_seq2,comp265381_c0_seq1,comp67110_c3_seq2,comp60365_c0_seq3,comp35846_c0_seq1,comp174866_c0_seq1,comp18479_c0_seq1,comp71757_c0_seq2,comp64610_c0_seq1,comp53403_c1_seq1,comp72104_c0_seq1,comp68341_c0_seq2,comp28722_c0_seq1,comp140317_c0_seq1,comp54272_c0_seq1,comp36555_c0_seq1,comp70653_c0_seq3…	comp39188_c0_seq1,comp102830_c0_seq1,comp31573_c0_seq1,comp66940_c0_seq12,comp208468_c0_seq1,comp26747_c0_seq1,comp55216_c0_seq1,comp71026_c0_seq1,comp49638_c0_seq1,comp41297_c0_seq1,comp24868_c0_seq1,comp45067_c0_seq1,comp64075_c0_seq4,comp69899_c0_seq1,comp17606_c0_seq1,comp61196_c0_seq2,comp5006_c0_seq1,comp53389_c0_seq1,comp64073_c0_seq1,comp15256_c0_seq1,comp50653_c0_seq1,comp39215_c0_seq1,c…	comp71411_c0_seq1,comp5682_c0_seq1,comp64707_c0_seq4,comp196755_c0_seq1,comp70894_c0_seq7,comp4303_c0_seq1,comp47889_c0_seq1,comp39843_c0_seq1,comp66720_c0_seq9,comp72498_c0_seq1,comp44896_c0_seq2,comp379369_c0_seq1,comp163071_c0_seq1,comp67349_c0_seq1,comp50420_c0_seq1,comp44916_c0_seq2,comp54553_c0_seq2,comp171833_c0_seq1,comp5159_c0_seq1,comp64092_c0_seq1,comp232883_c0_seq1,comp52921_c0_seq1,c…
8	GO:0006355	regulation of transcription, DNA-dependent	biological_process	2753	2683	comp39188_c0_seq1,comp102830_c0_seq1,comp66940_c0_seq12,comp31573_c0_seq1,comp208468_c0_seq1,comp26747_c0_seq1,comp55216_c0_seq1,comp49638_c0_seq1,comp71026_c0_seq1,comp41297_c0_seq1,comp24868_c0_seq1,comp45067_c0_seq1,comp64075_c0_seq4,comp69899_c0_seq1,comp17606_c0_seq1,comp61196_c0_seq2,comp5006_c0_seq1,comp53389_c0_seq1,comp64073_c0_seq1,comp15256_c0_seq1,comp50653_c0_seq1,comp39215_c0_seq1,c…	comp19875_c0_seq1,comp33658_c0_seq1,comp66339_c0_seq1,comp24811_c0_seq1,comp178179_c0_seq1,comp57630_c0_seq2,comp265381_c0_seq1,comp67110_c3_seq2,comp60365_c0_seq3,comp35846_c0_seq1,comp174866_c0_seq1,comp18479_c0_seq1,comp71757_c0_seq2,comp64610_c0_seq1,comp53403_c1_seq1,comp72104_c0_seq1,comp68341_c0_seq2,comp28722_c0_seq1,comp140317_c0_seq1,comp54272_c0_seq1,comp36555_c0_seq1,comp70653_c0_seq3…	comp39188_c0_seq1,comp102830_c0_seq1,comp31573_c0_seq1,comp66940_c0_seq12,comp208468_c0_seq1,comp26747_c0_seq1,comp55216_c0_seq1,comp71026_c0_seq1,comp49638_c0_seq1,comp41297_c0_seq1,comp24868_c0_seq1,comp45067_c0_seq1,comp64075_c0_seq4,comp69899_c0_seq1,comp17606_c0_seq1,comp61196_c0_seq2,comp5006_c0_seq1,comp53389_c0_seq1,comp64073_c0_seq1,comp15256_c0_seq1,comp50653_c0_seq1,comp39215_c0_seq1,c…	comp71411_c0_seq1,comp5682_c0_seq1,comp64707_c0_seq4,comp196755_c0_seq1,comp70894_c0_seq7,comp4303_c0_seq1,comp47889_c0_seq1,comp39843_c0_seq1,comp66720_c0_seq9,comp72498_c0_seq1,comp44896_c0_seq2,comp379369_c0_seq1,comp163071_c0_seq1,comp67349_c0_seq1,comp50420_c0_seq1,comp44916_c0_seq2,comp54553_c0_seq2,comp171833_c0_seq1,comp5159_c0_seq1,comp64092_c0_seq1,comp232883_c0_seq1,comp52921_c0_seq1,c…
9	GO:0006355	regulation of transcription, DNA-dependent	biological_process	2753	2683	comp39188_c0_seq1,comp102830_c0_seq1,comp66940_c0_seq12,comp31573_c0_seq1,comp208468_c0_seq1,comp26747_c0_seq1,comp55216_c0_seq1,comp49638_c0_seq1,comp71026_c0_seq1,comp41297_c0_seq1,comp24868_c0_seq1,comp45067_c0_seq1,comp64075_c0_seq4,comp69899_c0_seq1,comp17606_c0_seq1,comp61196_c0_seq2,comp5006_c0_seq1,comp53389_c0_seq1,comp64073_c0_seq1,comp15256_c0_seq1,comp50653_c0_seq1,comp39215_c0_seq1,c…	comp19875_c0_seq1,comp33658_c0_seq1,comp66339_c0_seq1,comp24811_c0_seq1,comp178179_c0_seq1,comp57630_c0_seq2,comp265381_c0_seq1,comp67110_c3_seq2,comp60365_c0_seq3,comp35846_c0_seq1,comp174866_c0_seq1,comp18479_c0_seq1,comp71757_c0_seq2,comp64610_c0_seq1,comp53403_c1_seq1,comp72104_c0_seq1,comp68341_c0_seq2,comp28722_c0_seq1,comp140317_c0_seq1,comp54272_c0_seq1,comp36555_c0_seq1,comp70653_c0_seq3…	comp39188_c0_seq1,comp102830_c0_seq1,comp31573_c0_seq1,comp66940_c0_seq12,comp208468_c0_seq1,comp26747_c0_seq1,comp55216_c0_seq1,comp71026_c0_seq1,comp49638_c0_seq1,comp41297_c0_seq1,comp24868_c0_seq1,comp45067_c0_seq1,comp64075_c0_seq4,comp69899_c0_seq1,comp17606_c0_seq1,comp61196_c0_seq2,comp5006_c0_seq1,comp53389_c0_seq1,comp64073_c0_seq1,comp15256_c0_seq1,comp50653_c0_seq1,comp39215_c0_seq1,c…	comp71411_c0_seq1,comp5682_c0_seq1,comp64707_c0_seq4,comp196755_c0_seq1,comp70894_c0_seq7,comp4303_c0_seq1,comp47889_c0_seq1,comp39843_c0_seq1,comp66720_c0_seq9,comp72498_c0_seq1,comp44896_c0_seq2,comp379369_c0_seq1,comp163071_c0_seq1,comp67349_c0_seq1,comp50420_c0_seq1,comp44916_c0_seq2,comp54553_c0_seq2,comp171833_c0_seq1,comp5159_c0_seq1,comp64092_c0_seq1,comp232883_c0_seq1,comp52921_c0_seq1,c…
10	GO:0006355	regulation of transcription, DNA-dependent	biological_process	2753	2683	comp39188_c0_seq1,comp102830_c0_seq1,comp66940_c0_seq12,comp31573_c0_seq1,comp208468_c0_seq1,comp26747_c0_seq1,comp55216_c0_seq1,comp49638_c0_seq1,comp71026_c0_seq1,comp41297_c0_seq1,comp24868_c0_seq1,comp45067_c0_seq1,comp64075_c0_seq4,comp69899_c0_seq1,comp17606_c0_seq1,comp61196_c0_seq2,comp5006_c0_seq1,comp53389_c0_seq1,comp64073_c0_seq1,comp15256_c0_seq1,comp50653_c0_seq1,comp39215_c0_seq1,c…	comp19875_c0_seq1,comp33658_c0_seq1,comp66339_c0_seq1,comp24811_c0_seq1,comp178179_c0_seq1,comp57630_c0_seq2,comp265381_c0_seq1,comp67110_c3_seq2,comp60365_c0_seq3,comp35846_c0_seq1,comp174866_c0_seq1,comp18479_c0_seq1,comp71757_c0_seq2,comp64610_c0_seq1,comp53403_c1_seq1,comp72104_c0_seq1,comp68341_c0_seq2,comp28722_c0_seq1,comp140317_c0_seq1,comp54272_c0_seq1,comp36555_c0_seq1,comp70653_c0_seq3…	comp39188_c0_seq1,comp102830_c0_seq1,comp31573_c0_seq1,comp66940_c0_seq12,comp208468_c0_seq1,comp26747_c0_seq1,comp55216_c0_seq1,comp71026_c0_seq1,comp49638_c0_seq1,comp41297_c0_seq1,comp24868_c0_seq1,comp45067_c0_seq1,comp64075_c0_seq4,comp69899_c0_seq1,comp17606_c0_seq1,comp61196_c0_seq2,comp5006_c0_seq1,comp53389_c0_seq1,comp64073_c0_seq1,comp15256_c0_seq1,comp50653_c0_seq1,comp39215_c0_seq1,c…	comp71411_c0_seq1,comp5682_c0_seq1,comp64707_c0_seq4,comp196755_c0_seq1,comp70894_c0_seq7,comp4303_c0_seq1,comp47889_c0_seq1,comp39843_c0_seq1,comp66720_c0_seq9,comp72498_c0_seq1,comp44896_c0_seq2,comp379369_c0_seq1,comp163071_c0_seq1,comp67349_c0_seq1,comp50420_c0_seq1,comp44916_c0_seq2,comp54553_c0_seq2,comp171833_c0_seq1,comp5159_c0_seq1,comp64092_c0_seq1,comp232883_c0_seq1,comp52921_c0_seq1,c…
4	GO:0046483	heterocycle metabolic process	biological_process	2549	0		comp323235_c0_seq1,comp38067_c0_seq1,comp6603_c0_seq1,comp59809_c0_seq2,comp13978_c0_seq1,comp59580_c0_seq1,comp284823_c0_seq1,comp260925_c0_seq1,comp56630_c0_seq2,comp64715_c0_seq2,comp270717_c0_seq1,comp147987_c0_seq1,comp228079_c0_seq1,comp65323_c0_seq3,comp60806_c0_seq1,comp27891_c0_seq2,comp7394_c0_seq1,comp18262_c0_seq1,comp53937_c0_seq1,comp61585_c0_seq1,comp240793_c0_seq1,comp204932_c0_se…	comp70762_c0_seq3,comp142393_c0_seq1,comp73456_c1_seq3,comp64635_c0_seq3,comp71072_c0_seq2,comp13115_c0_seq1,comp54064_c0_seq1,comp72643_c0_seq6,comp69409_c0_seq2,comp44772_c0_seq2,comp58387_c0_seq1,comp52052_c0_seq1,comp49763_c0_seq1,comp61373_c0_seq1,comp377_c0_seq1,comp38353_c0_seq1,comp46719_c0_seq1,comp54492_c0_seq2,comp8285_c0_seq1,comp3214_c0_seq1,comp35833_c0_seq1,comp20606_c0_seq1,comp63…
3	GO:0071704	organic substance metabolic process	biological_process	2528	0		comp323235_c0_seq1,comp38067_c0_seq1,comp6603_c0_seq1,comp13978_c0_seq1,comp59580_c0_seq1,comp284823_c0_seq1,comp12221_c0_seq1,comp56630_c0_seq2,comp64715_c0_seq2,comp270717_c0_seq1,comp42061_c0_seq1,comp147987_c0_seq1,comp228079_c0_seq1,comp38858_c0_seq1,comp76768_c0_seq1,comp62879_c0_seq2,comp27891_c0_seq2,comp7394_c0_seq1,comp18262_c0_seq1,comp25475_c0_seq1,comp22084_c0_seq1,comp261172_c0_seq1…	comp75178_c0_seq1,comp29970_c0_seq1,comp33967_c0_seq1,comp70762_c0_seq3,comp62559_c0_seq2,comp142393_c0_seq1,comp64635_c0_seq3,comp71072_c0_seq2,comp20417_c0_seq1,comp54064_c0_seq1,comp65529_c1_seq2,comp69409_c0_seq2,comp44772_c0_seq2,comp52052_c0_seq1,comp49763_c0_seq1,comp61373_c0_seq1,comp377_c0_seq1,comp38353_c0_seq1,comp15134_c0_seq1,comp54492_c0_seq2,comp3214_c0_seq1,comp35833_c0_seq1,comp2…
4	GO:0044248	cellular catabolic process	biological_process	2498	0		comp323235_c0_seq1,comp38067_c0_seq1,comp13978_c0_seq1,comp47530_c0_seq1,comp59580_c0_seq1,comp284823_c0_seq1,comp51347_c0_seq1,comp318049_c0_seq1,comp56630_c0_seq2,comp64715_c0_seq2,comp270717_c0_seq1,comp94055_c0_seq1,comp228079_c0_seq1,comp147987_c0_seq1,comp71376_c0_seq1,comp38858_c0_seq1,comp27891_c0_seq2,comp7394_c0_seq1,comp67414_c0_seq2,comp18262_c0_seq1,comp235680_c0_seq1,comp41348_c0_se…	comp57001_c0_seq3,comp71876_c0_seq1,comp45690_c0_seq1,comp69656_c0_seq3,comp18634_c0_seq1,comp175980_c0_seq1,comp265387_c0_seq1,comp55374_c0_seq1,comp73222_c0_seq4,comp54343_c0_seq1,comp184899_c0_seq1,comp65565_c0_seq1,comp72551_c0_seq2,comp70170_c0_seq4,comp267461_c0_seq1,comp53835_c0_seq2,comp5698_c0_seq1,comp293329_c0_seq1,comp132714_c0_seq1,comp65081_c0_seq1,comp67114_c0_seq3,comp62499_c0_seq…
3	GO:0006950	response to stress	biological_process	2451	727	comp34023_c0_seq1,comp162460_c0_seq1,comp59723_c0_seq1,comp62615_c0_seq1,comp56790_c0_seq1,comp289061_c0_seq1,comp67881_c0_seq2,comp66126_c0_seq1,comp51639_c0_seq1,comp25276_c0_seq1,comp53755_c0_seq1,comp127220_c0_seq1,comp141007_c0_seq1,comp20479_c0_seq1,comp94754_c0_seq1,comp64075_c0_seq4,comp62136_c0_seq1,comp67250_c0_seq2,comp37222_c0_seq1,comp65096_c0_seq2,comp46788_c0_seq1,comp42707_c0_seq1…	comp162460_c0_seq1,comp62615_c0_seq1,comp175704_c0_seq1,comp36808_c0_seq2,comp54833_c0_seq1,comp127220_c0_seq1,comp67414_c0_seq2,comp64075_c0_seq4,comp62136_c0_seq1,comp37222_c0_seq1,comp261172_c0_seq1,comp64973_c0_seq1,comp65096_c0_seq2,comp240793_c0_seq1,comp49714_c0_seq1,comp69928_c0_seq1,comp42707_c0_seq1,comp7616_c0_seq1,comp52486_c0_seq2,comp67315_c1_seq1,comp64294_c0_seq1,comp325854_c0_seq…	comp51899_c0_seq1,comp64472_c0_seq1,comp69987_c0_seq1,comp140593_c0_seq1,comp446519_c0_seq1,comp18512_c0_seq1,comp43892_c0_seq1,comp32968_c0_seq1,comp7035_c0_seq1,comp164655_c0_seq1,comp54522_c0_seq3,comp18976_c0_seq1,comp72149_c0_seq2,comp25961_c0_seq1,comp241795_c0_seq1,comp287386_c0_seq1,comp73589_c1_seq1,comp3853_c0_seq1,comp55135_c0_seq1,comp455618_c0_seq1,comp23734_c0_seq1,comp58351_c0_seq1…
4	GO:1901135	carbohydrate derivative metabolic process	biological_process	2392	0		comp323235_c0_seq1,comp38067_c0_seq1,comp6603_c0_seq1,comp13978_c0_seq1,comp59580_c0_seq1,comp284823_c0_seq1,comp12221_c0_seq1,comp56630_c0_seq2,comp64715_c0_seq2,comp270717_c0_seq1,comp42061_c0_seq1,comp228079_c0_seq1,comp147987_c0_seq1,comp76768_c0_seq1,comp27891_c0_seq2,comp7394_c0_seq1,comp62879_c0_seq2,comp18262_c0_seq1,comp25475_c0_seq1,comp61585_c0_seq1,comp53937_c0_seq1,comp2192_c0_seq1,c…	comp59801_c0_seq1,comp48329_c0_seq1,comp64301_c0_seq1,comp57974_c0_seq1,comp71009_c1_seq3,comp53630_c0_seq1,comp48653_c0_seq1,comp295307_c0_seq1,comp42356_c0_seq1,comp40198_c0_seq2,comp28693_c0_seq1,comp392985_c0_seq1,comp88696_c0_seq1,comp72504_c0_seq1,comp43698_c0_seq1,comp64461_c0_seq2,comp66588_c0_seq1,comp61110_c0_seq1,comp272821_c0_seq1,comp68591_c0_seq1,comp13059_c0_seq1,comp69693_c0_seq4,…
3	GO:0051716	cellular response to stimulus	biological_process	2353	8	comp59868_c0_seq2,comp71876_c0_seq1,comp70035_c0_seq4,comp57890_c0_seq1,comp60703_c0_seq1,comp65740_c0_seq2,comp70814_c0_seq2,comp60301_c0_seq1,	comp72470_c0_seq1,comp28555_c0_seq1,comp71026_c0_seq1,comp175704_c0_seq1,comp214032_c0_seq1,comp154252_c0_seq1,comp261172_c0_seq1,comp64973_c0_seq1,comp193516_c0_seq1,comp51524_c0_seq1,comp33832_c0_seq1,comp7616_c0_seq1,comp157125_c0_seq1,comp56497_c0_seq1,comp325854_c0_seq1,comp14984_c0_seq1,comp50118_c0_seq1,comp212235_c0_seq1,comp41259_c0_seq1,comp30887_c0_seq1,comp145061_c0_seq1,comp164900_c0…	comp47721_c0_seq1,comp40422_c0_seq1,comp35728_c0_seq1,comp61445_c1_seq1,comp46019_c0_seq1,comp67562_c0_seq3,comp41392_c0_seq1,comp50019_c0_seq1,comp64155_c0_seq2,comp46292_c0_seq1,comp70490_c0_seq1,comp58307_c0_seq1,comp62695_c0_seq1,comp251208_c0_seq1,comp71869_c0_seq3,comp3093_c0_seq1,comp27931_c0_seq1,comp246757_c0_seq1,comp8437_c0_seq1,comp59161_c0_seq2,comp38739_c0_seq1,comp52946_c0_seq4,com…
4	GO:0055086	nucleobase-containing small molecule metabolic process	biological_process	2256	0		comp323235_c0_seq1,comp38067_c0_seq1,comp6603_c0_seq1,comp13978_c0_seq1,comp59580_c0_seq1,comp284823_c0_seq1,comp260925_c0_seq1,comp12221_c0_seq1,comp56630_c0_seq2,comp64715_c0_seq2,comp270717_c0_seq1,comp147987_c0_seq1,comp228079_c0_seq1,comp65323_c0_seq3,comp60806_c0_seq1,comp62879_c0_seq2,comp27891_c0_seq2,comp7394_c0_seq1,comp18262_c0_seq1,comp53937_c0_seq1,comp61585_c0_seq1,comp2192_c0_seq1,…	comp36630_c0_seq1,comp214856_c0_seq1,comp73627_c0_seq11,comp302409_c0_seq1,comp11294_c0_seq1,comp57027_c0_seq1,comp72955_c0_seq11,comp54982_c0_seq2,comp68970_c0_seq1,comp72534_c0_seq3,comp40491_c0_seq1,comp163636_c0_seq1,comp112394_c0_seq1,comp176841_c0_seq1,comp40601_c0_seq1,comp15941_c0_seq1,comp72432_c0_seq2,comp3155_c0_seq1,comp72051_c0_seq2,comp72959_c0_seq1,comp220524_c0_seq1,comp45529_c0_s…
5	GO:0055086	nucleobase-containing small molecule metabolic process	biological_process	2256	0		comp323235_c0_seq1,comp38067_c0_seq1,comp6603_c0_seq1,comp13978_c0_seq1,comp59580_c0_seq1,comp284823_c0_seq1,comp260925_c0_seq1,comp12221_c0_seq1,comp56630_c0_seq2,comp64715_c0_seq2,comp270717_c0_seq1,comp147987_c0_seq1,comp228079_c0_seq1,comp65323_c0_seq3,comp60806_c0_seq1,comp62879_c0_seq2,comp27891_c0_seq2,comp7394_c0_seq1,comp18262_c0_seq1,comp53937_c0_seq1,comp61585_c0_seq1,comp2192_c0_seq1,…	comp36630_c0_seq1,comp214856_c0_seq1,comp73627_c0_seq11,comp302409_c0_seq1,comp11294_c0_seq1,comp57027_c0_seq1,comp72955_c0_seq11,comp54982_c0_seq2,comp68970_c0_seq1,comp72534_c0_seq3,comp40491_c0_seq1,comp163636_c0_seq1,comp112394_c0_seq1,comp176841_c0_seq1,comp40601_c0_seq1,comp15941_c0_seq1,comp72432_c0_seq2,comp3155_c0_seq1,comp72051_c0_seq2,comp72959_c0_seq1,comp220524_c0_seq1,comp45529_c0_s…
6	GO:0055086	nucleobase-containing small molecule metabolic process	biological_process	2256	0		comp323235_c0_seq1,comp38067_c0_seq1,comp6603_c0_seq1,comp13978_c0_seq1,comp59580_c0_seq1,comp284823_c0_seq1,comp260925_c0_seq1,comp12221_c0_seq1,comp56630_c0_seq2,comp64715_c0_seq2,comp270717_c0_seq1,comp147987_c0_seq1,comp228079_c0_seq1,comp65323_c0_seq3,comp60806_c0_seq1,comp62879_c0_seq2,comp27891_c0_seq2,comp7394_c0_seq1,comp18262_c0_seq1,comp53937_c0_seq1,comp61585_c0_seq1,comp2192_c0_seq1,…	comp36630_c0_seq1,comp214856_c0_seq1,comp73627_c0_seq11,comp302409_c0_seq1,comp11294_c0_seq1,comp57027_c0_seq1,comp72955_c0_seq11,comp54982_c0_seq2,comp68970_c0_seq1,comp72534_c0_seq3,comp40491_c0_seq1,comp163636_c0_seq1,comp112394_c0_seq1,comp176841_c0_seq1,comp40601_c0_seq1,comp15941_c0_seq1,comp72432_c0_seq2,comp3155_c0_seq1,comp72051_c0_seq2,comp72959_c0_seq1,comp220524_c0_seq1,comp45529_c0_s…
5	GO:0006259	DNA metabolic process	biological_process	2198	50	comp53471_c0_seq1,comp66537_c0_seq2,comp72284_c1_seq1,comp59178_c0_seq2,comp49196_c0_seq2,comp64788_c0_seq1,comp30656_c0_seq2,comp64635_c0_seq3,comp59686_c0_seq1,comp72275_c0_seq1,comp19754_c0_seq1,comp71086_c0_seq1,comp49873_c0_seq1,comp34111_c0_seq1,comp63929_c0_seq1,comp64490_c0_seq6,comp63694_c0_seq1,comp60012_c2_seq1,comp374654_c0_seq1,comp37761_c0_seq1,comp38512_c0_seq1,comp71989_c0_seq1,co…	comp162460_c0_seq1,comp35119_c0_seq1,comp9076_c0_seq1,comp232722_c0_seq1,comp330292_c0_seq1,comp54323_c0_seq1,comp175704_c0_seq1,comp297297_c0_seq1,comp25709_c0_seq1,comp26820_c0_seq2,comp62136_c0_seq1,comp12152_c0_seq1,comp155364_c0_seq1,comp242413_c0_seq1,comp380982_c0_seq1,comp639375_c0_seq1,comp340129_c0_seq1,comp343427_c0_seq1,comp49585_c0_seq1,comp24004_c0_seq2,comp400874_c0_seq1,comp68435_…	comp116818_c0_seq1,comp306649_c0_seq1,comp51147_c0_seq1,comp17987_c0_seq1,comp123188_c0_seq1,comp290738_c0_seq1,comp71046_c0_seq2,comp130354_c0_seq1,comp64433_c0_seq1,comp43445_c0_seq1,comp388535_c0_seq1,comp47748_c0_seq1,comp28131_c0_seq1,comp180787_c0_seq1,comp71038_c0_seq1,comp302572_c0_seq1,comp3775_c0_seq1,comp169577_c0_seq1,comp181582_c0_seq1,comp12380_c0_seq1,comp405274_c0_seq1,comp49560_c…
6	GO:0006259	DNA metabolic process	biological_process	2198	50	comp53471_c0_seq1,comp66537_c0_seq2,comp72284_c1_seq1,comp59178_c0_seq2,comp49196_c0_seq2,comp64788_c0_seq1,comp30656_c0_seq2,comp64635_c0_seq3,comp59686_c0_seq1,comp72275_c0_seq1,comp19754_c0_seq1,comp71086_c0_seq1,comp49873_c0_seq1,comp34111_c0_seq1,comp63929_c0_seq1,comp64490_c0_seq6,comp63694_c0_seq1,comp60012_c2_seq1,comp374654_c0_seq1,comp37761_c0_seq1,comp38512_c0_seq1,comp71989_c0_seq1,co…	comp162460_c0_seq1,comp35119_c0_seq1,comp9076_c0_seq1,comp232722_c0_seq1,comp330292_c0_seq1,comp54323_c0_seq1,comp175704_c0_seq1,comp297297_c0_seq1,comp25709_c0_seq1,comp26820_c0_seq2,comp62136_c0_seq1,comp12152_c0_seq1,comp155364_c0_seq1,comp242413_c0_seq1,comp380982_c0_seq1,comp639375_c0_seq1,comp340129_c0_seq1,comp343427_c0_seq1,comp49585_c0_seq1,comp24004_c0_seq2,comp400874_c0_seq1,comp68435_…	comp116818_c0_seq1,comp306649_c0_seq1,comp51147_c0_seq1,comp17987_c0_seq1,comp123188_c0_seq1,comp290738_c0_seq1,comp71046_c0_seq2,comp130354_c0_seq1,comp64433_c0_seq1,comp43445_c0_seq1,comp388535_c0_seq1,comp47748_c0_seq1,comp28131_c0_seq1,comp180787_c0_seq1,comp71038_c0_seq1,comp302572_c0_seq1,comp3775_c0_seq1,comp169577_c0_seq1,comp181582_c0_seq1,comp12380_c0_seq1,comp405274_c0_seq1,comp49560_c…
7	GO:0006259	DNA metabolic process	biological_process	2198	50	comp53471_c0_seq1,comp66537_c0_seq2,comp72284_c1_seq1,comp59178_c0_seq2,comp49196_c0_seq2,comp64788_c0_seq1,comp30656_c0_seq2,comp64635_c0_seq3,comp59686_c0_seq1,comp72275_c0_seq1,comp19754_c0_seq1,comp71086_c0_seq1,comp49873_c0_seq1,comp34111_c0_seq1,comp63929_c0_seq1,comp64490_c0_seq6,comp63694_c0_seq1,comp60012_c2_seq1,comp374654_c0_seq1,comp37761_c0_seq1,comp38512_c0_seq1,comp71989_c0_seq1,co…	comp162460_c0_seq1,comp35119_c0_seq1,comp9076_c0_seq1,comp232722_c0_seq1,comp330292_c0_seq1,comp54323_c0_seq1,comp175704_c0_seq1,comp297297_c0_seq1,comp25709_c0_seq1,comp26820_c0_seq2,comp62136_c0_seq1,comp12152_c0_seq1,comp155364_c0_seq1,comp242413_c0_seq1,comp380982_c0_seq1,comp639375_c0_seq1,comp340129_c0_seq1,comp343427_c0_seq1,comp49585_c0_seq1,comp24004_c0_seq2,comp400874_c0_seq1,comp68435_…	comp116818_c0_seq1,comp306649_c0_seq1,comp51147_c0_seq1,comp17987_c0_seq1,comp123188_c0_seq1,comp290738_c0_seq1,comp71046_c0_seq2,comp130354_c0_seq1,comp64433_c0_seq1,comp43445_c0_seq1,comp388535_c0_seq1,comp47748_c0_seq1,comp28131_c0_seq1,comp180787_c0_seq1,comp71038_c0_seq1,comp302572_c0_seq1,comp3775_c0_seq1,comp169577_c0_seq1,comp181582_c0_seq1,comp12380_c0_seq1,comp405274_c0_seq1,comp49560_c…
5	GO:0006753	nucleoside phosphate metabolic process	biological_process	2176	0		comp323235_c0_seq1,comp38067_c0_seq1,comp6603_c0_seq1,comp13978_c0_seq1,comp59580_c0_seq1,comp284823_c0_seq1,comp260925_c0_seq1,comp12221_c0_seq1,comp56630_c0_seq2,comp64715_c0_seq2,comp270717_c0_seq1,comp228079_c0_seq1,comp147987_c0_seq1,comp65323_c0_seq3,comp60806_c0_seq1,comp27891_c0_seq2,comp7394_c0_seq1,comp62879_c0_seq2,comp18262_c0_seq1,comp61585_c0_seq1,comp53937_c0_seq1,comp2192_c0_seq1,…	comp72682_c0_seq3,comp140747_c0_seq1,comp201681_c0_seq1,comp263238_c0_seq1,comp69972_c0_seq8,comp40392_c0_seq1,comp9414_c0_seq1,comp58689_c0_seq1,comp70839_c0_seq1,comp48495_c0_seq1,comp50573_c0_seq1,comp68134_c1_seq1,comp68246_c0_seq6,comp178681_c0_seq1,comp58107_c0_seq1,comp64913_c0_seq2,comp6693_c0_seq1,comp54093_c0_seq1,comp42426_c0_seq1,comp67368_c0_seq2,comp270203_c0_seq1,comp52813_c0_seq1,…
6	GO:0006753	nucleoside phosphate metabolic process	biological_process	2176	0		comp323235_c0_seq1,comp38067_c0_seq1,comp6603_c0_seq1,comp13978_c0_seq1,comp59580_c0_seq1,comp284823_c0_seq1,comp260925_c0_seq1,comp12221_c0_seq1,comp56630_c0_seq2,comp64715_c0_seq2,comp270717_c0_seq1,comp228079_c0_seq1,comp147987_c0_seq1,comp65323_c0_seq3,comp60806_c0_seq1,comp27891_c0_seq2,comp7394_c0_seq1,comp62879_c0_seq2,comp18262_c0_seq1,comp61585_c0_seq1,comp53937_c0_seq1,comp2192_c0_seq1,…	comp72682_c0_seq3,comp140747_c0_seq1,comp201681_c0_seq1,comp263238_c0_seq1,comp69972_c0_seq8,comp40392_c0_seq1,comp9414_c0_seq1,comp58689_c0_seq1,comp70839_c0_seq1,comp48495_c0_seq1,comp50573_c0_seq1,comp68134_c1_seq1,comp68246_c0_seq6,comp178681_c0_seq1,comp58107_c0_seq1,comp64913_c0_seq2,comp6693_c0_seq1,comp54093_c0_seq1,comp42426_c0_seq1,comp67368_c0_seq2,comp270203_c0_seq1,comp52813_c0_seq1,…
6	GO:0009117	nucleotide metabolic process	biological_process	2176	20	comp67683_c0_seq2,comp59651_c0_seq1,comp33659_c0_seq1,comp26801_c0_seq1,comp56918_c0_seq3,comp57027_c0_seq1,comp297813_c0_seq1,comp50723_c0_seq1,comp52718_c0_seq1,comp321973_c0_seq1,comp32149_c0_seq1,comp63096_c0_seq1,comp65635_c0_seq1,comp52052_c0_seq1,comp120081_c0_seq1,comp46476_c0_seq1,comp40601_c0_seq1,comp64255_c0_seq1,comp38619_c0_seq1,comp59445_c0_seq1,	comp323235_c0_seq1,comp38067_c0_seq1,comp6603_c0_seq1,comp13978_c0_seq1,comp59580_c0_seq1,comp284823_c0_seq1,comp260925_c0_seq1,comp12221_c0_seq1,comp56630_c0_seq2,comp64715_c0_seq2,comp270717_c0_seq1,comp228079_c0_seq1,comp147987_c0_seq1,comp65323_c0_seq3,comp60806_c0_seq1,comp27891_c0_seq2,comp7394_c0_seq1,comp62879_c0_seq2,comp18262_c0_seq1,comp61585_c0_seq1,comp53937_c0_seq1,comp2192_c0_seq1,…	comp72682_c0_seq3,comp140747_c0_seq1,comp201681_c0_seq1,comp263238_c0_seq1,comp69972_c0_seq8,comp40392_c0_seq1,comp9414_c0_seq1,comp58689_c0_seq1,comp70839_c0_seq1,comp48495_c0_seq1,comp50573_c0_seq1,comp68134_c1_seq1,comp68246_c0_seq6,comp178681_c0_seq1,comp58107_c0_seq1,comp64913_c0_seq2,comp6693_c0_seq1,comp54093_c0_seq1,comp42426_c0_seq1,comp67368_c0_seq2,comp270203_c0_seq1,comp52813_c0_seq1,…
7	GO:0006753	nucleoside phosphate metabolic process	biological_process	2176	0		comp323235_c0_seq1,comp38067_c0_seq1,comp6603_c0_seq1,comp13978_c0_seq1,comp59580_c0_seq1,comp284823_c0_seq1,comp260925_c0_seq1,comp12221_c0_seq1,comp56630_c0_seq2,comp64715_c0_seq2,comp270717_c0_seq1,comp228079_c0_seq1,comp147987_c0_seq1,comp65323_c0_seq3,comp60806_c0_seq1,comp27891_c0_seq2,comp7394_c0_seq1,comp62879_c0_seq2,comp18262_c0_seq1,comp61585_c0_seq1,comp53937_c0_seq1,comp2192_c0_seq1,…	comp72682_c0_seq3,comp140747_c0_seq1,comp201681_c0_seq1,comp263238_c0_seq1,comp69972_c0_seq8,comp40392_c0_seq1,comp9414_c0_seq1,comp58689_c0_seq1,comp70839_c0_seq1,comp48495_c0_seq1,comp50573_c0_seq1,comp68134_c1_seq1,comp68246_c0_seq6,comp178681_c0_seq1,comp58107_c0_seq1,comp64913_c0_seq2,comp6693_c0_seq1,comp54093_c0_seq1,comp42426_c0_seq1,comp67368_c0_seq2,comp270203_c0_seq1,comp52813_c0_seq1,…
7	GO:0009117	nucleotide metabolic process	biological_process	2176	20	comp67683_c0_seq2,comp59651_c0_seq1,comp33659_c0_seq1,comp26801_c0_seq1,comp56918_c0_seq3,comp57027_c0_seq1,comp297813_c0_seq1,comp50723_c0_seq1,comp52718_c0_seq1,comp321973_c0_seq1,comp32149_c0_seq1,comp63096_c0_seq1,comp65635_c0_seq1,comp52052_c0_seq1,comp120081_c0_seq1,comp46476_c0_seq1,comp40601_c0_seq1,comp64255_c0_seq1,comp38619_c0_seq1,comp59445_c0_seq1,	comp323235_c0_seq1,comp38067_c0_seq1,comp6603_c0_seq1,comp13978_c0_seq1,comp59580_c0_seq1,comp284823_c0_seq1,comp260925_c0_seq1,comp12221_c0_seq1,comp56630_c0_seq2,comp64715_c0_seq2,comp270717_c0_seq1,comp228079_c0_seq1,comp147987_c0_seq1,comp65323_c0_seq3,comp60806_c0_seq1,comp27891_c0_seq2,comp7394_c0_seq1,comp62879_c0_seq2,comp18262_c0_seq1,comp61585_c0_seq1,comp53937_c0_seq1,comp2192_c0_seq1,…	comp72682_c0_seq3,comp140747_c0_seq1,comp201681_c0_seq1,comp263238_c0_seq1,comp69972_c0_seq8,comp40392_c0_seq1,comp9414_c0_seq1,comp58689_c0_seq1,comp70839_c0_seq1,comp48495_c0_seq1,comp50573_c0_seq1,comp68134_c1_seq1,comp68246_c0_seq6,comp178681_c0_seq1,comp58107_c0_seq1,comp64913_c0_seq2,comp6693_c0_seq1,comp54093_c0_seq1,comp42426_c0_seq1,comp67368_c0_seq2,comp270203_c0_seq1,comp52813_c0_seq1,…
8	GO:0009117	nucleotide metabolic process	biological_process	2176	20	comp67683_c0_seq2,comp59651_c0_seq1,comp33659_c0_seq1,comp26801_c0_seq1,comp56918_c0_seq3,comp57027_c0_seq1,comp297813_c0_seq1,comp50723_c0_seq1,comp52718_c0_seq1,comp321973_c0_seq1,comp32149_c0_seq1,comp63096_c0_seq1,comp65635_c0_seq1,comp52052_c0_seq1,comp120081_c0_seq1,comp46476_c0_seq1,comp40601_c0_seq1,comp64255_c0_seq1,comp38619_c0_seq1,comp59445_c0_seq1,	comp323235_c0_seq1,comp38067_c0_seq1,comp6603_c0_seq1,comp13978_c0_seq1,comp59580_c0_seq1,comp284823_c0_seq1,comp260925_c0_seq1,comp12221_c0_seq1,comp56630_c0_seq2,comp64715_c0_seq2,comp270717_c0_seq1,comp228079_c0_seq1,comp147987_c0_seq1,comp65323_c0_seq3,comp60806_c0_seq1,comp27891_c0_seq2,comp7394_c0_seq1,comp62879_c0_seq2,comp18262_c0_seq1,comp61585_c0_seq1,comp53937_c0_seq1,comp2192_c0_seq1,…	comp72682_c0_seq3,comp140747_c0_seq1,comp201681_c0_seq1,comp263238_c0_seq1,comp69972_c0_seq8,comp40392_c0_seq1,comp9414_c0_seq1,comp58689_c0_seq1,comp70839_c0_seq1,comp48495_c0_seq1,comp50573_c0_seq1,comp68134_c1_seq1,comp68246_c0_seq6,comp178681_c0_seq1,comp58107_c0_seq1,comp64913_c0_seq2,comp6693_c0_seq1,comp54093_c0_seq1,comp42426_c0_seq1,comp67368_c0_seq2,comp270203_c0_seq1,comp52813_c0_seq1,…
3	GO:0055085	transmembrane transport	biological_process	2124	1205	comp56407_c0_seq1,comp64386_c0_seq1,comp44376_c0_seq1,comp68850_c0_seq1,comp56630_c0_seq2,comp42469_c0_seq1,comp270717_c0_seq1,comp61584_c0_seq3,comp73272_c0_seq1,comp59979_c0_seq5,comp175738_c0_seq1,comp63616_c0_seq1,comp83609_c0_seq1,comp46420_c0_seq1,comp44986_c0_seq2,comp27891_c0_seq2,comp365000_c0_seq1,comp47899_c0_seq1,comp32456_c0_seq1,comp21490_c0_seq1,comp27076_c0_seq1,comp80328_c0_seq1,…	comp323235_c0_seq1,comp13978_c0_seq1,comp73449_c0_seq1,comp59580_c0_seq1,comp284823_c0_seq1,comp44376_c0_seq1,comp60888_c0_seq1,comp56630_c0_seq2,comp270717_c0_seq1,comp228079_c0_seq1,comp175738_c0_seq1,comp223864_c0_seq1,comp214032_c0_seq1,comp44986_c0_seq2,comp27891_c0_seq2,comp57114_c0_seq1,comp7394_c0_seq1,comp47899_c0_seq1,comp18262_c0_seq1,comp109464_c0_seq1,comp80328_c0_seq1,comp61585_c0_s…	comp162731_c0_seq1,comp63819_c0_seq2,comp401615_c0_seq1,comp69905_c0_seq3,comp37150_c0_seq1,comp52576_c0_seq1,comp38568_c0_seq1,comp34922_c0_seq1,comp327884_c0_seq1,comp42814_c0_seq1,comp63264_c0_seq1,comp52653_c0_seq1,comp278169_c0_seq1,comp66994_c0_seq1,comp169523_c0_seq1,comp52818_c0_seq1,comp22089_c0_seq1,comp16170_c0_seq1,comp57463_c0_seq1,comp54569_c0_seq3,comp366301_c0_seq1,comp38103_c0_se…
4	GO:0055085	transmembrane transport	biological_process	2124	1205	comp56407_c0_seq1,comp64386_c0_seq1,comp44376_c0_seq1,comp68850_c0_seq1,comp56630_c0_seq2,comp42469_c0_seq1,comp270717_c0_seq1,comp61584_c0_seq3,comp73272_c0_seq1,comp59979_c0_seq5,comp175738_c0_seq1,comp63616_c0_seq1,comp83609_c0_seq1,comp46420_c0_seq1,comp44986_c0_seq2,comp27891_c0_seq2,comp365000_c0_seq1,comp47899_c0_seq1,comp32456_c0_seq1,comp21490_c0_seq1,comp27076_c0_seq1,comp80328_c0_seq1,…	comp323235_c0_seq1,comp13978_c0_seq1,comp73449_c0_seq1,comp59580_c0_seq1,comp284823_c0_seq1,comp44376_c0_seq1,comp60888_c0_seq1,comp56630_c0_seq2,comp270717_c0_seq1,comp228079_c0_seq1,comp175738_c0_seq1,comp223864_c0_seq1,comp214032_c0_seq1,comp44986_c0_seq2,comp27891_c0_seq2,comp57114_c0_seq1,comp7394_c0_seq1,comp47899_c0_seq1,comp18262_c0_seq1,comp109464_c0_seq1,comp80328_c0_seq1,comp61585_c0_s…	comp162731_c0_seq1,comp63819_c0_seq2,comp401615_c0_seq1,comp69905_c0_seq3,comp37150_c0_seq1,comp52576_c0_seq1,comp38568_c0_seq1,comp34922_c0_seq1,comp327884_c0_seq1,comp42814_c0_seq1,comp63264_c0_seq1,comp52653_c0_seq1,comp278169_c0_seq1,comp66994_c0_seq1,comp169523_c0_seq1,comp52818_c0_seq1,comp22089_c0_seq1,comp16170_c0_seq1,comp57463_c0_seq1,comp54569_c0_seq3,comp366301_c0_seq1,comp38103_c0_se…
5	GO:0055085	transmembrane transport	biological_process	2124	1205	comp56407_c0_seq1,comp64386_c0_seq1,comp44376_c0_seq1,comp68850_c0_seq1,comp56630_c0_seq2,comp42469_c0_seq1,comp270717_c0_seq1,comp61584_c0_seq3,comp73272_c0_seq1,comp59979_c0_seq5,comp175738_c0_seq1,comp63616_c0_seq1,comp83609_c0_seq1,comp46420_c0_seq1,comp44986_c0_seq2,comp27891_c0_seq2,comp365000_c0_seq1,comp47899_c0_seq1,comp32456_c0_seq1,comp21490_c0_seq1,comp27076_c0_seq1,comp80328_c0_seq1,…	comp323235_c0_seq1,comp13978_c0_seq1,comp73449_c0_seq1,comp59580_c0_seq1,comp284823_c0_seq1,comp44376_c0_seq1,comp60888_c0_seq1,comp56630_c0_seq2,comp270717_c0_seq1,comp228079_c0_seq1,comp175738_c0_seq1,comp223864_c0_seq1,comp214032_c0_seq1,comp44986_c0_seq2,comp27891_c0_seq2,comp57114_c0_seq1,comp7394_c0_seq1,comp47899_c0_seq1,comp18262_c0_seq1,comp109464_c0_seq1,comp80328_c0_seq1,comp61585_c0_s…	comp162731_c0_seq1,comp63819_c0_seq2,comp401615_c0_seq1,comp69905_c0_seq3,comp37150_c0_seq1,comp52576_c0_seq1,comp38568_c0_seq1,comp34922_c0_seq1,comp327884_c0_seq1,comp42814_c0_seq1,comp63264_c0_seq1,comp52653_c0_seq1,comp278169_c0_seq1,comp66994_c0_seq1,comp169523_c0_seq1,comp52818_c0_seq1,comp22089_c0_seq1,comp16170_c0_seq1,comp57463_c0_seq1,comp54569_c0_seq3,comp366301_c0_seq1,comp38103_c0_se…
5	GO:0072521	purine-containing compound metabolic process	biological_process	1982	0		comp323235_c0_seq1,comp297323_c0_seq1,comp38067_c0_seq1,comp6603_c0_seq1,comp52694_c0_seq2,comp13978_c0_seq1,comp59580_c0_seq1,comp284823_c0_seq1,comp199237_c0_seq1,comp56630_c0_seq2,comp64715_c0_seq2,comp62746_c0_seq4,comp270717_c0_seq1,comp62541_c0_seq1,comp44136_c0_seq1,comp228079_c0_seq1,comp147987_c0_seq1,comp57717_c0_seq1,comp86238_c0_seq1,comp49775_c0_seq1,comp45793_c0_seq1,comp27891_c0_se…	comp43429_c0_seq1,comp68384_c0_seq1,comp63161_c0_seq1,comp71307_c0_seq2,comp15622_c0_seq1,comp282264_c0_seq1,comp73273_c0_seq5,comp148395_c0_seq1,comp77776_c0_seq1,comp35465_c0_seq1,comp272968_c0_seq1,comp51750_c0_seq1,comp136737_c0_seq1,comp190753_c0_seq1,comp179124_c0_seq1,comp42992_c0_seq1,comp58628_c0_seq8,comp72568_c0_seq2,comp60618_c0_seq1,comp69653_c0_seq1,comp23139_c0_seq1,comp67810_c0_se…
6	GO:0006163	purine nucleotide metabolic process	biological_process	1925	7	comp55778_c0_seq1,comp66113_c0_seq2,comp117362_c0_seq1,comp66627_c0_seq2,comp13115_c0_seq1,comp56444_c0_seq2,comp34408_c0_seq1,	comp323235_c0_seq1,comp297323_c0_seq1,comp38067_c0_seq1,comp6603_c0_seq1,comp52694_c0_seq2,comp13978_c0_seq1,comp59580_c0_seq1,comp284823_c0_seq1,comp199237_c0_seq1,comp56630_c0_seq2,comp64715_c0_seq2,comp270717_c0_seq1,comp62541_c0_seq1,comp44136_c0_seq1,comp228079_c0_seq1,comp147987_c0_seq1,comp57717_c0_seq1,comp86238_c0_seq1,comp49775_c0_seq1,comp45793_c0_seq1,comp27891_c0_seq2,comp365000_c0_s…	comp72270_c0_seq4,comp85812_c0_seq1,comp32273_c0_seq1,comp69041_c0_seq1,comp43887_c0_seq1,comp43720_c0_seq1,comp294946_c0_seq1,comp62669_c0_seq6,comp66015_c0_seq1,comp19543_c0_seq2,comp278751_c0_seq1,comp59868_c0_seq2,comp36943_c0_seq1,comp27511_c0_seq1,comp37857_c0_seq1,comp37235_c0_seq1,comp66896_c0_seq2,comp56394_c0_seq3,comp59178_c0_seq2,comp19488_c0_seq2,comp51223_c0_seq1,comp39141_c0_seq1,c…
7	GO:0006163	purine nucleotide metabolic process	biological_process	1925	7	comp55778_c0_seq1,comp66113_c0_seq2,comp117362_c0_seq1,comp66627_c0_seq2,comp13115_c0_seq1,comp56444_c0_seq2,comp34408_c0_seq1,	comp323235_c0_seq1,comp297323_c0_seq1,comp38067_c0_seq1,comp6603_c0_seq1,comp52694_c0_seq2,comp13978_c0_seq1,comp59580_c0_seq1,comp284823_c0_seq1,comp199237_c0_seq1,comp56630_c0_seq2,comp64715_c0_seq2,comp270717_c0_seq1,comp62541_c0_seq1,comp44136_c0_seq1,comp228079_c0_seq1,comp147987_c0_seq1,comp57717_c0_seq1,comp86238_c0_seq1,comp49775_c0_seq1,comp45793_c0_seq1,comp27891_c0_seq2,comp365000_c0_s…	comp72270_c0_seq4,comp85812_c0_seq1,comp32273_c0_seq1,comp69041_c0_seq1,comp43887_c0_seq1,comp43720_c0_seq1,comp294946_c0_seq1,comp62669_c0_seq6,comp66015_c0_seq1,comp19543_c0_seq2,comp278751_c0_seq1,comp59868_c0_seq2,comp36943_c0_seq1,comp27511_c0_seq1,comp37857_c0_seq1,comp37235_c0_seq1,comp66896_c0_seq2,comp56394_c0_seq3,comp59178_c0_seq2,comp19488_c0_seq2,comp51223_c0_seq1,comp39141_c0_seq1,c…
8	GO:0006163	purine nucleotide metabolic process	biological_process	1925	7	comp55778_c0_seq1,comp66113_c0_seq2,comp117362_c0_seq1,comp66627_c0_seq2,comp13115_c0_seq1,comp56444_c0_seq2,comp34408_c0_seq1,	comp323235_c0_seq1,comp297323_c0_seq1,comp38067_c0_seq1,comp6603_c0_seq1,comp52694_c0_seq2,comp13978_c0_seq1,comp59580_c0_seq1,comp284823_c0_seq1,comp199237_c0_seq1,comp56630_c0_seq2,comp64715_c0_seq2,comp270717_c0_seq1,comp62541_c0_seq1,comp44136_c0_seq1,comp228079_c0_seq1,comp147987_c0_seq1,comp57717_c0_seq1,comp86238_c0_seq1,comp49775_c0_seq1,comp45793_c0_seq1,comp27891_c0_seq2,comp365000_c0_s…	comp72270_c0_seq4,comp85812_c0_seq1,comp32273_c0_seq1,comp69041_c0_seq1,comp43887_c0_seq1,comp43720_c0_seq1,comp294946_c0_seq1,comp62669_c0_seq6,comp66015_c0_seq1,comp19543_c0_seq2,comp278751_c0_seq1,comp59868_c0_seq2,comp36943_c0_seq1,comp27511_c0_seq1,comp37857_c0_seq1,comp37235_c0_seq1,comp66896_c0_seq2,comp56394_c0_seq3,comp59178_c0_seq2,comp19488_c0_seq2,comp51223_c0_seq1,comp39141_c0_seq1,c…
9	GO:0006163	purine nucleotide metabolic process	biological_process	1925	7	comp55778_c0_seq1,comp66113_c0_seq2,comp117362_c0_seq1,comp66627_c0_seq2,comp13115_c0_seq1,comp56444_c0_seq2,comp34408_c0_seq1,	comp323235_c0_seq1,comp297323_c0_seq1,comp38067_c0_seq1,comp6603_c0_seq1,comp52694_c0_seq2,comp13978_c0_seq1,comp59580_c0_seq1,comp284823_c0_seq1,comp199237_c0_seq1,comp56630_c0_seq2,comp64715_c0_seq2,comp270717_c0_seq1,comp62541_c0_seq1,comp44136_c0_seq1,comp228079_c0_seq1,comp147987_c0_seq1,comp57717_c0_seq1,comp86238_c0_seq1,comp49775_c0_seq1,comp45793_c0_seq1,comp27891_c0_seq2,comp365000_c0_s…	comp72270_c0_seq4,comp85812_c0_seq1,comp32273_c0_seq1,comp69041_c0_seq1,comp43887_c0_seq1,comp43720_c0_seq1,comp294946_c0_seq1,comp62669_c0_seq6,comp66015_c0_seq1,comp19543_c0_seq2,comp278751_c0_seq1,comp59868_c0_seq2,comp36943_c0_seq1,comp27511_c0_seq1,comp37857_c0_seq1,comp37235_c0_seq1,comp66896_c0_seq2,comp56394_c0_seq3,comp59178_c0_seq2,comp19488_c0_seq2,comp51223_c0_seq1,comp39141_c0_seq1,c…
3	GO:0007154	cell communication	biological_process	1909	21	comp14633_c0_seq1,comp71814_c0_seq2,comp318531_c0_seq1,comp71573_c0_seq7,comp72317_c0_seq11,comp71398_c0_seq2,comp71211_c0_seq1,comp71142_c0_seq1,comp69450_c0_seq3,comp69684_c0_seq1,comp212713_c0_seq1,comp42126_c0_seq1,comp44103_c0_seq1,comp73024_c0_seq2,comp43891_c0_seq1,comp40956_c0_seq1,comp72895_c0_seq1,comp72787_c0_seq3,comp71040_c0_seq2,comp57022_c0_seq1,comp71996_c0_seq8,	comp22325_c0_seq1,comp73195_c0_seq1,comp144106_c0_seq1,comp72470_c0_seq1,comp28555_c0_seq1,comp70680_c0_seq1,comp71026_c0_seq1,comp214032_c0_seq1,comp39559_c0_seq1,comp22115_c0_seq1,comp33325_c0_seq1,comp18197_c0_seq1,comp73465_c0_seq9,comp56278_c0_seq2,comp34230_c0_seq2,comp154252_c0_seq1,comp14373_c0_seq1,comp64973_c0_seq1,comp32797_c0_seq1,comp135632_c0_seq1,comp5943_c0_seq1,comp137855_c0_seq1…	comp59178_c0_seq2,comp45491_c0_seq1,comp55348_c0_seq1,comp72417_c0_seq9,comp426071_c0_seq1,comp108388_c0_seq1,comp70616_c0_seq1,comp59170_c0_seq3,comp277234_c0_seq1,comp69273_c0_seq3,comp114872_c0_seq1,comp34094_c0_seq1,comp30811_c0_seq1,comp45627_c0_seq1,comp84885_c0_seq1,comp102389_c0_seq1,comp60465_c0_seq1,comp9237_c0_seq2,comp277850_c0_seq1,comp70101_c0_seq2,comp55099_c0_seq1,comp23068_c0_seq…
7	GO:0009259	ribonucleotide metabolic process	biological_process	1907	0		comp323235_c0_seq1,comp297323_c0_seq1,comp38067_c0_seq1,comp52694_c0_seq2,comp13978_c0_seq1,comp59580_c0_seq1,comp284823_c0_seq1,comp199237_c0_seq1,comp56630_c0_seq2,comp64715_c0_seq2,comp270717_c0_seq1,comp62541_c0_seq1,comp44136_c0_seq1,comp228079_c0_seq1,comp147987_c0_seq1,comp86238_c0_seq1,comp49775_c0_seq1,comp45793_c0_seq1,comp27891_c0_seq2,comp365000_c0_seq1,comp7394_c0_seq1,comp7809_c0_se…	comp59178_c0_seq2,comp51223_c0_seq1,comp19488_c0_seq2,comp39141_c0_seq1,comp25957_c0_seq1,comp17176_c0_seq1,comp68770_c0_seq6,comp218178_c0_seq1,comp60350_c0_seq4,comp22580_c0_seq1,comp11501_c0_seq1,comp24514_c0_seq1,comp233896_c0_seq1,comp161366_c0_seq1,comp69181_c0_seq1,comp280258_c0_seq1,comp209877_c0_seq1,comp67650_c0_seq2,comp102389_c0_seq1,comp57440_c0_seq1,comp48044_c0_seq1,comp45654_c0_se…
8	GO:0009259	ribonucleotide metabolic process	biological_process	1907	0		comp323235_c0_seq1,comp297323_c0_seq1,comp38067_c0_seq1,comp52694_c0_seq2,comp13978_c0_seq1,comp59580_c0_seq1,comp284823_c0_seq1,comp199237_c0_seq1,comp56630_c0_seq2,comp64715_c0_seq2,comp270717_c0_seq1,comp62541_c0_seq1,comp44136_c0_seq1,comp228079_c0_seq1,comp147987_c0_seq1,comp86238_c0_seq1,comp49775_c0_seq1,comp45793_c0_seq1,comp27891_c0_seq2,comp365000_c0_seq1,comp7394_c0_seq1,comp7809_c0_se…	comp59178_c0_seq2,comp51223_c0_seq1,comp19488_c0_seq2,comp39141_c0_seq1,comp25957_c0_seq1,comp17176_c0_seq1,comp68770_c0_seq6,comp218178_c0_seq1,comp60350_c0_seq4,comp22580_c0_seq1,comp11501_c0_seq1,comp24514_c0_seq1,comp233896_c0_seq1,comp161366_c0_seq1,comp69181_c0_seq1,comp280258_c0_seq1,comp209877_c0_seq1,comp67650_c0_seq2,comp102389_c0_seq1,comp57440_c0_seq1,comp48044_c0_seq1,comp45654_c0_se…
9	GO:0009259	ribonucleotide metabolic process	biological_process	1907	0		comp323235_c0_seq1,comp297323_c0_seq1,comp38067_c0_seq1,comp52694_c0_seq2,comp13978_c0_seq1,comp59580_c0_seq1,comp284823_c0_seq1,comp199237_c0_seq1,comp56630_c0_seq2,comp64715_c0_seq2,comp270717_c0_seq1,comp62541_c0_seq1,comp44136_c0_seq1,comp228079_c0_seq1,comp147987_c0_seq1,comp86238_c0_seq1,comp49775_c0_seq1,comp45793_c0_seq1,comp27891_c0_seq2,comp365000_c0_seq1,comp7394_c0_seq1,comp7809_c0_se…	comp59178_c0_seq2,comp51223_c0_seq1,comp19488_c0_seq2,comp39141_c0_seq1,comp25957_c0_seq1,comp17176_c0_seq1,comp68770_c0_seq6,comp218178_c0_seq1,comp60350_c0_seq4,comp22580_c0_seq1,comp11501_c0_seq1,comp24514_c0_seq1,comp233896_c0_seq1,comp161366_c0_seq1,comp69181_c0_seq1,comp280258_c0_seq1,comp209877_c0_seq1,comp67650_c0_seq2,comp102389_c0_seq1,comp57440_c0_seq1,comp48044_c0_seq1,comp45654_c0_se…
7	GO:0009150	purine ribonucleotide metabolic process	biological_process	1881	0		comp323235_c0_seq1,comp297323_c0_seq1,comp38067_c0_seq1,comp52694_c0_seq2,comp13978_c0_seq1,comp59580_c0_seq1,comp284823_c0_seq1,comp199237_c0_seq1,comp56630_c0_seq2,comp64715_c0_seq2,comp270717_c0_seq1,comp62541_c0_seq1,comp44136_c0_seq1,comp228079_c0_seq1,comp147987_c0_seq1,comp86238_c0_seq1,comp49775_c0_seq1,comp45793_c0_seq1,comp27891_c0_seq2,comp365000_c0_seq1,comp7394_c0_seq1,comp7809_c0_se…	comp59094_c0_seq1,comp160426_c0_seq1,comp63079_c0_seq1,comp42111_c0_seq2,comp72691_c0_seq2,comp72011_c0_seq3,comp29403_c0_seq1,comp456319_c0_seq1,comp153813_c0_seq1,comp32170_c0_seq1,comp104380_c0_seq1,comp14618_c0_seq1,comp61414_c0_seq1,comp18235_c0_seq1,comp71913_c0_seq1,comp51980_c0_seq1,comp7972_c0_seq1,comp62389_c0_seq1,comp67063_c0_seq1,comp73519_c1_seq6,comp40364_c0_seq1,comp72737_c0_seq2,…
8	GO:0009150	purine ribonucleotide metabolic process	biological_process	1881	0		comp323235_c0_seq1,comp297323_c0_seq1,comp38067_c0_seq1,comp52694_c0_seq2,comp13978_c0_seq1,comp59580_c0_seq1,comp284823_c0_seq1,comp199237_c0_seq1,comp56630_c0_seq2,comp64715_c0_seq2,comp270717_c0_seq1,comp62541_c0_seq1,comp44136_c0_seq1,comp228079_c0_seq1,comp147987_c0_seq1,comp86238_c0_seq1,comp49775_c0_seq1,comp45793_c0_seq1,comp27891_c0_seq2,comp365000_c0_seq1,comp7394_c0_seq1,comp7809_c0_se…	comp59094_c0_seq1,comp160426_c0_seq1,comp63079_c0_seq1,comp42111_c0_seq2,comp72691_c0_seq2,comp72011_c0_seq3,comp29403_c0_seq1,comp456319_c0_seq1,comp153813_c0_seq1,comp32170_c0_seq1,comp104380_c0_seq1,comp14618_c0_seq1,comp61414_c0_seq1,comp18235_c0_seq1,comp71913_c0_seq1,comp51980_c0_seq1,comp7972_c0_seq1,comp62389_c0_seq1,comp67063_c0_seq1,comp73519_c1_seq6,comp40364_c0_seq1,comp72737_c0_seq2,…
9	GO:0009150	purine ribonucleotide metabolic process	biological_process	1881	0		comp323235_c0_seq1,comp297323_c0_seq1,comp38067_c0_seq1,comp52694_c0_seq2,comp13978_c0_seq1,comp59580_c0_seq1,comp284823_c0_seq1,comp199237_c0_seq1,comp56630_c0_seq2,comp64715_c0_seq2,comp270717_c0_seq1,comp62541_c0_seq1,comp44136_c0_seq1,comp228079_c0_seq1,comp147987_c0_seq1,comp86238_c0_seq1,comp49775_c0_seq1,comp45793_c0_seq1,comp27891_c0_seq2,comp365000_c0_seq1,comp7394_c0_seq1,comp7809_c0_se…	comp59094_c0_seq1,comp160426_c0_seq1,comp63079_c0_seq1,comp42111_c0_seq2,comp72691_c0_seq2,comp72011_c0_seq3,comp29403_c0_seq1,comp456319_c0_seq1,comp153813_c0_seq1,comp32170_c0_seq1,comp104380_c0_seq1,comp14618_c0_seq1,comp61414_c0_seq1,comp18235_c0_seq1,comp71913_c0_seq1,comp51980_c0_seq1,comp7972_c0_seq1,comp62389_c0_seq1,comp67063_c0_seq1,comp73519_c1_seq6,comp40364_c0_seq1,comp72737_c0_seq2,…
10	GO:0009150	purine ribonucleotide metabolic process	biological_process	1881	0		comp323235_c0_seq1,comp297323_c0_seq1,comp38067_c0_seq1,comp52694_c0_seq2,comp13978_c0_seq1,comp59580_c0_seq1,comp284823_c0_seq1,comp199237_c0_seq1,comp56630_c0_seq2,comp64715_c0_seq2,comp270717_c0_seq1,comp62541_c0_seq1,comp44136_c0_seq1,comp228079_c0_seq1,comp147987_c0_seq1,comp86238_c0_seq1,comp49775_c0_seq1,comp45793_c0_seq1,comp27891_c0_seq2,comp365000_c0_seq1,comp7394_c0_seq1,comp7809_c0_se…	comp59094_c0_seq1,comp160426_c0_seq1,comp63079_c0_seq1,comp42111_c0_seq2,comp72691_c0_seq2,comp72011_c0_seq3,comp29403_c0_seq1,comp456319_c0_seq1,comp153813_c0_seq1,comp32170_c0_seq1,comp104380_c0_seq1,comp14618_c0_seq1,comp61414_c0_seq1,comp18235_c0_seq1,comp71913_c0_seq1,comp51980_c0_seq1,comp7972_c0_seq1,comp62389_c0_seq1,comp67063_c0_seq1,comp73519_c1_seq6,comp40364_c0_seq1,comp72737_c0_seq2,…
4	GO:1901136	carbohydrate derivative catabolic process	biological_process	1880	0		comp323235_c0_seq1,comp297323_c0_seq1,comp38067_c0_seq1,comp52694_c0_seq2,comp13978_c0_seq1,comp59580_c0_seq1,comp284823_c0_seq1,comp199237_c0_seq1,comp47578_c0_seq2,comp56630_c0_seq2,comp226962_c0_seq1,comp64715_c0_seq2,comp270717_c0_seq1,comp62541_c0_seq1,comp44136_c0_seq1,comp228079_c0_seq1,comp147987_c0_seq1,comp86238_c0_seq1,comp49775_c0_seq1,comp100141_c0_seq1,comp76768_c0_seq1,comp45793_c0…	comp40558_c0_seq1,comp134086_c0_seq1,comp59094_c0_seq1,comp160426_c0_seq1,comp63079_c0_seq1,comp42111_c0_seq2,comp72691_c0_seq2,comp72011_c0_seq3,comp272999_c0_seq1,comp29403_c0_seq1,comp456319_c0_seq1,comp153813_c0_seq1,comp32170_c0_seq1,comp104380_c0_seq1,comp14618_c0_seq1,comp61414_c0_seq1,comp18235_c0_seq1,comp71913_c0_seq1,comp51980_c0_seq1,comp7972_c0_seq1,comp62389_c0_seq1,comp73519_c1_seq…
5	GO:1901136	carbohydrate derivative catabolic process	biological_process	1880	0		comp323235_c0_seq1,comp297323_c0_seq1,comp38067_c0_seq1,comp52694_c0_seq2,comp13978_c0_seq1,comp59580_c0_seq1,comp284823_c0_seq1,comp199237_c0_seq1,comp47578_c0_seq2,comp56630_c0_seq2,comp226962_c0_seq1,comp64715_c0_seq2,comp270717_c0_seq1,comp62541_c0_seq1,comp44136_c0_seq1,comp228079_c0_seq1,comp147987_c0_seq1,comp86238_c0_seq1,comp49775_c0_seq1,comp100141_c0_seq1,comp76768_c0_seq1,comp45793_c0…	comp40558_c0_seq1,comp134086_c0_seq1,comp59094_c0_seq1,comp160426_c0_seq1,comp63079_c0_seq1,comp42111_c0_seq2,comp72691_c0_seq2,comp72011_c0_seq3,comp272999_c0_seq1,comp29403_c0_seq1,comp456319_c0_seq1,comp153813_c0_seq1,comp32170_c0_seq1,comp104380_c0_seq1,comp14618_c0_seq1,comp61414_c0_seq1,comp18235_c0_seq1,comp71913_c0_seq1,comp51980_c0_seq1,comp7972_c0_seq1,comp62389_c0_seq1,comp73519_c1_seq…
7	GO:0009141	nucleoside triphosphate metabolic process	biological_process	1839	0		comp297323_c0_seq1,comp323235_c0_seq1,comp38067_c0_seq1,comp52694_c0_seq2,comp13978_c0_seq1,comp59580_c0_seq1,comp284823_c0_seq1,comp199237_c0_seq1,comp56630_c0_seq2,comp64715_c0_seq2,comp270717_c0_seq1,comp62541_c0_seq1,comp147987_c0_seq1,comp44136_c0_seq1,comp228079_c0_seq1,comp49775_c0_seq1,comp86238_c0_seq1,comp45793_c0_seq1,comp27891_c0_seq2,comp365000_c0_seq1,comp7394_c0_seq1,comp7809_c0_se…	comp122800_c0_seq1,comp4220_c0_seq1,comp9588_c0_seq1,comp68295_c0_seq1,comp73057_c0_seq3,comp24489_c0_seq1,comp65747_c0_seq2,comp6475_c0_seq1,comp58451_c0_seq1,comp186947_c0_seq1,comp40349_c0_seq2,comp175739_c0_seq1,comp44830_c0_seq1,comp48666_c1_seq1,comp67347_c0_seq2,comp37193_c0_seq1,comp29224_c0_seq1,comp3603_c0_seq1,comp14274_c0_seq1,comp31344_c0_seq1,comp23786_c0_seq1,comp321115_c0_seq1,com…
8	GO:0009141	nucleoside triphosphate metabolic process	biological_process	1839	0		comp297323_c0_seq1,comp323235_c0_seq1,comp38067_c0_seq1,comp52694_c0_seq2,comp13978_c0_seq1,comp59580_c0_seq1,comp284823_c0_seq1,comp199237_c0_seq1,comp56630_c0_seq2,comp64715_c0_seq2,comp270717_c0_seq1,comp62541_c0_seq1,comp147987_c0_seq1,comp44136_c0_seq1,comp228079_c0_seq1,comp49775_c0_seq1,comp86238_c0_seq1,comp45793_c0_seq1,comp27891_c0_seq2,comp365000_c0_seq1,comp7394_c0_seq1,comp7809_c0_se…	comp122800_c0_seq1,comp4220_c0_seq1,comp9588_c0_seq1,comp68295_c0_seq1,comp73057_c0_seq3,comp24489_c0_seq1,comp65747_c0_seq2,comp6475_c0_seq1,comp58451_c0_seq1,comp186947_c0_seq1,comp40349_c0_seq2,comp175739_c0_seq1,comp44830_c0_seq1,comp48666_c1_seq1,comp67347_c0_seq2,comp37193_c0_seq1,comp29224_c0_seq1,comp3603_c0_seq1,comp14274_c0_seq1,comp31344_c0_seq1,comp23786_c0_seq1,comp321115_c0_seq1,com…
9	GO:0009141	nucleoside triphosphate metabolic process	biological_process	1839	0		comp297323_c0_seq1,comp323235_c0_seq1,comp38067_c0_seq1,comp52694_c0_seq2,comp13978_c0_seq1,comp59580_c0_seq1,comp284823_c0_seq1,comp199237_c0_seq1,comp56630_c0_seq2,comp64715_c0_seq2,comp270717_c0_seq1,comp62541_c0_seq1,comp147987_c0_seq1,comp44136_c0_seq1,comp228079_c0_seq1,comp49775_c0_seq1,comp86238_c0_seq1,comp45793_c0_seq1,comp27891_c0_seq2,comp365000_c0_seq1,comp7394_c0_seq1,comp7809_c0_se…	comp122800_c0_seq1,comp4220_c0_seq1,comp9588_c0_seq1,comp68295_c0_seq1,comp73057_c0_seq3,comp24489_c0_seq1,comp65747_c0_seq2,comp6475_c0_seq1,comp58451_c0_seq1,comp186947_c0_seq1,comp40349_c0_seq2,comp175739_c0_seq1,comp44830_c0_seq1,comp48666_c1_seq1,comp67347_c0_seq2,comp37193_c0_seq1,comp29224_c0_seq1,comp3603_c0_seq1,comp14274_c0_seq1,comp31344_c0_seq1,comp23786_c0_seq1,comp321115_c0_seq1,com…
4	GO:0005975	carbohydrate metabolic process	biological_process	1829	933	comp63122_c0_seq1,comp33142_c0_seq1,comp68591_c0_seq1,comp48572_c0_seq2,comp226962_c0_seq1,comp72962_c1_seq3,comp49839_c0_seq1,comp61587_c0_seq1,comp23657_c0_seq1,comp48426_c0_seq1,comp61693_c0_seq8,comp228691_c0_seq1,comp100141_c0_seq1,comp15854_c0_seq1,comp76768_c0_seq1,comp25709_c0_seq1,comp59107_c0_seq2,comp157757_c0_seq1,comp32434_c0_seq1,comp61131_c0_seq1,comp48904_c0_seq1,comp63655_c0_seq1…	comp63122_c0_seq1,comp33142_c0_seq1,comp318049_c0_seq1,comp12221_c0_seq1,comp48572_c0_seq2,comp226962_c0_seq1,comp72962_c1_seq3,comp42061_c0_seq1,comp49839_c0_seq1,comp61587_c0_seq1,comp23657_c0_seq1,comp65323_c0_seq3,comp61693_c0_seq8,comp100141_c0_seq1,comp76768_c0_seq1,comp25709_c0_seq1,comp62879_c0_seq2,comp62784_c0_seq3,comp64276_c0_seq2,comp235680_c0_seq1,comp25475_c0_seq1,comp61131_c0_seq1…	comp64430_c0_seq2,comp36655_c0_seq1,comp51623_c0_seq1,comp220343_c0_seq1,comp360_c0_seq1,comp63016_c0_seq1,comp130377_c0_seq1,comp59703_c0_seq1,comp47967_c0_seq1,comp45953_c0_seq1,comp50937_c0_seq1,comp174572_c0_seq1,comp4685_c0_seq1,comp43341_c0_seq1,comp64996_c0_seq5,comp29568_c0_seq1,comp72130_c0_seq12,comp208860_c0_seq1,comp65612_c0_seq2,comp181941_c0_seq1,comp51329_c0_seq2,comp68351_c0_seq1,…
7	GO:0009144	purine nucleoside triphosphate metabolic process	biological_process	1828	0		comp297323_c0_seq1,comp323235_c0_seq1,comp38067_c0_seq1,comp52694_c0_seq2,comp13978_c0_seq1,comp59580_c0_seq1,comp284823_c0_seq1,comp199237_c0_seq1,comp56630_c0_seq2,comp64715_c0_seq2,comp270717_c0_seq1,comp62541_c0_seq1,comp147987_c0_seq1,comp44136_c0_seq1,comp228079_c0_seq1,comp49775_c0_seq1,comp86238_c0_seq1,comp45793_c0_seq1,comp27891_c0_seq2,comp365000_c0_seq1,comp7394_c0_seq1,comp7809_c0_se…	comp175739_c0_seq1,comp44830_c0_seq1,comp48666_c1_seq1,comp67347_c0_seq2,comp37193_c0_seq1,comp29224_c0_seq1,comp3603_c0_seq1,comp14274_c0_seq1,comp31344_c0_seq1,comp23786_c0_seq1,comp321115_c0_seq1,comp44005_c0_seq1,comp71972_c0_seq2,comp68650_c0_seq1,comp16954_c0_seq1,comp30947_c0_seq1,comp39234_c0_seq1,comp31196_c0_seq1,comp50853_c0_seq1,comp203320_c0_seq1,comp47061_c0_seq1,comp51666_c0_seq2,c…
8	GO:0009199	ribonucleoside triphosphate metabolic process	biological_process	1828	0		comp323235_c0_seq1,comp297323_c0_seq1,comp38067_c0_seq1,comp52694_c0_seq2,comp13978_c0_seq1,comp59580_c0_seq1,comp284823_c0_seq1,comp199237_c0_seq1,comp56630_c0_seq2,comp64715_c0_seq2,comp270717_c0_seq1,comp62541_c0_seq1,comp44136_c0_seq1,comp228079_c0_seq1,comp147987_c0_seq1,comp86238_c0_seq1,comp49775_c0_seq1,comp45793_c0_seq1,comp27891_c0_seq2,comp365000_c0_seq1,comp7394_c0_seq1,comp7809_c0_se…	comp175739_c0_seq1,comp48666_c1_seq1,comp44830_c0_seq1,comp67347_c0_seq2,comp37193_c0_seq1,comp3603_c0_seq1,comp29224_c0_seq1,comp31344_c0_seq1,comp14274_c0_seq1,comp23786_c0_seq1,comp321115_c0_seq1,comp44005_c0_seq1,comp68650_c0_seq1,comp71972_c0_seq2,comp16954_c0_seq1,comp39234_c0_seq1,comp30947_c0_seq1,comp31196_c0_seq1,comp50853_c0_seq1,comp51666_c0_seq2,comp203320_c0_seq1,comp47061_c0_seq1,c…
8	GO:0009144	purine nucleoside triphosphate metabolic process	biological_process	1828	0		comp297323_c0_seq1,comp323235_c0_seq1,comp38067_c0_seq1,comp52694_c0_seq2,comp13978_c0_seq1,comp59580_c0_seq1,comp284823_c0_seq1,comp199237_c0_seq1,comp56630_c0_seq2,comp64715_c0_seq2,comp270717_c0_seq1,comp62541_c0_seq1,comp147987_c0_seq1,comp44136_c0_seq1,comp228079_c0_seq1,comp49775_c0_seq1,comp86238_c0_seq1,comp45793_c0_seq1,comp27891_c0_seq2,comp365000_c0_seq1,comp7394_c0_seq1,comp7809_c0_se…	comp175739_c0_seq1,comp44830_c0_seq1,comp48666_c1_seq1,comp67347_c0_seq2,comp37193_c0_seq1,comp29224_c0_seq1,comp3603_c0_seq1,comp14274_c0_seq1,comp31344_c0_seq1,comp23786_c0_seq1,comp321115_c0_seq1,comp44005_c0_seq1,comp71972_c0_seq2,comp68650_c0_seq1,comp16954_c0_seq1,comp30947_c0_seq1,comp39234_c0_seq1,comp31196_c0_seq1,comp50853_c0_seq1,comp203320_c0_seq1,comp47061_c0_seq1,comp51666_c0_seq2,c…
8	GO:0009205	purine ribonucleoside triphosphate metabolic process	biological_process	1828	0		comp323235_c0_seq1,comp297323_c0_seq1,comp38067_c0_seq1,comp52694_c0_seq2,comp13978_c0_seq1,comp59580_c0_seq1,comp284823_c0_seq1,comp199237_c0_seq1,comp56630_c0_seq2,comp64715_c0_seq2,comp270717_c0_seq1,comp62541_c0_seq1,comp44136_c0_seq1,comp228079_c0_seq1,comp147987_c0_seq1,comp86238_c0_seq1,comp49775_c0_seq1,comp45793_c0_seq1,comp27891_c0_seq2,comp365000_c0_seq1,comp7394_c0_seq1,comp7809_c0_se…	comp175739_c0_seq1,comp48666_c1_seq1,comp44830_c0_seq1,comp67347_c0_seq2,comp37193_c0_seq1,comp3603_c0_seq1,comp29224_c0_seq1,comp31344_c0_seq1,comp14274_c0_seq1,comp23786_c0_seq1,comp321115_c0_seq1,comp44005_c0_seq1,comp68650_c0_seq1,comp71972_c0_seq2,comp16954_c0_seq1,comp39234_c0_seq1,comp30947_c0_seq1,comp31196_c0_seq1,comp50853_c0_seq1,comp51666_c0_seq2,comp203320_c0_seq1,comp47061_c0_seq1,c…
9	GO:0009199	ribonucleoside triphosphate metabolic process	biological_process	1828	0		comp323235_c0_seq1,comp297323_c0_seq1,comp38067_c0_seq1,comp52694_c0_seq2,comp13978_c0_seq1,comp59580_c0_seq1,comp284823_c0_seq1,comp199237_c0_seq1,comp56630_c0_seq2,comp64715_c0_seq2,comp270717_c0_seq1,comp62541_c0_seq1,comp44136_c0_seq1,comp228079_c0_seq1,comp147987_c0_seq1,comp86238_c0_seq1,comp49775_c0_seq1,comp45793_c0_seq1,comp27891_c0_seq2,comp365000_c0_seq1,comp7394_c0_seq1,comp7809_c0_se…	comp175739_c0_seq1,comp48666_c1_seq1,comp44830_c0_seq1,comp67347_c0_seq2,comp37193_c0_seq1,comp3603_c0_seq1,comp29224_c0_seq1,comp31344_c0_seq1,comp14274_c0_seq1,comp23786_c0_seq1,comp321115_c0_seq1,comp44005_c0_seq1,comp68650_c0_seq1,comp71972_c0_seq2,comp16954_c0_seq1,comp39234_c0_seq1,comp30947_c0_seq1,comp31196_c0_seq1,comp50853_c0_seq1,comp51666_c0_seq2,comp203320_c0_seq1,comp47061_c0_seq1,c…
9	GO:0009144	purine nucleoside triphosphate metabolic process	biological_process	1828	0		comp297323_c0_seq1,comp323235_c0_seq1,comp38067_c0_seq1,comp52694_c0_seq2,comp13978_c0_seq1,comp59580_c0_seq1,comp284823_c0_seq1,comp199237_c0_seq1,comp56630_c0_seq2,comp64715_c0_seq2,comp270717_c0_seq1,comp62541_c0_seq1,comp147987_c0_seq1,comp44136_c0_seq1,comp228079_c0_seq1,comp49775_c0_seq1,comp86238_c0_seq1,comp45793_c0_seq1,comp27891_c0_seq2,comp365000_c0_seq1,comp7394_c0_seq1,comp7809_c0_se…	comp175739_c0_seq1,comp44830_c0_seq1,comp48666_c1_seq1,comp67347_c0_seq2,comp37193_c0_seq1,comp29224_c0_seq1,comp3603_c0_seq1,comp14274_c0_seq1,comp31344_c0_seq1,comp23786_c0_seq1,comp321115_c0_seq1,comp44005_c0_seq1,comp71972_c0_seq2,comp68650_c0_seq1,comp16954_c0_seq1,comp30947_c0_seq1,comp39234_c0_seq1,comp31196_c0_seq1,comp50853_c0_seq1,comp203320_c0_seq1,comp47061_c0_seq1,comp51666_c0_seq2,c…
9	GO:0009205	purine ribonucleoside triphosphate metabolic process	biological_process	1828	0		comp323235_c0_seq1,comp297323_c0_seq1,comp38067_c0_seq1,comp52694_c0_seq2,comp13978_c0_seq1,comp59580_c0_seq1,comp284823_c0_seq1,comp199237_c0_seq1,comp56630_c0_seq2,comp64715_c0_seq2,comp270717_c0_seq1,comp62541_c0_seq1,comp44136_c0_seq1,comp228079_c0_seq1,comp147987_c0_seq1,comp86238_c0_seq1,comp49775_c0_seq1,comp45793_c0_seq1,comp27891_c0_seq2,comp365000_c0_seq1,comp7394_c0_seq1,comp7809_c0_se…	comp175739_c0_seq1,comp48666_c1_seq1,comp44830_c0_seq1,comp67347_c0_seq2,comp37193_c0_seq1,comp3603_c0_seq1,comp29224_c0_seq1,comp31344_c0_seq1,comp14274_c0_seq1,comp23786_c0_seq1,comp321115_c0_seq1,comp44005_c0_seq1,comp68650_c0_seq1,comp71972_c0_seq2,comp16954_c0_seq1,comp39234_c0_seq1,comp30947_c0_seq1,comp31196_c0_seq1,comp50853_c0_seq1,comp51666_c0_seq2,comp203320_c0_seq1,comp47061_c0_seq1,c…
10	GO:0009199	ribonucleoside triphosphate metabolic process	biological_process	1828	0		comp323235_c0_seq1,comp297323_c0_seq1,comp38067_c0_seq1,comp52694_c0_seq2,comp13978_c0_seq1,comp59580_c0_seq1,comp284823_c0_seq1,comp199237_c0_seq1,comp56630_c0_seq2,comp64715_c0_seq2,comp270717_c0_seq1,comp62541_c0_seq1,comp44136_c0_seq1,comp228079_c0_seq1,comp147987_c0_seq1,comp86238_c0_seq1,comp49775_c0_seq1,comp45793_c0_seq1,comp27891_c0_seq2,comp365000_c0_seq1,comp7394_c0_seq1,comp7809_c0_se…	comp175739_c0_seq1,comp48666_c1_seq1,comp44830_c0_seq1,comp67347_c0_seq2,comp37193_c0_seq1,comp3603_c0_seq1,comp29224_c0_seq1,comp31344_c0_seq1,comp14274_c0_seq1,comp23786_c0_seq1,comp321115_c0_seq1,comp44005_c0_seq1,comp68650_c0_seq1,comp71972_c0_seq2,comp16954_c0_seq1,comp39234_c0_seq1,comp30947_c0_seq1,comp31196_c0_seq1,comp50853_c0_seq1,comp51666_c0_seq2,comp203320_c0_seq1,comp47061_c0_seq1,c…
10	GO:0009144	purine nucleoside triphosphate metabolic process	biological_process	1828	0		comp297323_c0_seq1,comp323235_c0_seq1,comp38067_c0_seq1,comp52694_c0_seq2,comp13978_c0_seq1,comp59580_c0_seq1,comp284823_c0_seq1,comp199237_c0_seq1,comp56630_c0_seq2,comp64715_c0_seq2,comp270717_c0_seq1,comp62541_c0_seq1,comp147987_c0_seq1,comp44136_c0_seq1,comp228079_c0_seq1,comp49775_c0_seq1,comp86238_c0_seq1,comp45793_c0_seq1,comp27891_c0_seq2,comp365000_c0_seq1,comp7394_c0_seq1,comp7809_c0_se…	comp175739_c0_seq1,comp44830_c0_seq1,comp48666_c1_seq1,comp67347_c0_seq2,comp37193_c0_seq1,comp29224_c0_seq1,comp3603_c0_seq1,comp14274_c0_seq1,comp31344_c0_seq1,comp23786_c0_seq1,comp321115_c0_seq1,comp44005_c0_seq1,comp71972_c0_seq2,comp68650_c0_seq1,comp16954_c0_seq1,comp30947_c0_seq1,comp39234_c0_seq1,comp31196_c0_seq1,comp50853_c0_seq1,comp203320_c0_seq1,comp47061_c0_seq1,comp51666_c0_seq2,c…
10	GO:0009205	purine ribonucleoside triphosphate metabolic process	biological_process	1828	0		comp323235_c0_seq1,comp297323_c0_seq1,comp38067_c0_seq1,comp52694_c0_seq2,comp13978_c0_seq1,comp59580_c0_seq1,comp284823_c0_seq1,comp199237_c0_seq1,comp56630_c0_seq2,comp64715_c0_seq2,comp270717_c0_seq1,comp62541_c0_seq1,comp44136_c0_seq1,comp228079_c0_seq1,comp147987_c0_seq1,comp86238_c0_seq1,comp49775_c0_seq1,comp45793_c0_seq1,comp27891_c0_seq2,comp365000_c0_seq1,comp7394_c0_seq1,comp7809_c0_se…	comp175739_c0_seq1,comp48666_c1_seq1,comp44830_c0_seq1,comp67347_c0_seq2,comp37193_c0_seq1,comp3603_c0_seq1,comp29224_c0_seq1,comp31344_c0_seq1,comp14274_c0_seq1,comp23786_c0_seq1,comp321115_c0_seq1,comp44005_c0_seq1,comp68650_c0_seq1,comp71972_c0_seq2,comp16954_c0_seq1,comp39234_c0_seq1,comp30947_c0_seq1,comp31196_c0_seq1,comp50853_c0_seq1,comp51666_c0_seq2,comp203320_c0_seq1,comp47061_c0_seq1,c…
5	GO:0046700	heterocycle catabolic process	biological_process	1823	0		comp323235_c0_seq1,comp297323_c0_seq1,comp38067_c0_seq1,comp52694_c0_seq2,comp13978_c0_seq1,comp59580_c0_seq1,comp284823_c0_seq1,comp199237_c0_seq1,comp56630_c0_seq2,comp64715_c0_seq2,comp270717_c0_seq1,comp62541_c0_seq1,comp44136_c0_seq1,comp228079_c0_seq1,comp147987_c0_seq1,comp71775_c0_seq2,comp86238_c0_seq1,comp49775_c0_seq1,comp45793_c0_seq1,comp27891_c0_seq2,comp365000_c0_seq1,comp7394_c0_s…	comp37193_c0_seq1,comp3603_c0_seq1,comp29224_c0_seq1,comp31344_c0_seq1,comp14274_c0_seq1,comp23786_c0_seq1,comp321115_c0_seq1,comp44005_c0_seq1,comp68650_c0_seq1,comp71972_c0_seq2,comp16954_c0_seq1,comp39234_c0_seq1,comp30947_c0_seq1,comp31196_c0_seq1,comp50853_c0_seq1,comp51666_c0_seq2,comp203320_c0_seq1,comp3742_c0_seq1,comp56780_c1_seq6,comp293483_c0_seq1,comp46833_c0_seq2,comp51633_c0_seq1,co…
5	GO:0044270	cellular nitrogen compound catabolic process	biological_process	1822	0		comp323235_c0_seq1,comp297323_c0_seq1,comp38067_c0_seq1,comp52694_c0_seq2,comp13978_c0_seq1,comp59580_c0_seq1,comp284823_c0_seq1,comp199237_c0_seq1,comp56630_c0_seq2,comp64715_c0_seq2,comp270717_c0_seq1,comp62541_c0_seq1,comp44136_c0_seq1,comp228079_c0_seq1,comp147987_c0_seq1,comp71775_c0_seq2,comp86238_c0_seq1,comp49775_c0_seq1,comp45793_c0_seq1,comp27891_c0_seq2,comp365000_c0_seq1,comp7394_c0_s…	comp3603_c0_seq1,comp29224_c0_seq1,comp31344_c0_seq1,comp14274_c0_seq1,comp23786_c0_seq1,comp321115_c0_seq1,comp44005_c0_seq1,comp68650_c0_seq1,comp71972_c0_seq2,comp16954_c0_seq1,comp39234_c0_seq1,comp30947_c0_seq1,comp31196_c0_seq1,comp50853_c0_seq1,comp51666_c0_seq2,comp203320_c0_seq1,comp3742_c0_seq1,comp56780_c1_seq6,comp293483_c0_seq1,comp46833_c0_seq2,comp51633_c0_seq1,comp963_c0_seq1,comp…
5	GO:0034655	nucleobase-containing compound catabolic process	biological_process	1799	0		comp323235_c0_seq1,comp297323_c0_seq1,comp38067_c0_seq1,comp52694_c0_seq2,comp13978_c0_seq1,comp59580_c0_seq1,comp284823_c0_seq1,comp199237_c0_seq1,comp56630_c0_seq2,comp64715_c0_seq2,comp270717_c0_seq1,comp62541_c0_seq1,comp44136_c0_seq1,comp228079_c0_seq1,comp147987_c0_seq1,comp86238_c0_seq1,comp49775_c0_seq1,comp45793_c0_seq1,comp27891_c0_seq2,comp365000_c0_seq1,comp7394_c0_seq1,comp7809_c0_se…
6	GO:0034655	nucleobase-containing compound catabolic process	biological_process	1799	0		comp323235_c0_seq1,comp297323_c0_seq1,comp38067_c0_seq1,comp52694_c0_seq2,comp13978_c0_seq1,comp59580_c0_seq1,comp284823_c0_seq1,comp199237_c0_seq1,comp56630_c0_seq2,comp64715_c0_seq2,comp270717_c0_seq1,comp62541_c0_seq1,comp44136_c0_seq1,comp228079_c0_seq1,comp147987_c0_seq1,comp86238_c0_seq1,comp49775_c0_seq1,comp45793_c0_seq1,comp27891_c0_seq2,comp365000_c0_seq1,comp7394_c0_seq1,comp7809_c0_se…
6	GO:0072523	purine-containing compound catabolic process	biological_process	1793	0		comp323235_c0_seq1,comp297323_c0_seq1,comp38067_c0_seq1,comp52694_c0_seq2,comp13978_c0_seq1,comp59580_c0_seq1,comp284823_c0_seq1,comp199237_c0_seq1,comp56630_c0_seq2,comp64715_c0_seq2,comp270717_c0_seq1,comp62541_c0_seq1,comp44136_c0_seq1,comp228079_c0_seq1,comp147987_c0_seq1,comp86238_c0_seq1,comp49775_c0_seq1,comp45793_c0_seq1,comp27891_c0_seq2,comp365000_c0_seq1,comp7394_c0_seq1,comp7809_c0_se…
5	GO:0009261	ribonucleotide catabolic process	biological_process	1790	0		comp297323_c0_seq1,comp323235_c0_seq1,comp38067_c0_seq1,comp52694_c0_seq2,comp13978_c0_seq1,comp59580_c0_seq1,comp284823_c0_seq1,comp199237_c0_seq1,comp56630_c0_seq2,comp64715_c0_seq2,comp270717_c0_seq1,comp62541_c0_seq1,comp147987_c0_seq1,comp44136_c0_seq1,comp228079_c0_seq1,comp49775_c0_seq1,comp86238_c0_seq1,comp45793_c0_seq1,comp27891_c0_seq2,comp365000_c0_seq1,comp7394_c0_seq1,comp7809_c0_se…
6	GO:0009166	nucleotide catabolic process	biological_process	1790	0		comp297323_c0_seq1,comp323235_c0_seq1,comp38067_c0_seq1,comp52694_c0_seq2,comp13978_c0_seq1,comp59580_c0_seq1,comp284823_c0_seq1,comp199237_c0_seq1,comp56630_c0_seq2,comp64715_c0_seq2,comp270717_c0_seq1,comp62541_c0_seq1,comp147987_c0_seq1,comp44136_c0_seq1,comp228079_c0_seq1,comp49775_c0_seq1,comp86238_c0_seq1,comp45793_c0_seq1,comp27891_c0_seq2,comp365000_c0_seq1,comp7394_c0_seq1,comp7809_c0_se…
6	GO:0009261	ribonucleotide catabolic process	biological_process	1790	0		comp297323_c0_seq1,comp323235_c0_seq1,comp38067_c0_seq1,comp52694_c0_seq2,comp13978_c0_seq1,comp59580_c0_seq1,comp284823_c0_seq1,comp199237_c0_seq1,comp56630_c0_seq2,comp64715_c0_seq2,comp270717_c0_seq1,comp62541_c0_seq1,comp147987_c0_seq1,comp44136_c0_seq1,comp228079_c0_seq1,comp49775_c0_seq1,comp86238_c0_seq1,comp45793_c0_seq1,comp27891_c0_seq2,comp365000_c0_seq1,comp7394_c0_seq1,comp7809_c0_se…
6	GO:0009154	purine ribonucleotide catabolic process	biological_process	1790	0		comp297323_c0_seq1,comp323235_c0_seq1,comp38067_c0_seq1,comp52694_c0_seq2,comp13978_c0_seq1,comp59580_c0_seq1,comp284823_c0_seq1,comp199237_c0_seq1,comp56630_c0_seq2,comp64715_c0_seq2,comp270717_c0_seq1,comp62541_c0_seq1,comp147987_c0_seq1,comp44136_c0_seq1,comp228079_c0_seq1,comp49775_c0_seq1,comp86238_c0_seq1,comp45793_c0_seq1,comp27891_c0_seq2,comp365000_c0_seq1,comp7394_c0_seq1,comp7809_c0_se…
7	GO:0009166	nucleotide catabolic process	biological_process	1790	0		comp297323_c0_seq1,comp323235_c0_seq1,comp38067_c0_seq1,comp52694_c0_seq2,comp13978_c0_seq1,comp59580_c0_seq1,comp284823_c0_seq1,comp199237_c0_seq1,comp56630_c0_seq2,comp64715_c0_seq2,comp270717_c0_seq1,comp62541_c0_seq1,comp147987_c0_seq1,comp44136_c0_seq1,comp228079_c0_seq1,comp49775_c0_seq1,comp86238_c0_seq1,comp45793_c0_seq1,comp27891_c0_seq2,comp365000_c0_seq1,comp7394_c0_seq1,comp7809_c0_se…
7	GO:0009261	ribonucleotide catabolic process	biological_process	1790	0		comp297323_c0_seq1,comp323235_c0_seq1,comp38067_c0_seq1,comp52694_c0_seq2,comp13978_c0_seq1,comp59580_c0_seq1,comp284823_c0_seq1,comp199237_c0_seq1,comp56630_c0_seq2,comp64715_c0_seq2,comp270717_c0_seq1,comp62541_c0_seq1,comp147987_c0_seq1,comp44136_c0_seq1,comp228079_c0_seq1,comp49775_c0_seq1,comp86238_c0_seq1,comp45793_c0_seq1,comp27891_c0_seq2,comp365000_c0_seq1,comp7394_c0_seq1,comp7809_c0_se…
7	GO:0009154	purine ribonucleotide catabolic process	biological_process	1790	0		comp297323_c0_seq1,comp323235_c0_seq1,comp38067_c0_seq1,comp52694_c0_seq2,comp13978_c0_seq1,comp59580_c0_seq1,comp284823_c0_seq1,comp199237_c0_seq1,comp56630_c0_seq2,comp64715_c0_seq2,comp270717_c0_seq1,comp62541_c0_seq1,comp147987_c0_seq1,comp44136_c0_seq1,comp228079_c0_seq1,comp49775_c0_seq1,comp86238_c0_seq1,comp45793_c0_seq1,comp27891_c0_seq2,comp365000_c0_seq1,comp7394_c0_seq1,comp7809_c0_se…
7	GO:0006195	purine nucleotide catabolic process	biological_process	1790	0		comp323235_c0_seq1,comp297323_c0_seq1,comp38067_c0_seq1,comp52694_c0_seq2,comp13978_c0_seq1,comp59580_c0_seq1,comp284823_c0_seq1,comp199237_c0_seq1,comp56630_c0_seq2,comp64715_c0_seq2,comp270717_c0_seq1,comp62541_c0_seq1,comp44136_c0_seq1,comp228079_c0_seq1,comp147987_c0_seq1,comp86238_c0_seq1,comp49775_c0_seq1,comp45793_c0_seq1,comp27891_c0_seq2,comp365000_c0_seq1,comp7394_c0_seq1,comp7809_c0_se…
8	GO:0009166	nucleotide catabolic process	biological_process	1790	0		comp297323_c0_seq1,comp323235_c0_seq1,comp38067_c0_seq1,comp52694_c0_seq2,comp13978_c0_seq1,comp59580_c0_seq1,comp284823_c0_seq1,comp199237_c0_seq1,comp56630_c0_seq2,comp64715_c0_seq2,comp270717_c0_seq1,comp62541_c0_seq1,comp147987_c0_seq1,comp44136_c0_seq1,comp228079_c0_seq1,comp49775_c0_seq1,comp86238_c0_seq1,comp45793_c0_seq1,comp27891_c0_seq2,comp365000_c0_seq1,comp7394_c0_seq1,comp7809_c0_se…
8	GO:0009261	ribonucleotide catabolic process	biological_process	1790	0		comp297323_c0_seq1,comp323235_c0_seq1,comp38067_c0_seq1,comp52694_c0_seq2,comp13978_c0_seq1,comp59580_c0_seq1,comp284823_c0_seq1,comp199237_c0_seq1,comp56630_c0_seq2,comp64715_c0_seq2,comp270717_c0_seq1,comp62541_c0_seq1,comp147987_c0_seq1,comp44136_c0_seq1,comp228079_c0_seq1,comp49775_c0_seq1,comp86238_c0_seq1,comp45793_c0_seq1,comp27891_c0_seq2,comp365000_c0_seq1,comp7394_c0_seq1,comp7809_c0_se…
8	GO:0009154	purine ribonucleotide catabolic process	biological_process	1790	0		comp297323_c0_seq1,comp323235_c0_seq1,comp38067_c0_seq1,comp52694_c0_seq2,comp13978_c0_seq1,comp59580_c0_seq1,comp284823_c0_seq1,comp199237_c0_seq1,comp56630_c0_seq2,comp64715_c0_seq2,comp270717_c0_seq1,comp62541_c0_seq1,comp147987_c0_seq1,comp44136_c0_seq1,comp228079_c0_seq1,comp49775_c0_seq1,comp86238_c0_seq1,comp45793_c0_seq1,comp27891_c0_seq2,comp365000_c0_seq1,comp7394_c0_seq1,comp7809_c0_se…
8	GO:0006195	purine nucleotide catabolic process	biological_process	1790	0		comp323235_c0_seq1,comp297323_c0_seq1,comp38067_c0_seq1,comp52694_c0_seq2,comp13978_c0_seq1,comp59580_c0_seq1,comp284823_c0_seq1,comp199237_c0_seq1,comp56630_c0_seq2,comp64715_c0_seq2,comp270717_c0_seq1,comp62541_c0_seq1,comp44136_c0_seq1,comp228079_c0_seq1,comp147987_c0_seq1,comp86238_c0_seq1,comp49775_c0_seq1,comp45793_c0_seq1,comp27891_c0_seq2,comp365000_c0_seq1,comp7394_c0_seq1,comp7809_c0_se…
9	GO:0009166	nucleotide catabolic process	biological_process	1790	0		comp297323_c0_seq1,comp323235_c0_seq1,comp38067_c0_seq1,comp52694_c0_seq2,comp13978_c0_seq1,comp59580_c0_seq1,comp284823_c0_seq1,comp199237_c0_seq1,comp56630_c0_seq2,comp64715_c0_seq2,comp270717_c0_seq1,comp62541_c0_seq1,comp147987_c0_seq1,comp44136_c0_seq1,comp228079_c0_seq1,comp49775_c0_seq1,comp86238_c0_seq1,comp45793_c0_seq1,comp27891_c0_seq2,comp365000_c0_seq1,comp7394_c0_seq1,comp7809_c0_se…
9	GO:0009261	ribonucleotide catabolic process	biological_process	1790	0		comp297323_c0_seq1,comp323235_c0_seq1,comp38067_c0_seq1,comp52694_c0_seq2,comp13978_c0_seq1,comp59580_c0_seq1,comp284823_c0_seq1,comp199237_c0_seq1,comp56630_c0_seq2,comp64715_c0_seq2,comp270717_c0_seq1,comp62541_c0_seq1,comp147987_c0_seq1,comp44136_c0_seq1,comp228079_c0_seq1,comp49775_c0_seq1,comp86238_c0_seq1,comp45793_c0_seq1,comp27891_c0_seq2,comp365000_c0_seq1,comp7394_c0_seq1,comp7809_c0_se…
9	GO:0009154	purine ribonucleotide catabolic process	biological_process	1790	0		comp297323_c0_seq1,comp323235_c0_seq1,comp38067_c0_seq1,comp52694_c0_seq2,comp13978_c0_seq1,comp59580_c0_seq1,comp284823_c0_seq1,comp199237_c0_seq1,comp56630_c0_seq2,comp64715_c0_seq2,comp270717_c0_seq1,comp62541_c0_seq1,comp147987_c0_seq1,comp44136_c0_seq1,comp228079_c0_seq1,comp49775_c0_seq1,comp86238_c0_seq1,comp45793_c0_seq1,comp27891_c0_seq2,comp365000_c0_seq1,comp7394_c0_seq1,comp7809_c0_se…
9	GO:0006195	purine nucleotide catabolic process	biological_process	1790	0		comp323235_c0_seq1,comp297323_c0_seq1,comp38067_c0_seq1,comp52694_c0_seq2,comp13978_c0_seq1,comp59580_c0_seq1,comp284823_c0_seq1,comp199237_c0_seq1,comp56630_c0_seq2,comp64715_c0_seq2,comp270717_c0_seq1,comp62541_c0_seq1,comp44136_c0_seq1,comp228079_c0_seq1,comp147987_c0_seq1,comp86238_c0_seq1,comp49775_c0_seq1,comp45793_c0_seq1,comp27891_c0_seq2,comp365000_c0_seq1,comp7394_c0_seq1,comp7809_c0_se…
10	GO:0009261	ribonucleotide catabolic process	biological_process	1790	0		comp297323_c0_seq1,comp323235_c0_seq1,comp38067_c0_seq1,comp52694_c0_seq2,comp13978_c0_seq1,comp59580_c0_seq1,comp284823_c0_seq1,comp199237_c0_seq1,comp56630_c0_seq2,comp64715_c0_seq2,comp270717_c0_seq1,comp62541_c0_seq1,comp147987_c0_seq1,comp44136_c0_seq1,comp228079_c0_seq1,comp49775_c0_seq1,comp86238_c0_seq1,comp45793_c0_seq1,comp27891_c0_seq2,comp365000_c0_seq1,comp7394_c0_seq1,comp7809_c0_se…
10	GO:0009154	purine ribonucleotide catabolic process	biological_process	1790	0		comp297323_c0_seq1,comp323235_c0_seq1,comp38067_c0_seq1,comp52694_c0_seq2,comp13978_c0_seq1,comp59580_c0_seq1,comp284823_c0_seq1,comp199237_c0_seq1,comp56630_c0_seq2,comp64715_c0_seq2,comp270717_c0_seq1,comp62541_c0_seq1,comp147987_c0_seq1,comp44136_c0_seq1,comp228079_c0_seq1,comp49775_c0_seq1,comp86238_c0_seq1,comp45793_c0_seq1,comp27891_c0_seq2,comp365000_c0_seq1,comp7394_c0_seq1,comp7809_c0_se…
10	GO:0006195	purine nucleotide catabolic process	biological_process	1790	0		comp323235_c0_seq1,comp297323_c0_seq1,comp38067_c0_seq1,comp52694_c0_seq2,comp13978_c0_seq1,comp59580_c0_seq1,comp284823_c0_seq1,comp199237_c0_seq1,comp56630_c0_seq2,comp64715_c0_seq2,comp270717_c0_seq1,comp62541_c0_seq1,comp44136_c0_seq1,comp228079_c0_seq1,comp147987_c0_seq1,comp86238_c0_seq1,comp49775_c0_seq1,comp45793_c0_seq1,comp27891_c0_seq2,comp365000_c0_seq1,comp7394_c0_seq1,comp7809_c0_se…
6	GO:0009203	ribonucleoside triphosphate catabolic process	biological_process	1789	0		comp323235_c0_seq1,comp297323_c0_seq1,comp38067_c0_seq1,comp52694_c0_seq2,comp13978_c0_seq1,comp59580_c0_seq1,comp284823_c0_seq1,comp199237_c0_seq1,comp56630_c0_seq2,comp64715_c0_seq2,comp270717_c0_seq1,comp62541_c0_seq1,comp44136_c0_seq1,comp228079_c0_seq1,comp147987_c0_seq1,comp86238_c0_seq1,comp49775_c0_seq1,comp45793_c0_seq1,comp27891_c0_seq2,comp365000_c0_seq1,comp7394_c0_seq1,comp7809_c0_se…
7	GO:0009143	nucleoside triphosphate catabolic process	biological_process	1789	0		comp323235_c0_seq1,comp297323_c0_seq1,comp38067_c0_seq1,comp52694_c0_seq2,comp13978_c0_seq1,comp59580_c0_seq1,comp284823_c0_seq1,comp199237_c0_seq1,comp56630_c0_seq2,comp64715_c0_seq2,comp270717_c0_seq1,comp62541_c0_seq1,comp44136_c0_seq1,comp228079_c0_seq1,comp147987_c0_seq1,comp86238_c0_seq1,comp49775_c0_seq1,comp45793_c0_seq1,comp27891_c0_seq2,comp365000_c0_seq1,comp7394_c0_seq1,comp7809_c0_se…
7	GO:0009203	ribonucleoside triphosphate catabolic process	biological_process	1789	0		comp323235_c0_seq1,comp297323_c0_seq1,comp38067_c0_seq1,comp52694_c0_seq2,comp13978_c0_seq1,comp59580_c0_seq1,comp284823_c0_seq1,comp199237_c0_seq1,comp56630_c0_seq2,comp64715_c0_seq2,comp270717_c0_seq1,comp62541_c0_seq1,comp44136_c0_seq1,comp228079_c0_seq1,comp147987_c0_seq1,comp86238_c0_seq1,comp49775_c0_seq1,comp45793_c0_seq1,comp27891_c0_seq2,comp365000_c0_seq1,comp7394_c0_seq1,comp7809_c0_se…
7	GO:0009207	purine ribonucleoside triphosphate catabolic process	biological_process	1789	0		comp297323_c0_seq1,comp323235_c0_seq1,comp38067_c0_seq1,comp52694_c0_seq2,comp13978_c0_seq1,comp59580_c0_seq1,comp284823_c0_seq1,comp199237_c0_seq1,comp56630_c0_seq2,comp64715_c0_seq2,comp270717_c0_seq1,comp62541_c0_seq1,comp147987_c0_seq1,comp44136_c0_seq1,comp228079_c0_seq1,comp49775_c0_seq1,comp86238_c0_seq1,comp45793_c0_seq1,comp27891_c0_seq2,comp365000_c0_seq1,comp7394_c0_seq1,comp7809_c0_se…
8	GO:0009143	nucleoside triphosphate catabolic process	biological_process	1789	0		comp323235_c0_seq1,comp297323_c0_seq1,comp38067_c0_seq1,comp52694_c0_seq2,comp13978_c0_seq1,comp59580_c0_seq1,comp284823_c0_seq1,comp199237_c0_seq1,comp56630_c0_seq2,comp64715_c0_seq2,comp270717_c0_seq1,comp62541_c0_seq1,comp44136_c0_seq1,comp228079_c0_seq1,comp147987_c0_seq1,comp86238_c0_seq1,comp49775_c0_seq1,comp45793_c0_seq1,comp27891_c0_seq2,comp365000_c0_seq1,comp7394_c0_seq1,comp7809_c0_se…
8	GO:0009203	ribonucleoside triphosphate catabolic process	biological_process	1789	0		comp323235_c0_seq1,comp297323_c0_seq1,comp38067_c0_seq1,comp52694_c0_seq2,comp13978_c0_seq1,comp59580_c0_seq1,comp284823_c0_seq1,comp199237_c0_seq1,comp56630_c0_seq2,comp64715_c0_seq2,comp270717_c0_seq1,comp62541_c0_seq1,comp44136_c0_seq1,comp228079_c0_seq1,comp147987_c0_seq1,comp86238_c0_seq1,comp49775_c0_seq1,comp45793_c0_seq1,comp27891_c0_seq2,comp365000_c0_seq1,comp7394_c0_seq1,comp7809_c0_se…
8	GO:0009146	purine nucleoside triphosphate catabolic process	biological_process	1789	0		comp297323_c0_seq1,comp323235_c0_seq1,comp38067_c0_seq1,comp52694_c0_seq2,comp13978_c0_seq1,comp59580_c0_seq1,comp284823_c0_seq1,comp199237_c0_seq1,comp56630_c0_seq2,comp64715_c0_seq2,comp270717_c0_seq1,comp62541_c0_seq1,comp147987_c0_seq1,comp44136_c0_seq1,comp228079_c0_seq1,comp49775_c0_seq1,comp86238_c0_seq1,comp45793_c0_seq1,comp27891_c0_seq2,comp365000_c0_seq1,comp7394_c0_seq1,comp7809_c0_se…
8	GO:0009207	purine ribonucleoside triphosphate catabolic process	biological_process	1789	0		comp297323_c0_seq1,comp323235_c0_seq1,comp38067_c0_seq1,comp52694_c0_seq2,comp13978_c0_seq1,comp59580_c0_seq1,comp284823_c0_seq1,comp199237_c0_seq1,comp56630_c0_seq2,comp64715_c0_seq2,comp270717_c0_seq1,comp62541_c0_seq1,comp147987_c0_seq1,comp44136_c0_seq1,comp228079_c0_seq1,comp49775_c0_seq1,comp86238_c0_seq1,comp45793_c0_seq1,comp27891_c0_seq2,comp365000_c0_seq1,comp7394_c0_seq1,comp7809_c0_se…
9	GO:0009143	nucleoside triphosphate catabolic process	biological_process	1789	0		comp323235_c0_seq1,comp297323_c0_seq1,comp38067_c0_seq1,comp52694_c0_seq2,comp13978_c0_seq1,comp59580_c0_seq1,comp284823_c0_seq1,comp199237_c0_seq1,comp56630_c0_seq2,comp64715_c0_seq2,comp270717_c0_seq1,comp62541_c0_seq1,comp44136_c0_seq1,comp228079_c0_seq1,comp147987_c0_seq1,comp86238_c0_seq1,comp49775_c0_seq1,comp45793_c0_seq1,comp27891_c0_seq2,comp365000_c0_seq1,comp7394_c0_seq1,comp7809_c0_se…
9	GO:0009203	ribonucleoside triphosphate catabolic process	biological_process	1789	0		comp323235_c0_seq1,comp297323_c0_seq1,comp38067_c0_seq1,comp52694_c0_seq2,comp13978_c0_seq1,comp59580_c0_seq1,comp284823_c0_seq1,comp199237_c0_seq1,comp56630_c0_seq2,comp64715_c0_seq2,comp270717_c0_seq1,comp62541_c0_seq1,comp44136_c0_seq1,comp228079_c0_seq1,comp147987_c0_seq1,comp86238_c0_seq1,comp49775_c0_seq1,comp45793_c0_seq1,comp27891_c0_seq2,comp365000_c0_seq1,comp7394_c0_seq1,comp7809_c0_se…
9	GO:0009146	purine nucleoside triphosphate catabolic process	biological_process	1789	0		comp297323_c0_seq1,comp323235_c0_seq1,comp38067_c0_seq1,comp52694_c0_seq2,comp13978_c0_seq1,comp59580_c0_seq1,comp284823_c0_seq1,comp199237_c0_seq1,comp56630_c0_seq2,comp64715_c0_seq2,comp270717_c0_seq1,comp62541_c0_seq1,comp147987_c0_seq1,comp44136_c0_seq1,comp228079_c0_seq1,comp49775_c0_seq1,comp86238_c0_seq1,comp45793_c0_seq1,comp27891_c0_seq2,comp365000_c0_seq1,comp7394_c0_seq1,comp7809_c0_se…
9	GO:0009207	purine ribonucleoside triphosphate catabolic process	biological_process	1789	0		comp297323_c0_seq1,comp323235_c0_seq1,comp38067_c0_seq1,comp52694_c0_seq2,comp13978_c0_seq1,comp59580_c0_seq1,comp284823_c0_seq1,comp199237_c0_seq1,comp56630_c0_seq2,comp64715_c0_seq2,comp270717_c0_seq1,comp62541_c0_seq1,comp147987_c0_seq1,comp44136_c0_seq1,comp228079_c0_seq1,comp49775_c0_seq1,comp86238_c0_seq1,comp45793_c0_seq1,comp27891_c0_seq2,comp365000_c0_seq1,comp7394_c0_seq1,comp7809_c0_se…
10	GO:0009143	nucleoside triphosphate catabolic process	biological_process	1789	0		comp323235_c0_seq1,comp297323_c0_seq1,comp38067_c0_seq1,comp52694_c0_seq2,comp13978_c0_seq1,comp59580_c0_seq1,comp284823_c0_seq1,comp199237_c0_seq1,comp56630_c0_seq2,comp64715_c0_seq2,comp270717_c0_seq1,comp62541_c0_seq1,comp44136_c0_seq1,comp228079_c0_seq1,comp147987_c0_seq1,comp86238_c0_seq1,comp49775_c0_seq1,comp45793_c0_seq1,comp27891_c0_seq2,comp365000_c0_seq1,comp7394_c0_seq1,comp7809_c0_se…
10	GO:0009203	ribonucleoside triphosphate catabolic process	biological_process	1789	0		comp323235_c0_seq1,comp297323_c0_seq1,comp38067_c0_seq1,comp52694_c0_seq2,comp13978_c0_seq1,comp59580_c0_seq1,comp284823_c0_seq1,comp199237_c0_seq1,comp56630_c0_seq2,comp64715_c0_seq2,comp270717_c0_seq1,comp62541_c0_seq1,comp44136_c0_seq1,comp228079_c0_seq1,comp147987_c0_seq1,comp86238_c0_seq1,comp49775_c0_seq1,comp45793_c0_seq1,comp27891_c0_seq2,comp365000_c0_seq1,comp7394_c0_seq1,comp7809_c0_se…
10	GO:0009146	purine nucleoside triphosphate catabolic process	biological_process	1789	0		comp297323_c0_seq1,comp323235_c0_seq1,comp38067_c0_seq1,comp52694_c0_seq2,comp13978_c0_seq1,comp59580_c0_seq1,comp284823_c0_seq1,comp199237_c0_seq1,comp56630_c0_seq2,comp64715_c0_seq2,comp270717_c0_seq1,comp62541_c0_seq1,comp147987_c0_seq1,comp44136_c0_seq1,comp228079_c0_seq1,comp49775_c0_seq1,comp86238_c0_seq1,comp45793_c0_seq1,comp27891_c0_seq2,comp365000_c0_seq1,comp7394_c0_seq1,comp7809_c0_se…
10	GO:0009207	purine ribonucleoside triphosphate catabolic process	biological_process	1789	0		comp297323_c0_seq1,comp323235_c0_seq1,comp38067_c0_seq1,comp52694_c0_seq2,comp13978_c0_seq1,comp59580_c0_seq1,comp284823_c0_seq1,comp199237_c0_seq1,comp56630_c0_seq2,comp64715_c0_seq2,comp270717_c0_seq1,comp62541_c0_seq1,comp147987_c0_seq1,comp44136_c0_seq1,comp228079_c0_seq1,comp49775_c0_seq1,comp86238_c0_seq1,comp45793_c0_seq1,comp27891_c0_seq2,comp365000_c0_seq1,comp7394_c0_seq1,comp7809_c0_se…
2	GO:0023052	signaling	biological_process	1696	0		comp22325_c0_seq1,comp144106_c0_seq1,comp72470_c0_seq1,comp28555_c0_seq1,comp70680_c0_seq1,comp71026_c0_seq1,comp214032_c0_seq1,comp39559_c0_seq1,comp22115_c0_seq1,comp33325_c0_seq1,comp56278_c0_seq2,comp18197_c0_seq1,comp73465_c0_seq9,comp34230_c0_seq2,comp154252_c0_seq1,comp64973_c0_seq1,comp32797_c0_seq1,comp135632_c0_seq1,comp5943_c0_seq1,comp137855_c0_seq1,comp69435_c0_seq2,comp193516_c0_seq…
3	GO:0007165	signal transduction	biological_process	1679	422	comp64912_c0_seq1,comp62453_c0_seq3,comp55351_c0_seq1,comp61493_c0_seq1,comp67757_c0_seq7,comp40849_c0_seq1,comp51766_c0_seq1,comp67569_c0_seq2,comp28555_c0_seq1,comp71026_c0_seq1,comp52068_c0_seq1,comp47786_c0_seq1,comp9858_c0_seq1,comp183036_c0_seq1,comp41347_c0_seq1,comp27145_c0_seq1,comp6904_c0_seq1,comp49106_c0_seq1,comp17680_c0_seq1,comp406944_c0_seq1,comp567168_c0_seq1,comp58820_c0_seq1,co…	comp22325_c0_seq1,comp144106_c0_seq1,comp72470_c0_seq1,comp28555_c0_seq1,comp70680_c0_seq1,comp71026_c0_seq1,comp214032_c0_seq1,comp39559_c0_seq1,comp22115_c0_seq1,comp33325_c0_seq1,comp18197_c0_seq1,comp73465_c0_seq9,comp56278_c0_seq2,comp34230_c0_seq2,comp154252_c0_seq1,comp64973_c0_seq1,comp32797_c0_seq1,comp135632_c0_seq1,comp5943_c0_seq1,comp137855_c0_seq1,comp69435_c0_seq2,comp193516_c0_seq…
4	GO:0007165	signal transduction	biological_process	1679	422	comp64912_c0_seq1,comp62453_c0_seq3,comp55351_c0_seq1,comp61493_c0_seq1,comp67757_c0_seq7,comp40849_c0_seq1,comp51766_c0_seq1,comp67569_c0_seq2,comp28555_c0_seq1,comp71026_c0_seq1,comp52068_c0_seq1,comp47786_c0_seq1,comp9858_c0_seq1,comp183036_c0_seq1,comp41347_c0_seq1,comp27145_c0_seq1,comp6904_c0_seq1,comp49106_c0_seq1,comp17680_c0_seq1,comp406944_c0_seq1,comp567168_c0_seq1,comp58820_c0_seq1,co…	comp22325_c0_seq1,comp144106_c0_seq1,comp72470_c0_seq1,comp28555_c0_seq1,comp70680_c0_seq1,comp71026_c0_seq1,comp214032_c0_seq1,comp39559_c0_seq1,comp22115_c0_seq1,comp33325_c0_seq1,comp18197_c0_seq1,comp73465_c0_seq9,comp56278_c0_seq2,comp34230_c0_seq2,comp154252_c0_seq1,comp64973_c0_seq1,comp32797_c0_seq1,comp135632_c0_seq1,comp5943_c0_seq1,comp137855_c0_seq1,comp69435_c0_seq2,comp193516_c0_seq…
5	GO:0007165	signal transduction	biological_process	1679	422	comp64912_c0_seq1,comp62453_c0_seq3,comp55351_c0_seq1,comp61493_c0_seq1,comp67757_c0_seq7,comp40849_c0_seq1,comp51766_c0_seq1,comp67569_c0_seq2,comp28555_c0_seq1,comp71026_c0_seq1,comp52068_c0_seq1,comp47786_c0_seq1,comp9858_c0_seq1,comp183036_c0_seq1,comp41347_c0_seq1,comp27145_c0_seq1,comp6904_c0_seq1,comp49106_c0_seq1,comp17680_c0_seq1,comp406944_c0_seq1,comp567168_c0_seq1,comp58820_c0_seq1,co…	comp22325_c0_seq1,comp144106_c0_seq1,comp72470_c0_seq1,comp28555_c0_seq1,comp70680_c0_seq1,comp71026_c0_seq1,comp214032_c0_seq1,comp39559_c0_seq1,comp22115_c0_seq1,comp33325_c0_seq1,comp18197_c0_seq1,comp73465_c0_seq9,comp56278_c0_seq2,comp34230_c0_seq2,comp154252_c0_seq1,comp64973_c0_seq1,comp32797_c0_seq1,comp135632_c0_seq1,comp5943_c0_seq1,comp137855_c0_seq1,comp69435_c0_seq2,comp193516_c0_seq…
2	GO:0071840	cellular component organization or biogenesis	biological_process	1674	0		comp49397_c1_seq1,comp43031_c0_seq1,comp33142_c0_seq1,comp70872_c0_seq12,comp52083_c0_seq1,comp69901_c0_seq2,comp42061_c0_seq1,comp61587_c0_seq1,comp44136_c0_seq1,comp71079_c0_seq18,comp71708_c0_seq1,comp55714_c0_seq1,comp15564_c0_seq1,comp68337_c0_seq2,comp207068_c0_seq1,comp23600_c0_seq1,comp61341_c0_seq1,comp48450_c0_seq1,comp42512_c0_seq1,comp37213_c0_seq1,comp32797_c0_seq1,comp222795_c0_seq1…
3	GO:0071841	cellular component organization or biogenesis at cellular level	biological_process	1445	0		comp49397_c1_seq1,comp43031_c0_seq1,comp33142_c0_seq1,comp70872_c0_seq12,comp69901_c0_seq2,comp52083_c0_seq1,comp61587_c0_seq1,comp42061_c0_seq1,comp71079_c0_seq18,comp55714_c0_seq1,comp23600_c0_seq1,comp68337_c0_seq2,comp207068_c0_seq1,comp61341_c0_seq1,comp48450_c0_seq1,comp42512_c0_seq1,comp37213_c0_seq1,comp69195_c0_seq6,comp222795_c0_seq1,comp138274_c0_seq1,comp52829_c0_seq1,comp23952_c0_seq…
9	GO:0046034	ATP metabolic process	biological_process	1413	44	comp3373_c0_seq1,comp61575_c1_seq1,comp185661_c0_seq1,comp16498_c0_seq1,comp34916_c0_seq1,comp62435_c0_seq2,comp23540_c0_seq1,comp75006_c0_seq1,comp38485_c0_seq1,comp36231_c0_seq1,comp62541_c0_seq1,comp72560_c1_seq1,comp24094_c0_seq1,comp72666_c0_seq1,comp59007_c0_seq1,comp71054_c0_seq2,comp48551_c0_seq1,comp57718_c1_seq4,comp48319_c0_seq1,comp61373_c0_seq1,comp66463_c0_seq1,comp50319_c0_seq1,com…	comp323235_c0_seq1,comp297323_c0_seq1,comp38067_c0_seq1,comp52694_c0_seq2,comp13978_c0_seq1,comp59580_c0_seq1,comp284823_c0_seq1,comp56630_c0_seq2,comp64715_c0_seq2,comp270717_c0_seq1,comp62541_c0_seq1,comp44136_c0_seq1,comp228079_c0_seq1,comp86238_c0_seq1,comp49775_c0_seq1,comp27891_c0_seq2,comp365000_c0_seq1,comp7394_c0_seq1,comp7809_c0_seq1,comp23811_c0_seq1,comp18262_c0_seq1,comp48319_c0_seq1…
10	GO:0046034	ATP metabolic process	biological_process	1413	44	comp3373_c0_seq1,comp61575_c1_seq1,comp185661_c0_seq1,comp16498_c0_seq1,comp34916_c0_seq1,comp62435_c0_seq2,comp23540_c0_seq1,comp75006_c0_seq1,comp38485_c0_seq1,comp36231_c0_seq1,comp62541_c0_seq1,comp72560_c1_seq1,comp24094_c0_seq1,comp72666_c0_seq1,comp59007_c0_seq1,comp71054_c0_seq2,comp48551_c0_seq1,comp57718_c1_seq4,comp48319_c0_seq1,comp61373_c0_seq1,comp66463_c0_seq1,comp50319_c0_seq1,com…	comp323235_c0_seq1,comp297323_c0_seq1,comp38067_c0_seq1,comp52694_c0_seq2,comp13978_c0_seq1,comp59580_c0_seq1,comp284823_c0_seq1,comp56630_c0_seq2,comp64715_c0_seq2,comp270717_c0_seq1,comp62541_c0_seq1,comp44136_c0_seq1,comp228079_c0_seq1,comp86238_c0_seq1,comp49775_c0_seq1,comp27891_c0_seq2,comp365000_c0_seq1,comp7394_c0_seq1,comp7809_c0_seq1,comp23811_c0_seq1,comp18262_c0_seq1,comp48319_c0_seq1…
8	GO:0006200	ATP catabolic process	biological_process	1382	582	comp323235_c0_seq1,comp297323_c0_seq1,comp13978_c0_seq1,comp59580_c0_seq1,comp284823_c0_seq1,comp56630_c0_seq2,comp270717_c0_seq1,comp13059_c0_seq1,comp228079_c0_seq1,comp44136_c0_seq1,comp49775_c0_seq1,comp68512_c0_seq1,comp27891_c0_seq2,comp365000_c0_seq1,comp29563_c0_seq1,comp7809_c0_seq1,comp18262_c0_seq1,comp61585_c0_seq1,comp208499_c0_seq1,comp21030_c0_seq1,comp240793_c0_seq1,comp229418_c0_…	comp323235_c0_seq1,comp297323_c0_seq1,comp38067_c0_seq1,comp52694_c0_seq2,comp13978_c0_seq1,comp59580_c0_seq1,comp284823_c0_seq1,comp56630_c0_seq2,comp64715_c0_seq2,comp270717_c0_seq1,comp62541_c0_seq1,comp44136_c0_seq1,comp228079_c0_seq1,comp86238_c0_seq1,comp49775_c0_seq1,comp27891_c0_seq2,comp365000_c0_seq1,comp7394_c0_seq1,comp7809_c0_seq1,comp23811_c0_seq1,comp18262_c0_seq1,comp48319_c0_seq1…
9	GO:0006200	ATP catabolic process	biological_process	1382	582	comp323235_c0_seq1,comp297323_c0_seq1,comp13978_c0_seq1,comp59580_c0_seq1,comp284823_c0_seq1,comp56630_c0_seq2,comp270717_c0_seq1,comp13059_c0_seq1,comp228079_c0_seq1,comp44136_c0_seq1,comp49775_c0_seq1,comp68512_c0_seq1,comp27891_c0_seq2,comp365000_c0_seq1,comp29563_c0_seq1,comp7809_c0_seq1,comp18262_c0_seq1,comp61585_c0_seq1,comp208499_c0_seq1,comp21030_c0_seq1,comp240793_c0_seq1,comp229418_c0_…	comp323235_c0_seq1,comp297323_c0_seq1,comp38067_c0_seq1,comp52694_c0_seq2,comp13978_c0_seq1,comp59580_c0_seq1,comp284823_c0_seq1,comp56630_c0_seq2,comp64715_c0_seq2,comp270717_c0_seq1,comp62541_c0_seq1,comp44136_c0_seq1,comp228079_c0_seq1,comp86238_c0_seq1,comp49775_c0_seq1,comp27891_c0_seq2,comp365000_c0_seq1,comp7394_c0_seq1,comp7809_c0_seq1,comp23811_c0_seq1,comp18262_c0_seq1,comp48319_c0_seq1…
10	GO:0006200	ATP catabolic process	biological_process	1382	582	comp323235_c0_seq1,comp297323_c0_seq1,comp13978_c0_seq1,comp59580_c0_seq1,comp284823_c0_seq1,comp56630_c0_seq2,comp270717_c0_seq1,comp13059_c0_seq1,comp228079_c0_seq1,comp44136_c0_seq1,comp49775_c0_seq1,comp68512_c0_seq1,comp27891_c0_seq2,comp365000_c0_seq1,comp29563_c0_seq1,comp7809_c0_seq1,comp18262_c0_seq1,comp61585_c0_seq1,comp208499_c0_seq1,comp21030_c0_seq1,comp240793_c0_seq1,comp229418_c0_…	comp323235_c0_seq1,comp297323_c0_seq1,comp38067_c0_seq1,comp52694_c0_seq2,comp13978_c0_seq1,comp59580_c0_seq1,comp284823_c0_seq1,comp56630_c0_seq2,comp64715_c0_seq2,comp270717_c0_seq1,comp62541_c0_seq1,comp44136_c0_seq1,comp228079_c0_seq1,comp86238_c0_seq1,comp49775_c0_seq1,comp27891_c0_seq2,comp365000_c0_seq1,comp7394_c0_seq1,comp7809_c0_seq1,comp23811_c0_seq1,comp18262_c0_seq1,comp48319_c0_seq1…
3	GO:0016043	cellular component organization	biological_process	1375	60	comp310781_c0_seq1,comp7957_c0_seq1,comp27981_c0_seq1,comp155088_c0_seq1,comp225691_c0_seq1,comp31138_c0_seq1,comp29231_c0_seq1,comp54674_c0_seq2,comp51005_c0_seq1,comp51415_c0_seq1,comp275764_c0_seq1,comp67117_c0_seq2,comp65123_c0_seq2,comp25629_c0_seq1,comp16340_c0_seq1,comp135426_c0_seq1,comp8451_c0_seq1,comp45333_c0_seq1,comp316438_c0_seq1,comp223317_c0_seq1,comp69683_c0_seq1,comp103537_c0_se…	comp49397_c1_seq1,comp43031_c0_seq1,comp33142_c0_seq1,comp70872_c0_seq12,comp69901_c0_seq2,comp52083_c0_seq1,comp61587_c0_seq1,comp42061_c0_seq1,comp44136_c0_seq1,comp55714_c0_seq1,comp15564_c0_seq1,comp68337_c0_seq2,comp48450_c0_seq1,comp42512_c0_seq1,comp37213_c0_seq1,comp69195_c0_seq6,comp222795_c0_seq1,comp138274_c0_seq1,comp23952_c0_seq1,comp68709_c0_seq2,comp26426_c0_seq1,comp19270_c0_seq1,…
4	GO:0042180	cellular ketone metabolic process	biological_process	1321	0		comp85267_c0_seq1,comp64480_c0_seq1,comp6603_c0_seq1,comp47530_c0_seq1,comp219703_c0_seq1,comp51347_c0_seq1,comp260925_c0_seq1,comp318049_c0_seq1,comp59684_c0_seq2,comp67723_c0_seq3,comp49839_c0_seq1,comp64330_c0_seq1,comp68060_c0_seq1,comp65323_c0_seq3,comp57717_c0_seq1,comp35215_c0_seq1,comp60806_c0_seq1,comp62169_c0_seq3,comp68448_c0_seq1,comp62205_c0_seq1,comp66086_c0_seq3,comp235680_c0_seq1,…
5	GO:0006412	translation	biological_process	1316	962	comp85267_c0_seq1,comp7688_c0_seq1,comp52774_c0_seq1,comp199237_c0_seq1,comp59400_c1_seq1,comp40357_c0_seq1,comp52333_c0_seq4,comp52477_c0_seq1,comp63247_c0_seq1,comp135474_c0_seq1,comp276404_c0_seq1,comp37802_c0_seq1,comp49371_c0_seq1,comp53947_c0_seq1,comp45793_c0_seq1,comp55391_c0_seq2,comp7330_c0_seq1,comp50369_c0_seq2,comp62843_c1_seq4,comp46688_c0_seq1,comp48692_c0_seq1,comp45683_c0_seq1,co…	comp85267_c0_seq1,comp199237_c0_seq1,comp59400_c1_seq1,comp63247_c0_seq1,comp135474_c0_seq1,comp70676_c0_seq1,comp276404_c0_seq1,comp49371_c0_seq1,comp53947_c0_seq1,comp45793_c0_seq1,comp50369_c0_seq2,comp62843_c1_seq4,comp60625_c0_seq1,comp48692_c0_seq1,comp45683_c0_seq1,comp50683_c0_seq1,comp38312_c0_seq1,comp47460_c0_seq1,comp61387_c0_seq1,comp53252_c0_seq1,comp31636_c0_seq1,comp70679_c0_seq2,…
6	GO:0006412	translation	biological_process	1316	962	comp85267_c0_seq1,comp7688_c0_seq1,comp52774_c0_seq1,comp199237_c0_seq1,comp59400_c1_seq1,comp40357_c0_seq1,comp52333_c0_seq4,comp52477_c0_seq1,comp63247_c0_seq1,comp135474_c0_seq1,comp276404_c0_seq1,comp37802_c0_seq1,comp49371_c0_seq1,comp53947_c0_seq1,comp45793_c0_seq1,comp55391_c0_seq2,comp7330_c0_seq1,comp50369_c0_seq2,comp62843_c1_seq4,comp46688_c0_seq1,comp48692_c0_seq1,comp45683_c0_seq1,co…	comp85267_c0_seq1,comp199237_c0_seq1,comp59400_c1_seq1,comp63247_c0_seq1,comp135474_c0_seq1,comp70676_c0_seq1,comp276404_c0_seq1,comp49371_c0_seq1,comp53947_c0_seq1,comp45793_c0_seq1,comp50369_c0_seq2,comp62843_c1_seq4,comp60625_c0_seq1,comp48692_c0_seq1,comp45683_c0_seq1,comp50683_c0_seq1,comp38312_c0_seq1,comp47460_c0_seq1,comp61387_c0_seq1,comp53252_c0_seq1,comp31636_c0_seq1,comp70679_c0_seq2,…
4	GO:0006629	lipid metabolic process	biological_process	1313	469	comp226608_c0_seq1,comp70203_c0_seq3,comp175039_c0_seq1,comp40309_c0_seq1,comp386674_c0_seq1,comp45025_c0_seq1,comp66886_c0_seq1,comp67881_c0_seq2,comp402676_c0_seq1,comp14126_c0_seq1,comp51007_c0_seq2,comp59135_c0_seq2,comp45625_c0_seq1,comp19312_c0_seq1,comp45165_c0_seq1,comp66523_c0_seq1,comp215727_c0_seq1,comp37993_c0_seq1,comp23021_c0_seq1,comp57720_c0_seq1,comp59103_c0_seq1,comp66086_c0_seq…	comp64480_c0_seq1,comp59809_c0_seq2,comp49549_c0_seq1,comp226608_c0_seq1,comp47578_c0_seq2,comp580068_c0_seq1,comp45025_c0_seq1,comp67881_c0_seq2,comp402676_c0_seq1,comp51007_c0_seq2,comp66523_c0_seq1,comp62169_c0_seq3,comp57509_c0_seq1,comp68824_c0_seq7,comp62879_c0_seq2,comp62205_c0_seq1,comp57720_c0_seq1,comp66086_c0_seq3,comp44588_c0_seq1,comp261172_c0_seq1,comp67469_c0_seq1,comp67946_c0_seq2…
4	GO:0006082	organic acid metabolic process	biological_process	1303	0		comp85267_c0_seq1,comp64480_c0_seq1,comp6603_c0_seq1,comp47530_c0_seq1,comp219703_c0_seq1,comp51347_c0_seq1,comp260925_c0_seq1,comp318049_c0_seq1,comp59684_c0_seq2,comp67723_c0_seq3,comp49839_c0_seq1,comp64330_c0_seq1,comp68060_c0_seq1,comp65323_c0_seq3,comp57717_c0_seq1,comp35215_c0_seq1,comp60806_c0_seq1,comp62169_c0_seq3,comp68448_c0_seq1,comp62205_c0_seq1,comp66086_c0_seq3,comp235680_c0_seq1,…
5	GO:0043436	oxoacid metabolic process	biological_process	1301	0		comp85267_c0_seq1,comp64480_c0_seq1,comp6603_c0_seq1,comp47530_c0_seq1,comp219703_c0_seq1,comp51347_c0_seq1,comp260925_c0_seq1,comp318049_c0_seq1,comp59684_c0_seq2,comp67723_c0_seq3,comp49839_c0_seq1,comp64330_c0_seq1,comp68060_c0_seq1,comp65323_c0_seq3,comp57717_c0_seq1,comp35215_c0_seq1,comp60806_c0_seq1,comp62169_c0_seq3,comp68448_c0_seq1,comp62205_c0_seq1,comp66086_c0_seq3,comp235680_c0_seq1,…
6	GO:0019752	carboxylic acid metabolic process	biological_process	1301	44	comp7325_c0_seq1,comp70339_c1_seq2,comp64168_c0_seq1,comp318049_c0_seq1,comp17782_c0_seq1,comp17108_c0_seq1,comp37776_c0_seq1,comp62768_c0_seq1,comp55897_c0_seq1,comp51632_c0_seq1,comp81978_c0_seq1,comp394652_c0_seq1,comp12310_c0_seq1,comp59696_c0_seq3,comp63507_c0_seq1,comp235680_c0_seq1,comp44827_c0_seq1,comp106286_c0_seq1,comp34828_c0_seq1,comp62819_c0_seq1,comp17120_c0_seq1,comp51546_c0_seq1,…	comp85267_c0_seq1,comp64480_c0_seq1,comp6603_c0_seq1,comp47530_c0_seq1,comp219703_c0_seq1,comp51347_c0_seq1,comp260925_c0_seq1,comp318049_c0_seq1,comp59684_c0_seq2,comp67723_c0_seq3,comp49839_c0_seq1,comp64330_c0_seq1,comp68060_c0_seq1,comp65323_c0_seq3,comp57717_c0_seq1,comp35215_c0_seq1,comp60806_c0_seq1,comp62169_c0_seq3,comp68448_c0_seq1,comp62205_c0_seq1,comp66086_c0_seq3,comp235680_c0_seq1,…
4	GO:0006811	ion transport	biological_process	1280	444	comp323235_c0_seq1,comp57577_c0_seq1,comp34916_c0_seq1,comp188185_c0_seq1,comp144106_c0_seq1,comp72784_c0_seq12,comp38485_c0_seq1,comp65418_c0_seq4,comp62541_c0_seq1,comp73230_c0_seq4,comp59979_c0_seq5,comp49775_c0_seq1,comp366297_c0_seq1,comp51229_c0_seq1,comp214032_c0_seq1,comp66378_c0_seq3,comp47087_c0_seq3,comp47899_c0_seq1,comp210037_c0_seq1,comp23811_c0_seq1,comp39145_c0_seq1,comp56051_c0_s…	comp323235_c0_seq1,comp13978_c0_seq1,comp73449_c0_seq1,comp68850_c0_seq1,comp144106_c0_seq1,comp56630_c0_seq2,comp62541_c0_seq1,comp228079_c0_seq1,comp63616_c0_seq1,comp175738_c0_seq1,comp59979_c0_seq5,comp49775_c0_seq1,comp223864_c0_seq1,comp214032_c0_seq1,comp57114_c0_seq1,comp365000_c0_seq1,comp7394_c0_seq1,comp69422_c0_seq1,comp47899_c0_seq1,comp7809_c0_seq1,comp23811_c0_seq1,comp18262_c0_seq…
5	GO:0006811	ion transport	biological_process	1280	444	comp323235_c0_seq1,comp57577_c0_seq1,comp34916_c0_seq1,comp188185_c0_seq1,comp144106_c0_seq1,comp72784_c0_seq12,comp38485_c0_seq1,comp65418_c0_seq4,comp62541_c0_seq1,comp73230_c0_seq4,comp59979_c0_seq5,comp49775_c0_seq1,comp366297_c0_seq1,comp51229_c0_seq1,comp214032_c0_seq1,comp66378_c0_seq3,comp47087_c0_seq3,comp47899_c0_seq1,comp210037_c0_seq1,comp23811_c0_seq1,comp39145_c0_seq1,comp56051_c0_s…	comp323235_c0_seq1,comp13978_c0_seq1,comp73449_c0_seq1,comp68850_c0_seq1,comp144106_c0_seq1,comp56630_c0_seq2,comp62541_c0_seq1,comp228079_c0_seq1,comp63616_c0_seq1,comp175738_c0_seq1,comp59979_c0_seq5,comp49775_c0_seq1,comp223864_c0_seq1,comp214032_c0_seq1,comp57114_c0_seq1,comp365000_c0_seq1,comp7394_c0_seq1,comp69422_c0_seq1,comp47899_c0_seq1,comp7809_c0_seq1,comp23811_c0_seq1,comp18262_c0_seq…
5	GO:0006508	proteolysis	biological_process	1175	943	comp212261_c0_seq1,comp72227_c0_seq2,comp38067_c0_seq1,comp183583_c0_seq1,comp38780_c0_seq2,comp47636_c0_seq1,comp66245_c0_seq3,comp64926_c0_seq2,comp73684_c0_seq1,comp71831_c0_seq4,comp63616_c0_seq1,comp46545_c0_seq1,comp71706_c0_seq2,comp64212_c0_seq1,comp49059_c0_seq1,comp60236_c0_seq1,comp61653_c0_seq1,comp30807_c0_seq1,comp104764_c0_seq1,comp64736_c0_seq1,comp40690_c0_seq1,comp208699_c0_seq1…	comp72227_c0_seq2,comp38067_c0_seq1,comp183583_c0_seq1,comp71831_c0_seq4,comp63616_c0_seq1,comp64212_c0_seq1,comp60236_c0_seq1,comp61653_c0_seq1,comp104764_c0_seq1,comp38636_c0_seq1,comp41348_c0_seq1,comp66279_c0_seq1,comp63183_c0_seq1,comp67264_c0_seq7,comp71243_c0_seq1,comp142558_c0_seq1,comp68998_c0_seq2,comp24056_c0_seq1,comp24303_c0_seq1,comp62458_c0_seq1,comp112859_c0_seq1,comp60216_c0_seq2…
4	GO:0034220	ion transmembrane transport	biological_process	1098	8	comp72616_c1_seq2,comp72784_c0_seq12,comp176828_c0_seq1,comp53733_c0_seq2,comp285725_c0_seq1,comp58272_c0_seq1,comp175568_c0_seq1,comp295622_c0_seq1,	comp323235_c0_seq1,comp13978_c0_seq1,comp73449_c0_seq1,comp144106_c0_seq1,comp56630_c0_seq2,comp62541_c0_seq1,comp228079_c0_seq1,comp63616_c0_seq1,comp175738_c0_seq1,comp59979_c0_seq5,comp49775_c0_seq1,comp223864_c0_seq1,comp214032_c0_seq1,comp57114_c0_seq1,comp365000_c0_seq1,comp7394_c0_seq1,comp69422_c0_seq1,comp47899_c0_seq1,comp7809_c0_seq1,comp23811_c0_seq1,comp48319_c0_seq1,comp18262_c0_seq…
5	GO:0034220	ion transmembrane transport	biological_process	1098	8	comp72616_c1_seq2,comp72784_c0_seq12,comp176828_c0_seq1,comp53733_c0_seq2,comp285725_c0_seq1,comp58272_c0_seq1,comp175568_c0_seq1,comp295622_c0_seq1,	comp323235_c0_seq1,comp13978_c0_seq1,comp73449_c0_seq1,comp144106_c0_seq1,comp56630_c0_seq2,comp62541_c0_seq1,comp228079_c0_seq1,comp63616_c0_seq1,comp175738_c0_seq1,comp59979_c0_seq5,comp49775_c0_seq1,comp223864_c0_seq1,comp214032_c0_seq1,comp57114_c0_seq1,comp365000_c0_seq1,comp7394_c0_seq1,comp69422_c0_seq1,comp47899_c0_seq1,comp7809_c0_seq1,comp23811_c0_seq1,comp48319_c0_seq1,comp18262_c0_seq…
6	GO:0034220	ion transmembrane transport	biological_process	1098	8	comp72616_c1_seq2,comp72784_c0_seq12,comp176828_c0_seq1,comp53733_c0_seq2,comp285725_c0_seq1,comp58272_c0_seq1,comp175568_c0_seq1,comp295622_c0_seq1,	comp323235_c0_seq1,comp13978_c0_seq1,comp73449_c0_seq1,comp144106_c0_seq1,comp56630_c0_seq2,comp62541_c0_seq1,comp228079_c0_seq1,comp63616_c0_seq1,comp175738_c0_seq1,comp59979_c0_seq5,comp49775_c0_seq1,comp223864_c0_seq1,comp214032_c0_seq1,comp57114_c0_seq1,comp365000_c0_seq1,comp7394_c0_seq1,comp69422_c0_seq1,comp47899_c0_seq1,comp7809_c0_seq1,comp23811_c0_seq1,comp48319_c0_seq1,comp18262_c0_seq…
6	GO:0006260	DNA replication	biological_process	1014	279	comp26999_c0_seq1,comp162460_c0_seq1,comp24016_c0_seq1,comp141387_c0_seq1,comp33280_c0_seq1,comp54323_c0_seq1,comp44362_c0_seq1,comp59049_c0_seq3,comp19490_c0_seq1,comp56847_c0_seq1,comp62136_c0_seq1,comp31209_c0_seq1,comp372580_c0_seq1,comp375343_c0_seq1,comp69983_c0_seq1,comp412629_c0_seq1,comp16344_c0_seq1,comp31226_c0_seq1,comp27682_c0_seq1,comp47079_c0_seq1,comp70234_c0_seq2,comp68435_c0_seq…	comp54292_c0_seq1,comp162460_c0_seq1,comp444814_c0_seq1,comp372367_c0_seq1,comp10256_c0_seq1,comp9076_c0_seq1,comp20566_c0_seq1,comp24443_c0_seq1,comp63113_c0_seq1,comp381502_c0_seq1,comp199217_c0_seq1,comp44362_c0_seq1,comp54323_c0_seq1,comp175704_c0_seq1,comp263520_c0_seq1,comp297297_c0_seq1,comp292280_c0_seq1,comp19490_c0_seq1,comp62136_c0_seq1,comp208699_c0_seq1,comp241740_c0_seq1,comp35296_c…
7	GO:0006260	DNA replication	biological_process	1014	279	comp26999_c0_seq1,comp162460_c0_seq1,comp24016_c0_seq1,comp141387_c0_seq1,comp33280_c0_seq1,comp54323_c0_seq1,comp44362_c0_seq1,comp59049_c0_seq3,comp19490_c0_seq1,comp56847_c0_seq1,comp62136_c0_seq1,comp31209_c0_seq1,comp372580_c0_seq1,comp375343_c0_seq1,comp69983_c0_seq1,comp412629_c0_seq1,comp16344_c0_seq1,comp31226_c0_seq1,comp27682_c0_seq1,comp47079_c0_seq1,comp70234_c0_seq2,comp68435_c0_seq…	comp54292_c0_seq1,comp162460_c0_seq1,comp444814_c0_seq1,comp372367_c0_seq1,comp10256_c0_seq1,comp9076_c0_seq1,comp20566_c0_seq1,comp24443_c0_seq1,comp63113_c0_seq1,comp381502_c0_seq1,comp199217_c0_seq1,comp44362_c0_seq1,comp54323_c0_seq1,comp175704_c0_seq1,comp263520_c0_seq1,comp297297_c0_seq1,comp292280_c0_seq1,comp19490_c0_seq1,comp62136_c0_seq1,comp208699_c0_seq1,comp241740_c0_seq1,comp35296_c…
8	GO:0006260	DNA replication	biological_process	1014	279	comp26999_c0_seq1,comp162460_c0_seq1,comp24016_c0_seq1,comp141387_c0_seq1,comp33280_c0_seq1,comp54323_c0_seq1,comp44362_c0_seq1,comp59049_c0_seq3,comp19490_c0_seq1,comp56847_c0_seq1,comp62136_c0_seq1,comp31209_c0_seq1,comp372580_c0_seq1,comp375343_c0_seq1,comp69983_c0_seq1,comp412629_c0_seq1,comp16344_c0_seq1,comp31226_c0_seq1,comp27682_c0_seq1,comp47079_c0_seq1,comp70234_c0_seq2,comp68435_c0_seq…	comp54292_c0_seq1,comp162460_c0_seq1,comp444814_c0_seq1,comp372367_c0_seq1,comp10256_c0_seq1,comp9076_c0_seq1,comp20566_c0_seq1,comp24443_c0_seq1,comp63113_c0_seq1,comp381502_c0_seq1,comp199217_c0_seq1,comp44362_c0_seq1,comp54323_c0_seq1,comp175704_c0_seq1,comp263520_c0_seq1,comp297297_c0_seq1,comp292280_c0_seq1,comp19490_c0_seq1,comp62136_c0_seq1,comp208699_c0_seq1,comp241740_c0_seq1,comp35296_c…
4	GO:0006952	defense response	biological_process	977	933	comp39838_c0_seq2,comp67757_c0_seq7,comp71975_c0_seq5,comp39216_c0_seq2,comp60808_c0_seq4,comp15854_c0_seq1,comp187258_c0_seq1,comp34549_c0_seq1,comp27827_c0_seq1,comp20573_c0_seq1,comp34471_c0_seq1,comp37379_c0_seq1,comp41103_c0_seq1,comp64973_c0_seq1,comp240793_c0_seq1,comp69928_c0_seq1,comp49714_c0_seq1,comp21030_c0_seq1,comp46316_c0_seq1,comp229418_c0_seq1,comp20486_c0_seq1,comp154385_c0_seq1…	comp39838_c0_seq2,comp67757_c0_seq7,comp71975_c0_seq5,comp39216_c0_seq2,comp60808_c0_seq4,comp15854_c0_seq1,comp187258_c0_seq1,comp34549_c0_seq1,comp27827_c0_seq1,comp20573_c0_seq1,comp34471_c0_seq1,comp37379_c0_seq1,comp41103_c0_seq1,comp64973_c0_seq1,comp66817_c0_seq1,comp240793_c0_seq1,comp49714_c0_seq1,comp69928_c0_seq1,comp21030_c0_seq1,comp229418_c0_seq1,comp46316_c0_seq1,comp20486_c0_seq1,…
3	GO:0033036	macromolecule localization	biological_process	972	0		comp19414_c0_seq1,comp70403_c0_seq1,comp179926_c0_seq1,comp72470_c0_seq1,comp34815_c0_seq1,comp47432_c0_seq3,comp72931_c0_seq10,comp49587_c0_seq1,comp49115_c0_seq1,comp66126_c0_seq1,comp118658_c0_seq1,comp53407_c0_seq1,comp21189_c0_seq1,comp37712_c0_seq1,comp49915_c0_seq1,comp69025_c0_seq2,comp63289_c0_seq1,comp7394_c0_seq1,comp46061_c0_seq1,comp187506_c0_seq1,comp210732_c0_seq1,comp23447_c0_seq1…
2	GO:0065009	regulation of molecular function	biological_process	936	0		comp22325_c0_seq1,comp63393_c0_seq1,comp68169_c0_seq1,comp35137_c0_seq1,comp38780_c0_seq2,comp73567_c0_seq3,comp73684_c0_seq1,comp214785_c0_seq1,comp198299_c0_seq1,comp39559_c0_seq1,comp69403_c0_seq2,comp325725_c0_seq1,comp38277_c0_seq1,comp73465_c0_seq9,comp4904_c0_seq1,comp69195_c0_seq6,comp134217_c0_seq1,comp5943_c0_seq1,comp58583_c0_seq1,comp20586_c0_seq1,comp35728_c0_seq1,comp58035_c0_seq1,c…
3	GO:0065009	regulation of molecular function	biological_process	936	0		comp22325_c0_seq1,comp63393_c0_seq1,comp68169_c0_seq1,comp35137_c0_seq1,comp38780_c0_seq2,comp73567_c0_seq3,comp73684_c0_seq1,comp214785_c0_seq1,comp198299_c0_seq1,comp39559_c0_seq1,comp69403_c0_seq2,comp325725_c0_seq1,comp38277_c0_seq1,comp73465_c0_seq9,comp4904_c0_seq1,comp69195_c0_seq6,comp134217_c0_seq1,comp5943_c0_seq1,comp58583_c0_seq1,comp20586_c0_seq1,comp35728_c0_seq1,comp58035_c0_seq1,c…
3	GO:0050790	regulation of catalytic activity	biological_process	926	25	comp164146_c0_seq1,comp26064_c0_seq1,comp41249_c0_seq1,comp35250_c0_seq1,comp66360_c0_seq1,comp86273_c0_seq1,comp87064_c0_seq1,comp32351_c0_seq1,comp44594_c0_seq1,comp41609_c0_seq1,comp66496_c0_seq2,comp67313_c0_seq2,comp21750_c0_seq1,comp47531_c0_seq1,comp63144_c0_seq1,comp63140_c0_seq1,comp325725_c0_seq1,comp72445_c0_seq3,comp24669_c0_seq1,comp66442_c0_seq1,comp20586_c0_seq1,comp214948_c0_seq1,…	comp22325_c0_seq1,comp68169_c0_seq1,comp63393_c0_seq1,comp35137_c0_seq1,comp38780_c0_seq2,comp73567_c0_seq3,comp73684_c0_seq1,comp214785_c0_seq1,comp198299_c0_seq1,comp39559_c0_seq1,comp69403_c0_seq2,comp325725_c0_seq1,comp38277_c0_seq1,comp73465_c0_seq9,comp4904_c0_seq1,comp134217_c0_seq1,comp69195_c0_seq6,comp5943_c0_seq1,comp58583_c0_seq1,comp20586_c0_seq1,comp58035_c0_seq1,comp35728_c0_seq1,c…
4	GO:0050790	regulation of catalytic activity	biological_process	926	25	comp164146_c0_seq1,comp26064_c0_seq1,comp41249_c0_seq1,comp35250_c0_seq1,comp66360_c0_seq1,comp86273_c0_seq1,comp87064_c0_seq1,comp32351_c0_seq1,comp44594_c0_seq1,comp41609_c0_seq1,comp66496_c0_seq2,comp67313_c0_seq2,comp21750_c0_seq1,comp47531_c0_seq1,comp63144_c0_seq1,comp63140_c0_seq1,comp325725_c0_seq1,comp72445_c0_seq3,comp24669_c0_seq1,comp66442_c0_seq1,comp20586_c0_seq1,comp214948_c0_seq1,…	comp22325_c0_seq1,comp68169_c0_seq1,comp63393_c0_seq1,comp35137_c0_seq1,comp38780_c0_seq2,comp73567_c0_seq3,comp73684_c0_seq1,comp214785_c0_seq1,comp198299_c0_seq1,comp39559_c0_seq1,comp69403_c0_seq2,comp325725_c0_seq1,comp38277_c0_seq1,comp73465_c0_seq9,comp4904_c0_seq1,comp134217_c0_seq1,comp69195_c0_seq6,comp5943_c0_seq1,comp58583_c0_seq1,comp20586_c0_seq1,comp58035_c0_seq1,comp35728_c0_seq1,c…
5	GO:0050790	regulation of catalytic activity	biological_process	926	25	comp164146_c0_seq1,comp26064_c0_seq1,comp41249_c0_seq1,comp35250_c0_seq1,comp66360_c0_seq1,comp86273_c0_seq1,comp87064_c0_seq1,comp32351_c0_seq1,comp44594_c0_seq1,comp41609_c0_seq1,comp66496_c0_seq2,comp67313_c0_seq2,comp21750_c0_seq1,comp47531_c0_seq1,comp63144_c0_seq1,comp63140_c0_seq1,comp325725_c0_seq1,comp72445_c0_seq3,comp24669_c0_seq1,comp66442_c0_seq1,comp20586_c0_seq1,comp214948_c0_seq1,…	comp22325_c0_seq1,comp68169_c0_seq1,comp63393_c0_seq1,comp35137_c0_seq1,comp38780_c0_seq2,comp73567_c0_seq3,comp73684_c0_seq1,comp214785_c0_seq1,comp198299_c0_seq1,comp39559_c0_seq1,comp69403_c0_seq2,comp325725_c0_seq1,comp38277_c0_seq1,comp73465_c0_seq9,comp4904_c0_seq1,comp134217_c0_seq1,comp69195_c0_seq6,comp5943_c0_seq1,comp58583_c0_seq1,comp20586_c0_seq1,comp58035_c0_seq1,comp35728_c0_seq1,c…
4	GO:0071842	cellular component organization at cellular level	biological_process	923	0		comp49397_c1_seq1,comp70872_c0_seq12,comp69901_c0_seq2,comp52083_c0_seq1,comp64817_c0_seq3,comp54606_c0_seq1,comp66126_c0_seq1,comp67049_c0_seq1,comp55714_c0_seq1,comp45138_c0_seq3,comp1836_c0_seq1,comp68337_c0_seq2,comp46876_c0_seq1,comp42512_c0_seq1,comp70391_c0_seq2,comp59455_c0_seq1,comp37213_c0_seq1,comp58328_c0_seq1,comp262752_c0_seq1,comp69195_c0_seq6,comp36043_c0_seq1,comp54619_c0_seq1,co…
5	GO:0006812	cation transport	biological_process	900	205	comp323235_c0_seq1,comp63919_c0_seq1,comp134130_c0_seq1,comp370358_c0_seq1,comp188185_c0_seq1,comp65851_c0_seq1,comp73230_c0_seq4,comp49775_c0_seq1,comp51229_c0_seq1,comp111924_c0_seq1,comp63943_c0_seq1,comp177859_c0_seq1,comp39145_c0_seq1,comp415753_c0_seq1,comp21490_c0_seq1,comp57420_c0_seq4,comp36397_c0_seq1,comp5216_c0_seq1,comp8906_c0_seq1,comp41608_c0_seq1,comp235198_c0_seq1,comp142158_c0_s…	comp323235_c0_seq1,comp73449_c0_seq1,comp272821_c0_seq1,comp68850_c0_seq1,comp56630_c0_seq2,comp179203_c0_seq1,comp62541_c0_seq1,comp63616_c0_seq1,comp175738_c0_seq1,comp59979_c0_seq5,comp49775_c0_seq1,comp223864_c0_seq1,comp63943_c0_seq1,comp57114_c0_seq1,comp69422_c0_seq1,comp47899_c0_seq1,comp23811_c0_seq1,comp18262_c0_seq1,comp48319_c0_seq1,comp21490_c0_seq1,comp45455_c0_seq1,comp40333_c0_seq…
6	GO:0006812	cation transport	biological_process	900	205	comp323235_c0_seq1,comp63919_c0_seq1,comp134130_c0_seq1,comp370358_c0_seq1,comp188185_c0_seq1,comp65851_c0_seq1,comp73230_c0_seq4,comp49775_c0_seq1,comp51229_c0_seq1,comp111924_c0_seq1,comp63943_c0_seq1,comp177859_c0_seq1,comp39145_c0_seq1,comp415753_c0_seq1,comp21490_c0_seq1,comp57420_c0_seq4,comp36397_c0_seq1,comp5216_c0_seq1,comp8906_c0_seq1,comp41608_c0_seq1,comp235198_c0_seq1,comp142158_c0_s…	comp323235_c0_seq1,comp73449_c0_seq1,comp272821_c0_seq1,comp68850_c0_seq1,comp56630_c0_seq2,comp179203_c0_seq1,comp62541_c0_seq1,comp63616_c0_seq1,comp175738_c0_seq1,comp59979_c0_seq5,comp49775_c0_seq1,comp223864_c0_seq1,comp63943_c0_seq1,comp57114_c0_seq1,comp69422_c0_seq1,comp47899_c0_seq1,comp23811_c0_seq1,comp18262_c0_seq1,comp48319_c0_seq1,comp21490_c0_seq1,comp45455_c0_seq1,comp40333_c0_seq…
4	GO:0044283	small molecule biosynthetic process	biological_process	895	0		comp64480_c0_seq1,comp58372_c0_seq2,comp219703_c0_seq1,comp45020_c0_seq1,comp260925_c0_seq1,comp59684_c0_seq2,comp67723_c0_seq3,comp68060_c0_seq1,comp57717_c0_seq1,comp35215_c0_seq1,comp60806_c0_seq1,comp47820_c0_seq1,comp62169_c0_seq3,comp58759_c0_seq4,comp64375_c0_seq1,comp68448_c0_seq1,comp58745_c0_seq1,comp64163_c0_seq1,comp62205_c0_seq1,comp66584_c0_seq3,comp64071_c0_seq1,comp21604_c0_seq1,c…
6	GO:0090305	nucleic acid phosphodiester bond hydrolysis	biological_process	856	0		comp444814_c0_seq1,comp31760_c0_seq2,comp35119_c0_seq1,comp57899_c0_seq6,comp330292_c0_seq1,comp60103_c0_seq1,comp375171_c0_seq1,comp281472_c0_seq1,comp381502_c0_seq1,comp48426_c0_seq1,comp96542_c0_seq1,comp175704_c0_seq1,comp53755_c0_seq1,comp263520_c0_seq1,comp67770_c2_seq3,comp26820_c0_seq2,comp541027_c0_seq1,comp64510_c0_seq3,comp208699_c0_seq1,comp241740_c0_seq1,comp59787_c0_seq3,comp240615_…
7	GO:0090305	nucleic acid phosphodiester bond hydrolysis	biological_process	856	0		comp444814_c0_seq1,comp31760_c0_seq2,comp35119_c0_seq1,comp57899_c0_seq6,comp330292_c0_seq1,comp60103_c0_seq1,comp375171_c0_seq1,comp281472_c0_seq1,comp381502_c0_seq1,comp48426_c0_seq1,comp96542_c0_seq1,comp175704_c0_seq1,comp53755_c0_seq1,comp263520_c0_seq1,comp67770_c2_seq3,comp26820_c0_seq2,comp541027_c0_seq1,comp64510_c0_seq3,comp208699_c0_seq1,comp241740_c0_seq1,comp59787_c0_seq3,comp240615_…
4	GO:0044255	cellular lipid metabolic process	biological_process	845	0		comp64480_c0_seq1,comp19308_c0_seq1,comp58372_c0_seq2,comp59809_c0_seq2,comp49549_c0_seq1,comp45020_c0_seq1,comp65908_c0_seq2,comp47578_c0_seq2,comp580068_c0_seq1,comp56790_c0_seq1,comp47820_c0_seq1,comp62169_c0_seq3,comp57954_c0_seq2,comp49059_c0_seq1,comp22714_c0_seq1,comp24644_c0_seq1,comp68824_c0_seq7,comp62879_c0_seq2,comp58745_c0_seq1,comp62205_c0_seq1,comp66086_c0_seq3,comp43005_c0_seq1,co…
5	GO:0044255	cellular lipid metabolic process	biological_process	845	0		comp64480_c0_seq1,comp19308_c0_seq1,comp58372_c0_seq2,comp59809_c0_seq2,comp49549_c0_seq1,comp45020_c0_seq1,comp65908_c0_seq2,comp47578_c0_seq2,comp580068_c0_seq1,comp56790_c0_seq1,comp47820_c0_seq1,comp62169_c0_seq3,comp57954_c0_seq2,comp49059_c0_seq1,comp22714_c0_seq1,comp24644_c0_seq1,comp68824_c0_seq7,comp62879_c0_seq2,comp58745_c0_seq1,comp62205_c0_seq1,comp66086_c0_seq3,comp43005_c0_seq1,co…
6	GO:0015074	DNA integration	biological_process	838	838	comp54292_c0_seq1,comp203841_c0_seq1,comp35119_c0_seq1,comp31760_c0_seq2,comp232758_c0_seq1,comp178328_c0_seq1,comp232722_c0_seq1,comp411043_c0_seq1,comp330292_c0_seq1,comp375171_c0_seq1,comp73596_c1_seq3,comp381502_c0_seq1,comp96542_c0_seq1,comp14643_c0_seq1,comp113599_c0_seq1,comp25709_c0_seq1,comp297297_c0_seq1,comp26820_c0_seq2,comp541027_c0_seq1,comp292280_c0_seq1,comp454889_c0_seq1,comp2417…	comp54292_c0_seq1,comp203841_c0_seq1,comp31760_c0_seq2,comp35119_c0_seq1,comp232758_c0_seq1,comp178328_c0_seq1,comp232722_c0_seq1,comp411043_c0_seq1,comp330292_c0_seq1,comp375171_c0_seq1,comp73596_c1_seq3,comp381502_c0_seq1,comp96542_c0_seq1,comp14643_c0_seq1,comp113599_c0_seq1,comp297297_c0_seq1,comp25709_c0_seq1,comp26820_c0_seq2,comp541027_c0_seq1,comp292280_c0_seq1,comp454889_c0_seq1,comp2086…
7	GO:0015074	DNA integration	biological_process	838	838	comp54292_c0_seq1,comp203841_c0_seq1,comp35119_c0_seq1,comp31760_c0_seq2,comp232758_c0_seq1,comp178328_c0_seq1,comp232722_c0_seq1,comp411043_c0_seq1,comp330292_c0_seq1,comp375171_c0_seq1,comp73596_c1_seq3,comp381502_c0_seq1,comp96542_c0_seq1,comp14643_c0_seq1,comp113599_c0_seq1,comp25709_c0_seq1,comp297297_c0_seq1,comp26820_c0_seq2,comp541027_c0_seq1,comp292280_c0_seq1,comp454889_c0_seq1,comp2417…	comp54292_c0_seq1,comp203841_c0_seq1,comp31760_c0_seq2,comp35119_c0_seq1,comp232758_c0_seq1,comp178328_c0_seq1,comp232722_c0_seq1,comp411043_c0_seq1,comp330292_c0_seq1,comp375171_c0_seq1,comp73596_c1_seq3,comp381502_c0_seq1,comp96542_c0_seq1,comp14643_c0_seq1,comp113599_c0_seq1,comp297297_c0_seq1,comp25709_c0_seq1,comp26820_c0_seq2,comp541027_c0_seq1,comp292280_c0_seq1,comp454889_c0_seq1,comp2086…
8	GO:0015074	DNA integration	biological_process	838	838	comp54292_c0_seq1,comp203841_c0_seq1,comp35119_c0_seq1,comp31760_c0_seq2,comp232758_c0_seq1,comp178328_c0_seq1,comp232722_c0_seq1,comp411043_c0_seq1,comp330292_c0_seq1,comp375171_c0_seq1,comp73596_c1_seq3,comp381502_c0_seq1,comp96542_c0_seq1,comp14643_c0_seq1,comp113599_c0_seq1,comp25709_c0_seq1,comp297297_c0_seq1,comp26820_c0_seq2,comp541027_c0_seq1,comp292280_c0_seq1,comp454889_c0_seq1,comp2417…	comp54292_c0_seq1,comp203841_c0_seq1,comp31760_c0_seq2,comp35119_c0_seq1,comp232758_c0_seq1,comp178328_c0_seq1,comp232722_c0_seq1,comp411043_c0_seq1,comp330292_c0_seq1,comp375171_c0_seq1,comp73596_c1_seq3,comp381502_c0_seq1,comp96542_c0_seq1,comp14643_c0_seq1,comp113599_c0_seq1,comp297297_c0_seq1,comp25709_c0_seq1,comp26820_c0_seq2,comp541027_c0_seq1,comp292280_c0_seq1,comp454889_c0_seq1,comp2086…
3	GO:0042221	response to chemical stimulus	biological_process	825	0		comp284823_c0_seq1,comp17282_c0_seq1,comp56630_c0_seq2,comp25091_c0_seq1,comp70680_c0_seq1,comp68512_c0_seq1,comp54833_c0_seq1,comp380021_c0_seq1,comp365000_c0_seq1,comp29563_c0_seq1,comp22115_c0_seq1,comp80328_c0_seq1,comp208499_c0_seq1,comp119811_c0_seq1,comp11993_c0_seq1,comp10451_c0_seq1,comp7616_c0_seq1,comp64294_c0_seq1,comp325854_c0_seq1,comp41734_c0_seq1,comp154845_c0_seq1,comp30887_c0_se…
4	GO:0035556	intracellular signal transduction	biological_process	815	63	comp43487_c0_seq2,comp52128_c0_seq1,comp44099_c0_seq1,comp40987_c0_seq1,comp126959_c0_seq1,comp33340_c0_seq1,comp67536_c0_seq2,comp60708_c0_seq1,comp64222_c0_seq3,comp50049_c0_seq1,comp31129_c0_seq1,comp72785_c0_seq8,comp68289_c0_seq3,comp49189_c0_seq1,comp36811_c0_seq1,comp32962_c0_seq1,comp48672_c0_seq1,comp69012_c0_seq4,comp70775_c0_seq5,comp65689_c0_seq4,comp1604_c0_seq1,comp590420_c0_seq1,co…	comp22325_c0_seq1,comp68169_c0_seq1,comp63393_c0_seq1,comp72470_c0_seq1,comp118658_c0_seq1,comp214785_c0_seq1,comp39559_c0_seq1,comp69667_c0_seq1,comp69403_c0_seq2,comp23447_c0_seq1,comp38277_c0_seq1,comp33325_c0_seq1,comp39639_c0_seq1,comp37070_c0_seq2,comp56278_c0_seq2,comp73465_c0_seq9,comp23289_c0_seq1,comp70799_c0_seq15,comp4904_c0_seq1,comp34230_c0_seq2,comp5943_c0_seq1,comp35728_c0_seq1,co…
5	GO:0035556	intracellular signal transduction	biological_process	815	63	comp43487_c0_seq2,comp52128_c0_seq1,comp44099_c0_seq1,comp40987_c0_seq1,comp126959_c0_seq1,comp33340_c0_seq1,comp67536_c0_seq2,comp60708_c0_seq1,comp64222_c0_seq3,comp50049_c0_seq1,comp31129_c0_seq1,comp72785_c0_seq8,comp68289_c0_seq3,comp49189_c0_seq1,comp36811_c0_seq1,comp32962_c0_seq1,comp48672_c0_seq1,comp69012_c0_seq4,comp70775_c0_seq5,comp65689_c0_seq4,comp1604_c0_seq1,comp590420_c0_seq1,co…	comp22325_c0_seq1,comp68169_c0_seq1,comp63393_c0_seq1,comp72470_c0_seq1,comp118658_c0_seq1,comp214785_c0_seq1,comp39559_c0_seq1,comp69667_c0_seq1,comp69403_c0_seq2,comp23447_c0_seq1,comp38277_c0_seq1,comp33325_c0_seq1,comp39639_c0_seq1,comp37070_c0_seq2,comp56278_c0_seq2,comp73465_c0_seq9,comp23289_c0_seq1,comp70799_c0_seq15,comp4904_c0_seq1,comp34230_c0_seq2,comp5943_c0_seq1,comp35728_c0_seq1,co…
6	GO:0035556	intracellular signal transduction	biological_process	815	63	comp43487_c0_seq2,comp52128_c0_seq1,comp44099_c0_seq1,comp40987_c0_seq1,comp126959_c0_seq1,comp33340_c0_seq1,comp67536_c0_seq2,comp60708_c0_seq1,comp64222_c0_seq3,comp50049_c0_seq1,comp31129_c0_seq1,comp72785_c0_seq8,comp68289_c0_seq3,comp49189_c0_seq1,comp36811_c0_seq1,comp32962_c0_seq1,comp48672_c0_seq1,comp69012_c0_seq4,comp70775_c0_seq5,comp65689_c0_seq4,comp1604_c0_seq1,comp590420_c0_seq1,co…	comp22325_c0_seq1,comp68169_c0_seq1,comp63393_c0_seq1,comp72470_c0_seq1,comp118658_c0_seq1,comp214785_c0_seq1,comp39559_c0_seq1,comp69667_c0_seq1,comp69403_c0_seq2,comp23447_c0_seq1,comp38277_c0_seq1,comp33325_c0_seq1,comp39639_c0_seq1,comp37070_c0_seq2,comp56278_c0_seq2,comp73465_c0_seq9,comp23289_c0_seq1,comp70799_c0_seq15,comp4904_c0_seq1,comp34230_c0_seq2,comp5943_c0_seq1,comp35728_c0_seq1,co…
5	GO:0044271	cellular nitrogen compound biosynthetic process	biological_process	812	0		comp323235_c0_seq1,comp6603_c0_seq1,comp59809_c0_seq2,comp64630_c0_seq4,comp219703_c0_seq1,comp260925_c0_seq1,comp65908_c0_seq2,comp580068_c0_seq1,comp179203_c0_seq1,comp62541_c0_seq1,comp67398_c0_seq1,comp57717_c0_seq1,comp60806_c0_seq1,comp49775_c0_seq1,comp64375_c0_seq1,comp65178_c0_seq1,comp33138_c0_seq1,comp24644_c0_seq1,comp7394_c0_seq1,comp68824_c0_seq7,comp23811_c0_seq1,comp18262_c0_seq1,…
4	GO:0008104	protein localization	biological_process	797	71	comp158672_c0_seq1,comp302195_c0_seq1,comp392464_c0_seq1,comp57838_c0_seq1,comp377678_c0_seq1,comp197559_c0_seq1,comp308185_c0_seq1,comp376444_c0_seq1,comp30870_c0_seq1,comp187506_c0_seq1,comp210732_c0_seq1,comp2230_c0_seq1,comp173353_c0_seq1,comp143101_c0_seq1,comp7645_c0_seq1,comp265231_c0_seq1,comp434754_c0_seq1,comp9870_c0_seq1,comp62335_c0_seq1,comp378780_c0_seq1,comp276938_c0_seq1,comp15191…	comp19414_c0_seq1,comp179926_c0_seq1,comp72470_c0_seq1,comp47432_c0_seq3,comp72931_c0_seq10,comp49587_c0_seq1,comp49115_c0_seq1,comp66126_c0_seq1,comp118658_c0_seq1,comp53407_c0_seq1,comp21189_c0_seq1,comp37712_c0_seq1,comp49915_c0_seq1,comp69025_c0_seq2,comp63289_c0_seq1,comp187506_c0_seq1,comp210732_c0_seq1,comp23447_c0_seq1,comp32456_c0_seq1,comp46876_c0_seq1,comp71239_c0_seq1,comp2230_c0_seq1…
5	GO:0016053	organic acid biosynthetic process	biological_process	781	0		comp64480_c0_seq1,comp58372_c0_seq2,comp219703_c0_seq1,comp45020_c0_seq1,comp260925_c0_seq1,comp59684_c0_seq2,comp67723_c0_seq3,comp68060_c0_seq1,comp57717_c0_seq1,comp35215_c0_seq1,comp60806_c0_seq1,comp47820_c0_seq1,comp62169_c0_seq3,comp64375_c0_seq1,comp68448_c0_seq1,comp58745_c0_seq1,comp64163_c0_seq1,comp62205_c0_seq1,comp64071_c0_seq1,comp21604_c0_seq1,comp67469_c0_seq1,comp58964_c0_seq1,c…
6	GO:0046394	carboxylic acid biosynthetic process	biological_process	781	0		comp64480_c0_seq1,comp58372_c0_seq2,comp219703_c0_seq1,comp45020_c0_seq1,comp260925_c0_seq1,comp59684_c0_seq2,comp67723_c0_seq3,comp68060_c0_seq1,comp57717_c0_seq1,comp35215_c0_seq1,comp60806_c0_seq1,comp47820_c0_seq1,comp62169_c0_seq3,comp64375_c0_seq1,comp68448_c0_seq1,comp58745_c0_seq1,comp64163_c0_seq1,comp62205_c0_seq1,comp64071_c0_seq1,comp21604_c0_seq1,comp67469_c0_seq1,comp58964_c0_seq1,c…
7	GO:0046394	carboxylic acid biosynthetic process	biological_process	781	0		comp64480_c0_seq1,comp58372_c0_seq2,comp219703_c0_seq1,comp45020_c0_seq1,comp260925_c0_seq1,comp59684_c0_seq2,comp67723_c0_seq3,comp68060_c0_seq1,comp57717_c0_seq1,comp35215_c0_seq1,comp60806_c0_seq1,comp47820_c0_seq1,comp62169_c0_seq3,comp64375_c0_seq1,comp68448_c0_seq1,comp58745_c0_seq1,comp64163_c0_seq1,comp62205_c0_seq1,comp64071_c0_seq1,comp21604_c0_seq1,comp67469_c0_seq1,comp58964_c0_seq1,c…
4	GO:0006520	cellular amino acid metabolic process	biological_process	761	77	comp58943_c0_seq1,comp484924_c0_seq1,comp73518_c0_seq4,comp62768_c0_seq1,comp64305_c0_seq1,comp59347_c0_seq1,comp410825_c0_seq1,comp65490_c0_seq2,comp389163_c0_seq1,comp59696_c0_seq3,comp64179_c0_seq2,comp65824_c0_seq2,comp65258_c0_seq1,comp68944_c0_seq1,comp64237_c0_seq1,comp221150_c0_seq1,comp17120_c0_seq1,comp58392_c0_seq3,comp65284_c0_seq1,comp62302_c0_seq1,comp167311_c0_seq1,comp20769_c0_seq…	comp85267_c0_seq1,comp6603_c0_seq1,comp47530_c0_seq1,comp59684_c0_seq2,comp67723_c0_seq3,comp50024_c0_seq1,comp64330_c0_seq1,comp68060_c0_seq1,comp67398_c0_seq1,comp65323_c0_seq3,comp57717_c0_seq1,comp35215_c0_seq1,comp60806_c0_seq1,comp61539_c0_seq1,comp64375_c0_seq1,comp68448_c0_seq1,comp64163_c0_seq1,comp285101_c0_seq1,comp36643_c0_seq1,comp21604_c0_seq1,comp221150_c0_seq1,comp68718_c0_seq1,co…
7	GO:0006520	cellular amino acid metabolic process	biological_process	761	77	comp58943_c0_seq1,comp484924_c0_seq1,comp73518_c0_seq4,comp62768_c0_seq1,comp64305_c0_seq1,comp59347_c0_seq1,comp410825_c0_seq1,comp65490_c0_seq2,comp389163_c0_seq1,comp59696_c0_seq3,comp64179_c0_seq2,comp65824_c0_seq2,comp65258_c0_seq1,comp68944_c0_seq1,comp64237_c0_seq1,comp221150_c0_seq1,comp17120_c0_seq1,comp58392_c0_seq3,comp65284_c0_seq1,comp62302_c0_seq1,comp167311_c0_seq1,comp20769_c0_seq…	comp85267_c0_seq1,comp6603_c0_seq1,comp47530_c0_seq1,comp59684_c0_seq2,comp67723_c0_seq3,comp50024_c0_seq1,comp64330_c0_seq1,comp68060_c0_seq1,comp67398_c0_seq1,comp65323_c0_seq3,comp57717_c0_seq1,comp35215_c0_seq1,comp60806_c0_seq1,comp61539_c0_seq1,comp64375_c0_seq1,comp68448_c0_seq1,comp64163_c0_seq1,comp285101_c0_seq1,comp36643_c0_seq1,comp21604_c0_seq1,comp221150_c0_seq1,comp68718_c0_seq1,co…
2	GO:0016265	death	biological_process	740	0		comp143439_c0_seq1,comp67757_c0_seq7,comp71975_c0_seq5,comp145767_c0_seq1,comp8879_c0_seq2,comp39216_c0_seq2,comp60808_c0_seq4,comp15854_c0_seq1,comp187258_c0_seq1,comp34549_c0_seq1,comp20573_c0_seq1,comp34471_c0_seq1,comp37379_c0_seq1,comp64973_c0_seq1,comp66279_c0_seq1,comp108318_c0_seq1,comp61395_c0_seq3,comp34827_c0_seq1,comp31292_c0_seq1,comp40983_c0_seq1,comp45660_c0_seq1,comp52486_c0_seq2,…
3	GO:0008219	cell death	biological_process	740	44	comp142995_c0_seq1,comp143439_c0_seq1,comp12442_c0_seq1,comp26755_c0_seq1,comp48878_c0_seq1,comp8879_c0_seq2,comp64975_c0_seq1,comp305894_c0_seq1,comp165131_c0_seq1,comp28478_c0_seq1,comp5304_c0_seq1,comp152298_c0_seq1,comp67568_c0_seq1,comp214017_c0_seq1,comp54706_c0_seq1,comp221432_c0_seq1,comp182681_c0_seq1,comp141126_c0_seq1,comp42550_c0_seq3,comp72297_c0_seq22,comp207731_c0_seq1,comp465277_c…	comp143439_c0_seq1,comp67757_c0_seq7,comp71975_c0_seq5,comp145767_c0_seq1,comp8879_c0_seq2,comp39216_c0_seq2,comp60808_c0_seq4,comp15854_c0_seq1,comp187258_c0_seq1,comp34549_c0_seq1,comp20573_c0_seq1,comp34471_c0_seq1,comp37379_c0_seq1,comp64973_c0_seq1,comp66279_c0_seq1,comp108318_c0_seq1,comp61395_c0_seq3,comp34827_c0_seq1,comp31292_c0_seq1,comp40983_c0_seq1,comp45660_c0_seq1,comp52486_c0_seq2,…
5	GO:0018130	heterocycle biosynthetic process	biological_process	726	0		comp323235_c0_seq1,comp6603_c0_seq1,comp59809_c0_seq2,comp219703_c0_seq1,comp260925_c0_seq1,comp65908_c0_seq2,comp580068_c0_seq1,comp179203_c0_seq1,comp62541_c0_seq1,comp67398_c0_seq1,comp57717_c0_seq1,comp60806_c0_seq1,comp49775_c0_seq1,comp64375_c0_seq1,comp65178_c0_seq1,comp24644_c0_seq1,comp7394_c0_seq1,comp68824_c0_seq7,comp23811_c0_seq1,comp18262_c0_seq1,comp48319_c0_seq1,comp5249_c0_seq1,c…
7	GO:0006278	RNA-dependent DNA replication	biological_process	721	721	comp54292_c0_seq1,comp9076_c0_seq1,comp372367_c0_seq1,comp10256_c0_seq1,comp444814_c0_seq1,comp20566_c0_seq1,comp24443_c0_seq1,comp63113_c0_seq1,comp381502_c0_seq1,comp199217_c0_seq1,comp175704_c0_seq1,comp263520_c0_seq1,comp297297_c0_seq1,comp292280_c0_seq1,comp35296_c0_seq1,comp241740_c0_seq1,comp208699_c0_seq1,comp20990_c0_seq1,comp12152_c0_seq1,comp291452_c0_seq1,comp29103_c0_seq1,comp221150_…	comp54292_c0_seq1,comp444814_c0_seq1,comp372367_c0_seq1,comp10256_c0_seq1,comp9076_c0_seq1,comp20566_c0_seq1,comp24443_c0_seq1,comp63113_c0_seq1,comp381502_c0_seq1,comp199217_c0_seq1,comp175704_c0_seq1,comp263520_c0_seq1,comp297297_c0_seq1,comp292280_c0_seq1,comp208699_c0_seq1,comp241740_c0_seq1,comp35296_c0_seq1,comp20990_c0_seq1,comp12152_c0_seq1,comp291452_c0_seq1,comp29103_c0_seq1,comp221150_…
8	GO:0006278	RNA-dependent DNA replication	biological_process	721	721	comp54292_c0_seq1,comp9076_c0_seq1,comp372367_c0_seq1,comp10256_c0_seq1,comp444814_c0_seq1,comp20566_c0_seq1,comp24443_c0_seq1,comp63113_c0_seq1,comp381502_c0_seq1,comp199217_c0_seq1,comp175704_c0_seq1,comp263520_c0_seq1,comp297297_c0_seq1,comp292280_c0_seq1,comp35296_c0_seq1,comp241740_c0_seq1,comp208699_c0_seq1,comp20990_c0_seq1,comp12152_c0_seq1,comp291452_c0_seq1,comp29103_c0_seq1,comp221150_…	comp54292_c0_seq1,comp444814_c0_seq1,comp372367_c0_seq1,comp10256_c0_seq1,comp9076_c0_seq1,comp20566_c0_seq1,comp24443_c0_seq1,comp63113_c0_seq1,comp381502_c0_seq1,comp199217_c0_seq1,comp175704_c0_seq1,comp263520_c0_seq1,comp297297_c0_seq1,comp292280_c0_seq1,comp208699_c0_seq1,comp241740_c0_seq1,comp35296_c0_seq1,comp20990_c0_seq1,comp12152_c0_seq1,comp291452_c0_seq1,comp29103_c0_seq1,comp221150_…
9	GO:0006278	RNA-dependent DNA replication	biological_process	721	721	comp54292_c0_seq1,comp9076_c0_seq1,comp372367_c0_seq1,comp10256_c0_seq1,comp444814_c0_seq1,comp20566_c0_seq1,comp24443_c0_seq1,comp63113_c0_seq1,comp381502_c0_seq1,comp199217_c0_seq1,comp175704_c0_seq1,comp263520_c0_seq1,comp297297_c0_seq1,comp292280_c0_seq1,comp35296_c0_seq1,comp241740_c0_seq1,comp208699_c0_seq1,comp20990_c0_seq1,comp12152_c0_seq1,comp291452_c0_seq1,comp29103_c0_seq1,comp221150_…	comp54292_c0_seq1,comp444814_c0_seq1,comp372367_c0_seq1,comp10256_c0_seq1,comp9076_c0_seq1,comp20566_c0_seq1,comp24443_c0_seq1,comp63113_c0_seq1,comp381502_c0_seq1,comp199217_c0_seq1,comp175704_c0_seq1,comp263520_c0_seq1,comp297297_c0_seq1,comp292280_c0_seq1,comp208699_c0_seq1,comp241740_c0_seq1,comp35296_c0_seq1,comp20990_c0_seq1,comp12152_c0_seq1,comp291452_c0_seq1,comp29103_c0_seq1,comp221150_…
6	GO:0016311	dephosphorylation	biological_process	718	96	comp71471_c0_seq2,comp35392_c0_seq1,comp26721_c0_seq1,comp42570_c0_seq1,comp73109_c0_seq7,comp61169_c0_seq1,comp14484_c0_seq1,comp55269_c0_seq1,comp50399_c0_seq1,comp48008_c0_seq6,comp55591_c0_seq2,comp49075_c0_seq1,comp50215_c0_seq1,comp67010_c0_seq1,comp55849_c0_seq1,comp53625_c0_seq1,comp71901_c0_seq4,comp56441_c1_seq1,comp69678_c0_seq4,comp54622_c0_seq1,comp55040_c0_seq4,comp15922_c0_seq1,com…	comp35392_c0_seq1,comp34023_c0_seq1,comp66709_c1_seq4,comp26721_c0_seq1,comp61169_c0_seq1,comp48008_c0_seq6,comp53145_c0_seq1,comp68591_c0_seq1,comp50094_c0_seq1,comp49115_c0_seq1,comp39216_c0_seq2,comp33602_c0_seq1,comp67772_c0_seq1,comp66584_c0_seq3,comp68030_c0_seq3,comp40669_c0_seq1,comp332744_c0_seq1,comp185377_c0_seq1,comp51198_c0_seq1,comp61375_c0_seq3,comp69941_c0_seq3,comp23820_c0_seq1,c…
5	GO:0006996	organelle organization	biological_process	712	0		comp70872_c0_seq12,comp69901_c0_seq2,comp52083_c0_seq1,comp64817_c0_seq3,comp54606_c0_seq1,comp66126_c0_seq1,comp67049_c0_seq1,comp55714_c0_seq1,comp1836_c0_seq1,comp68337_c0_seq2,comp46876_c0_seq1,comp70391_c0_seq2,comp59455_c0_seq1,comp37213_c0_seq1,comp58328_c0_seq1,comp262752_c0_seq1,comp69195_c0_seq6,comp36043_c0_seq1,comp39432_c0_seq1,comp138274_c0_seq1,comp16680_c0_seq1,comp68709_c0_seq2,c…
3	GO:0045184	establishment of protein localization	biological_process	711	0		comp19414_c0_seq1,comp179926_c0_seq1,comp72470_c0_seq1,comp47432_c0_seq3,comp49587_c0_seq1,comp49115_c0_seq1,comp66126_c0_seq1,comp118658_c0_seq1,comp53407_c0_seq1,comp21189_c0_seq1,comp37712_c0_seq1,comp49915_c0_seq1,comp69025_c0_seq2,comp63289_c0_seq1,comp23447_c0_seq1,comp32456_c0_seq1,comp46876_c0_seq1,comp71239_c0_seq1,comp33325_c0_seq1,comp56278_c0_seq2,comp49732_c0_seq1,comp50385_c0_seq1,c…
4	GO:0015031	protein transport	biological_process	711	460	comp53713_c1_seq1,comp17452_c0_seq1,comp67731_c0_seq1,comp39025_c0_seq1,comp9176_c0_seq1,comp72470_c0_seq1,comp47432_c0_seq3,comp61372_c0_seq1,comp49587_c0_seq1,comp49115_c0_seq1,comp69446_c0_seq7,comp118658_c0_seq1,comp44634_c0_seq1,comp53407_c0_seq1,comp37712_c0_seq1,comp69025_c0_seq2,comp63289_c0_seq1,comp72248_c0_seq1,comp35330_c0_seq1,comp42438_c0_seq1,comp32456_c0_seq1,comp23447_c0_seq1,com…	comp19414_c0_seq1,comp179926_c0_seq1,comp72470_c0_seq1,comp47432_c0_seq3,comp49587_c0_seq1,comp49115_c0_seq1,comp66126_c0_seq1,comp118658_c0_seq1,comp53407_c0_seq1,comp21189_c0_seq1,comp37712_c0_seq1,comp49915_c0_seq1,comp69025_c0_seq2,comp63289_c0_seq1,comp23447_c0_seq1,comp32456_c0_seq1,comp46876_c0_seq1,comp71239_c0_seq1,comp33325_c0_seq1,comp56278_c0_seq2,comp49732_c0_seq1,comp50385_c0_seq1,c…
4	GO:0045184	establishment of protein localization	biological_process	711	0		comp19414_c0_seq1,comp179926_c0_seq1,comp72470_c0_seq1,comp47432_c0_seq3,comp49587_c0_seq1,comp49115_c0_seq1,comp66126_c0_seq1,comp118658_c0_seq1,comp53407_c0_seq1,comp21189_c0_seq1,comp37712_c0_seq1,comp49915_c0_seq1,comp69025_c0_seq2,comp63289_c0_seq1,comp23447_c0_seq1,comp32456_c0_seq1,comp46876_c0_seq1,comp71239_c0_seq1,comp33325_c0_seq1,comp56278_c0_seq2,comp49732_c0_seq1,comp50385_c0_seq1,c…
5	GO:0015031	protein transport	biological_process	711	460	comp53713_c1_seq1,comp17452_c0_seq1,comp67731_c0_seq1,comp39025_c0_seq1,comp9176_c0_seq1,comp72470_c0_seq1,comp47432_c0_seq3,comp61372_c0_seq1,comp49587_c0_seq1,comp49115_c0_seq1,comp69446_c0_seq7,comp118658_c0_seq1,comp44634_c0_seq1,comp53407_c0_seq1,comp37712_c0_seq1,comp69025_c0_seq2,comp63289_c0_seq1,comp72248_c0_seq1,comp35330_c0_seq1,comp42438_c0_seq1,comp32456_c0_seq1,comp23447_c0_seq1,com…	comp19414_c0_seq1,comp179926_c0_seq1,comp72470_c0_seq1,comp47432_c0_seq3,comp49587_c0_seq1,comp49115_c0_seq1,comp66126_c0_seq1,comp118658_c0_seq1,comp53407_c0_seq1,comp21189_c0_seq1,comp37712_c0_seq1,comp49915_c0_seq1,comp69025_c0_seq2,comp63289_c0_seq1,comp23447_c0_seq1,comp32456_c0_seq1,comp46876_c0_seq1,comp71239_c0_seq1,comp33325_c0_seq1,comp56278_c0_seq2,comp49732_c0_seq1,comp50385_c0_seq1,c…
5	GO:0045184	establishment of protein localization	biological_process	711	0		comp19414_c0_seq1,comp179926_c0_seq1,comp72470_c0_seq1,comp47432_c0_seq3,comp49587_c0_seq1,comp49115_c0_seq1,comp66126_c0_seq1,comp118658_c0_seq1,comp53407_c0_seq1,comp21189_c0_seq1,comp37712_c0_seq1,comp49915_c0_seq1,comp69025_c0_seq2,comp63289_c0_seq1,comp23447_c0_seq1,comp32456_c0_seq1,comp46876_c0_seq1,comp71239_c0_seq1,comp33325_c0_seq1,comp56278_c0_seq2,comp49732_c0_seq1,comp50385_c0_seq1,c…
6	GO:0015031	protein transport	biological_process	711	460	comp53713_c1_seq1,comp17452_c0_seq1,comp67731_c0_seq1,comp39025_c0_seq1,comp9176_c0_seq1,comp72470_c0_seq1,comp47432_c0_seq3,comp61372_c0_seq1,comp49587_c0_seq1,comp49115_c0_seq1,comp69446_c0_seq7,comp118658_c0_seq1,comp44634_c0_seq1,comp53407_c0_seq1,comp37712_c0_seq1,comp69025_c0_seq2,comp63289_c0_seq1,comp72248_c0_seq1,comp35330_c0_seq1,comp42438_c0_seq1,comp32456_c0_seq1,comp23447_c0_seq1,com…	comp19414_c0_seq1,comp179926_c0_seq1,comp72470_c0_seq1,comp47432_c0_seq3,comp49587_c0_seq1,comp49115_c0_seq1,comp66126_c0_seq1,comp118658_c0_seq1,comp53407_c0_seq1,comp21189_c0_seq1,comp37712_c0_seq1,comp49915_c0_seq1,comp69025_c0_seq2,comp63289_c0_seq1,comp23447_c0_seq1,comp32456_c0_seq1,comp46876_c0_seq1,comp71239_c0_seq1,comp33325_c0_seq1,comp56278_c0_seq2,comp49732_c0_seq1,comp50385_c0_seq1,c…
5	GO:0006396	RNA processing	biological_process	705	208	comp67717_c0_seq2,comp59398_c0_seq3,comp55837_c0_seq1,comp113206_c0_seq1,comp61903_c0_seq1,comp52518_c0_seq1,comp35067_c0_seq1,comp28064_c0_seq1,comp60103_c0_seq1,comp34072_c0_seq1,comp37353_c0_seq1,comp48426_c0_seq1,comp53817_c0_seq2,comp52613_c0_seq1,comp31402_c0_seq1,comp59672_c0_seq2,comp62904_c0_seq1,comp59065_c0_seq4,comp232764_c0_seq1,comp53878_c0_seq2,comp48904_c0_seq1,comp15814_c0_seq1,c…	comp55837_c0_seq1,comp61903_c0_seq1,comp68597_c0_seq1,comp52333_c0_seq4,comp52518_c0_seq1,comp37353_c0_seq1,comp60103_c0_seq1,comp61383_c0_seq1,comp48426_c0_seq1,comp69693_c0_seq4,comp52613_c0_seq1,comp66410_c0_seq1,comp53947_c0_seq1,comp69672_c0_seq1,comp67770_c2_seq3,comp72100_c0_seq4,comp64598_c0_seq7,comp31402_c0_seq1,comp64510_c0_seq3,comp23600_c0_seq1,comp46362_c0_seq1,comp20990_c0_seq1,com…
6	GO:0006396	RNA processing	biological_process	705	208	comp67717_c0_seq2,comp59398_c0_seq3,comp55837_c0_seq1,comp113206_c0_seq1,comp61903_c0_seq1,comp52518_c0_seq1,comp35067_c0_seq1,comp28064_c0_seq1,comp60103_c0_seq1,comp34072_c0_seq1,comp37353_c0_seq1,comp48426_c0_seq1,comp53817_c0_seq2,comp52613_c0_seq1,comp31402_c0_seq1,comp59672_c0_seq2,comp62904_c0_seq1,comp59065_c0_seq4,comp232764_c0_seq1,comp53878_c0_seq2,comp48904_c0_seq1,comp15814_c0_seq1,c…	comp55837_c0_seq1,comp61903_c0_seq1,comp68597_c0_seq1,comp52333_c0_seq4,comp52518_c0_seq1,comp37353_c0_seq1,comp60103_c0_seq1,comp61383_c0_seq1,comp48426_c0_seq1,comp69693_c0_seq4,comp52613_c0_seq1,comp66410_c0_seq1,comp53947_c0_seq1,comp69672_c0_seq1,comp67770_c2_seq3,comp72100_c0_seq4,comp64598_c0_seq7,comp31402_c0_seq1,comp64510_c0_seq3,comp23600_c0_seq1,comp46362_c0_seq1,comp20990_c0_seq1,com…
7	GO:0006396	RNA processing	biological_process	705	208	comp67717_c0_seq2,comp59398_c0_seq3,comp55837_c0_seq1,comp113206_c0_seq1,comp61903_c0_seq1,comp52518_c0_seq1,comp35067_c0_seq1,comp28064_c0_seq1,comp60103_c0_seq1,comp34072_c0_seq1,comp37353_c0_seq1,comp48426_c0_seq1,comp53817_c0_seq2,comp52613_c0_seq1,comp31402_c0_seq1,comp59672_c0_seq2,comp62904_c0_seq1,comp59065_c0_seq4,comp232764_c0_seq1,comp53878_c0_seq2,comp48904_c0_seq1,comp15814_c0_seq1,c…	comp55837_c0_seq1,comp61903_c0_seq1,comp68597_c0_seq1,comp52333_c0_seq4,comp52518_c0_seq1,comp37353_c0_seq1,comp60103_c0_seq1,comp61383_c0_seq1,comp48426_c0_seq1,comp69693_c0_seq4,comp52613_c0_seq1,comp66410_c0_seq1,comp53947_c0_seq1,comp69672_c0_seq1,comp67770_c2_seq3,comp72100_c0_seq4,comp64598_c0_seq7,comp31402_c0_seq1,comp64510_c0_seq3,comp23600_c0_seq1,comp46362_c0_seq1,comp20990_c0_seq1,com…
8	GO:0006396	RNA processing	biological_process	705	208	comp67717_c0_seq2,comp59398_c0_seq3,comp55837_c0_seq1,comp113206_c0_seq1,comp61903_c0_seq1,comp52518_c0_seq1,comp35067_c0_seq1,comp28064_c0_seq1,comp60103_c0_seq1,comp34072_c0_seq1,comp37353_c0_seq1,comp48426_c0_seq1,comp53817_c0_seq2,comp52613_c0_seq1,comp31402_c0_seq1,comp59672_c0_seq2,comp62904_c0_seq1,comp59065_c0_seq4,comp232764_c0_seq1,comp53878_c0_seq2,comp48904_c0_seq1,comp15814_c0_seq1,c…	comp55837_c0_seq1,comp61903_c0_seq1,comp68597_c0_seq1,comp52333_c0_seq4,comp52518_c0_seq1,comp37353_c0_seq1,comp60103_c0_seq1,comp61383_c0_seq1,comp48426_c0_seq1,comp69693_c0_seq4,comp52613_c0_seq1,comp66410_c0_seq1,comp53947_c0_seq1,comp69672_c0_seq1,comp67770_c2_seq3,comp72100_c0_seq4,comp64598_c0_seq7,comp31402_c0_seq1,comp64510_c0_seq3,comp23600_c0_seq1,comp46362_c0_seq1,comp20990_c0_seq1,com…
4	GO:0012501	programmed cell death	biological_process	689	0		comp67757_c0_seq7,comp71975_c0_seq5,comp145767_c0_seq1,comp39216_c0_seq2,comp60808_c0_seq4,comp15854_c0_seq1,comp187258_c0_seq1,comp34549_c0_seq1,comp20573_c0_seq1,comp34471_c0_seq1,comp37379_c0_seq1,comp64973_c0_seq1,comp66279_c0_seq1,comp108318_c0_seq1,comp61395_c0_seq3,comp34827_c0_seq1,comp40983_c0_seq1,comp52486_c0_seq2,comp207848_c0_seq1,comp68463_c0_seq1,comp51264_c0_seq3,comp28224_c0_seq1…
3	GO:0032259	methylation	biological_process	688	632	comp61903_c0_seq1,comp61187_c0_seq1,comp69901_c0_seq2,comp67723_c0_seq3,comp64817_c0_seq3,comp56790_c0_seq1,comp64330_c0_seq1,comp218611_c0_seq1,comp64995_c0_seq1,comp52613_c0_seq1,comp60581_c0_seq1,comp61266_c0_seq1,comp72100_c0_seq4,comp13848_c0_seq1,comp70391_c0_seq2,comp59867_c0_seq1,comp66043_c0_seq1,comp61467_c1_seq1,comp11467_c0_seq1,comp47805_c0_seq1,comp60561_c0_seq1,comp86704_c0_seq1,co…	comp61903_c0_seq1,comp69901_c0_seq2,comp61187_c0_seq1,comp67723_c0_seq3,comp64817_c0_seq3,comp56790_c0_seq1,comp64330_c0_seq1,comp218611_c0_seq1,comp64995_c0_seq1,comp52613_c0_seq1,comp53728_c0_seq1,comp60581_c0_seq1,comp65972_c0_seq5,comp61266_c0_seq1,comp13848_c0_seq1,comp72100_c0_seq4,comp70391_c0_seq2,comp59867_c0_seq1,comp66043_c0_seq1,comp52814_c0_seq1,comp61467_c1_seq1,comp11467_c0_seq1,co…
4	GO:0033554	cellular response to stress	biological_process	677	0		comp192727_c0_seq1,comp38538_c0_seq1,comp17282_c0_seq1,comp1825_c0_seq1,comp44362_c0_seq1,comp175704_c0_seq1,comp263520_c0_seq1,comp1836_c0_seq1,comp25851_c0_seq1,comp59787_c0_seq3,comp47721_c0_seq1,comp40422_c0_seq1,comp31636_c0_seq1,comp132245_c0_seq1,comp70034_c0_seq4,comp39395_c0_seq1,comp61445_c1_seq1,comp44967_c0_seq1,comp97157_c0_seq1,comp67096_c0_seq7,comp40983_c0_seq1,comp50019_c0_seq1,c…
4	GO:0044262	cellular carbohydrate metabolic process	biological_process	676	32	comp51456_c0_seq1,comp23690_c0_seq1,comp70633_c0_seq1,comp38200_c0_seq1,comp32879_c0_seq1,comp23400_c0_seq1,comp57383_c0_seq3,comp57656_c0_seq1,comp38168_c0_seq1,comp82348_c0_seq1,comp32434_c0_seq1,comp64276_c0_seq2,comp65473_c0_seq4,comp67192_c0_seq1,comp71193_c1_seq1,comp58115_c0_seq1,comp81751_c0_seq1,comp42740_c0_seq1,comp62385_c0_seq1,comp61586_c0_seq3,comp57422_c0_seq2,comp44573_c0_seq1,com…	comp33142_c0_seq1,comp36562_c0_seq1,comp318049_c0_seq1,comp12221_c0_seq1,comp68591_c0_seq1,comp48572_c0_seq2,comp72962_c1_seq3,comp40662_c0_seq2,comp50843_c0_seq3,comp45295_c0_seq1,comp62879_c0_seq2,comp62784_c0_seq3,comp59107_c0_seq2,comp58745_c0_seq1,comp64276_c0_seq2,comp230989_c0_seq1,comp32434_c0_seq1,comp235680_c0_seq1,comp25475_c0_seq1,comp63655_c0_seq1,comp40315_c0_seq1,comp222795_c0_seq1…
5	GO:0044262	cellular carbohydrate metabolic process	biological_process	676	32	comp51456_c0_seq1,comp23690_c0_seq1,comp70633_c0_seq1,comp38200_c0_seq1,comp32879_c0_seq1,comp23400_c0_seq1,comp57383_c0_seq3,comp57656_c0_seq1,comp38168_c0_seq1,comp82348_c0_seq1,comp32434_c0_seq1,comp64276_c0_seq2,comp65473_c0_seq4,comp67192_c0_seq1,comp71193_c1_seq1,comp58115_c0_seq1,comp81751_c0_seq1,comp42740_c0_seq1,comp62385_c0_seq1,comp61586_c0_seq3,comp57422_c0_seq2,comp44573_c0_seq1,com…	comp33142_c0_seq1,comp36562_c0_seq1,comp318049_c0_seq1,comp12221_c0_seq1,comp68591_c0_seq1,comp48572_c0_seq2,comp72962_c1_seq3,comp40662_c0_seq2,comp50843_c0_seq3,comp45295_c0_seq1,comp62879_c0_seq2,comp62784_c0_seq3,comp59107_c0_seq2,comp58745_c0_seq1,comp64276_c0_seq2,comp230989_c0_seq1,comp32434_c0_seq1,comp235680_c0_seq1,comp25475_c0_seq1,comp63655_c0_seq1,comp40315_c0_seq1,comp222795_c0_seq1…
5	GO:0006915	apoptotic process	biological_process	676	664	comp67757_c0_seq7,comp145767_c0_seq1,comp71975_c0_seq5,comp39216_c0_seq2,comp60808_c0_seq4,comp15854_c0_seq1,comp187258_c0_seq1,comp34549_c0_seq1,comp20573_c0_seq1,comp34471_c0_seq1,comp37379_c0_seq1,comp64973_c0_seq1,comp66279_c0_seq1,comp108318_c0_seq1,comp61395_c0_seq3,comp34827_c0_seq1,comp52486_c0_seq2,comp68463_c0_seq1,comp207848_c0_seq1,comp51264_c0_seq3,comp28224_c0_seq1,comp19986_c0_seq1…	comp67757_c0_seq7,comp71975_c0_seq5,comp145767_c0_seq1,comp39216_c0_seq2,comp60808_c0_seq4,comp15854_c0_seq1,comp187258_c0_seq1,comp34549_c0_seq1,comp20573_c0_seq1,comp34471_c0_seq1,comp37379_c0_seq1,comp64973_c0_seq1,comp66279_c0_seq1,comp108318_c0_seq1,comp61395_c0_seq3,comp34827_c0_seq1,comp52486_c0_seq2,comp207848_c0_seq1,comp68463_c0_seq1,comp51264_c0_seq3,comp28224_c0_seq1,comp19986_c0_seq1…
4	GO:0008610	lipid biosynthetic process	biological_process	672	288	comp64480_c0_seq1,comp64213_c1_seq4,comp58372_c0_seq2,comp45020_c0_seq1,comp52376_c0_seq1,comp45025_c0_seq1,comp38941_c0_seq1,comp44634_c0_seq1,comp50343_c0_seq1,comp62169_c0_seq3,comp70788_c0_seq1,comp57509_c0_seq1,comp54010_c0_seq1,comp65922_c0_seq2,comp42669_c0_seq1,comp53137_c0_seq1,comp62205_c0_seq1,comp59103_c0_seq1,comp64071_c0_seq1,comp55690_c0_seq1,comp67469_c0_seq1,comp23309_c0_seq1,com…	comp64480_c0_seq1,comp58372_c0_seq2,comp59809_c0_seq2,comp45020_c0_seq1,comp65908_c0_seq2,comp580068_c0_seq1,comp56790_c0_seq1,comp45025_c0_seq1,comp47820_c0_seq1,comp62169_c0_seq3,comp57954_c0_seq2,comp58759_c0_seq4,comp57509_c0_seq1,comp54010_c0_seq1,comp49059_c0_seq1,comp24644_c0_seq1,comp68824_c0_seq7,comp62879_c0_seq2,comp58745_c0_seq1,comp62205_c0_seq1,comp43005_c0_seq1,comp64071_c0_seq1,co…
5	GO:0008610	lipid biosynthetic process	biological_process	672	288	comp64480_c0_seq1,comp64213_c1_seq4,comp58372_c0_seq2,comp45020_c0_seq1,comp52376_c0_seq1,comp45025_c0_seq1,comp38941_c0_seq1,comp44634_c0_seq1,comp50343_c0_seq1,comp62169_c0_seq3,comp70788_c0_seq1,comp57509_c0_seq1,comp54010_c0_seq1,comp65922_c0_seq2,comp42669_c0_seq1,comp53137_c0_seq1,comp62205_c0_seq1,comp59103_c0_seq1,comp64071_c0_seq1,comp55690_c0_seq1,comp67469_c0_seq1,comp23309_c0_seq1,com…	comp64480_c0_seq1,comp58372_c0_seq2,comp59809_c0_seq2,comp45020_c0_seq1,comp65908_c0_seq2,comp580068_c0_seq1,comp56790_c0_seq1,comp45025_c0_seq1,comp47820_c0_seq1,comp62169_c0_seq3,comp57954_c0_seq2,comp58759_c0_seq4,comp57509_c0_seq1,comp54010_c0_seq1,comp49059_c0_seq1,comp24644_c0_seq1,comp68824_c0_seq7,comp62879_c0_seq2,comp58745_c0_seq1,comp62205_c0_seq1,comp43005_c0_seq1,comp64071_c0_seq1,co…
4	GO:0006725	cellular aromatic compound metabolic process	biological_process	659	10	comp69953_c0_seq4,comp44244_c0_seq1,comp108997_c0_seq1,comp61793_c0_seq1,comp54155_c0_seq1,comp63105_c0_seq2,comp52798_c0_seq1,comp69016_c0_seq3,comp12683_c0_seq1,comp45139_c0_seq1,	comp6603_c0_seq1,comp72701_c0_seq7,comp47530_c0_seq1,comp62746_c0_seq4,comp94055_c0_seq1,comp64141_c0_seq1,comp68060_c0_seq1,comp67398_c0_seq1,comp57717_c0_seq1,comp71376_c0_seq1,comp60581_c0_seq1,comp67184_c0_seq4,comp24575_c0_seq1,comp35225_c0_seq1,comp30447_c0_seq1,comp53151_c0_seq1,comp49680_c0_seq1,comp216472_c0_seq1,comp51512_c0_seq2,comp70683_c0_seq1,comp64216_c0_seq1,comp56525_c0_seq1,com…
4	GO:0006091	generation of precursor metabolites and energy	biological_process	651	4	comp72204_c1_seq2,comp70786_c0_seq2,comp65292_c0_seq1,comp38987_c0_seq1,	comp70598_c0_seq2,comp62393_c0_seq1,comp39314_c0_seq1,comp318049_c0_seq1,comp91323_c0_seq1,comp72962_c1_seq3,comp40662_c0_seq2,comp38858_c0_seq1,comp223864_c0_seq1,comp195338_c0_seq1,comp49507_c0_seq1,comp59107_c0_seq2,comp52451_c0_seq1,comp64276_c0_seq2,comp32434_c0_seq1,comp42895_c0_seq1,comp235680_c0_seq1,comp22084_c0_seq1,comp51541_c0_seq1,comp59987_c0_seq1,comp7798_c0_seq1,comp3509_c0_seq1,c…
3	GO:0044085	cellular component biogenesis	biological_process	582	0		comp49397_c1_seq1,comp68597_c0_seq1,comp134583_c0_seq1,comp54606_c0_seq1,comp66126_c0_seq1,comp42061_c0_seq1,comp44136_c0_seq1,comp69693_c0_seq4,comp71079_c0_seq18,comp72100_c0_seq4,comp23600_c0_seq1,comp207068_c0_seq1,comp61341_c0_seq1,comp42512_c0_seq1,comp37213_c0_seq1,comp262752_c0_seq1,comp36043_c0_seq1,comp54619_c0_seq1,comp39432_c0_seq1,comp62051_c0_seq1,comp52829_c0_seq1,comp23952_c0_seq1…
5	GO:0009116	nucleoside metabolic process	biological_process	570	79	comp6603_c0_seq1,comp11046_c0_seq1,comp18550_c0_seq1,comp64630_c0_seq4,comp56517_c0_seq2,comp46269_c0_seq2,comp58151_c0_seq3,comp369547_c0_seq1,comp49918_c0_seq1,comp48668_c0_seq1,comp285321_c0_seq1,comp113952_c0_seq1,comp182140_c0_seq1,comp235283_c0_seq1,comp216472_c0_seq1,comp51512_c0_seq2,comp54476_c0_seq1,comp62361_c0_seq1,comp291833_c0_seq1,comp105911_c0_seq1,comp199937_c0_seq1,comp28873_c0_…	comp7688_c0_seq1,comp6603_c0_seq1,comp64630_c0_seq4,comp199237_c0_seq1,comp147987_c0_seq1,comp214785_c0_seq1,comp69403_c0_seq2,comp45793_c0_seq1,comp42512_c0_seq1,comp23952_c0_seq1,comp46019_c0_seq1,comp51512_c0_seq2,comp216472_c0_seq1,comp15475_c0_seq1,comp51719_c0_seq1,comp72926_c0_seq7,comp67801_c0_seq2,comp199937_c0_seq1,comp56497_c0_seq1,comp62176_c0_seq3,comp61649_c0_seq2,comp58255_c0_seq4,…
6	GO:0009116	nucleoside metabolic process	biological_process	570	79	comp6603_c0_seq1,comp11046_c0_seq1,comp18550_c0_seq1,comp64630_c0_seq4,comp56517_c0_seq2,comp46269_c0_seq2,comp58151_c0_seq3,comp369547_c0_seq1,comp49918_c0_seq1,comp48668_c0_seq1,comp285321_c0_seq1,comp113952_c0_seq1,comp182140_c0_seq1,comp235283_c0_seq1,comp216472_c0_seq1,comp51512_c0_seq2,comp54476_c0_seq1,comp62361_c0_seq1,comp291833_c0_seq1,comp105911_c0_seq1,comp199937_c0_seq1,comp28873_c0_…	comp7688_c0_seq1,comp6603_c0_seq1,comp64630_c0_seq4,comp199237_c0_seq1,comp147987_c0_seq1,comp214785_c0_seq1,comp69403_c0_seq2,comp45793_c0_seq1,comp42512_c0_seq1,comp23952_c0_seq1,comp46019_c0_seq1,comp51512_c0_seq2,comp216472_c0_seq1,comp15475_c0_seq1,comp51719_c0_seq1,comp72926_c0_seq7,comp67801_c0_seq2,comp199937_c0_seq1,comp56497_c0_seq1,comp62176_c0_seq3,comp61649_c0_seq2,comp58255_c0_seq4,…
7	GO:0009116	nucleoside metabolic process	biological_process	570	79	comp6603_c0_seq1,comp11046_c0_seq1,comp18550_c0_seq1,comp64630_c0_seq4,comp56517_c0_seq2,comp46269_c0_seq2,comp58151_c0_seq3,comp369547_c0_seq1,comp49918_c0_seq1,comp48668_c0_seq1,comp285321_c0_seq1,comp113952_c0_seq1,comp182140_c0_seq1,comp235283_c0_seq1,comp216472_c0_seq1,comp51512_c0_seq2,comp54476_c0_seq1,comp62361_c0_seq1,comp291833_c0_seq1,comp105911_c0_seq1,comp199937_c0_seq1,comp28873_c0_…	comp7688_c0_seq1,comp6603_c0_seq1,comp64630_c0_seq4,comp199237_c0_seq1,comp147987_c0_seq1,comp214785_c0_seq1,comp69403_c0_seq2,comp45793_c0_seq1,comp42512_c0_seq1,comp23952_c0_seq1,comp46019_c0_seq1,comp51512_c0_seq2,comp216472_c0_seq1,comp15475_c0_seq1,comp51719_c0_seq1,comp72926_c0_seq7,comp67801_c0_seq2,comp199937_c0_seq1,comp56497_c0_seq1,comp62176_c0_seq3,comp61649_c0_seq2,comp58255_c0_seq4,…
2	GO:0032501	multicellular organismal process	biological_process	562	0		comp65035_c0_seq1,comp63811_c0_seq2,comp174622_c0_seq1,comp73195_c0_seq1,comp14009_c0_seq1,comp14126_c0_seq1,comp257879_c0_seq1,comp67184_c0_seq4,comp44194_c0_seq2,comp38277_c0_seq1,comp165164_c0_seq1,comp22071_c0_seq1,comp468235_c0_seq1,comp124486_c0_seq1,comp58419_c0_seq2,comp14373_c0_seq1,comp66817_c0_seq1,comp34770_c0_seq1,comp58768_c0_seq2,comp16680_c0_seq1,comp8207_c0_seq1,comp67562_c0_seq3…
4	GO:0005976	polysaccharide metabolic process	biological_process	557	0		comp33142_c0_seq1,comp36562_c0_seq1,comp12221_c0_seq1,comp48572_c0_seq2,comp226962_c0_seq1,comp72962_c1_seq3,comp42061_c0_seq1,comp100141_c0_seq1,comp50843_c0_seq3,comp45295_c0_seq1,comp76768_c0_seq1,comp62879_c0_seq2,comp59107_c0_seq2,comp58745_c0_seq1,comp222795_c0_seq1,comp35919_c0_seq1,comp265347_c0_seq1,comp66844_c0_seq1,comp175333_c0_seq1,comp59792_c0_seq2,comp40983_c0_seq1,comp26426_c0_seq…
5	GO:0005976	polysaccharide metabolic process	biological_process	557	0		comp33142_c0_seq1,comp36562_c0_seq1,comp12221_c0_seq1,comp48572_c0_seq2,comp226962_c0_seq1,comp72962_c1_seq3,comp42061_c0_seq1,comp100141_c0_seq1,comp50843_c0_seq3,comp45295_c0_seq1,comp76768_c0_seq1,comp62879_c0_seq2,comp59107_c0_seq2,comp58745_c0_seq1,comp222795_c0_seq1,comp35919_c0_seq1,comp265347_c0_seq1,comp66844_c0_seq1,comp175333_c0_seq1,comp59792_c0_seq2,comp40983_c0_seq1,comp26426_c0_seq…
6	GO:0015672	monovalent inorganic cation transport	biological_process	557	0		comp323235_c0_seq1,comp73449_c0_seq1,comp272821_c0_seq1,comp68850_c0_seq1,comp62541_c0_seq1,comp49775_c0_seq1,comp223864_c0_seq1,comp57114_c0_seq1,comp69422_c0_seq1,comp47899_c0_seq1,comp23811_c0_seq1,comp18262_c0_seq1,comp48319_c0_seq1,comp21490_c0_seq1,comp47126_c0_seq1,comp117421_c0_seq1,comp123339_c0_seq1,comp67953_c0_seq1,comp22271_c0_seq1,comp36984_c0_seq1,comp176379_c0_seq1,comp244683_c0_s…
7	GO:0015672	monovalent inorganic cation transport	biological_process	557	0		comp323235_c0_seq1,comp73449_c0_seq1,comp272821_c0_seq1,comp68850_c0_seq1,comp62541_c0_seq1,comp49775_c0_seq1,comp223864_c0_seq1,comp57114_c0_seq1,comp69422_c0_seq1,comp47899_c0_seq1,comp23811_c0_seq1,comp18262_c0_seq1,comp48319_c0_seq1,comp21490_c0_seq1,comp47126_c0_seq1,comp117421_c0_seq1,comp123339_c0_seq1,comp67953_c0_seq1,comp22271_c0_seq1,comp36984_c0_seq1,comp176379_c0_seq1,comp244683_c0_s…
3	GO:0051641	cellular localization	biological_process	554	0		comp19414_c0_seq1,comp69622_c1_seq4,comp179926_c0_seq1,comp72931_c0_seq10,comp49587_c0_seq1,comp66126_c0_seq1,comp21189_c0_seq1,comp49915_c0_seq1,comp32456_c0_seq1,comp71239_c0_seq1,comp46876_c0_seq1,comp49732_c0_seq1,comp50385_c0_seq1,comp62240_c0_seq1,comp188729_c0_seq1,comp54171_c0_seq1,comp45511_c0_seq1,comp56497_c0_seq1,comp63881_c0_seq2,comp154558_c0_seq1,comp27215_c0_seq1,comp48301_c0_seq1…
6	GO:0006457	protein folding	biological_process	538	531	comp45730_c0_seq1,comp52709_c0_seq1,comp162460_c0_seq1,comp52279_c0_seq1,comp49164_c0_seq1,comp392097_c0_seq1,comp58413_c0_seq1,comp36808_c0_seq2,comp25276_c0_seq1,comp60967_c0_seq2,comp62136_c0_seq1,comp47648_c0_seq1,comp50129_c0_seq2,comp67054_c0_seq3,comp60580_c0_seq1,comp59993_c0_seq1,comp39169_c0_seq1,comp62413_c0_seq2,comp28586_c0_seq1,comp66242_c0_seq1,comp6508_c0_seq1,comp156076_c0_seq1,c…	comp52709_c0_seq1,comp45730_c0_seq1,comp162460_c0_seq1,comp52279_c0_seq1,comp49164_c0_seq1,comp392097_c0_seq1,comp58413_c0_seq1,comp36808_c0_seq2,comp25276_c0_seq1,comp60967_c0_seq2,comp62136_c0_seq1,comp50129_c0_seq2,comp47648_c0_seq1,comp67054_c0_seq3,comp60580_c0_seq1,comp59993_c0_seq1,comp39169_c0_seq1,comp28586_c0_seq1,comp62413_c0_seq2,comp66242_c0_seq1,comp6508_c0_seq1,comp156076_c0_seq1,c…
5	GO:0006974	response to DNA damage stimulus	biological_process	534	171	comp54398_c0_seq1,comp66537_c0_seq2,comp45282_c0_seq1,comp109631_c0_seq1,comp38538_c0_seq1,comp72323_c0_seq1,comp33280_c0_seq1,comp70496_c0_seq3,comp143110_c0_seq1,comp63929_c0_seq1,comp1836_c0_seq1,comp69026_c0_seq5,comp57647_c0_seq4,comp34299_c0_seq1,comp47721_c0_seq1,comp40422_c0_seq1,comp72804_c0_seq2,comp62617_c0_seq3,comp97157_c0_seq1,comp61445_c1_seq1,comp57662_c0_seq1,comp28131_c0_seq1,co…	comp192727_c0_seq1,comp38538_c0_seq1,comp1825_c0_seq1,comp44362_c0_seq1,comp175704_c0_seq1,comp263520_c0_seq1,comp1836_c0_seq1,comp25851_c0_seq1,comp59787_c0_seq3,comp47721_c0_seq1,comp40422_c0_seq1,comp31636_c0_seq1,comp132245_c0_seq1,comp70034_c0_seq4,comp39395_c0_seq1,comp61445_c1_seq1,comp44967_c0_seq1,comp97157_c0_seq1,comp67096_c0_seq7,comp50019_c0_seq1,comp64603_c0_seq3,comp64155_c0_seq2,c…
6	GO:0006281	DNA repair	biological_process	528	434	comp290089_c0_seq1,comp396155_c0_seq1,comp38538_c0_seq1,comp1825_c0_seq1,comp141387_c0_seq1,comp33280_c0_seq1,comp183040_c0_seq1,comp51838_c0_seq1,comp184565_c0_seq1,comp44362_c0_seq1,comp175704_c0_seq1,comp263520_c0_seq1,comp1836_c0_seq1,comp56030_c0_seq1,comp69986_c0_seq2,comp57647_c0_seq4,comp52554_c0_seq2,comp34299_c0_seq1,comp47721_c0_seq1,comp40422_c0_seq1,comp31636_c0_seq1,comp62617_c0_seq…	comp192727_c0_seq1,comp38538_c0_seq1,comp1825_c0_seq1,comp44362_c0_seq1,comp175704_c0_seq1,comp263520_c0_seq1,comp1836_c0_seq1,comp25851_c0_seq1,comp59787_c0_seq3,comp47721_c0_seq1,comp40422_c0_seq1,comp31636_c0_seq1,comp132245_c0_seq1,comp70034_c0_seq4,comp39395_c0_seq1,comp61445_c1_seq1,comp44967_c0_seq1,comp97157_c0_seq1,comp67096_c0_seq7,comp50019_c0_seq1,comp64603_c0_seq3,comp64155_c0_seq2,c…
7	GO:0006281	DNA repair	biological_process	528	434	comp290089_c0_seq1,comp396155_c0_seq1,comp38538_c0_seq1,comp1825_c0_seq1,comp141387_c0_seq1,comp33280_c0_seq1,comp183040_c0_seq1,comp51838_c0_seq1,comp184565_c0_seq1,comp44362_c0_seq1,comp175704_c0_seq1,comp263520_c0_seq1,comp1836_c0_seq1,comp56030_c0_seq1,comp69986_c0_seq2,comp57647_c0_seq4,comp52554_c0_seq2,comp34299_c0_seq1,comp47721_c0_seq1,comp40422_c0_seq1,comp31636_c0_seq1,comp62617_c0_seq…	comp192727_c0_seq1,comp38538_c0_seq1,comp1825_c0_seq1,comp44362_c0_seq1,comp175704_c0_seq1,comp263520_c0_seq1,comp1836_c0_seq1,comp25851_c0_seq1,comp59787_c0_seq3,comp47721_c0_seq1,comp40422_c0_seq1,comp31636_c0_seq1,comp132245_c0_seq1,comp70034_c0_seq4,comp39395_c0_seq1,comp61445_c1_seq1,comp44967_c0_seq1,comp97157_c0_seq1,comp67096_c0_seq7,comp50019_c0_seq1,comp64603_c0_seq3,comp64155_c0_seq2,c…
8	GO:0006281	DNA repair	biological_process	528	434	comp290089_c0_seq1,comp396155_c0_seq1,comp38538_c0_seq1,comp1825_c0_seq1,comp141387_c0_seq1,comp33280_c0_seq1,comp183040_c0_seq1,comp51838_c0_seq1,comp184565_c0_seq1,comp44362_c0_seq1,comp175704_c0_seq1,comp263520_c0_seq1,comp1836_c0_seq1,comp56030_c0_seq1,comp69986_c0_seq2,comp57647_c0_seq4,comp52554_c0_seq2,comp34299_c0_seq1,comp47721_c0_seq1,comp40422_c0_seq1,comp31636_c0_seq1,comp62617_c0_seq…	comp192727_c0_seq1,comp38538_c0_seq1,comp1825_c0_seq1,comp44362_c0_seq1,comp175704_c0_seq1,comp263520_c0_seq1,comp1836_c0_seq1,comp25851_c0_seq1,comp59787_c0_seq3,comp47721_c0_seq1,comp40422_c0_seq1,comp31636_c0_seq1,comp132245_c0_seq1,comp70034_c0_seq4,comp39395_c0_seq1,comp61445_c1_seq1,comp44967_c0_seq1,comp97157_c0_seq1,comp67096_c0_seq7,comp50019_c0_seq1,comp64603_c0_seq3,comp64155_c0_seq2,c…
3	GO:0051649	establishment of localization in cell	biological_process	527	0		comp19414_c0_seq1,comp69622_c1_seq4,comp179926_c0_seq1,comp49587_c0_seq1,comp66126_c0_seq1,comp21189_c0_seq1,comp49915_c0_seq1,comp32456_c0_seq1,comp46876_c0_seq1,comp71239_c0_seq1,comp49732_c0_seq1,comp50385_c0_seq1,comp62240_c0_seq1,comp188729_c0_seq1,comp54171_c0_seq1,comp45511_c0_seq1,comp56497_c0_seq1,comp63881_c0_seq2,comp154558_c0_seq1,comp27215_c0_seq1,comp48301_c0_seq1,comp182530_c0_seq1…
4	GO:0051649	establishment of localization in cell	biological_process	527	0		comp19414_c0_seq1,comp69622_c1_seq4,comp179926_c0_seq1,comp49587_c0_seq1,comp66126_c0_seq1,comp21189_c0_seq1,comp49915_c0_seq1,comp32456_c0_seq1,comp46876_c0_seq1,comp71239_c0_seq1,comp49732_c0_seq1,comp50385_c0_seq1,comp62240_c0_seq1,comp188729_c0_seq1,comp54171_c0_seq1,comp45511_c0_seq1,comp56497_c0_seq1,comp63881_c0_seq2,comp154558_c0_seq1,comp27215_c0_seq1,comp48301_c0_seq1,comp182530_c0_seq1…
4	GO:0016051	carbohydrate biosynthetic process	biological_process	522	13	comp175412_c0_seq1,comp54303_c0_seq2,comp60756_c0_seq3,comp62107_c0_seq1,comp61400_c0_seq1,comp8281_c0_seq1,comp61062_c0_seq1,comp57504_c0_seq1,comp52686_c0_seq1,comp48956_c0_seq1,comp58795_c0_seq1,comp60218_c0_seq2,comp140478_c0_seq1,	comp36562_c0_seq1,comp12221_c0_seq1,comp72962_c1_seq3,comp42061_c0_seq1,comp50843_c0_seq3,comp45295_c0_seq1,comp62879_c0_seq2,comp58745_c0_seq1,comp22084_c0_seq1,comp222795_c0_seq1,comp185377_c0_seq1,comp265347_c0_seq1,comp66844_c0_seq1,comp18685_c0_seq1,comp175333_c0_seq1,comp26426_c0_seq1,comp68086_c0_seq1,comp19270_c0_seq1,comp52216_c0_seq1,comp59406_c0_seq2,comp56202_c0_seq3,comp34940_c0_seq1…
5	GO:0016051	carbohydrate biosynthetic process	biological_process	522	13	comp175412_c0_seq1,comp54303_c0_seq2,comp60756_c0_seq3,comp62107_c0_seq1,comp61400_c0_seq1,comp8281_c0_seq1,comp61062_c0_seq1,comp57504_c0_seq1,comp52686_c0_seq1,comp48956_c0_seq1,comp58795_c0_seq1,comp60218_c0_seq2,comp140478_c0_seq1,	comp36562_c0_seq1,comp12221_c0_seq1,comp72962_c1_seq3,comp42061_c0_seq1,comp50843_c0_seq3,comp45295_c0_seq1,comp62879_c0_seq2,comp58745_c0_seq1,comp22084_c0_seq1,comp222795_c0_seq1,comp185377_c0_seq1,comp265347_c0_seq1,comp66844_c0_seq1,comp18685_c0_seq1,comp175333_c0_seq1,comp26426_c0_seq1,comp68086_c0_seq1,comp19270_c0_seq1,comp52216_c0_seq1,comp59406_c0_seq2,comp56202_c0_seq3,comp34940_c0_seq1…
6	GO:0030001	metal ion transport	biological_process	522	171	comp320934_c0_seq1,comp60367_c0_seq1,comp50164_c0_seq1,comp53866_c0_seq1,comp179203_c0_seq1,comp57965_c0_seq1,comp5584_c0_seq1,comp141935_c0_seq1,comp59979_c0_seq5,comp175738_c0_seq1,comp63616_c0_seq1,comp24653_c0_seq1,comp28432_c0_seq1,comp71073_c2_seq5,comp38233_c0_seq1,comp263707_c0_seq1,comp42809_c0_seq1,comp45455_c0_seq1,comp40333_c0_seq2,comp209260_c0_seq1,comp49145_c0_seq1,comp3936_c0_seq1…	comp73449_c0_seq1,comp68850_c0_seq1,comp56630_c0_seq2,comp179203_c0_seq1,comp63616_c0_seq1,comp175738_c0_seq1,comp59979_c0_seq5,comp69422_c0_seq1,comp47899_c0_seq1,comp45455_c0_seq1,comp40333_c0_seq2,comp117421_c0_seq1,comp36984_c0_seq1,comp71318_c0_seq2,comp176379_c0_seq1,comp244683_c0_seq1,comp48259_c0_seq1,comp39430_c0_seq1,comp39979_c0_seq1,comp63039_c0_seq1,comp12929_c0_seq1,comp71255_c0_seq…
7	GO:0030001	metal ion transport	biological_process	522	171	comp320934_c0_seq1,comp60367_c0_seq1,comp50164_c0_seq1,comp53866_c0_seq1,comp179203_c0_seq1,comp57965_c0_seq1,comp5584_c0_seq1,comp141935_c0_seq1,comp59979_c0_seq5,comp175738_c0_seq1,comp63616_c0_seq1,comp24653_c0_seq1,comp28432_c0_seq1,comp71073_c2_seq5,comp38233_c0_seq1,comp263707_c0_seq1,comp42809_c0_seq1,comp45455_c0_seq1,comp40333_c0_seq2,comp209260_c0_seq1,comp49145_c0_seq1,comp3936_c0_seq1…	comp73449_c0_seq1,comp68850_c0_seq1,comp56630_c0_seq2,comp179203_c0_seq1,comp63616_c0_seq1,comp175738_c0_seq1,comp59979_c0_seq5,comp69422_c0_seq1,comp47899_c0_seq1,comp45455_c0_seq1,comp40333_c0_seq2,comp117421_c0_seq1,comp36984_c0_seq1,comp71318_c0_seq2,comp176379_c0_seq1,comp244683_c0_seq1,comp48259_c0_seq1,comp39430_c0_seq1,comp39979_c0_seq1,comp63039_c0_seq1,comp12929_c0_seq1,comp71255_c0_seq…
6	GO:0009119	ribonucleoside metabolic process	biological_process	509	0		comp154406_c0_seq1,comp7688_c0_seq1,comp310114_c0_seq1,comp73223_c0_seq18,comp199237_c0_seq1,comp70752_c0_seq1,comp70393_c0_seq4,comp67056_c0_seq1,comp59644_c0_seq3,comp147987_c0_seq1,comp214785_c0_seq1,comp21327_c0_seq1,comp45793_c0_seq1,comp69403_c0_seq2,comp267920_c0_seq1,comp70711_c1_seq1,comp56448_c0_seq1,comp69203_c0_seq3,comp39714_c0_seq1,comp35330_c0_seq1,comp42438_c0_seq1,comp50687_c0_se…
7	GO:0009119	ribonucleoside metabolic process	biological_process	509	0		comp154406_c0_seq1,comp7688_c0_seq1,comp310114_c0_seq1,comp73223_c0_seq18,comp199237_c0_seq1,comp70752_c0_seq1,comp70393_c0_seq4,comp67056_c0_seq1,comp59644_c0_seq3,comp147987_c0_seq1,comp214785_c0_seq1,comp21327_c0_seq1,comp45793_c0_seq1,comp69403_c0_seq2,comp267920_c0_seq1,comp70711_c1_seq1,comp56448_c0_seq1,comp69203_c0_seq3,comp39714_c0_seq1,comp35330_c0_seq1,comp42438_c0_seq1,comp50687_c0_se…
8	GO:0009119	ribonucleoside metabolic process	biological_process	509	0		comp154406_c0_seq1,comp7688_c0_seq1,comp310114_c0_seq1,comp73223_c0_seq18,comp199237_c0_seq1,comp70752_c0_seq1,comp70393_c0_seq4,comp67056_c0_seq1,comp59644_c0_seq3,comp147987_c0_seq1,comp214785_c0_seq1,comp21327_c0_seq1,comp45793_c0_seq1,comp69403_c0_seq2,comp267920_c0_seq1,comp70711_c1_seq1,comp56448_c0_seq1,comp69203_c0_seq3,comp39714_c0_seq1,comp35330_c0_seq1,comp42438_c0_seq1,comp50687_c0_se…
3	GO:0071554	cell wall organization or biogenesis	biological_process	502	0		comp62788_c0_seq1,comp16779_c0_seq1,comp43031_c0_seq1,comp33142_c0_seq1,comp35137_c0_seq1,comp380100_c0_seq1,comp36562_c0_seq1,comp219325_c0_seq1,comp68355_c0_seq2,comp39205_c0_seq1,comp39595_c0_seq1,comp60488_c0_seq2,comp42061_c0_seq1,comp61587_c0_seq1,comp50965_c0_seq2,comp48579_c0_seq1,comp71708_c0_seq1,comp50843_c0_seq3,comp45295_c0_seq1,comp15564_c0_seq1,comp26960_c0_seq1,comp51832_c0_seq1,c…
5	GO:0034654	nucleobase-containing compound biosynthetic process	biological_process	497	0		comp323235_c0_seq1,comp6603_c0_seq1,comp57577_c0_seq1,comp64630_c0_seq4,comp260925_c0_seq1,comp188185_c0_seq1,comp24016_c0_seq1,comp179203_c0_seq1,comp38485_c0_seq1,comp62541_c0_seq1,comp73230_c0_seq4,comp57717_c0_seq1,comp40579_c0_seq1,comp60806_c0_seq1,comp49775_c0_seq1,comp64375_c0_seq1,comp111924_c0_seq1,comp33138_c0_seq1,comp7394_c0_seq1,comp39145_c0_seq1,comp23811_c0_seq1,comp50687_c0_seq1,…
6	GO:0034654	nucleobase-containing compound biosynthetic process	biological_process	497	0		comp323235_c0_seq1,comp6603_c0_seq1,comp57577_c0_seq1,comp64630_c0_seq4,comp260925_c0_seq1,comp188185_c0_seq1,comp24016_c0_seq1,comp179203_c0_seq1,comp38485_c0_seq1,comp62541_c0_seq1,comp73230_c0_seq4,comp57717_c0_seq1,comp40579_c0_seq1,comp60806_c0_seq1,comp49775_c0_seq1,comp64375_c0_seq1,comp111924_c0_seq1,comp33138_c0_seq1,comp7394_c0_seq1,comp39145_c0_seq1,comp23811_c0_seq1,comp50687_c0_seq1,…
7	GO:0032787	monocarboxylic acid metabolic process	biological_process	489	0		comp64480_c0_seq1,comp58372_c0_seq2,comp40472_c0_seq1,comp50615_c0_seq1,comp219703_c0_seq1,comp45020_c0_seq1,comp51347_c0_seq1,comp70203_c0_seq3,comp318049_c0_seq1,comp52376_c0_seq1,comp38941_c0_seq1,comp40662_c0_seq2,comp43055_c0_seq1,comp50343_c0_seq1,comp47820_c0_seq1,comp62169_c0_seq3,comp70788_c0_seq1,comp65922_c0_seq2,comp53137_c0_seq1,comp48124_c0_seq1,comp62205_c0_seq1,comp59103_c0_seq1,c…
4	GO:0009057	macromolecule catabolic process	biological_process	482	0		comp380100_c0_seq1,comp73020_c0_seq2,comp70155_c0_seq1,comp46915_c0_seq1,comp226962_c0_seq1,comp43565_c0_seq1,comp65370_c0_seq3,comp44643_c0_seq1,comp60466_c0_seq1,comp69693_c0_seq4,comp66398_c0_seq1,comp100141_c0_seq1,comp76768_c0_seq1,comp7919_c0_seq1,comp65336_c0_seq2,comp62122_c0_seq2,comp247271_c0_seq1,comp325725_c0_seq1,comp52438_c0_seq1,comp67380_c0_seq3,comp68323_c0_seq4,comp53606_c0_seq1…
6	GO:0042278	purine nucleoside metabolic process	biological_process	481	0		comp7688_c0_seq1,comp154406_c0_seq1,comp310114_c0_seq1,comp73223_c0_seq18,comp199237_c0_seq1,comp70752_c0_seq1,comp70393_c0_seq4,comp67056_c0_seq1,comp59644_c0_seq3,comp147987_c0_seq1,comp214785_c0_seq1,comp21327_c0_seq1,comp69403_c0_seq2,comp45793_c0_seq1,comp70711_c1_seq1,comp56448_c0_seq1,comp69203_c0_seq3,comp267920_c0_seq1,comp39714_c0_seq1,comp35330_c0_seq1,comp42438_c0_seq1,comp18860_c0_se…
7	GO:0042278	purine nucleoside metabolic process	biological_process	481	0		comp7688_c0_seq1,comp154406_c0_seq1,comp310114_c0_seq1,comp73223_c0_seq18,comp199237_c0_seq1,comp70752_c0_seq1,comp70393_c0_seq4,comp67056_c0_seq1,comp59644_c0_seq3,comp147987_c0_seq1,comp214785_c0_seq1,comp21327_c0_seq1,comp69403_c0_seq2,comp45793_c0_seq1,comp70711_c1_seq1,comp56448_c0_seq1,comp69203_c0_seq3,comp267920_c0_seq1,comp39714_c0_seq1,comp35330_c0_seq1,comp42438_c0_seq1,comp18860_c0_se…
7	GO:0046128	purine ribonucleoside metabolic process	biological_process	481	0		comp154406_c0_seq1,comp7688_c0_seq1,comp310114_c0_seq1,comp73223_c0_seq18,comp199237_c0_seq1,comp70752_c0_seq1,comp70393_c0_seq4,comp67056_c0_seq1,comp59644_c0_seq3,comp147987_c0_seq1,comp214785_c0_seq1,comp21327_c0_seq1,comp45793_c0_seq1,comp69403_c0_seq2,comp267920_c0_seq1,comp70711_c1_seq1,comp56448_c0_seq1,comp69203_c0_seq3,comp39714_c0_seq1,comp35330_c0_seq1,comp42438_c0_seq1,comp18860_c0_se…
8	GO:0042278	purine nucleoside metabolic process	biological_process	481	0		comp7688_c0_seq1,comp154406_c0_seq1,comp310114_c0_seq1,comp73223_c0_seq18,comp199237_c0_seq1,comp70752_c0_seq1,comp70393_c0_seq4,comp67056_c0_seq1,comp59644_c0_seq3,comp147987_c0_seq1,comp214785_c0_seq1,comp21327_c0_seq1,comp69403_c0_seq2,comp45793_c0_seq1,comp70711_c1_seq1,comp56448_c0_seq1,comp69203_c0_seq3,comp267920_c0_seq1,comp39714_c0_seq1,comp35330_c0_seq1,comp42438_c0_seq1,comp18860_c0_se…
8	GO:0046128	purine ribonucleoside metabolic process	biological_process	481	0		comp154406_c0_seq1,comp7688_c0_seq1,comp310114_c0_seq1,comp73223_c0_seq18,comp199237_c0_seq1,comp70752_c0_seq1,comp70393_c0_seq4,comp67056_c0_seq1,comp59644_c0_seq3,comp147987_c0_seq1,comp214785_c0_seq1,comp21327_c0_seq1,comp45793_c0_seq1,comp69403_c0_seq2,comp267920_c0_seq1,comp70711_c1_seq1,comp56448_c0_seq1,comp69203_c0_seq3,comp39714_c0_seq1,comp35330_c0_seq1,comp42438_c0_seq1,comp18860_c0_se…
9	GO:0046128	purine ribonucleoside metabolic process	biological_process	481	0		comp154406_c0_seq1,comp7688_c0_seq1,comp310114_c0_seq1,comp73223_c0_seq18,comp199237_c0_seq1,comp70752_c0_seq1,comp70393_c0_seq4,comp67056_c0_seq1,comp59644_c0_seq3,comp147987_c0_seq1,comp214785_c0_seq1,comp21327_c0_seq1,comp45793_c0_seq1,comp69403_c0_seq2,comp267920_c0_seq1,comp70711_c1_seq1,comp56448_c0_seq1,comp69203_c0_seq3,comp39714_c0_seq1,comp35330_c0_seq1,comp42438_c0_seq1,comp18860_c0_se…
5	GO:0051246	regulation of protein metabolic process	biological_process	475	0		comp22325_c0_seq1,comp63393_c0_seq1,comp68169_c0_seq1,comp73567_c0_seq3,comp288327_c0_seq1,comp1409_c0_seq1,comp39559_c0_seq1,comp25540_c0_seq1,comp69365_c0_seq3,comp64598_c0_seq7,comp325725_c0_seq1,comp31037_c0_seq1,comp38277_c0_seq1,comp57647_c0_seq4,comp96671_c0_seq1,comp73465_c0_seq9,comp4904_c0_seq1,comp96867_c0_seq1,comp69195_c0_seq6,comp5943_c0_seq1,comp20586_c0_seq1,comp35728_c0_seq1,comp…
6	GO:0051246	regulation of protein metabolic process	biological_process	475	0		comp22325_c0_seq1,comp63393_c0_seq1,comp68169_c0_seq1,comp73567_c0_seq3,comp288327_c0_seq1,comp1409_c0_seq1,comp39559_c0_seq1,comp25540_c0_seq1,comp69365_c0_seq3,comp64598_c0_seq7,comp325725_c0_seq1,comp31037_c0_seq1,comp38277_c0_seq1,comp57647_c0_seq4,comp96671_c0_seq1,comp73465_c0_seq9,comp4904_c0_seq1,comp96867_c0_seq1,comp69195_c0_seq6,comp5943_c0_seq1,comp20586_c0_seq1,comp35728_c0_seq1,comp…
6	GO:0009165	nucleotide biosynthetic process	biological_process	469	45	comp64343_c0_seq4,comp46683_c0_seq1,comp21262_c0_seq1,comp63541_c0_seq2,comp64630_c0_seq4,comp35956_c0_seq1,comp61507_c0_seq2,comp57160_c1_seq3,comp70370_c0_seq6,comp35763_c0_seq1,comp72643_c0_seq6,comp12605_c0_seq1,comp33138_c0_seq1,comp71791_c0_seq5,comp63593_c0_seq1,comp34427_c0_seq1,comp55824_c0_seq1,comp50597_c0_seq1,comp53254_c0_seq1,comp65642_c0_seq3,comp63549_c0_seq2,comp48246_c0_seq1,com…	comp323235_c0_seq1,comp6603_c0_seq1,comp57577_c0_seq1,comp64630_c0_seq4,comp260925_c0_seq1,comp188185_c0_seq1,comp24016_c0_seq1,comp179203_c0_seq1,comp38485_c0_seq1,comp62541_c0_seq1,comp73230_c0_seq4,comp57717_c0_seq1,comp40579_c0_seq1,comp60806_c0_seq1,comp49775_c0_seq1,comp64375_c0_seq1,comp111924_c0_seq1,comp33138_c0_seq1,comp7394_c0_seq1,comp39145_c0_seq1,comp23811_c0_seq1,comp50687_c0_seq1,…
7	GO:0009165	nucleotide biosynthetic process	biological_process	469	45	comp64343_c0_seq4,comp46683_c0_seq1,comp21262_c0_seq1,comp63541_c0_seq2,comp64630_c0_seq4,comp35956_c0_seq1,comp61507_c0_seq2,comp57160_c1_seq3,comp70370_c0_seq6,comp35763_c0_seq1,comp72643_c0_seq6,comp12605_c0_seq1,comp33138_c0_seq1,comp71791_c0_seq5,comp63593_c0_seq1,comp34427_c0_seq1,comp55824_c0_seq1,comp50597_c0_seq1,comp53254_c0_seq1,comp65642_c0_seq3,comp63549_c0_seq2,comp48246_c0_seq1,com…	comp323235_c0_seq1,comp6603_c0_seq1,comp57577_c0_seq1,comp64630_c0_seq4,comp260925_c0_seq1,comp188185_c0_seq1,comp24016_c0_seq1,comp179203_c0_seq1,comp38485_c0_seq1,comp62541_c0_seq1,comp73230_c0_seq4,comp57717_c0_seq1,comp40579_c0_seq1,comp60806_c0_seq1,comp49775_c0_seq1,comp64375_c0_seq1,comp111924_c0_seq1,comp33138_c0_seq1,comp7394_c0_seq1,comp39145_c0_seq1,comp23811_c0_seq1,comp50687_c0_seq1,…
8	GO:0009165	nucleotide biosynthetic process	biological_process	469	45	comp64343_c0_seq4,comp46683_c0_seq1,comp21262_c0_seq1,comp63541_c0_seq2,comp64630_c0_seq4,comp35956_c0_seq1,comp61507_c0_seq2,comp57160_c1_seq3,comp70370_c0_seq6,comp35763_c0_seq1,comp72643_c0_seq6,comp12605_c0_seq1,comp33138_c0_seq1,comp71791_c0_seq5,comp63593_c0_seq1,comp34427_c0_seq1,comp55824_c0_seq1,comp50597_c0_seq1,comp53254_c0_seq1,comp65642_c0_seq3,comp63549_c0_seq2,comp48246_c0_seq1,com…	comp323235_c0_seq1,comp6603_c0_seq1,comp57577_c0_seq1,comp64630_c0_seq4,comp260925_c0_seq1,comp188185_c0_seq1,comp24016_c0_seq1,comp179203_c0_seq1,comp38485_c0_seq1,comp62541_c0_seq1,comp73230_c0_seq4,comp57717_c0_seq1,comp40579_c0_seq1,comp60806_c0_seq1,comp49775_c0_seq1,comp64375_c0_seq1,comp111924_c0_seq1,comp33138_c0_seq1,comp7394_c0_seq1,comp39145_c0_seq1,comp23811_c0_seq1,comp50687_c0_seq1,…
9	GO:0009165	nucleotide biosynthetic process	biological_process	469	45	comp64343_c0_seq4,comp46683_c0_seq1,comp21262_c0_seq1,comp63541_c0_seq2,comp64630_c0_seq4,comp35956_c0_seq1,comp61507_c0_seq2,comp57160_c1_seq3,comp70370_c0_seq6,comp35763_c0_seq1,comp72643_c0_seq6,comp12605_c0_seq1,comp33138_c0_seq1,comp71791_c0_seq5,comp63593_c0_seq1,comp34427_c0_seq1,comp55824_c0_seq1,comp50597_c0_seq1,comp53254_c0_seq1,comp65642_c0_seq3,comp63549_c0_seq2,comp48246_c0_seq1,com…	comp323235_c0_seq1,comp6603_c0_seq1,comp57577_c0_seq1,comp64630_c0_seq4,comp260925_c0_seq1,comp188185_c0_seq1,comp24016_c0_seq1,comp179203_c0_seq1,comp38485_c0_seq1,comp62541_c0_seq1,comp73230_c0_seq4,comp57717_c0_seq1,comp40579_c0_seq1,comp60806_c0_seq1,comp49775_c0_seq1,comp64375_c0_seq1,comp111924_c0_seq1,comp33138_c0_seq1,comp7394_c0_seq1,comp39145_c0_seq1,comp23811_c0_seq1,comp50687_c0_seq1,…
5	GO:0032268	regulation of cellular protein metabolic process	biological_process	461	0		comp22325_c0_seq1,comp63393_c0_seq1,comp68169_c0_seq1,comp73567_c0_seq3,comp288327_c0_seq1,comp1409_c0_seq1,comp39559_c0_seq1,comp25540_c0_seq1,comp69365_c0_seq3,comp64598_c0_seq7,comp31037_c0_seq1,comp38277_c0_seq1,comp57647_c0_seq4,comp96671_c0_seq1,comp73465_c0_seq9,comp4904_c0_seq1,comp96867_c0_seq1,comp69195_c0_seq6,comp5943_c0_seq1,comp35728_c0_seq1,comp52254_c0_seq1,comp149114_c0_seq1,comp…
6	GO:0032268	regulation of cellular protein metabolic process	biological_process	461	0		comp22325_c0_seq1,comp63393_c0_seq1,comp68169_c0_seq1,comp73567_c0_seq3,comp288327_c0_seq1,comp1409_c0_seq1,comp39559_c0_seq1,comp25540_c0_seq1,comp69365_c0_seq3,comp64598_c0_seq7,comp31037_c0_seq1,comp38277_c0_seq1,comp57647_c0_seq4,comp96671_c0_seq1,comp73465_c0_seq9,comp4904_c0_seq1,comp96867_c0_seq1,comp69195_c0_seq6,comp5943_c0_seq1,comp35728_c0_seq1,comp52254_c0_seq1,comp149114_c0_seq1,comp…
7	GO:0032268	regulation of cellular protein metabolic process	biological_process	461	0		comp22325_c0_seq1,comp63393_c0_seq1,comp68169_c0_seq1,comp73567_c0_seq3,comp288327_c0_seq1,comp1409_c0_seq1,comp39559_c0_seq1,comp25540_c0_seq1,comp69365_c0_seq3,comp64598_c0_seq7,comp31037_c0_seq1,comp38277_c0_seq1,comp57647_c0_seq4,comp96671_c0_seq1,comp73465_c0_seq9,comp4904_c0_seq1,comp96867_c0_seq1,comp69195_c0_seq6,comp5943_c0_seq1,comp35728_c0_seq1,comp52254_c0_seq1,comp149114_c0_seq1,comp…
3	GO:0048583	regulation of response to stimulus	biological_process	450	0		comp22325_c0_seq1,comp154406_c0_seq1,comp63393_c0_seq1,comp68169_c0_seq1,comp59853_c0_seq2,comp53600_c0_seq1,comp59644_c0_seq3,comp214785_c0_seq1,comp288327_c0_seq1,comp1409_c0_seq1,comp39559_c0_seq1,comp25540_c0_seq1,comp1836_c0_seq1,comp69403_c0_seq2,comp267920_c0_seq1,comp56448_c0_seq1,comp69203_c0_seq3,comp31037_c0_seq1,comp42438_c0_seq1,comp38277_c0_seq1,comp57647_c0_seq4,comp96671_c0_seq1,c…
4	GO:0048583	regulation of response to stimulus	biological_process	450	0		comp22325_c0_seq1,comp154406_c0_seq1,comp63393_c0_seq1,comp68169_c0_seq1,comp59853_c0_seq2,comp53600_c0_seq1,comp59644_c0_seq3,comp214785_c0_seq1,comp288327_c0_seq1,comp1409_c0_seq1,comp39559_c0_seq1,comp25540_c0_seq1,comp1836_c0_seq1,comp69403_c0_seq2,comp267920_c0_seq1,comp56448_c0_seq1,comp69203_c0_seq3,comp31037_c0_seq1,comp42438_c0_seq1,comp38277_c0_seq1,comp57647_c0_seq4,comp96671_c0_seq1,c…
4	GO:0046907	intracellular transport	biological_process	448	9	comp23071_c0_seq1,comp63737_c0_seq1,comp55052_c0_seq1,comp68356_c0_seq8,comp69821_c0_seq3,comp59478_c0_seq1,comp58074_c0_seq3,comp67985_c0_seq19,comp65948_c0_seq5,	comp19414_c0_seq1,comp69622_c1_seq4,comp53521_c0_seq1,comp17452_c0_seq1,comp179926_c0_seq1,comp68553_c0_seq1,comp49587_c0_seq1,comp66126_c0_seq1,comp14081_c0_seq1,comp57255_c0_seq1,comp36837_c0_seq1,comp21189_c0_seq1,comp49915_c0_seq1,comp62789_c0_seq1,comp32456_c0_seq1,comp46876_c0_seq1,comp71239_c0_seq1,comp33573_c0_seq1,comp69572_c0_seq8,comp49732_c0_seq1,comp50385_c0_seq1,comp62240_c0_seq1,co…
5	GO:0046907	intracellular transport	biological_process	448	9	comp23071_c0_seq1,comp63737_c0_seq1,comp55052_c0_seq1,comp68356_c0_seq8,comp69821_c0_seq3,comp59478_c0_seq1,comp58074_c0_seq3,comp67985_c0_seq19,comp65948_c0_seq5,	comp19414_c0_seq1,comp69622_c1_seq4,comp53521_c0_seq1,comp17452_c0_seq1,comp179926_c0_seq1,comp68553_c0_seq1,comp49587_c0_seq1,comp66126_c0_seq1,comp14081_c0_seq1,comp57255_c0_seq1,comp36837_c0_seq1,comp21189_c0_seq1,comp49915_c0_seq1,comp62789_c0_seq1,comp32456_c0_seq1,comp46876_c0_seq1,comp71239_c0_seq1,comp33573_c0_seq1,comp69572_c0_seq8,comp49732_c0_seq1,comp50385_c0_seq1,comp62240_c0_seq1,co…
4	GO:0023014	signal transduction by phosphorylation	biological_process	440	0		comp22325_c0_seq1,comp63393_c0_seq1,comp68169_c0_seq1,comp39325_c0_seq1,comp40849_c0_seq1,comp71026_c0_seq1,comp47786_c0_seq1,comp288327_c0_seq1,comp1409_c0_seq1,comp39559_c0_seq1,comp9858_c0_seq1,comp25540_c0_seq1,comp69667_c0_seq1,comp183036_c0_seq1,comp27145_c0_seq1,comp31037_c0_seq1,comp6904_c0_seq1,comp38277_c0_seq1,comp49106_c0_seq1,comp96671_c0_seq1,comp73465_c0_seq9,comp23289_c0_seq1,comp…
4	GO:0051186	cofactor metabolic process	biological_process	440	2	comp40686_c0_seq1,comp40472_c0_seq1,	comp40472_c0_seq1,comp62393_c0_seq1,comp219703_c0_seq1,comp51347_c0_seq1,comp260925_c0_seq1,comp318049_c0_seq1,comp67056_c0_seq1,comp40662_c0_seq2,comp67398_c0_seq1,comp65323_c0_seq3,comp57717_c0_seq1,comp71775_c0_seq2,comp58329_c0_seq1,comp38858_c0_seq1,comp65178_c0_seq1,comp366832_c0_seq1,comp5249_c0_seq1,comp64276_c0_seq2,comp32434_c0_seq1,comp235680_c0_seq1,comp49241_c0_seq2,comp67174_c0_seq1…
5	GO:0023014	signal transduction by phosphorylation	biological_process	440	0		comp22325_c0_seq1,comp63393_c0_seq1,comp68169_c0_seq1,comp39325_c0_seq1,comp40849_c0_seq1,comp71026_c0_seq1,comp47786_c0_seq1,comp288327_c0_seq1,comp1409_c0_seq1,comp39559_c0_seq1,comp9858_c0_seq1,comp25540_c0_seq1,comp69667_c0_seq1,comp183036_c0_seq1,comp27145_c0_seq1,comp31037_c0_seq1,comp6904_c0_seq1,comp38277_c0_seq1,comp49106_c0_seq1,comp96671_c0_seq1,comp73465_c0_seq9,comp23289_c0_seq1,comp…
6	GO:0023014	signal transduction by phosphorylation	biological_process	440	0		comp22325_c0_seq1,comp63393_c0_seq1,comp68169_c0_seq1,comp39325_c0_seq1,comp40849_c0_seq1,comp71026_c0_seq1,comp47786_c0_seq1,comp288327_c0_seq1,comp1409_c0_seq1,comp39559_c0_seq1,comp9858_c0_seq1,comp25540_c0_seq1,comp69667_c0_seq1,comp183036_c0_seq1,comp27145_c0_seq1,comp31037_c0_seq1,comp6904_c0_seq1,comp38277_c0_seq1,comp49106_c0_seq1,comp96671_c0_seq1,comp73465_c0_seq9,comp23289_c0_seq1,comp…
7	GO:0023014	signal transduction by phosphorylation	biological_process	440	0		comp22325_c0_seq1,comp63393_c0_seq1,comp68169_c0_seq1,comp39325_c0_seq1,comp40849_c0_seq1,comp71026_c0_seq1,comp47786_c0_seq1,comp288327_c0_seq1,comp1409_c0_seq1,comp39559_c0_seq1,comp9858_c0_seq1,comp25540_c0_seq1,comp69667_c0_seq1,comp183036_c0_seq1,comp27145_c0_seq1,comp31037_c0_seq1,comp6904_c0_seq1,comp38277_c0_seq1,comp49106_c0_seq1,comp96671_c0_seq1,comp73465_c0_seq9,comp23289_c0_seq1,comp…
3	GO:0065008	regulation of biological quality	biological_process	438	0		comp61624_c0_seq1,comp63811_c0_seq2,comp133218_c0_seq1,comp39314_c0_seq1,comp70752_c0_seq1,comp3306_c0_seq1,comp72784_c0_seq12,comp60708_c0_seq1,comp31877_c0_seq1,comp42061_c0_seq1,comp260407_c0_seq1,comp46716_c0_seq1,comp407545_c0_seq1,comp51229_c0_seq1,comp61492_c0_seq1,comp54833_c0_seq1,comp54010_c0_seq1,comp1836_c0_seq1,comp71295_c0_seq1,comp27827_c0_seq1,comp52451_c0_seq1,comp36643_c0_seq1,c…
8	GO:1901068	guanosine-containing compound metabolic process	biological_process	437	0		comp154406_c0_seq1,comp7688_c0_seq1,comp310114_c0_seq1,comp73223_c0_seq18,comp199237_c0_seq1,comp70752_c0_seq1,comp70393_c0_seq4,comp59644_c0_seq3,comp147987_c0_seq1,comp214785_c0_seq1,comp21327_c0_seq1,comp45793_c0_seq1,comp69403_c0_seq2,comp267920_c0_seq1,comp70711_c1_seq1,comp56448_c0_seq1,comp69203_c0_seq3,comp39714_c0_seq1,comp35330_c0_seq1,comp42438_c0_seq1,comp18860_c0_seq1,comp53734_c0_se…
9	GO:1901068	guanosine-containing compound metabolic process	biological_process	437	0		comp154406_c0_seq1,comp7688_c0_seq1,comp310114_c0_seq1,comp73223_c0_seq18,comp199237_c0_seq1,comp70752_c0_seq1,comp70393_c0_seq4,comp59644_c0_seq3,comp147987_c0_seq1,comp214785_c0_seq1,comp21327_c0_seq1,comp45793_c0_seq1,comp69403_c0_seq2,comp267920_c0_seq1,comp70711_c1_seq1,comp56448_c0_seq1,comp69203_c0_seq3,comp39714_c0_seq1,comp35330_c0_seq1,comp42438_c0_seq1,comp18860_c0_seq1,comp53734_c0_se…
10	GO:1901068	guanosine-containing compound metabolic process	biological_process	437	0		comp154406_c0_seq1,comp7688_c0_seq1,comp310114_c0_seq1,comp73223_c0_seq18,comp199237_c0_seq1,comp70752_c0_seq1,comp70393_c0_seq4,comp59644_c0_seq3,comp147987_c0_seq1,comp214785_c0_seq1,comp21327_c0_seq1,comp45793_c0_seq1,comp69403_c0_seq2,comp267920_c0_seq1,comp70711_c1_seq1,comp56448_c0_seq1,comp69203_c0_seq3,comp39714_c0_seq1,comp35330_c0_seq1,comp42438_c0_seq1,comp18860_c0_seq1,comp53734_c0_se…
3	GO:0023051	regulation of signaling	biological_process	430	0		comp22325_c0_seq1,comp154406_c0_seq1,comp63393_c0_seq1,comp68169_c0_seq1,comp59853_c0_seq2,comp53600_c0_seq1,comp59644_c0_seq3,comp214785_c0_seq1,comp288327_c0_seq1,comp1409_c0_seq1,comp39559_c0_seq1,comp25540_c0_seq1,comp69403_c0_seq2,comp267920_c0_seq1,comp56448_c0_seq1,comp69203_c0_seq3,comp31037_c0_seq1,comp42438_c0_seq1,comp38277_c0_seq1,comp57647_c0_seq4,comp96671_c0_seq1,comp73465_c0_seq9,…
4	GO:0023051	regulation of signaling	biological_process	430	0		comp22325_c0_seq1,comp154406_c0_seq1,comp63393_c0_seq1,comp68169_c0_seq1,comp59853_c0_seq2,comp53600_c0_seq1,comp59644_c0_seq3,comp214785_c0_seq1,comp288327_c0_seq1,comp1409_c0_seq1,comp39559_c0_seq1,comp25540_c0_seq1,comp69403_c0_seq2,comp267920_c0_seq1,comp56448_c0_seq1,comp69203_c0_seq3,comp31037_c0_seq1,comp42438_c0_seq1,comp38277_c0_seq1,comp57647_c0_seq4,comp96671_c0_seq1,comp73465_c0_seq9,…
2	GO:0044093	positive regulation of molecular function	biological_process	426	0		comp22325_c0_seq1,comp154406_c0_seq1,comp68169_c0_seq1,comp63393_c0_seq1,comp68974_c0_seq1,comp59644_c0_seq3,comp214785_c0_seq1,comp288327_c0_seq1,comp1409_c0_seq1,comp39559_c0_seq1,comp25540_c0_seq1,comp69403_c0_seq2,comp69203_c0_seq3,comp35330_c0_seq1,comp31037_c0_seq1,comp42438_c0_seq1,comp38277_c0_seq1,comp57647_c0_seq4,comp96671_c0_seq1,comp73465_c0_seq9,comp38702_c0_seq1,comp4904_c0_seq1,co…
3	GO:0044093	positive regulation of molecular function	biological_process	426	0		comp22325_c0_seq1,comp154406_c0_seq1,comp68169_c0_seq1,comp63393_c0_seq1,comp68974_c0_seq1,comp59644_c0_seq3,comp214785_c0_seq1,comp288327_c0_seq1,comp1409_c0_seq1,comp39559_c0_seq1,comp25540_c0_seq1,comp69403_c0_seq2,comp69203_c0_seq3,comp35330_c0_seq1,comp31037_c0_seq1,comp42438_c0_seq1,comp38277_c0_seq1,comp57647_c0_seq4,comp96671_c0_seq1,comp73465_c0_seq9,comp38702_c0_seq1,comp4904_c0_seq1,co…
4	GO:0009966	regulation of signal transduction	biological_process	426	21	comp70827_c0_seq26,comp61957_c0_seq2,comp66858_c0_seq1,comp42781_c0_seq1,comp65817_c1_seq1,comp62627_c0_seq1,comp59853_c0_seq2,comp53600_c0_seq1,comp68601_c0_seq5,comp68038_c1_seq1,comp53924_c0_seq1,comp63803_c0_seq1,comp52981_c0_seq1,comp46436_c0_seq1,comp63845_c0_seq4,comp68487_c0_seq6,comp61470_c0_seq1,comp62920_c0_seq4,comp40589_c0_seq1,comp335309_c0_seq1,comp66858_c1_seq1,	comp22325_c0_seq1,comp154406_c0_seq1,comp63393_c0_seq1,comp68169_c0_seq1,comp59853_c0_seq2,comp53600_c0_seq1,comp59644_c0_seq3,comp214785_c0_seq1,comp288327_c0_seq1,comp1409_c0_seq1,comp39559_c0_seq1,comp25540_c0_seq1,comp69403_c0_seq2,comp267920_c0_seq1,comp56448_c0_seq1,comp69203_c0_seq3,comp31037_c0_seq1,comp42438_c0_seq1,comp38277_c0_seq1,comp57647_c0_seq4,comp96671_c0_seq1,comp73465_c0_seq9,…
4	GO:0044093	positive regulation of molecular function	biological_process	426	0		comp22325_c0_seq1,comp154406_c0_seq1,comp68169_c0_seq1,comp63393_c0_seq1,comp68974_c0_seq1,comp59644_c0_seq3,comp214785_c0_seq1,comp288327_c0_seq1,comp1409_c0_seq1,comp39559_c0_seq1,comp25540_c0_seq1,comp69403_c0_seq2,comp69203_c0_seq3,comp35330_c0_seq1,comp31037_c0_seq1,comp42438_c0_seq1,comp38277_c0_seq1,comp57647_c0_seq4,comp96671_c0_seq1,comp73465_c0_seq9,comp38702_c0_seq1,comp4904_c0_seq1,co…
5	GO:0009966	regulation of signal transduction	biological_process	426	21	comp70827_c0_seq26,comp61957_c0_seq2,comp66858_c0_seq1,comp42781_c0_seq1,comp65817_c1_seq1,comp62627_c0_seq1,comp59853_c0_seq2,comp53600_c0_seq1,comp68601_c0_seq5,comp68038_c1_seq1,comp53924_c0_seq1,comp63803_c0_seq1,comp52981_c0_seq1,comp46436_c0_seq1,comp63845_c0_seq4,comp68487_c0_seq6,comp61470_c0_seq1,comp62920_c0_seq4,comp40589_c0_seq1,comp335309_c0_seq1,comp66858_c1_seq1,	comp22325_c0_seq1,comp154406_c0_seq1,comp63393_c0_seq1,comp68169_c0_seq1,comp59853_c0_seq2,comp53600_c0_seq1,comp59644_c0_seq3,comp214785_c0_seq1,comp288327_c0_seq1,comp1409_c0_seq1,comp39559_c0_seq1,comp25540_c0_seq1,comp69403_c0_seq2,comp267920_c0_seq1,comp56448_c0_seq1,comp69203_c0_seq3,comp31037_c0_seq1,comp42438_c0_seq1,comp38277_c0_seq1,comp57647_c0_seq4,comp96671_c0_seq1,comp73465_c0_seq9,…
6	GO:0009966	regulation of signal transduction	biological_process	426	21	comp70827_c0_seq26,comp61957_c0_seq2,comp66858_c0_seq1,comp42781_c0_seq1,comp65817_c1_seq1,comp62627_c0_seq1,comp59853_c0_seq2,comp53600_c0_seq1,comp68601_c0_seq5,comp68038_c1_seq1,comp53924_c0_seq1,comp63803_c0_seq1,comp52981_c0_seq1,comp46436_c0_seq1,comp63845_c0_seq4,comp68487_c0_seq6,comp61470_c0_seq1,comp62920_c0_seq4,comp40589_c0_seq1,comp335309_c0_seq1,comp66858_c1_seq1,	comp22325_c0_seq1,comp154406_c0_seq1,comp63393_c0_seq1,comp68169_c0_seq1,comp59853_c0_seq2,comp53600_c0_seq1,comp59644_c0_seq3,comp214785_c0_seq1,comp288327_c0_seq1,comp1409_c0_seq1,comp39559_c0_seq1,comp25540_c0_seq1,comp69403_c0_seq2,comp267920_c0_seq1,comp56448_c0_seq1,comp69203_c0_seq3,comp31037_c0_seq1,comp42438_c0_seq1,comp38277_c0_seq1,comp57647_c0_seq4,comp96671_c0_seq1,comp73465_c0_seq9,…
2	GO:0048518	positive regulation of biological process	biological_process	425	0		comp22325_c0_seq1,comp63393_c0_seq1,comp68169_c0_seq1,comp18316_c0_seq1,comp40872_c0_seq1,comp288327_c0_seq1,comp1409_c0_seq1,comp39559_c0_seq1,comp25540_c0_seq1,comp53771_c0_seq1,comp31037_c0_seq1,comp224481_c0_seq1,comp38277_c0_seq1,comp57647_c0_seq4,comp96671_c0_seq1,comp73465_c0_seq9,comp4904_c0_seq1,comp96867_c0_seq1,comp5943_c0_seq1,comp35728_c0_seq1,comp16680_c0_seq1,comp149114_c0_seq1,com…
3	GO:0007049	cell cycle	biological_process	425	325	comp39325_c0_seq1,comp73567_c0_seq3,comp66012_c0_seq1,comp147987_c0_seq1,comp40872_c0_seq1,comp29941_c0_seq1,comp63406_c0_seq1,comp42924_c0_seq1,comp52600_c0_seq1,comp38056_c0_seq1,comp53734_c0_seq1,comp59455_c0_seq1,comp55845_c0_seq1,comp429534_c0_seq1,comp69626_c2_seq1,comp63030_c0_seq1,comp69195_c0_seq6,comp58114_c0_seq1,comp16680_c0_seq1,comp28850_c0_seq1,comp39754_c0_seq1,comp581220_c0_seq1,…	comp39325_c0_seq1,comp73567_c0_seq3,comp68597_c0_seq1,comp66012_c0_seq1,comp44060_c0_seq2,comp40872_c0_seq1,comp29941_c0_seq1,comp147987_c0_seq1,comp29309_c0_seq1,comp63406_c0_seq1,comp42924_c0_seq1,comp69365_c0_seq3,comp52600_c0_seq1,comp38056_c0_seq1,comp25851_c0_seq1,comp53734_c0_seq1,comp59455_c0_seq1,comp55845_c0_seq1,comp429534_c0_seq1,comp69626_c2_seq1,comp262752_c0_seq1,comp63030_c0_seq1,…
3	GO:0048518	positive regulation of biological process	biological_process	425	0		comp22325_c0_seq1,comp63393_c0_seq1,comp68169_c0_seq1,comp18316_c0_seq1,comp40872_c0_seq1,comp288327_c0_seq1,comp1409_c0_seq1,comp39559_c0_seq1,comp25540_c0_seq1,comp53771_c0_seq1,comp31037_c0_seq1,comp224481_c0_seq1,comp38277_c0_seq1,comp57647_c0_seq4,comp96671_c0_seq1,comp73465_c0_seq9,comp4904_c0_seq1,comp96867_c0_seq1,comp5943_c0_seq1,comp35728_c0_seq1,comp16680_c0_seq1,comp149114_c0_seq1,com…
4	GO:0048518	positive regulation of biological process	biological_process	425	0		comp22325_c0_seq1,comp63393_c0_seq1,comp68169_c0_seq1,comp18316_c0_seq1,comp40872_c0_seq1,comp288327_c0_seq1,comp1409_c0_seq1,comp39559_c0_seq1,comp25540_c0_seq1,comp53771_c0_seq1,comp31037_c0_seq1,comp224481_c0_seq1,comp38277_c0_seq1,comp57647_c0_seq4,comp96671_c0_seq1,comp73465_c0_seq9,comp4904_c0_seq1,comp96867_c0_seq1,comp5943_c0_seq1,comp35728_c0_seq1,comp16680_c0_seq1,comp149114_c0_seq1,com…
4	GO:0016192	vesicle-mediated transport	biological_process	421	287	comp19414_c0_seq1,comp69622_c1_seq4,comp53521_c0_seq1,comp55005_c0_seq1,comp49587_c0_seq1,comp14081_c0_seq1,comp51777_c0_seq2,comp42438_c0_seq1,comp71239_c0_seq1,comp33573_c0_seq1,comp69572_c0_seq8,comp53910_c0_seq1,comp62240_c0_seq1,comp69435_c0_seq2,comp135256_c0_seq1,comp72039_c0_seq1,comp45511_c0_seq1,comp63881_c0_seq2,comp51182_c0_seq1,comp49341_c0_seq1,comp161529_c0_seq1,comp154558_c0_seq1,…	comp19414_c0_seq1,comp69622_c1_seq4,comp53521_c0_seq1,comp55005_c0_seq1,comp49587_c0_seq1,comp14081_c0_seq1,comp59996_c0_seq3,comp51777_c0_seq2,comp42438_c0_seq1,comp71239_c0_seq1,comp33573_c0_seq1,comp69572_c0_seq8,comp53910_c0_seq1,comp65808_c0_seq3,comp188729_c0_seq1,comp62240_c0_seq1,comp69435_c0_seq2,comp54171_c0_seq1,comp30820_c0_seq1,comp69542_c0_seq1,comp135256_c0_seq1,comp72039_c0_seq1,c…
5	GO:0016192	vesicle-mediated transport	biological_process	421	287	comp19414_c0_seq1,comp69622_c1_seq4,comp53521_c0_seq1,comp55005_c0_seq1,comp49587_c0_seq1,comp14081_c0_seq1,comp51777_c0_seq2,comp42438_c0_seq1,comp71239_c0_seq1,comp33573_c0_seq1,comp69572_c0_seq8,comp53910_c0_seq1,comp62240_c0_seq1,comp69435_c0_seq2,comp135256_c0_seq1,comp72039_c0_seq1,comp45511_c0_seq1,comp63881_c0_seq2,comp51182_c0_seq1,comp49341_c0_seq1,comp161529_c0_seq1,comp154558_c0_seq1,…	comp19414_c0_seq1,comp69622_c1_seq4,comp53521_c0_seq1,comp55005_c0_seq1,comp49587_c0_seq1,comp14081_c0_seq1,comp59996_c0_seq3,comp51777_c0_seq2,comp42438_c0_seq1,comp71239_c0_seq1,comp33573_c0_seq1,comp69572_c0_seq8,comp53910_c0_seq1,comp65808_c0_seq3,comp188729_c0_seq1,comp62240_c0_seq1,comp69435_c0_seq2,comp54171_c0_seq1,comp30820_c0_seq1,comp69542_c0_seq1,comp135256_c0_seq1,comp72039_c0_seq1,c…
3	GO:0043085	positive regulation of catalytic activity	biological_process	419	2	comp59681_c0_seq2,comp59701_c0_seq1,	comp22325_c0_seq1,comp154406_c0_seq1,comp63393_c0_seq1,comp68169_c0_seq1,comp68974_c0_seq1,comp59644_c0_seq3,comp214785_c0_seq1,comp288327_c0_seq1,comp1409_c0_seq1,comp39559_c0_seq1,comp25540_c0_seq1,comp69403_c0_seq2,comp69203_c0_seq3,comp35330_c0_seq1,comp31037_c0_seq1,comp42438_c0_seq1,comp38277_c0_seq1,comp57647_c0_seq4,comp96671_c0_seq1,comp73465_c0_seq9,comp4904_c0_seq1,comp38702_c0_seq1,co…
4	GO:0043085	positive regulation of catalytic activity	biological_process	419	2	comp59681_c0_seq2,comp59701_c0_seq1,	comp22325_c0_seq1,comp154406_c0_seq1,comp63393_c0_seq1,comp68169_c0_seq1,comp68974_c0_seq1,comp59644_c0_seq3,comp214785_c0_seq1,comp288327_c0_seq1,comp1409_c0_seq1,comp39559_c0_seq1,comp25540_c0_seq1,comp69403_c0_seq2,comp69203_c0_seq3,comp35330_c0_seq1,comp31037_c0_seq1,comp42438_c0_seq1,comp38277_c0_seq1,comp57647_c0_seq4,comp96671_c0_seq1,comp73465_c0_seq9,comp4904_c0_seq1,comp38702_c0_seq1,co…
5	GO:0043085	positive regulation of catalytic activity	biological_process	419	2	comp59681_c0_seq2,comp59701_c0_seq1,	comp22325_c0_seq1,comp154406_c0_seq1,comp63393_c0_seq1,comp68169_c0_seq1,comp68974_c0_seq1,comp59644_c0_seq3,comp214785_c0_seq1,comp288327_c0_seq1,comp1409_c0_seq1,comp39559_c0_seq1,comp25540_c0_seq1,comp69403_c0_seq2,comp69203_c0_seq3,comp35330_c0_seq1,comp31037_c0_seq1,comp42438_c0_seq1,comp38277_c0_seq1,comp57647_c0_seq4,comp96671_c0_seq1,comp73465_c0_seq9,comp4904_c0_seq1,comp38702_c0_seq1,co…
6	GO:0043085	positive regulation of catalytic activity	biological_process	419	2	comp59681_c0_seq2,comp59701_c0_seq1,	comp22325_c0_seq1,comp154406_c0_seq1,comp63393_c0_seq1,comp68169_c0_seq1,comp68974_c0_seq1,comp59644_c0_seq3,comp214785_c0_seq1,comp288327_c0_seq1,comp1409_c0_seq1,comp39559_c0_seq1,comp25540_c0_seq1,comp69403_c0_seq2,comp69203_c0_seq3,comp35330_c0_seq1,comp31037_c0_seq1,comp42438_c0_seq1,comp38277_c0_seq1,comp57647_c0_seq4,comp96671_c0_seq1,comp73465_c0_seq9,comp4904_c0_seq1,comp38702_c0_seq1,co…
3	GO:0048522	positive regulation of cellular process	biological_process	418	0		comp22325_c0_seq1,comp63393_c0_seq1,comp68169_c0_seq1,comp18316_c0_seq1,comp40872_c0_seq1,comp288327_c0_seq1,comp1409_c0_seq1,comp39559_c0_seq1,comp25540_c0_seq1,comp53771_c0_seq1,comp31037_c0_seq1,comp224481_c0_seq1,comp38277_c0_seq1,comp57647_c0_seq4,comp96671_c0_seq1,comp73465_c0_seq9,comp4904_c0_seq1,comp96867_c0_seq1,comp5943_c0_seq1,comp35728_c0_seq1,comp16680_c0_seq1,comp149114_c0_seq1,com…
4	GO:0048522	positive regulation of cellular process	biological_process	418	0		comp22325_c0_seq1,comp63393_c0_seq1,comp68169_c0_seq1,comp18316_c0_seq1,comp40872_c0_seq1,comp288327_c0_seq1,comp1409_c0_seq1,comp39559_c0_seq1,comp25540_c0_seq1,comp53771_c0_seq1,comp31037_c0_seq1,comp224481_c0_seq1,comp38277_c0_seq1,comp57647_c0_seq4,comp96671_c0_seq1,comp73465_c0_seq9,comp4904_c0_seq1,comp96867_c0_seq1,comp5943_c0_seq1,comp35728_c0_seq1,comp16680_c0_seq1,comp149114_c0_seq1,com…
5	GO:0048522	positive regulation of cellular process	biological_process	418	0		comp22325_c0_seq1,comp63393_c0_seq1,comp68169_c0_seq1,comp18316_c0_seq1,comp40872_c0_seq1,comp288327_c0_seq1,comp1409_c0_seq1,comp39559_c0_seq1,comp25540_c0_seq1,comp53771_c0_seq1,comp31037_c0_seq1,comp224481_c0_seq1,comp38277_c0_seq1,comp57647_c0_seq4,comp96671_c0_seq1,comp73465_c0_seq9,comp4904_c0_seq1,comp96867_c0_seq1,comp5943_c0_seq1,comp35728_c0_seq1,comp16680_c0_seq1,comp149114_c0_seq1,com…
5	GO:0008652	cellular amino acid biosynthetic process	biological_process	416	225	comp60360_c0_seq1,comp66542_c1_seq1,comp88761_c0_seq1,comp54753_c0_seq1,comp59684_c0_seq2,comp67001_c0_seq3,comp69770_c0_seq1,comp67723_c0_seq3,comp51905_c0_seq1,comp67056_c0_seq1,comp68060_c0_seq1,comp57717_c0_seq1,comp60806_c0_seq1,comp64375_c0_seq1,comp68667_c0_seq2,comp68787_c0_seq2,comp63507_c0_seq1,comp71880_c0_seq1,comp72912_c0_seq2,comp60171_c0_seq1,comp43385_c0_seq1,comp72145_c0_seq2,com…	comp6354_c0_seq1,comp50615_c0_seq1,comp54753_c0_seq1,comp59684_c0_seq2,comp67723_c0_seq3,comp51905_c0_seq1,comp67056_c0_seq1,comp68060_c0_seq1,comp57717_c0_seq1,comp35215_c0_seq1,comp60806_c0_seq1,comp64375_c0_seq1,comp68448_c0_seq1,comp12512_c0_seq1,comp68667_c0_seq2,comp64163_c0_seq1,comp71880_c0_seq1,comp21604_c0_seq1,comp43385_c0_seq1,comp72145_c0_seq2,comp30447_c0_seq1,comp60468_c0_seq1,comp…
7	GO:0008652	cellular amino acid biosynthetic process	biological_process	416	225	comp60360_c0_seq1,comp66542_c1_seq1,comp88761_c0_seq1,comp54753_c0_seq1,comp59684_c0_seq2,comp67001_c0_seq3,comp69770_c0_seq1,comp67723_c0_seq3,comp51905_c0_seq1,comp67056_c0_seq1,comp68060_c0_seq1,comp57717_c0_seq1,comp60806_c0_seq1,comp64375_c0_seq1,comp68667_c0_seq2,comp68787_c0_seq2,comp63507_c0_seq1,comp71880_c0_seq1,comp72912_c0_seq2,comp60171_c0_seq1,comp43385_c0_seq1,comp72145_c0_seq2,com…	comp6354_c0_seq1,comp50615_c0_seq1,comp54753_c0_seq1,comp59684_c0_seq2,comp67723_c0_seq3,comp51905_c0_seq1,comp67056_c0_seq1,comp68060_c0_seq1,comp57717_c0_seq1,comp35215_c0_seq1,comp60806_c0_seq1,comp64375_c0_seq1,comp68448_c0_seq1,comp12512_c0_seq1,comp68667_c0_seq2,comp64163_c0_seq1,comp71880_c0_seq1,comp21604_c0_seq1,comp43385_c0_seq1,comp72145_c0_seq2,comp30447_c0_seq1,comp60468_c0_seq1,comp…
8	GO:0008652	cellular amino acid biosynthetic process	biological_process	416	225	comp60360_c0_seq1,comp66542_c1_seq1,comp88761_c0_seq1,comp54753_c0_seq1,comp59684_c0_seq2,comp67001_c0_seq3,comp69770_c0_seq1,comp67723_c0_seq3,comp51905_c0_seq1,comp67056_c0_seq1,comp68060_c0_seq1,comp57717_c0_seq1,comp60806_c0_seq1,comp64375_c0_seq1,comp68667_c0_seq2,comp68787_c0_seq2,comp63507_c0_seq1,comp71880_c0_seq1,comp72912_c0_seq2,comp60171_c0_seq1,comp43385_c0_seq1,comp72145_c0_seq2,com…	comp6354_c0_seq1,comp50615_c0_seq1,comp54753_c0_seq1,comp59684_c0_seq2,comp67723_c0_seq3,comp51905_c0_seq1,comp67056_c0_seq1,comp68060_c0_seq1,comp57717_c0_seq1,comp35215_c0_seq1,comp60806_c0_seq1,comp64375_c0_seq1,comp68448_c0_seq1,comp12512_c0_seq1,comp68667_c0_seq2,comp64163_c0_seq1,comp71880_c0_seq1,comp21604_c0_seq1,comp43385_c0_seq1,comp72145_c0_seq2,comp30447_c0_seq1,comp60468_c0_seq1,comp…
9	GO:0046039	GTP metabolic process	biological_process	415	0		comp154406_c0_seq1,comp7688_c0_seq1,comp310114_c0_seq1,comp73223_c0_seq18,comp199237_c0_seq1,comp70752_c0_seq1,comp70393_c0_seq4,comp59644_c0_seq3,comp147987_c0_seq1,comp214785_c0_seq1,comp21327_c0_seq1,comp45793_c0_seq1,comp69403_c0_seq2,comp267920_c0_seq1,comp70711_c1_seq1,comp56448_c0_seq1,comp69203_c0_seq3,comp39714_c0_seq1,comp35330_c0_seq1,comp42438_c0_seq1,comp18860_c0_seq1,comp53734_c0_se…
10	GO:0046039	GTP metabolic process	biological_process	415	0		comp154406_c0_seq1,comp7688_c0_seq1,comp310114_c0_seq1,comp73223_c0_seq18,comp199237_c0_seq1,comp70752_c0_seq1,comp70393_c0_seq4,comp59644_c0_seq3,comp147987_c0_seq1,comp214785_c0_seq1,comp21327_c0_seq1,comp45793_c0_seq1,comp69403_c0_seq2,comp267920_c0_seq1,comp70711_c1_seq1,comp56448_c0_seq1,comp69203_c0_seq3,comp39714_c0_seq1,comp35330_c0_seq1,comp42438_c0_seq1,comp18860_c0_seq1,comp53734_c0_se…
5	GO:0009164	nucleoside catabolic process	biological_process	412	0		comp154406_c0_seq1,comp7688_c0_seq1,comp310114_c0_seq1,comp73223_c0_seq18,comp199237_c0_seq1,comp70752_c0_seq1,comp70393_c0_seq4,comp59644_c0_seq3,comp147987_c0_seq1,comp214785_c0_seq1,comp21327_c0_seq1,comp45793_c0_seq1,comp69403_c0_seq2,comp267920_c0_seq1,comp70711_c1_seq1,comp56448_c0_seq1,comp69203_c0_seq3,comp39714_c0_seq1,comp35330_c0_seq1,comp42438_c0_seq1,comp18860_c0_seq1,comp53734_c0_se…
6	GO:0009164	nucleoside catabolic process	biological_process	412	0		comp154406_c0_seq1,comp7688_c0_seq1,comp310114_c0_seq1,comp73223_c0_seq18,comp199237_c0_seq1,comp70752_c0_seq1,comp70393_c0_seq4,comp59644_c0_seq3,comp147987_c0_seq1,comp214785_c0_seq1,comp21327_c0_seq1,comp45793_c0_seq1,comp69403_c0_seq2,comp267920_c0_seq1,comp70711_c1_seq1,comp56448_c0_seq1,comp69203_c0_seq3,comp39714_c0_seq1,comp35330_c0_seq1,comp42438_c0_seq1,comp18860_c0_seq1,comp53734_c0_se…
6	GO:0042454	ribonucleoside catabolic process	biological_process	412	0		comp154406_c0_seq1,comp7688_c0_seq1,comp310114_c0_seq1,comp73223_c0_seq18,comp199237_c0_seq1,comp70752_c0_seq1,comp70393_c0_seq4,comp59644_c0_seq3,comp147987_c0_seq1,comp214785_c0_seq1,comp21327_c0_seq1,comp45793_c0_seq1,comp69403_c0_seq2,comp267920_c0_seq1,comp70711_c1_seq1,comp56448_c0_seq1,comp69203_c0_seq3,comp39714_c0_seq1,comp35330_c0_seq1,comp42438_c0_seq1,comp18860_c0_seq1,comp53734_c0_se…
7	GO:0009164	nucleoside catabolic process	biological_process	412	0		comp154406_c0_seq1,comp7688_c0_seq1,comp310114_c0_seq1,comp73223_c0_seq18,comp199237_c0_seq1,comp70752_c0_seq1,comp70393_c0_seq4,comp59644_c0_seq3,comp147987_c0_seq1,comp214785_c0_seq1,comp21327_c0_seq1,comp45793_c0_seq1,comp69403_c0_seq2,comp267920_c0_seq1,comp70711_c1_seq1,comp56448_c0_seq1,comp69203_c0_seq3,comp39714_c0_seq1,comp35330_c0_seq1,comp42438_c0_seq1,comp18860_c0_seq1,comp53734_c0_se…
7	GO:0042454	ribonucleoside catabolic process	biological_process	412	0		comp154406_c0_seq1,comp7688_c0_seq1,comp310114_c0_seq1,comp73223_c0_seq18,comp199237_c0_seq1,comp70752_c0_seq1,comp70393_c0_seq4,comp59644_c0_seq3,comp147987_c0_seq1,comp214785_c0_seq1,comp21327_c0_seq1,comp45793_c0_seq1,comp69403_c0_seq2,comp267920_c0_seq1,comp70711_c1_seq1,comp56448_c0_seq1,comp69203_c0_seq3,comp39714_c0_seq1,comp35330_c0_seq1,comp42438_c0_seq1,comp18860_c0_seq1,comp53734_c0_se…
8	GO:0009164	nucleoside catabolic process	biological_process	412	0		comp154406_c0_seq1,comp7688_c0_seq1,comp310114_c0_seq1,comp73223_c0_seq18,comp199237_c0_seq1,comp70752_c0_seq1,comp70393_c0_seq4,comp59644_c0_seq3,comp147987_c0_seq1,comp214785_c0_seq1,comp21327_c0_seq1,comp45793_c0_seq1,comp69403_c0_seq2,comp267920_c0_seq1,comp70711_c1_seq1,comp56448_c0_seq1,comp69203_c0_seq3,comp39714_c0_seq1,comp35330_c0_seq1,comp42438_c0_seq1,comp18860_c0_seq1,comp53734_c0_se…
8	GO:0042454	ribonucleoside catabolic process	biological_process	412	0		comp154406_c0_seq1,comp7688_c0_seq1,comp310114_c0_seq1,comp73223_c0_seq18,comp199237_c0_seq1,comp70752_c0_seq1,comp70393_c0_seq4,comp59644_c0_seq3,comp147987_c0_seq1,comp214785_c0_seq1,comp21327_c0_seq1,comp45793_c0_seq1,comp69403_c0_seq2,comp267920_c0_seq1,comp70711_c1_seq1,comp56448_c0_seq1,comp69203_c0_seq3,comp39714_c0_seq1,comp35330_c0_seq1,comp42438_c0_seq1,comp18860_c0_seq1,comp53734_c0_se…
9	GO:0042454	ribonucleoside catabolic process	biological_process	412	0		comp154406_c0_seq1,comp7688_c0_seq1,comp310114_c0_seq1,comp73223_c0_seq18,comp199237_c0_seq1,comp70752_c0_seq1,comp70393_c0_seq4,comp59644_c0_seq3,comp147987_c0_seq1,comp214785_c0_seq1,comp21327_c0_seq1,comp45793_c0_seq1,comp69403_c0_seq2,comp267920_c0_seq1,comp70711_c1_seq1,comp56448_c0_seq1,comp69203_c0_seq3,comp39714_c0_seq1,comp35330_c0_seq1,comp42438_c0_seq1,comp18860_c0_seq1,comp53734_c0_se…
6	GO:0006152	purine nucleoside catabolic process	biological_process	408	0		comp154406_c0_seq1,comp7688_c0_seq1,comp310114_c0_seq1,comp73223_c0_seq18,comp199237_c0_seq1,comp70752_c0_seq1,comp70393_c0_seq4,comp59644_c0_seq3,comp147987_c0_seq1,comp214785_c0_seq1,comp21327_c0_seq1,comp45793_c0_seq1,comp69403_c0_seq2,comp267920_c0_seq1,comp70711_c1_seq1,comp56448_c0_seq1,comp69203_c0_seq3,comp39714_c0_seq1,comp35330_c0_seq1,comp42438_c0_seq1,comp18860_c0_seq1,comp53734_c0_se…
7	GO:0006152	purine nucleoside catabolic process	biological_process	408	0		comp154406_c0_seq1,comp7688_c0_seq1,comp310114_c0_seq1,comp73223_c0_seq18,comp199237_c0_seq1,comp70752_c0_seq1,comp70393_c0_seq4,comp59644_c0_seq3,comp147987_c0_seq1,comp214785_c0_seq1,comp21327_c0_seq1,comp45793_c0_seq1,comp69403_c0_seq2,comp267920_c0_seq1,comp70711_c1_seq1,comp56448_c0_seq1,comp69203_c0_seq3,comp39714_c0_seq1,comp35330_c0_seq1,comp42438_c0_seq1,comp18860_c0_seq1,comp53734_c0_se…
7	GO:0046130	purine ribonucleoside catabolic process	biological_process	408	0		comp154406_c0_seq1,comp7688_c0_seq1,comp310114_c0_seq1,comp73223_c0_seq18,comp199237_c0_seq1,comp70752_c0_seq1,comp70393_c0_seq4,comp59644_c0_seq3,comp147987_c0_seq1,comp214785_c0_seq1,comp21327_c0_seq1,comp45793_c0_seq1,comp69403_c0_seq2,comp267920_c0_seq1,comp70711_c1_seq1,comp56448_c0_seq1,comp69203_c0_seq3,comp39714_c0_seq1,comp35330_c0_seq1,comp42438_c0_seq1,comp18860_c0_seq1,comp53734_c0_se…
8	GO:1901069	guanosine-containing compound catabolic process	biological_process	408	0		comp154406_c0_seq1,comp7688_c0_seq1,comp310114_c0_seq1,comp73223_c0_seq18,comp199237_c0_seq1,comp70752_c0_seq1,comp70393_c0_seq4,comp59644_c0_seq3,comp147987_c0_seq1,comp214785_c0_seq1,comp21327_c0_seq1,comp45793_c0_seq1,comp69403_c0_seq2,comp267920_c0_seq1,comp70711_c1_seq1,comp56448_c0_seq1,comp69203_c0_seq3,comp39714_c0_seq1,comp35330_c0_seq1,comp42438_c0_seq1,comp18860_c0_seq1,comp53734_c0_se…
8	GO:0006152	purine nucleoside catabolic process	biological_process	408	0		comp154406_c0_seq1,comp7688_c0_seq1,comp310114_c0_seq1,comp73223_c0_seq18,comp199237_c0_seq1,comp70752_c0_seq1,comp70393_c0_seq4,comp59644_c0_seq3,comp147987_c0_seq1,comp214785_c0_seq1,comp21327_c0_seq1,comp45793_c0_seq1,comp69403_c0_seq2,comp267920_c0_seq1,comp70711_c1_seq1,comp56448_c0_seq1,comp69203_c0_seq3,comp39714_c0_seq1,comp35330_c0_seq1,comp42438_c0_seq1,comp18860_c0_seq1,comp53734_c0_se…
8	GO:0046130	purine ribonucleoside catabolic process	biological_process	408	0		comp154406_c0_seq1,comp7688_c0_seq1,comp310114_c0_seq1,comp73223_c0_seq18,comp199237_c0_seq1,comp70752_c0_seq1,comp70393_c0_seq4,comp59644_c0_seq3,comp147987_c0_seq1,comp214785_c0_seq1,comp21327_c0_seq1,comp45793_c0_seq1,comp69403_c0_seq2,comp267920_c0_seq1,comp70711_c1_seq1,comp56448_c0_seq1,comp69203_c0_seq3,comp39714_c0_seq1,comp35330_c0_seq1,comp42438_c0_seq1,comp18860_c0_seq1,comp53734_c0_se…
9	GO:1901069	guanosine-containing compound catabolic process	biological_process	408	0		comp154406_c0_seq1,comp7688_c0_seq1,comp310114_c0_seq1,comp73223_c0_seq18,comp199237_c0_seq1,comp70752_c0_seq1,comp70393_c0_seq4,comp59644_c0_seq3,comp147987_c0_seq1,comp214785_c0_seq1,comp21327_c0_seq1,comp45793_c0_seq1,comp69403_c0_seq2,comp267920_c0_seq1,comp70711_c1_seq1,comp56448_c0_seq1,comp69203_c0_seq3,comp39714_c0_seq1,comp35330_c0_seq1,comp42438_c0_seq1,comp18860_c0_seq1,comp53734_c0_se…
9	GO:0006152	purine nucleoside catabolic process	biological_process	408	0		comp154406_c0_seq1,comp7688_c0_seq1,comp310114_c0_seq1,comp73223_c0_seq18,comp199237_c0_seq1,comp70752_c0_seq1,comp70393_c0_seq4,comp59644_c0_seq3,comp147987_c0_seq1,comp214785_c0_seq1,comp21327_c0_seq1,comp45793_c0_seq1,comp69403_c0_seq2,comp267920_c0_seq1,comp70711_c1_seq1,comp56448_c0_seq1,comp69203_c0_seq3,comp39714_c0_seq1,comp35330_c0_seq1,comp42438_c0_seq1,comp18860_c0_seq1,comp53734_c0_se…
9	GO:0046130	purine ribonucleoside catabolic process	biological_process	408	0		comp154406_c0_seq1,comp7688_c0_seq1,comp310114_c0_seq1,comp73223_c0_seq18,comp199237_c0_seq1,comp70752_c0_seq1,comp70393_c0_seq4,comp59644_c0_seq3,comp147987_c0_seq1,comp214785_c0_seq1,comp21327_c0_seq1,comp45793_c0_seq1,comp69403_c0_seq2,comp267920_c0_seq1,comp70711_c1_seq1,comp56448_c0_seq1,comp69203_c0_seq3,comp39714_c0_seq1,comp35330_c0_seq1,comp42438_c0_seq1,comp18860_c0_seq1,comp53734_c0_se…
10	GO:1901069	guanosine-containing compound catabolic process	biological_process	408	0		comp154406_c0_seq1,comp7688_c0_seq1,comp310114_c0_seq1,comp73223_c0_seq18,comp199237_c0_seq1,comp70752_c0_seq1,comp70393_c0_seq4,comp59644_c0_seq3,comp147987_c0_seq1,comp214785_c0_seq1,comp21327_c0_seq1,comp45793_c0_seq1,comp69403_c0_seq2,comp267920_c0_seq1,comp70711_c1_seq1,comp56448_c0_seq1,comp69203_c0_seq3,comp39714_c0_seq1,comp35330_c0_seq1,comp42438_c0_seq1,comp18860_c0_seq1,comp53734_c0_se…
10	GO:0046130	purine ribonucleoside catabolic process	biological_process	408	0		comp154406_c0_seq1,comp7688_c0_seq1,comp310114_c0_seq1,comp73223_c0_seq18,comp199237_c0_seq1,comp70752_c0_seq1,comp70393_c0_seq4,comp59644_c0_seq3,comp147987_c0_seq1,comp214785_c0_seq1,comp21327_c0_seq1,comp45793_c0_seq1,comp69403_c0_seq2,comp267920_c0_seq1,comp70711_c1_seq1,comp56448_c0_seq1,comp69203_c0_seq3,comp39714_c0_seq1,comp35330_c0_seq1,comp42438_c0_seq1,comp18860_c0_seq1,comp53734_c0_se…
8	GO:0006184	GTP catabolic process	biological_process	407	235	comp57676_c1_seq1,comp63450_c0_seq1,comp69018_c0_seq1,comp7688_c0_seq1,comp70226_c0_seq2,comp310114_c0_seq1,comp73223_c0_seq18,comp199237_c0_seq1,comp70752_c0_seq1,comp70393_c0_seq4,comp66822_c0_seq6,comp72525_c0_seq4,comp147987_c0_seq1,comp65121_c0_seq1,comp20451_c0_seq1,comp21327_c0_seq1,comp68028_c0_seq1,comp370205_c0_seq1,comp45793_c0_seq1,comp70711_c1_seq1,comp39714_c0_seq1,comp42512_c0_seq1…	comp154406_c0_seq1,comp7688_c0_seq1,comp310114_c0_seq1,comp73223_c0_seq18,comp199237_c0_seq1,comp70752_c0_seq1,comp70393_c0_seq4,comp59644_c0_seq3,comp147987_c0_seq1,comp214785_c0_seq1,comp21327_c0_seq1,comp45793_c0_seq1,comp69403_c0_seq2,comp267920_c0_seq1,comp70711_c1_seq1,comp56448_c0_seq1,comp69203_c0_seq3,comp39714_c0_seq1,comp35330_c0_seq1,comp42438_c0_seq1,comp18860_c0_seq1,comp53734_c0_se…
9	GO:0006184	GTP catabolic process	biological_process	407	235	comp57676_c1_seq1,comp63450_c0_seq1,comp69018_c0_seq1,comp7688_c0_seq1,comp70226_c0_seq2,comp310114_c0_seq1,comp73223_c0_seq18,comp199237_c0_seq1,comp70752_c0_seq1,comp70393_c0_seq4,comp66822_c0_seq6,comp72525_c0_seq4,comp147987_c0_seq1,comp65121_c0_seq1,comp20451_c0_seq1,comp21327_c0_seq1,comp68028_c0_seq1,comp370205_c0_seq1,comp45793_c0_seq1,comp70711_c1_seq1,comp39714_c0_seq1,comp42512_c0_seq1…	comp154406_c0_seq1,comp7688_c0_seq1,comp310114_c0_seq1,comp73223_c0_seq18,comp199237_c0_seq1,comp70752_c0_seq1,comp70393_c0_seq4,comp59644_c0_seq3,comp147987_c0_seq1,comp214785_c0_seq1,comp21327_c0_seq1,comp45793_c0_seq1,comp69403_c0_seq2,comp267920_c0_seq1,comp70711_c1_seq1,comp56448_c0_seq1,comp69203_c0_seq3,comp39714_c0_seq1,comp35330_c0_seq1,comp42438_c0_seq1,comp18860_c0_seq1,comp53734_c0_se…
10	GO:0006184	GTP catabolic process	biological_process	407	235	comp57676_c1_seq1,comp63450_c0_seq1,comp69018_c0_seq1,comp7688_c0_seq1,comp70226_c0_seq2,comp310114_c0_seq1,comp73223_c0_seq18,comp199237_c0_seq1,comp70752_c0_seq1,comp70393_c0_seq4,comp66822_c0_seq6,comp72525_c0_seq4,comp147987_c0_seq1,comp65121_c0_seq1,comp20451_c0_seq1,comp21327_c0_seq1,comp68028_c0_seq1,comp370205_c0_seq1,comp45793_c0_seq1,comp70711_c1_seq1,comp39714_c0_seq1,comp42512_c0_seq1…	comp154406_c0_seq1,comp7688_c0_seq1,comp310114_c0_seq1,comp73223_c0_seq18,comp199237_c0_seq1,comp70752_c0_seq1,comp70393_c0_seq4,comp59644_c0_seq3,comp147987_c0_seq1,comp214785_c0_seq1,comp21327_c0_seq1,comp45793_c0_seq1,comp69403_c0_seq2,comp267920_c0_seq1,comp70711_c1_seq1,comp56448_c0_seq1,comp69203_c0_seq3,comp39714_c0_seq1,comp35330_c0_seq1,comp42438_c0_seq1,comp18860_c0_seq1,comp53734_c0_se…
4	GO:0071702	organic substance transport	biological_process	402	0		comp58746_c0_seq1,comp73449_c0_seq1,comp59580_c0_seq1,comp70403_c0_seq1,comp35469_c0_seq1,comp34815_c0_seq1,comp65418_c0_seq4,comp59845_c0_seq3,comp61584_c0_seq3,comp50176_c0_seq1,comp73272_c0_seq1,comp40579_c0_seq1,comp2413_c0_seq1,comp83609_c0_seq1,comp37117_c0_seq1,comp421518_c0_seq1,comp21838_c0_seq2,comp44986_c0_seq2,comp57114_c0_seq1,comp7394_c0_seq1,comp46061_c0_seq1,comp57199_c0_seq5,comp…
5	GO:0044264	cellular polysaccharide metabolic process	biological_process	402	0		comp33142_c0_seq1,comp36562_c0_seq1,comp219325_c0_seq1,comp12221_c0_seq1,comp60488_c0_seq2,comp48572_c0_seq2,comp374150_c0_seq1,comp228355_c0_seq1,comp72962_c1_seq3,comp45470_c0_seq1,comp50843_c0_seq3,comp45295_c0_seq1,comp2551_c0_seq1,comp62879_c0_seq2,comp59107_c0_seq2,comp58745_c0_seq1,comp51832_c0_seq1,comp40506_c0_seq1,comp222795_c0_seq1,comp265347_c0_seq1,comp116622_c0_seq1,comp69216_c0_seq…
5	GO:0019438	aromatic compound biosynthetic process	biological_process	402	0		comp206544_c0_seq1,comp55342_c0_seq1,comp72684_c0_seq1,comp73359_c0_seq2,comp68060_c0_seq1,comp67398_c0_seq1,comp57717_c0_seq1,comp44788_c0_seq1,comp60581_c0_seq1,comp52874_c0_seq1,comp53335_c0_seq1,comp67184_c0_seq4,comp54489_c0_seq1,comp24575_c0_seq1,comp58070_c0_seq1,comp55570_c0_seq1,comp51387_c0_seq1,comp30447_c0_seq1,comp53151_c0_seq1,comp49680_c0_seq1,comp72191_c0_seq4,comp70683_c0_seq1,co…
5	GO:0071702	organic substance transport	biological_process	402	0		comp58746_c0_seq1,comp73449_c0_seq1,comp59580_c0_seq1,comp70403_c0_seq1,comp35469_c0_seq1,comp34815_c0_seq1,comp65418_c0_seq4,comp59845_c0_seq3,comp61584_c0_seq3,comp50176_c0_seq1,comp73272_c0_seq1,comp40579_c0_seq1,comp2413_c0_seq1,comp83609_c0_seq1,comp37117_c0_seq1,comp421518_c0_seq1,comp21838_c0_seq2,comp44986_c0_seq2,comp57114_c0_seq1,comp7394_c0_seq1,comp46061_c0_seq1,comp57199_c0_seq5,comp…
6	GO:0044264	cellular polysaccharide metabolic process	biological_process	402	0		comp33142_c0_seq1,comp36562_c0_seq1,comp219325_c0_seq1,comp12221_c0_seq1,comp60488_c0_seq2,comp48572_c0_seq2,comp374150_c0_seq1,comp228355_c0_seq1,comp72962_c1_seq3,comp45470_c0_seq1,comp50843_c0_seq3,comp45295_c0_seq1,comp2551_c0_seq1,comp62879_c0_seq2,comp59107_c0_seq2,comp58745_c0_seq1,comp51832_c0_seq1,comp40506_c0_seq1,comp222795_c0_seq1,comp265347_c0_seq1,comp116622_c0_seq1,comp69216_c0_seq…
4	GO:0070727	cellular macromolecule localization	biological_process	390	0		comp19414_c0_seq1,comp53521_c0_seq1,comp17452_c0_seq1,comp179926_c0_seq1,comp68553_c0_seq1,comp72931_c0_seq10,comp66126_c0_seq1,comp57255_c0_seq1,comp36837_c0_seq1,comp21189_c0_seq1,comp49915_c0_seq1,comp62789_c0_seq1,comp32456_c0_seq1,comp71239_c0_seq1,comp46876_c0_seq1,comp33573_c0_seq1,comp69572_c0_seq8,comp49732_c0_seq1,comp50385_c0_seq1,comp62240_c0_seq1,comp69542_c0_seq1,comp35264_c0_seq1,c…
5	GO:0034613	cellular protein localization	biological_process	390	0		comp19414_c0_seq1,comp53521_c0_seq1,comp17452_c0_seq1,comp179926_c0_seq1,comp68553_c0_seq1,comp72931_c0_seq10,comp66126_c0_seq1,comp57255_c0_seq1,comp36837_c0_seq1,comp21189_c0_seq1,comp49915_c0_seq1,comp62789_c0_seq1,comp32456_c0_seq1,comp71239_c0_seq1,comp46876_c0_seq1,comp33573_c0_seq1,comp69572_c0_seq8,comp49732_c0_seq1,comp50385_c0_seq1,comp62240_c0_seq1,comp69542_c0_seq1,comp35264_c0_seq1,c…
5	GO:0044042	glucan metabolic process	biological_process	390	0		comp33142_c0_seq1,comp36562_c0_seq1,comp219325_c0_seq1,comp374150_c0_seq1,comp60488_c0_seq2,comp48572_c0_seq2,comp228355_c0_seq1,comp72962_c1_seq3,comp45470_c0_seq1,comp50843_c0_seq3,comp45295_c0_seq1,comp2551_c0_seq1,comp59107_c0_seq2,comp51832_c0_seq1,comp40506_c0_seq1,comp222795_c0_seq1,comp265347_c0_seq1,comp116622_c0_seq1,comp66844_c0_seq1,comp69216_c0_seq1,comp175333_c0_seq1,comp54225_c0_se…
6	GO:0044042	glucan metabolic process	biological_process	390	0		comp33142_c0_seq1,comp36562_c0_seq1,comp219325_c0_seq1,comp374150_c0_seq1,comp60488_c0_seq2,comp48572_c0_seq2,comp228355_c0_seq1,comp72962_c1_seq3,comp45470_c0_seq1,comp50843_c0_seq3,comp45295_c0_seq1,comp2551_c0_seq1,comp59107_c0_seq2,comp51832_c0_seq1,comp40506_c0_seq1,comp222795_c0_seq1,comp265347_c0_seq1,comp116622_c0_seq1,comp66844_c0_seq1,comp69216_c0_seq1,comp175333_c0_seq1,comp54225_c0_se…
2	GO:0000003	reproduction	biological_process	389	0		comp21842_c0_seq1,comp65035_c0_seq1,comp174622_c0_seq1,comp423793_c0_seq1,comp9917_c0_seq1,comp73195_c0_seq1,comp14009_c0_seq1,comp41796_c0_seq1,comp65370_c0_seq3,comp55879_c0_seq3,comp6326_c0_seq1,comp40872_c0_seq1,comp257879_c0_seq1,comp55875_c0_seq1,comp65336_c0_seq2,comp67184_c0_seq4,comp328015_c0_seq1,comp66378_c0_seq3,comp52600_c0_seq1,comp38277_c0_seq1,comp165164_c0_seq1,comp22071_c0_seq1,…
4	GO:0070887	cellular response to chemical stimulus	biological_process	386	0		comp53763_c0_seq2,comp156689_c0_seq1,comp55529_c0_seq1,comp17282_c0_seq1,comp1394_c0_seq1,comp279300_c0_seq1,comp157894_c0_seq1,comp40849_c0_seq1,comp71658_c2_seq1,comp25091_c0_seq1,comp66789_c0_seq4,comp70680_c0_seq1,comp72817_c0_seq8,comp70545_c0_seq2,comp37117_c0_seq1,comp22118_c0_seq1,comp47786_c0_seq1,comp9858_c0_seq1,comp380021_c0_seq1,comp44395_c0_seq1,comp22115_c0_seq1,comp49106_c0_seq1,c…
6	GO:0031399	regulation of protein modification process	biological_process	384	0		comp22325_c0_seq1,comp63393_c0_seq1,comp68169_c0_seq1,comp73567_c0_seq3,comp288327_c0_seq1,comp1409_c0_seq1,comp39559_c0_seq1,comp25540_c0_seq1,comp69365_c0_seq3,comp31037_c0_seq1,comp38277_c0_seq1,comp57647_c0_seq4,comp96671_c0_seq1,comp73465_c0_seq9,comp4904_c0_seq1,comp96867_c0_seq1,comp69195_c0_seq6,comp5943_c0_seq1,comp35728_c0_seq1,comp149114_c0_seq1,comp67562_c0_seq3,comp100165_c0_seq1,com…
7	GO:0031399	regulation of protein modification process	biological_process	384	0		comp22325_c0_seq1,comp63393_c0_seq1,comp68169_c0_seq1,comp73567_c0_seq3,comp288327_c0_seq1,comp1409_c0_seq1,comp39559_c0_seq1,comp25540_c0_seq1,comp69365_c0_seq3,comp31037_c0_seq1,comp38277_c0_seq1,comp57647_c0_seq4,comp96671_c0_seq1,comp73465_c0_seq9,comp4904_c0_seq1,comp96867_c0_seq1,comp69195_c0_seq6,comp5943_c0_seq1,comp35728_c0_seq1,comp149114_c0_seq1,comp67562_c0_seq3,comp100165_c0_seq1,com…
8	GO:0031399	regulation of protein modification process	biological_process	384	0		comp22325_c0_seq1,comp63393_c0_seq1,comp68169_c0_seq1,comp73567_c0_seq3,comp288327_c0_seq1,comp1409_c0_seq1,comp39559_c0_seq1,comp25540_c0_seq1,comp69365_c0_seq3,comp31037_c0_seq1,comp38277_c0_seq1,comp57647_c0_seq4,comp96671_c0_seq1,comp73465_c0_seq9,comp4904_c0_seq1,comp96867_c0_seq1,comp69195_c0_seq6,comp5943_c0_seq1,comp35728_c0_seq1,comp149114_c0_seq1,comp67562_c0_seq3,comp100165_c0_seq1,com…
5	GO:0034637	cellular carbohydrate biosynthetic process	biological_process	383	0		comp36562_c0_seq1,comp12221_c0_seq1,comp60488_c0_seq2,comp228355_c0_seq1,comp72962_c1_seq3,comp45470_c0_seq1,comp50843_c0_seq3,comp45295_c0_seq1,comp62879_c0_seq2,comp58745_c0_seq1,comp51832_c0_seq1,comp40506_c0_seq1,comp222795_c0_seq1,comp185377_c0_seq1,comp265347_c0_seq1,comp57606_c0_seq1,comp116622_c0_seq1,comp66844_c0_seq1,comp175333_c0_seq1,comp26426_c0_seq1,comp174006_c0_seq1,comp68086_c0_s…
6	GO:0034637	cellular carbohydrate biosynthetic process	biological_process	383	0		comp36562_c0_seq1,comp12221_c0_seq1,comp60488_c0_seq2,comp228355_c0_seq1,comp72962_c1_seq3,comp45470_c0_seq1,comp50843_c0_seq3,comp45295_c0_seq1,comp62879_c0_seq2,comp58745_c0_seq1,comp51832_c0_seq1,comp40506_c0_seq1,comp222795_c0_seq1,comp185377_c0_seq1,comp265347_c0_seq1,comp57606_c0_seq1,comp116622_c0_seq1,comp66844_c0_seq1,comp175333_c0_seq1,comp26426_c0_seq1,comp174006_c0_seq1,comp68086_c0_s…
5	GO:0051174	regulation of phosphorus metabolic process	biological_process	381	0		comp22325_c0_seq1,comp63393_c0_seq1,comp68169_c0_seq1,comp73567_c0_seq3,comp288327_c0_seq1,comp1409_c0_seq1,comp39559_c0_seq1,comp25540_c0_seq1,comp69365_c0_seq3,comp31037_c0_seq1,comp38277_c0_seq1,comp96671_c0_seq1,comp73465_c0_seq9,comp4904_c0_seq1,comp96867_c0_seq1,comp69195_c0_seq6,comp5943_c0_seq1,comp35728_c0_seq1,comp149114_c0_seq1,comp67562_c0_seq3,comp100165_c0_seq1,comp28371_c0_seq1,com…
6	GO:0019220	regulation of phosphate metabolic process	biological_process	381	0		comp22325_c0_seq1,comp63393_c0_seq1,comp68169_c0_seq1,comp73567_c0_seq3,comp288327_c0_seq1,comp1409_c0_seq1,comp39559_c0_seq1,comp25540_c0_seq1,comp69365_c0_seq3,comp31037_c0_seq1,comp38277_c0_seq1,comp96671_c0_seq1,comp73465_c0_seq9,comp4904_c0_seq1,comp96867_c0_seq1,comp69195_c0_seq6,comp5943_c0_seq1,comp35728_c0_seq1,comp149114_c0_seq1,comp67562_c0_seq3,comp100165_c0_seq1,comp28371_c0_seq1,com…
6	GO:0051174	regulation of phosphorus metabolic process	biological_process	381	0		comp22325_c0_seq1,comp63393_c0_seq1,comp68169_c0_seq1,comp73567_c0_seq3,comp288327_c0_seq1,comp1409_c0_seq1,comp39559_c0_seq1,comp25540_c0_seq1,comp69365_c0_seq3,comp31037_c0_seq1,comp38277_c0_seq1,comp96671_c0_seq1,comp73465_c0_seq9,comp4904_c0_seq1,comp96867_c0_seq1,comp69195_c0_seq6,comp5943_c0_seq1,comp35728_c0_seq1,comp149114_c0_seq1,comp67562_c0_seq3,comp100165_c0_seq1,comp28371_c0_seq1,com…
7	GO:0019220	regulation of phosphate metabolic process	biological_process	381	0		comp22325_c0_seq1,comp63393_c0_seq1,comp68169_c0_seq1,comp73567_c0_seq3,comp288327_c0_seq1,comp1409_c0_seq1,comp39559_c0_seq1,comp25540_c0_seq1,comp69365_c0_seq3,comp31037_c0_seq1,comp38277_c0_seq1,comp96671_c0_seq1,comp73465_c0_seq9,comp4904_c0_seq1,comp96867_c0_seq1,comp69195_c0_seq6,comp5943_c0_seq1,comp35728_c0_seq1,comp149114_c0_seq1,comp67562_c0_seq3,comp100165_c0_seq1,comp28371_c0_seq1,com…
2	GO:0022414	reproductive process	biological_process	379	0		comp21842_c0_seq1,comp65035_c0_seq1,comp174622_c0_seq1,comp423793_c0_seq1,comp9917_c0_seq1,comp73195_c0_seq1,comp14009_c0_seq1,comp41796_c0_seq1,comp65370_c0_seq3,comp55879_c0_seq3,comp6326_c0_seq1,comp40872_c0_seq1,comp257879_c0_seq1,comp55875_c0_seq1,comp65336_c0_seq2,comp67184_c0_seq4,comp328015_c0_seq1,comp66378_c0_seq3,comp52600_c0_seq1,comp38277_c0_seq1,comp165164_c0_seq1,comp22071_c0_seq1,…
3	GO:0022414	reproductive process	biological_process	379	0		comp21842_c0_seq1,comp65035_c0_seq1,comp174622_c0_seq1,comp423793_c0_seq1,comp9917_c0_seq1,comp73195_c0_seq1,comp14009_c0_seq1,comp41796_c0_seq1,comp65370_c0_seq3,comp55879_c0_seq3,comp6326_c0_seq1,comp40872_c0_seq1,comp257879_c0_seq1,comp55875_c0_seq1,comp65336_c0_seq2,comp67184_c0_seq4,comp328015_c0_seq1,comp66378_c0_seq3,comp52600_c0_seq1,comp38277_c0_seq1,comp165164_c0_seq1,comp22071_c0_seq1,…
3	GO:0009893	positive regulation of metabolic process	biological_process	378	0		comp22325_c0_seq1,comp63393_c0_seq1,comp68169_c0_seq1,comp18316_c0_seq1,comp288327_c0_seq1,comp1409_c0_seq1,comp39559_c0_seq1,comp25540_c0_seq1,comp31037_c0_seq1,comp224481_c0_seq1,comp38277_c0_seq1,comp57647_c0_seq4,comp96671_c0_seq1,comp73465_c0_seq9,comp4904_c0_seq1,comp96867_c0_seq1,comp5943_c0_seq1,comp35728_c0_seq1,comp149114_c0_seq1,comp52609_c0_seq1,comp100165_c0_seq1,comp28371_c0_seq1,co…
4	GO:0009893	positive regulation of metabolic process	biological_process	378	0		comp22325_c0_seq1,comp63393_c0_seq1,comp68169_c0_seq1,comp18316_c0_seq1,comp288327_c0_seq1,comp1409_c0_seq1,comp39559_c0_seq1,comp25540_c0_seq1,comp31037_c0_seq1,comp224481_c0_seq1,comp38277_c0_seq1,comp57647_c0_seq4,comp96671_c0_seq1,comp73465_c0_seq9,comp4904_c0_seq1,comp96867_c0_seq1,comp5943_c0_seq1,comp35728_c0_seq1,comp149114_c0_seq1,comp52609_c0_seq1,comp100165_c0_seq1,comp28371_c0_seq1,co…
5	GO:0009893	positive regulation of metabolic process	biological_process	378	0		comp22325_c0_seq1,comp63393_c0_seq1,comp68169_c0_seq1,comp18316_c0_seq1,comp288327_c0_seq1,comp1409_c0_seq1,comp39559_c0_seq1,comp25540_c0_seq1,comp31037_c0_seq1,comp224481_c0_seq1,comp38277_c0_seq1,comp57647_c0_seq4,comp96671_c0_seq1,comp73465_c0_seq9,comp4904_c0_seq1,comp96867_c0_seq1,comp5943_c0_seq1,comp35728_c0_seq1,comp149114_c0_seq1,comp52609_c0_seq1,comp100165_c0_seq1,comp28371_c0_seq1,co…
4	GO:0031325	positive regulation of cellular metabolic process	biological_process	377	0		comp22325_c0_seq1,comp68169_c0_seq1,comp63393_c0_seq1,comp18316_c0_seq1,comp288327_c0_seq1,comp1409_c0_seq1,comp39559_c0_seq1,comp25540_c0_seq1,comp224481_c0_seq1,comp31037_c0_seq1,comp38277_c0_seq1,comp57647_c0_seq4,comp96671_c0_seq1,comp73465_c0_seq9,comp4904_c0_seq1,comp96867_c0_seq1,comp5943_c0_seq1,comp35728_c0_seq1,comp149114_c0_seq1,comp52609_c0_seq1,comp100165_c0_seq1,comp28371_c0_seq1,co…
5	GO:0031325	positive regulation of cellular metabolic process	biological_process	377	0		comp22325_c0_seq1,comp68169_c0_seq1,comp63393_c0_seq1,comp18316_c0_seq1,comp288327_c0_seq1,comp1409_c0_seq1,comp39559_c0_seq1,comp25540_c0_seq1,comp224481_c0_seq1,comp31037_c0_seq1,comp38277_c0_seq1,comp57647_c0_seq4,comp96671_c0_seq1,comp73465_c0_seq9,comp4904_c0_seq1,comp96867_c0_seq1,comp5943_c0_seq1,comp35728_c0_seq1,comp149114_c0_seq1,comp52609_c0_seq1,comp100165_c0_seq1,comp28371_c0_seq1,co…
6	GO:0031325	positive regulation of cellular metabolic process	biological_process	377	0		comp22325_c0_seq1,comp68169_c0_seq1,comp63393_c0_seq1,comp18316_c0_seq1,comp288327_c0_seq1,comp1409_c0_seq1,comp39559_c0_seq1,comp25540_c0_seq1,comp224481_c0_seq1,comp31037_c0_seq1,comp38277_c0_seq1,comp57647_c0_seq4,comp96671_c0_seq1,comp73465_c0_seq9,comp4904_c0_seq1,comp96867_c0_seq1,comp5943_c0_seq1,comp35728_c0_seq1,comp149114_c0_seq1,comp52609_c0_seq1,comp100165_c0_seq1,comp28371_c0_seq1,co…
2	GO:0032502	developmental process	biological_process	376	0		comp21842_c0_seq1,comp57976_c0_seq1,comp65035_c0_seq1,comp63811_c0_seq2,comp174622_c0_seq1,comp159051_c0_seq1,comp57597_c0_seq2,comp14009_c0_seq1,comp55100_c0_seq1,comp55879_c0_seq3,comp42061_c0_seq1,comp40872_c0_seq1,comp14126_c0_seq1,comp55875_c0_seq1,comp67049_c0_seq1,comp67184_c0_seq4,comp56574_c0_seq2,comp66378_c0_seq3,comp44194_c0_seq2,comp65887_c0_seq1,comp66310_c1_seq1,comp165164_c0_seq1,…
5	GO:0006631	fatty acid metabolic process	biological_process	375	55	comp52974_c0_seq1,comp72204_c1_seq2,comp42726_c0_seq5,comp36838_c0_seq1,comp181931_c0_seq1,comp70203_c0_seq3,comp110584_c0_seq1,comp1461_c0_seq1,comp67022_c0_seq3,comp24139_c0_seq1,comp58398_c0_seq1,comp69400_c0_seq2,comp69097_c0_seq3,comp150413_c0_seq1,comp35293_c0_seq1,comp70207_c0_seq2,comp57803_c0_seq1,comp66086_c0_seq3,comp69618_c0_seq4,comp17457_c0_seq1,comp54113_c0_seq3,comp49291_c0_seq1,c…	comp64480_c0_seq1,comp58372_c0_seq2,comp45020_c0_seq1,comp70203_c0_seq3,comp52376_c0_seq1,comp38941_c0_seq1,comp43055_c0_seq1,comp50343_c0_seq1,comp47820_c0_seq1,comp62169_c0_seq3,comp70788_c0_seq1,comp65922_c0_seq2,comp53137_c0_seq1,comp62205_c0_seq1,comp59103_c0_seq1,comp66086_c0_seq3,comp42128_c0_seq1,comp64071_c0_seq1,comp55690_c0_seq1,comp40706_c0_seq1,comp67469_c0_seq1,comp16107_c0_seq1,com…
6	GO:0006631	fatty acid metabolic process	biological_process	375	55	comp52974_c0_seq1,comp72204_c1_seq2,comp42726_c0_seq5,comp36838_c0_seq1,comp181931_c0_seq1,comp70203_c0_seq3,comp110584_c0_seq1,comp1461_c0_seq1,comp67022_c0_seq3,comp24139_c0_seq1,comp58398_c0_seq1,comp69400_c0_seq2,comp69097_c0_seq3,comp150413_c0_seq1,comp35293_c0_seq1,comp70207_c0_seq2,comp57803_c0_seq1,comp66086_c0_seq3,comp69618_c0_seq4,comp17457_c0_seq1,comp54113_c0_seq3,comp49291_c0_seq1,c…	comp64480_c0_seq1,comp58372_c0_seq2,comp45020_c0_seq1,comp70203_c0_seq3,comp52376_c0_seq1,comp38941_c0_seq1,comp43055_c0_seq1,comp50343_c0_seq1,comp47820_c0_seq1,comp62169_c0_seq3,comp70788_c0_seq1,comp65922_c0_seq2,comp53137_c0_seq1,comp62205_c0_seq1,comp59103_c0_seq1,comp66086_c0_seq3,comp42128_c0_seq1,comp64071_c0_seq1,comp55690_c0_seq1,comp40706_c0_seq1,comp67469_c0_seq1,comp16107_c0_seq1,com…
8	GO:0006631	fatty acid metabolic process	biological_process	375	55	comp52974_c0_seq1,comp72204_c1_seq2,comp42726_c0_seq5,comp36838_c0_seq1,comp181931_c0_seq1,comp70203_c0_seq3,comp110584_c0_seq1,comp1461_c0_seq1,comp67022_c0_seq3,comp24139_c0_seq1,comp58398_c0_seq1,comp69400_c0_seq2,comp69097_c0_seq3,comp150413_c0_seq1,comp35293_c0_seq1,comp70207_c0_seq2,comp57803_c0_seq1,comp66086_c0_seq3,comp69618_c0_seq4,comp17457_c0_seq1,comp54113_c0_seq3,comp49291_c0_seq1,c…	comp64480_c0_seq1,comp58372_c0_seq2,comp45020_c0_seq1,comp70203_c0_seq3,comp52376_c0_seq1,comp38941_c0_seq1,comp43055_c0_seq1,comp50343_c0_seq1,comp47820_c0_seq1,comp62169_c0_seq3,comp70788_c0_seq1,comp65922_c0_seq2,comp53137_c0_seq1,comp62205_c0_seq1,comp59103_c0_seq1,comp66086_c0_seq3,comp42128_c0_seq1,comp64071_c0_seq1,comp55690_c0_seq1,comp40706_c0_seq1,comp67469_c0_seq1,comp16107_c0_seq1,com…
4	GO:0071555	cell wall organization	biological_process	374	0		comp62788_c0_seq1,comp43031_c0_seq1,comp33142_c0_seq1,comp35137_c0_seq1,comp36562_c0_seq1,comp219325_c0_seq1,comp39595_c0_seq1,comp39205_c0_seq1,comp60488_c0_seq2,comp61587_c0_seq1,comp50965_c0_seq2,comp50843_c0_seq3,comp45295_c0_seq1,comp15564_c0_seq1,comp26960_c0_seq1,comp51832_c0_seq1,comp48450_c0_seq1,comp429534_c0_seq1,comp26918_c0_seq2,comp222795_c0_seq1,comp134217_c0_seq1,comp66844_c0_seq1…
4	GO:0022607	cellular component assembly	biological_process	373	0		comp49397_c1_seq1,comp68974_c0_seq1,comp53247_c0_seq1,comp54606_c0_seq1,comp70393_c0_seq4,comp66126_c0_seq1,comp51248_c0_seq1,comp29309_c0_seq1,comp44136_c0_seq1,comp59996_c0_seq3,comp51861_c0_seq1,comp42512_c0_seq1,comp55845_c0_seq1,comp38702_c0_seq1,comp37213_c0_seq1,comp262752_c0_seq1,comp36043_c0_seq1,comp39283_c0_seq1,comp54619_c0_seq1,comp39432_c0_seq1,comp42773_c0_seq2,comp62051_c0_seq1,co…
7	GO:0042325	regulation of phosphorylation	biological_process	373	0		comp22325_c0_seq1,comp63393_c0_seq1,comp68169_c0_seq1,comp73567_c0_seq3,comp288327_c0_seq1,comp1409_c0_seq1,comp39559_c0_seq1,comp25540_c0_seq1,comp69365_c0_seq3,comp31037_c0_seq1,comp38277_c0_seq1,comp96671_c0_seq1,comp73465_c0_seq9,comp4904_c0_seq1,comp96867_c0_seq1,comp69195_c0_seq6,comp5943_c0_seq1,comp35728_c0_seq1,comp149114_c0_seq1,comp67562_c0_seq3,comp100165_c0_seq1,comp28371_c0_seq1,com…
8	GO:0042325	regulation of phosphorylation	biological_process	373	0		comp22325_c0_seq1,comp63393_c0_seq1,comp68169_c0_seq1,comp73567_c0_seq3,comp288327_c0_seq1,comp1409_c0_seq1,comp39559_c0_seq1,comp25540_c0_seq1,comp69365_c0_seq3,comp31037_c0_seq1,comp38277_c0_seq1,comp96671_c0_seq1,comp73465_c0_seq9,comp4904_c0_seq1,comp96867_c0_seq1,comp69195_c0_seq6,comp5943_c0_seq1,comp35728_c0_seq1,comp149114_c0_seq1,comp67562_c0_seq3,comp100165_c0_seq1,comp28371_c0_seq1,com…
4	GO:0010604	positive regulation of macromolecule metabolic process	biological_process	372	0		comp22325_c0_seq1,comp63393_c0_seq1,comp68169_c0_seq1,comp18316_c0_seq1,comp288327_c0_seq1,comp1409_c0_seq1,comp39559_c0_seq1,comp25540_c0_seq1,comp31037_c0_seq1,comp224481_c0_seq1,comp38277_c0_seq1,comp57647_c0_seq4,comp96671_c0_seq1,comp73465_c0_seq9,comp4904_c0_seq1,comp96867_c0_seq1,comp5943_c0_seq1,comp35728_c0_seq1,comp149114_c0_seq1,comp52609_c0_seq1,comp100165_c0_seq1,comp28371_c0_seq1,co…
5	GO:0010604	positive regulation of macromolecule metabolic process	biological_process	372	0		comp22325_c0_seq1,comp63393_c0_seq1,comp68169_c0_seq1,comp18316_c0_seq1,comp288327_c0_seq1,comp1409_c0_seq1,comp39559_c0_seq1,comp25540_c0_seq1,comp31037_c0_seq1,comp224481_c0_seq1,comp38277_c0_seq1,comp57647_c0_seq4,comp96671_c0_seq1,comp73465_c0_seq9,comp4904_c0_seq1,comp96867_c0_seq1,comp5943_c0_seq1,comp35728_c0_seq1,comp149114_c0_seq1,comp52609_c0_seq1,comp100165_c0_seq1,comp28371_c0_seq1,co…
6	GO:0010604	positive regulation of macromolecule metabolic process	biological_process	372	0		comp22325_c0_seq1,comp63393_c0_seq1,comp68169_c0_seq1,comp18316_c0_seq1,comp288327_c0_seq1,comp1409_c0_seq1,comp39559_c0_seq1,comp25540_c0_seq1,comp31037_c0_seq1,comp224481_c0_seq1,comp38277_c0_seq1,comp57647_c0_seq4,comp96671_c0_seq1,comp73465_c0_seq9,comp4904_c0_seq1,comp96867_c0_seq1,comp5943_c0_seq1,comp35728_c0_seq1,comp149114_c0_seq1,comp52609_c0_seq1,comp100165_c0_seq1,comp28371_c0_seq1,co…
6	GO:0072522	purine-containing compound biosynthetic process	biological_process	370	0		comp323235_c0_seq1,comp6603_c0_seq1,comp57577_c0_seq1,comp188185_c0_seq1,comp179203_c0_seq1,comp38485_c0_seq1,comp62541_c0_seq1,comp73230_c0_seq4,comp57717_c0_seq1,comp40579_c0_seq1,comp49775_c0_seq1,comp111924_c0_seq1,comp7394_c0_seq1,comp39145_c0_seq1,comp23811_c0_seq1,comp18262_c0_seq1,comp48319_c0_seq1,comp63224_c0_seq1,comp57420_c0_seq4,comp54218_c0_seq1,comp47126_c0_seq1,comp123339_c0_seq1,…
6	GO:0034660	ncRNA metabolic process	biological_process	369	0		comp56578_c0_seq1,comp85267_c0_seq1,comp59398_c0_seq3,comp69303_c0_seq1,comp113206_c0_seq1,comp68597_c0_seq1,comp134583_c0_seq1,comp34072_c0_seq1,comp67917_c0_seq2,comp231418_c0_seq1,comp67921_c0_seq1,comp69693_c0_seq4,comp52613_c0_seq1,comp54122_c0_seq2,comp31504_c0_seq1,comp66410_c0_seq1,comp53947_c0_seq1,comp69672_c0_seq1,comp42680_c0_seq1,comp67770_c2_seq3,comp72100_c0_seq4,comp72301_c0_seq3,…
7	GO:0034660	ncRNA metabolic process	biological_process	369	0		comp56578_c0_seq1,comp85267_c0_seq1,comp59398_c0_seq3,comp69303_c0_seq1,comp113206_c0_seq1,comp68597_c0_seq1,comp134583_c0_seq1,comp34072_c0_seq1,comp67917_c0_seq2,comp231418_c0_seq1,comp67921_c0_seq1,comp69693_c0_seq4,comp52613_c0_seq1,comp54122_c0_seq2,comp31504_c0_seq1,comp66410_c0_seq1,comp53947_c0_seq1,comp69672_c0_seq1,comp42680_c0_seq1,comp67770_c2_seq3,comp72100_c0_seq4,comp72301_c0_seq3,…
8	GO:0034660	ncRNA metabolic process	biological_process	369	0		comp56578_c0_seq1,comp85267_c0_seq1,comp59398_c0_seq3,comp69303_c0_seq1,comp113206_c0_seq1,comp68597_c0_seq1,comp134583_c0_seq1,comp34072_c0_seq1,comp67917_c0_seq2,comp231418_c0_seq1,comp67921_c0_seq1,comp69693_c0_seq4,comp52613_c0_seq1,comp54122_c0_seq2,comp31504_c0_seq1,comp66410_c0_seq1,comp53947_c0_seq1,comp69672_c0_seq1,comp42680_c0_seq1,comp67770_c2_seq3,comp72100_c0_seq4,comp72301_c0_seq3,…
4	GO:0051338	regulation of transferase activity	biological_process	366	0		comp22325_c0_seq1,comp63393_c0_seq1,comp68169_c0_seq1,comp73567_c0_seq3,comp288327_c0_seq1,comp1409_c0_seq1,comp39559_c0_seq1,comp25540_c0_seq1,comp69365_c0_seq3,comp31037_c0_seq1,comp38277_c0_seq1,comp96671_c0_seq1,comp73465_c0_seq9,comp4904_c0_seq1,comp38702_c0_seq1,comp96867_c0_seq1,comp69195_c0_seq6,comp5943_c0_seq1,comp35728_c0_seq1,comp149114_c0_seq1,comp67562_c0_seq3,comp100165_c0_seq1,com…
5	GO:0051338	regulation of transferase activity	biological_process	366	0		comp22325_c0_seq1,comp63393_c0_seq1,comp68169_c0_seq1,comp73567_c0_seq3,comp288327_c0_seq1,comp1409_c0_seq1,comp39559_c0_seq1,comp25540_c0_seq1,comp69365_c0_seq3,comp31037_c0_seq1,comp38277_c0_seq1,comp96671_c0_seq1,comp73465_c0_seq9,comp4904_c0_seq1,comp38702_c0_seq1,comp96867_c0_seq1,comp69195_c0_seq6,comp5943_c0_seq1,comp35728_c0_seq1,comp149114_c0_seq1,comp67562_c0_seq3,comp100165_c0_seq1,com…
6	GO:0051338	regulation of transferase activity	biological_process	366	0		comp22325_c0_seq1,comp63393_c0_seq1,comp68169_c0_seq1,comp73567_c0_seq3,comp288327_c0_seq1,comp1409_c0_seq1,comp39559_c0_seq1,comp25540_c0_seq1,comp69365_c0_seq3,comp31037_c0_seq1,comp38277_c0_seq1,comp96671_c0_seq1,comp73465_c0_seq9,comp4904_c0_seq1,comp38702_c0_seq1,comp96867_c0_seq1,comp69195_c0_seq6,comp5943_c0_seq1,comp35728_c0_seq1,comp149114_c0_seq1,comp67562_c0_seq3,comp100165_c0_seq1,com…
7	GO:0001932	regulation of protein phosphorylation	biological_process	366	2	comp69530_c0_seq7,comp69191_c0_seq3,	comp22325_c0_seq1,comp68169_c0_seq1,comp63393_c0_seq1,comp73567_c0_seq3,comp288327_c0_seq1,comp1409_c0_seq1,comp39559_c0_seq1,comp25540_c0_seq1,comp69365_c0_seq3,comp31037_c0_seq1,comp38277_c0_seq1,comp96671_c0_seq1,comp73465_c0_seq9,comp4904_c0_seq1,comp96867_c0_seq1,comp69195_c0_seq6,comp5943_c0_seq1,comp35728_c0_seq1,comp149114_c0_seq1,comp67562_c0_seq3,comp100165_c0_seq1,comp28371_c0_seq1,com…
8	GO:0001932	regulation of protein phosphorylation	biological_process	366	2	comp69530_c0_seq7,comp69191_c0_seq3,	comp22325_c0_seq1,comp68169_c0_seq1,comp63393_c0_seq1,comp73567_c0_seq3,comp288327_c0_seq1,comp1409_c0_seq1,comp39559_c0_seq1,comp25540_c0_seq1,comp69365_c0_seq3,comp31037_c0_seq1,comp38277_c0_seq1,comp96671_c0_seq1,comp73465_c0_seq9,comp4904_c0_seq1,comp96867_c0_seq1,comp69195_c0_seq6,comp5943_c0_seq1,comp35728_c0_seq1,comp149114_c0_seq1,comp67562_c0_seq3,comp100165_c0_seq1,comp28371_c0_seq1,com…
9	GO:0001932	regulation of protein phosphorylation	biological_process	366	2	comp69530_c0_seq7,comp69191_c0_seq3,	comp22325_c0_seq1,comp68169_c0_seq1,comp63393_c0_seq1,comp73567_c0_seq3,comp288327_c0_seq1,comp1409_c0_seq1,comp39559_c0_seq1,comp25540_c0_seq1,comp69365_c0_seq3,comp31037_c0_seq1,comp38277_c0_seq1,comp96671_c0_seq1,comp73465_c0_seq9,comp4904_c0_seq1,comp96867_c0_seq1,comp69195_c0_seq6,comp5943_c0_seq1,comp35728_c0_seq1,comp149114_c0_seq1,comp67562_c0_seq3,comp100165_c0_seq1,comp28371_c0_seq1,com…
5	GO:0043549	regulation of kinase activity	biological_process	365	0		comp22325_c0_seq1,comp63393_c0_seq1,comp68169_c0_seq1,comp73567_c0_seq3,comp288327_c0_seq1,comp1409_c0_seq1,comp39559_c0_seq1,comp25540_c0_seq1,comp69365_c0_seq3,comp31037_c0_seq1,comp38277_c0_seq1,comp96671_c0_seq1,comp73465_c0_seq9,comp4904_c0_seq1,comp96867_c0_seq1,comp69195_c0_seq6,comp5943_c0_seq1,comp35728_c0_seq1,comp149114_c0_seq1,comp67562_c0_seq3,comp100165_c0_seq1,comp28371_c0_seq1,com…
6	GO:0045859	regulation of protein kinase activity	biological_process	365	0		comp22325_c0_seq1,comp63393_c0_seq1,comp68169_c0_seq1,comp73567_c0_seq3,comp288327_c0_seq1,comp1409_c0_seq1,comp39559_c0_seq1,comp25540_c0_seq1,comp69365_c0_seq3,comp31037_c0_seq1,comp38277_c0_seq1,comp96671_c0_seq1,comp73465_c0_seq9,comp4904_c0_seq1,comp96867_c0_seq1,comp69195_c0_seq6,comp5943_c0_seq1,comp35728_c0_seq1,comp149114_c0_seq1,comp67562_c0_seq3,comp100165_c0_seq1,comp28371_c0_seq1,com…
6	GO:0043549	regulation of kinase activity	biological_process	365	0		comp22325_c0_seq1,comp63393_c0_seq1,comp68169_c0_seq1,comp73567_c0_seq3,comp288327_c0_seq1,comp1409_c0_seq1,comp39559_c0_seq1,comp25540_c0_seq1,comp69365_c0_seq3,comp31037_c0_seq1,comp38277_c0_seq1,comp96671_c0_seq1,comp73465_c0_seq9,comp4904_c0_seq1,comp96867_c0_seq1,comp69195_c0_seq6,comp5943_c0_seq1,comp35728_c0_seq1,comp149114_c0_seq1,comp67562_c0_seq3,comp100165_c0_seq1,comp28371_c0_seq1,com…
7	GO:0018193	peptidyl-amino acid modification	biological_process	365	0		comp45730_c0_seq1,comp49164_c0_seq1,comp69901_c0_seq2,comp64817_c0_seq3,comp40849_c0_seq1,comp66603_c0_seq1,comp71026_c0_seq1,comp29247_c0_seq1,comp47786_c0_seq1,comp52719_c0_seq1,comp55834_c0_seq2,comp9858_c0_seq1,comp27145_c0_seq1,comp49106_c0_seq1,comp70391_c0_seq2,comp57156_c0_seq2,comp34299_c0_seq1,comp21604_c0_seq1,comp66000_c0_seq4,comp54109_c0_seq1,comp62617_c0_seq3,comp73648_c1_seq10,com…
7	GO:0045859	regulation of protein kinase activity	biological_process	365	0		comp22325_c0_seq1,comp63393_c0_seq1,comp68169_c0_seq1,comp73567_c0_seq3,comp288327_c0_seq1,comp1409_c0_seq1,comp39559_c0_seq1,comp25540_c0_seq1,comp69365_c0_seq3,comp31037_c0_seq1,comp38277_c0_seq1,comp96671_c0_seq1,comp73465_c0_seq9,comp4904_c0_seq1,comp96867_c0_seq1,comp69195_c0_seq6,comp5943_c0_seq1,comp35728_c0_seq1,comp149114_c0_seq1,comp67562_c0_seq3,comp100165_c0_seq1,comp28371_c0_seq1,com…
7	GO:0043549	regulation of kinase activity	biological_process	365	0		comp22325_c0_seq1,comp63393_c0_seq1,comp68169_c0_seq1,comp73567_c0_seq3,comp288327_c0_seq1,comp1409_c0_seq1,comp39559_c0_seq1,comp25540_c0_seq1,comp69365_c0_seq3,comp31037_c0_seq1,comp38277_c0_seq1,comp96671_c0_seq1,comp73465_c0_seq9,comp4904_c0_seq1,comp96867_c0_seq1,comp69195_c0_seq6,comp5943_c0_seq1,comp35728_c0_seq1,comp149114_c0_seq1,comp67562_c0_seq3,comp100165_c0_seq1,comp28371_c0_seq1,com…
8	GO:0045859	regulation of protein kinase activity	biological_process	365	0		comp22325_c0_seq1,comp63393_c0_seq1,comp68169_c0_seq1,comp73567_c0_seq3,comp288327_c0_seq1,comp1409_c0_seq1,comp39559_c0_seq1,comp25540_c0_seq1,comp69365_c0_seq3,comp31037_c0_seq1,comp38277_c0_seq1,comp96671_c0_seq1,comp73465_c0_seq9,comp4904_c0_seq1,comp96867_c0_seq1,comp69195_c0_seq6,comp5943_c0_seq1,comp35728_c0_seq1,comp149114_c0_seq1,comp67562_c0_seq3,comp100165_c0_seq1,comp28371_c0_seq1,com…
8	GO:0043549	regulation of kinase activity	biological_process	365	0		comp22325_c0_seq1,comp63393_c0_seq1,comp68169_c0_seq1,comp73567_c0_seq3,comp288327_c0_seq1,comp1409_c0_seq1,comp39559_c0_seq1,comp25540_c0_seq1,comp69365_c0_seq3,comp31037_c0_seq1,comp38277_c0_seq1,comp96671_c0_seq1,comp73465_c0_seq9,comp4904_c0_seq1,comp96867_c0_seq1,comp69195_c0_seq6,comp5943_c0_seq1,comp35728_c0_seq1,comp149114_c0_seq1,comp67562_c0_seq3,comp100165_c0_seq1,comp28371_c0_seq1,com…
9	GO:0045859	regulation of protein kinase activity	biological_process	365	0		comp22325_c0_seq1,comp63393_c0_seq1,comp68169_c0_seq1,comp73567_c0_seq3,comp288327_c0_seq1,comp1409_c0_seq1,comp39559_c0_seq1,comp25540_c0_seq1,comp69365_c0_seq3,comp31037_c0_seq1,comp38277_c0_seq1,comp96671_c0_seq1,comp73465_c0_seq9,comp4904_c0_seq1,comp96867_c0_seq1,comp69195_c0_seq6,comp5943_c0_seq1,comp35728_c0_seq1,comp149114_c0_seq1,comp67562_c0_seq3,comp100165_c0_seq1,comp28371_c0_seq1,com…
9	GO:0043549	regulation of kinase activity	biological_process	365	0		comp22325_c0_seq1,comp63393_c0_seq1,comp68169_c0_seq1,comp73567_c0_seq3,comp288327_c0_seq1,comp1409_c0_seq1,comp39559_c0_seq1,comp25540_c0_seq1,comp69365_c0_seq3,comp31037_c0_seq1,comp38277_c0_seq1,comp96671_c0_seq1,comp73465_c0_seq9,comp4904_c0_seq1,comp96867_c0_seq1,comp69195_c0_seq6,comp5943_c0_seq1,comp35728_c0_seq1,comp149114_c0_seq1,comp67562_c0_seq3,comp100165_c0_seq1,comp28371_c0_seq1,com…
10	GO:0045859	regulation of protein kinase activity	biological_process	365	0		comp22325_c0_seq1,comp63393_c0_seq1,comp68169_c0_seq1,comp73567_c0_seq3,comp288327_c0_seq1,comp1409_c0_seq1,comp39559_c0_seq1,comp25540_c0_seq1,comp69365_c0_seq3,comp31037_c0_seq1,comp38277_c0_seq1,comp96671_c0_seq1,comp73465_c0_seq9,comp4904_c0_seq1,comp96867_c0_seq1,comp69195_c0_seq6,comp5943_c0_seq1,comp35728_c0_seq1,comp149114_c0_seq1,comp67562_c0_seq3,comp100165_c0_seq1,comp28371_c0_seq1,com…
5	GO:0006886	intracellular protein transport	biological_process	363	312	comp19414_c0_seq1,comp53521_c0_seq1,comp179926_c0_seq1,comp68553_c0_seq1,comp57255_c0_seq1,comp21189_c0_seq1,comp36837_c0_seq1,comp49915_c0_seq1,comp62789_c0_seq1,comp32456_c0_seq1,comp71239_c0_seq1,comp33573_c0_seq1,comp69572_c0_seq8,comp50385_c0_seq1,comp49732_c0_seq1,comp62240_c0_seq1,comp69542_c0_seq1,comp135256_c0_seq1,comp70001_c0_seq1,comp41739_c0_seq1,comp45511_c0_seq1,comp63881_c0_seq2,c…	comp19414_c0_seq1,comp53521_c0_seq1,comp17452_c0_seq1,comp179926_c0_seq1,comp68553_c0_seq1,comp66126_c0_seq1,comp57255_c0_seq1,comp36837_c0_seq1,comp21189_c0_seq1,comp49915_c0_seq1,comp62789_c0_seq1,comp32456_c0_seq1,comp71239_c0_seq1,comp46876_c0_seq1,comp33573_c0_seq1,comp69572_c0_seq8,comp49732_c0_seq1,comp50385_c0_seq1,comp62240_c0_seq1,comp69542_c0_seq1,comp35264_c0_seq1,comp135256_c0_seq1,c…
6	GO:0006886	intracellular protein transport	biological_process	363	312	comp19414_c0_seq1,comp53521_c0_seq1,comp179926_c0_seq1,comp68553_c0_seq1,comp57255_c0_seq1,comp21189_c0_seq1,comp36837_c0_seq1,comp49915_c0_seq1,comp62789_c0_seq1,comp32456_c0_seq1,comp71239_c0_seq1,comp33573_c0_seq1,comp69572_c0_seq8,comp50385_c0_seq1,comp49732_c0_seq1,comp62240_c0_seq1,comp69542_c0_seq1,comp135256_c0_seq1,comp70001_c0_seq1,comp41739_c0_seq1,comp45511_c0_seq1,comp63881_c0_seq2,c…	comp19414_c0_seq1,comp53521_c0_seq1,comp17452_c0_seq1,comp179926_c0_seq1,comp68553_c0_seq1,comp66126_c0_seq1,comp57255_c0_seq1,comp36837_c0_seq1,comp21189_c0_seq1,comp49915_c0_seq1,comp62789_c0_seq1,comp32456_c0_seq1,comp71239_c0_seq1,comp46876_c0_seq1,comp33573_c0_seq1,comp69572_c0_seq8,comp49732_c0_seq1,comp50385_c0_seq1,comp62240_c0_seq1,comp69542_c0_seq1,comp35264_c0_seq1,comp135256_c0_seq1,c…
7	GO:0006886	intracellular protein transport	biological_process	363	312	comp19414_c0_seq1,comp53521_c0_seq1,comp179926_c0_seq1,comp68553_c0_seq1,comp57255_c0_seq1,comp21189_c0_seq1,comp36837_c0_seq1,comp49915_c0_seq1,comp62789_c0_seq1,comp32456_c0_seq1,comp71239_c0_seq1,comp33573_c0_seq1,comp69572_c0_seq8,comp50385_c0_seq1,comp49732_c0_seq1,comp62240_c0_seq1,comp69542_c0_seq1,comp135256_c0_seq1,comp70001_c0_seq1,comp41739_c0_seq1,comp45511_c0_seq1,comp63881_c0_seq2,c…	comp19414_c0_seq1,comp53521_c0_seq1,comp17452_c0_seq1,comp179926_c0_seq1,comp68553_c0_seq1,comp66126_c0_seq1,comp57255_c0_seq1,comp36837_c0_seq1,comp21189_c0_seq1,comp49915_c0_seq1,comp62789_c0_seq1,comp32456_c0_seq1,comp71239_c0_seq1,comp46876_c0_seq1,comp33573_c0_seq1,comp69572_c0_seq8,comp49732_c0_seq1,comp50385_c0_seq1,comp62240_c0_seq1,comp69542_c0_seq1,comp35264_c0_seq1,comp135256_c0_seq1,c…
4	GO:0043933	macromolecular complex subunit organization	biological_process	359	0		comp49397_c1_seq1,comp68974_c0_seq1,comp53247_c0_seq1,comp54606_c0_seq1,comp70393_c0_seq4,comp66126_c0_seq1,comp51248_c0_seq1,comp44136_c0_seq1,comp59996_c0_seq3,comp45138_c0_seq3,comp51861_c0_seq1,comp42512_c0_seq1,comp37213_c0_seq1,comp36043_c0_seq1,comp39283_c0_seq1,comp54619_c0_seq1,comp39432_c0_seq1,comp42773_c0_seq2,comp54386_c0_seq6,comp23952_c0_seq1,comp52609_c0_seq1,comp15475_c0_seq1,com…
5	GO:0000271	polysaccharide biosynthetic process	biological_process	357	0		comp36562_c0_seq1,comp12221_c0_seq1,comp60488_c0_seq2,comp228355_c0_seq1,comp72962_c1_seq3,comp42061_c0_seq1,comp45470_c0_seq1,comp50843_c0_seq3,comp45295_c0_seq1,comp62879_c0_seq2,comp58745_c0_seq1,comp51832_c0_seq1,comp429534_c0_seq1,comp40506_c0_seq1,comp222795_c0_seq1,comp265347_c0_seq1,comp116622_c0_seq1,comp66844_c0_seq1,comp175333_c0_seq1,comp26426_c0_seq1,comp174006_c0_seq1,comp68086_c0_s…
6	GO:0000271	polysaccharide biosynthetic process	biological_process	357	0		comp36562_c0_seq1,comp12221_c0_seq1,comp60488_c0_seq2,comp228355_c0_seq1,comp72962_c1_seq3,comp42061_c0_seq1,comp45470_c0_seq1,comp50843_c0_seq3,comp45295_c0_seq1,comp62879_c0_seq2,comp58745_c0_seq1,comp51832_c0_seq1,comp429534_c0_seq1,comp40506_c0_seq1,comp222795_c0_seq1,comp265347_c0_seq1,comp116622_c0_seq1,comp66844_c0_seq1,comp175333_c0_seq1,comp26426_c0_seq1,comp174006_c0_seq1,comp68086_c0_s…
4	GO:0016052	carbohydrate catabolic process	biological_process	356	1	comp217813_c0_seq1,	comp70598_c0_seq2,comp380100_c0_seq1,comp54094_c0_seq1,comp16247_c0_seq1,comp91323_c0_seq1,comp226962_c0_seq1,comp65323_c0_seq3,comp100141_c0_seq1,comp76768_c0_seq1,comp62122_c0_seq2,comp65292_c0_seq1,comp247271_c0_seq1,comp97388_c0_seq1,comp23656_c0_seq1,comp22084_c0_seq1,comp59987_c0_seq1,comp35919_c0_seq1,comp67965_c0_seq9,comp54225_c0_seq1,comp141116_c0_seq1,comp59792_c0_seq2,comp40983_c0_seq…
5	GO:0016052	carbohydrate catabolic process	biological_process	356	1	comp217813_c0_seq1,	comp70598_c0_seq2,comp380100_c0_seq1,comp54094_c0_seq1,comp16247_c0_seq1,comp91323_c0_seq1,comp226962_c0_seq1,comp65323_c0_seq3,comp100141_c0_seq1,comp76768_c0_seq1,comp62122_c0_seq2,comp65292_c0_seq1,comp247271_c0_seq1,comp97388_c0_seq1,comp23656_c0_seq1,comp22084_c0_seq1,comp59987_c0_seq1,comp35919_c0_seq1,comp67965_c0_seq9,comp54225_c0_seq1,comp141116_c0_seq1,comp59792_c0_seq2,comp40983_c0_seq…
6	GO:0006073	cellular glucan metabolic process	biological_process	353	63	comp60427_c0_seq1,comp33142_c0_seq1,comp44565_c0_seq1,comp219325_c0_seq1,comp49203_c0_seq1,comp380470_c0_seq1,comp34208_c0_seq1,comp374150_c0_seq1,comp48572_c0_seq2,comp58261_c0_seq1,comp418901_c0_seq1,comp32182_c0_seq1,comp63024_c0_seq2,comp34173_c0_seq1,comp4172_c0_seq1,comp2551_c0_seq1,comp26033_c0_seq1,comp58154_c0_seq1,comp33378_c0_seq1,comp27836_c0_seq1,comp470627_c0_seq1,comp44180_c0_seq1,…	comp33142_c0_seq1,comp36562_c0_seq1,comp219325_c0_seq1,comp374150_c0_seq1,comp60488_c0_seq2,comp48572_c0_seq2,comp228355_c0_seq1,comp72962_c1_seq3,comp45470_c0_seq1,comp50843_c0_seq3,comp45295_c0_seq1,comp2551_c0_seq1,comp59107_c0_seq2,comp51832_c0_seq1,comp40506_c0_seq1,comp222795_c0_seq1,comp265347_c0_seq1,comp116622_c0_seq1,comp66844_c0_seq1,comp69216_c0_seq1,comp175333_c0_seq1,comp41403_c0_se…
7	GO:0006073	cellular glucan metabolic process	biological_process	353	63	comp60427_c0_seq1,comp33142_c0_seq1,comp44565_c0_seq1,comp219325_c0_seq1,comp49203_c0_seq1,comp380470_c0_seq1,comp34208_c0_seq1,comp374150_c0_seq1,comp48572_c0_seq2,comp58261_c0_seq1,comp418901_c0_seq1,comp32182_c0_seq1,comp63024_c0_seq2,comp34173_c0_seq1,comp4172_c0_seq1,comp2551_c0_seq1,comp26033_c0_seq1,comp58154_c0_seq1,comp33378_c0_seq1,comp27836_c0_seq1,comp470627_c0_seq1,comp44180_c0_seq1,…	comp33142_c0_seq1,comp36562_c0_seq1,comp219325_c0_seq1,comp374150_c0_seq1,comp60488_c0_seq2,comp48572_c0_seq2,comp228355_c0_seq1,comp72962_c1_seq3,comp45470_c0_seq1,comp50843_c0_seq3,comp45295_c0_seq1,comp2551_c0_seq1,comp59107_c0_seq2,comp51832_c0_seq1,comp40506_c0_seq1,comp222795_c0_seq1,comp265347_c0_seq1,comp116622_c0_seq1,comp66844_c0_seq1,comp69216_c0_seq1,comp175333_c0_seq1,comp41403_c0_se…
7	GO:0071900	regulation of protein serine/threonine kinase activity	biological_process	353	0		comp22325_c0_seq1,comp68169_c0_seq1,comp63393_c0_seq1,comp73567_c0_seq3,comp288327_c0_seq1,comp1409_c0_seq1,comp39559_c0_seq1,comp25540_c0_seq1,comp69365_c0_seq3,comp31037_c0_seq1,comp38277_c0_seq1,comp96671_c0_seq1,comp73465_c0_seq9,comp4904_c0_seq1,comp96867_c0_seq1,comp69195_c0_seq6,comp5943_c0_seq1,comp35728_c0_seq1,comp149114_c0_seq1,comp67562_c0_seq3,comp100165_c0_seq1,comp28371_c0_seq1,com…
8	GO:0071900	regulation of protein serine/threonine kinase activity	biological_process	353	0		comp22325_c0_seq1,comp68169_c0_seq1,comp63393_c0_seq1,comp73567_c0_seq3,comp288327_c0_seq1,comp1409_c0_seq1,comp39559_c0_seq1,comp25540_c0_seq1,comp69365_c0_seq3,comp31037_c0_seq1,comp38277_c0_seq1,comp96671_c0_seq1,comp73465_c0_seq9,comp4904_c0_seq1,comp96867_c0_seq1,comp69195_c0_seq6,comp5943_c0_seq1,comp35728_c0_seq1,comp149114_c0_seq1,comp67562_c0_seq3,comp100165_c0_seq1,comp28371_c0_seq1,com…
9	GO:0071900	regulation of protein serine/threonine kinase activity	biological_process	353	0		comp22325_c0_seq1,comp68169_c0_seq1,comp63393_c0_seq1,comp73567_c0_seq3,comp288327_c0_seq1,comp1409_c0_seq1,comp39559_c0_seq1,comp25540_c0_seq1,comp69365_c0_seq3,comp31037_c0_seq1,comp38277_c0_seq1,comp96671_c0_seq1,comp73465_c0_seq9,comp4904_c0_seq1,comp96867_c0_seq1,comp69195_c0_seq6,comp5943_c0_seq1,comp35728_c0_seq1,comp149114_c0_seq1,comp67562_c0_seq3,comp100165_c0_seq1,comp28371_c0_seq1,com…
10	GO:0071900	regulation of protein serine/threonine kinase activity	biological_process	353	0		comp22325_c0_seq1,comp68169_c0_seq1,comp63393_c0_seq1,comp73567_c0_seq3,comp288327_c0_seq1,comp1409_c0_seq1,comp39559_c0_seq1,comp25540_c0_seq1,comp69365_c0_seq3,comp31037_c0_seq1,comp38277_c0_seq1,comp96671_c0_seq1,comp73465_c0_seq9,comp4904_c0_seq1,comp96867_c0_seq1,comp69195_c0_seq6,comp5943_c0_seq1,comp35728_c0_seq1,comp149114_c0_seq1,comp67562_c0_seq3,comp100165_c0_seq1,comp28371_c0_seq1,com…
6	GO:0051276	chromosome organization	biological_process	351	16	comp61679_c0_seq1,comp8108_c0_seq1,comp73458_c0_seq2,comp28131_c0_seq1,comp343300_c0_seq1,comp62404_c0_seq2,comp27256_c0_seq1,comp65668_c0_seq1,comp70825_c0_seq1,comp67399_c0_seq1,comp256052_c0_seq1,comp68825_c0_seq1,comp63341_c0_seq2,comp73435_c0_seq1,comp72070_c0_seq1,comp134478_c0_seq1,	comp53247_c0_seq1,comp70872_c0_seq12,comp69901_c0_seq2,comp52083_c0_seq1,comp64817_c0_seq3,comp54606_c0_seq1,comp40872_c0_seq1,comp1836_c0_seq1,comp51861_c0_seq1,comp68337_c0_seq2,comp70391_c0_seq2,comp70697_c0_seq1,comp57647_c0_seq4,comp70825_c0_seq1,comp38702_c0_seq1,comp37213_c0_seq1,comp58328_c0_seq1,comp54109_c0_seq1,comp42773_c0_seq2,comp62617_c0_seq3,comp73648_c1_seq10,comp16680_c0_seq1,co…
4	GO:0070882	cellular cell wall organization or biogenesis	biological_process	348	0		comp62788_c0_seq1,comp43031_c0_seq1,comp33142_c0_seq1,comp35137_c0_seq1,comp36562_c0_seq1,comp219325_c0_seq1,comp39205_c0_seq1,comp60488_c0_seq2,comp61587_c0_seq1,comp42061_c0_seq1,comp50843_c0_seq3,comp45295_c0_seq1,comp51832_c0_seq1,comp48450_c0_seq1,comp429534_c0_seq1,comp26918_c0_seq2,comp222795_c0_seq1,comp134217_c0_seq1,comp66844_c0_seq1,comp39345_c0_seq2,comp43895_c0_seq1,comp59792_c0_seq2…
4	GO:0006818	hydrogen transport	biological_process	347	0		comp323235_c0_seq1,comp57577_c0_seq1,comp272821_c0_seq1,comp34916_c0_seq1,comp136857_c0_seq1,comp188185_c0_seq1,comp38485_c0_seq1,comp62541_c0_seq1,comp49775_c0_seq1,comp223864_c0_seq1,comp51229_c0_seq1,comp177859_c0_seq1,comp57114_c0_seq1,comp66378_c0_seq3,comp23811_c0_seq1,comp18262_c0_seq1,comp48319_c0_seq1,comp21490_c0_seq1,comp54218_c0_seq1,comp60935_c0_seq2,comp47126_c0_seq1,comp123339_c0_s…
5	GO:0006818	hydrogen transport	biological_process	347	0		comp323235_c0_seq1,comp57577_c0_seq1,comp272821_c0_seq1,comp34916_c0_seq1,comp136857_c0_seq1,comp188185_c0_seq1,comp38485_c0_seq1,comp62541_c0_seq1,comp49775_c0_seq1,comp223864_c0_seq1,comp51229_c0_seq1,comp177859_c0_seq1,comp57114_c0_seq1,comp66378_c0_seq3,comp23811_c0_seq1,comp18262_c0_seq1,comp48319_c0_seq1,comp21490_c0_seq1,comp54218_c0_seq1,comp60935_c0_seq2,comp47126_c0_seq1,comp123339_c0_s…
5	GO:0015992	proton transport	biological_process	347	155	comp323235_c0_seq1,comp3373_c0_seq1,comp57577_c0_seq1,comp185661_c0_seq1,comp34916_c0_seq1,comp188185_c0_seq1,comp23917_c0_seq1,comp51046_c0_seq1,comp38485_c0_seq1,comp62541_c0_seq1,comp49775_c0_seq1,comp49648_c0_seq1,comp57879_c0_seq1,comp66378_c0_seq3,comp23811_c0_seq1,comp71205_c0_seq2,comp18262_c0_seq1,comp48319_c0_seq1,comp54218_c0_seq1,comp42704_c0_seq1,comp36397_c0_seq1,comp123339_c0_seq1,…	comp323235_c0_seq1,comp57577_c0_seq1,comp272821_c0_seq1,comp34916_c0_seq1,comp136857_c0_seq1,comp188185_c0_seq1,comp38485_c0_seq1,comp62541_c0_seq1,comp49775_c0_seq1,comp51229_c0_seq1,comp223864_c0_seq1,comp177859_c0_seq1,comp57114_c0_seq1,comp66378_c0_seq3,comp23811_c0_seq1,comp48319_c0_seq1,comp18262_c0_seq1,comp21490_c0_seq1,comp54218_c0_seq1,comp60935_c0_seq2,comp47126_c0_seq1,comp123339_c0_s…
6	GO:0015992	proton transport	biological_process	347	155	comp323235_c0_seq1,comp3373_c0_seq1,comp57577_c0_seq1,comp185661_c0_seq1,comp34916_c0_seq1,comp188185_c0_seq1,comp23917_c0_seq1,comp51046_c0_seq1,comp38485_c0_seq1,comp62541_c0_seq1,comp49775_c0_seq1,comp49648_c0_seq1,comp57879_c0_seq1,comp66378_c0_seq3,comp23811_c0_seq1,comp71205_c0_seq2,comp18262_c0_seq1,comp48319_c0_seq1,comp54218_c0_seq1,comp42704_c0_seq1,comp36397_c0_seq1,comp123339_c0_seq1,…	comp323235_c0_seq1,comp57577_c0_seq1,comp272821_c0_seq1,comp34916_c0_seq1,comp136857_c0_seq1,comp188185_c0_seq1,comp38485_c0_seq1,comp62541_c0_seq1,comp49775_c0_seq1,comp51229_c0_seq1,comp223864_c0_seq1,comp177859_c0_seq1,comp57114_c0_seq1,comp66378_c0_seq3,comp23811_c0_seq1,comp48319_c0_seq1,comp18262_c0_seq1,comp21490_c0_seq1,comp54218_c0_seq1,comp60935_c0_seq2,comp47126_c0_seq1,comp123339_c0_s…
7	GO:0015992	proton transport	biological_process	347	155	comp323235_c0_seq1,comp3373_c0_seq1,comp57577_c0_seq1,comp185661_c0_seq1,comp34916_c0_seq1,comp188185_c0_seq1,comp23917_c0_seq1,comp51046_c0_seq1,comp38485_c0_seq1,comp62541_c0_seq1,comp49775_c0_seq1,comp49648_c0_seq1,comp57879_c0_seq1,comp66378_c0_seq3,comp23811_c0_seq1,comp71205_c0_seq2,comp18262_c0_seq1,comp48319_c0_seq1,comp54218_c0_seq1,comp42704_c0_seq1,comp36397_c0_seq1,comp123339_c0_seq1,…	comp323235_c0_seq1,comp57577_c0_seq1,comp272821_c0_seq1,comp34916_c0_seq1,comp136857_c0_seq1,comp188185_c0_seq1,comp38485_c0_seq1,comp62541_c0_seq1,comp49775_c0_seq1,comp51229_c0_seq1,comp223864_c0_seq1,comp177859_c0_seq1,comp57114_c0_seq1,comp66378_c0_seq3,comp23811_c0_seq1,comp48319_c0_seq1,comp18262_c0_seq1,comp21490_c0_seq1,comp54218_c0_seq1,comp60935_c0_seq2,comp47126_c0_seq1,comp123339_c0_s…
7	GO:0006164	purine nucleotide biosynthetic process	biological_process	347	53	comp6603_c0_seq1,comp47958_c0_seq1,comp69822_c0_seq2,comp19714_c0_seq1,comp18550_c0_seq1,comp73456_c1_seq3,comp51287_c0_seq1,comp60569_c0_seq1,comp73200_c0_seq1,comp47160_c0_seq2,comp58628_c0_seq8,comp42752_c0_seq1,comp57717_c0_seq1,comp69750_c0_seq3,comp46269_c0_seq2,comp50743_c0_seq1,comp57663_c0_seq2,comp19642_c0_seq1,comp59437_c0_seq1,comp54240_c0_seq1,comp63224_c0_seq1,comp67715_c0_seq1,comp…	comp323235_c0_seq1,comp6603_c0_seq1,comp57577_c0_seq1,comp188185_c0_seq1,comp38485_c0_seq1,comp179203_c0_seq1,comp62541_c0_seq1,comp73230_c0_seq4,comp57717_c0_seq1,comp40579_c0_seq1,comp49775_c0_seq1,comp111924_c0_seq1,comp7394_c0_seq1,comp39145_c0_seq1,comp23811_c0_seq1,comp48319_c0_seq1,comp18262_c0_seq1,comp63224_c0_seq1,comp57420_c0_seq4,comp54218_c0_seq1,comp47126_c0_seq1,comp123339_c0_seq1,…
8	GO:0015992	proton transport	biological_process	347	155	comp323235_c0_seq1,comp3373_c0_seq1,comp57577_c0_seq1,comp185661_c0_seq1,comp34916_c0_seq1,comp188185_c0_seq1,comp23917_c0_seq1,comp51046_c0_seq1,comp38485_c0_seq1,comp62541_c0_seq1,comp49775_c0_seq1,comp49648_c0_seq1,comp57879_c0_seq1,comp66378_c0_seq3,comp23811_c0_seq1,comp71205_c0_seq2,comp18262_c0_seq1,comp48319_c0_seq1,comp54218_c0_seq1,comp42704_c0_seq1,comp36397_c0_seq1,comp123339_c0_seq1,…	comp323235_c0_seq1,comp57577_c0_seq1,comp272821_c0_seq1,comp34916_c0_seq1,comp136857_c0_seq1,comp188185_c0_seq1,comp38485_c0_seq1,comp62541_c0_seq1,comp49775_c0_seq1,comp51229_c0_seq1,comp223864_c0_seq1,comp177859_c0_seq1,comp57114_c0_seq1,comp66378_c0_seq3,comp23811_c0_seq1,comp48319_c0_seq1,comp18262_c0_seq1,comp21490_c0_seq1,comp54218_c0_seq1,comp60935_c0_seq2,comp47126_c0_seq1,comp123339_c0_s…
8	GO:0006164	purine nucleotide biosynthetic process	biological_process	347	53	comp6603_c0_seq1,comp47958_c0_seq1,comp69822_c0_seq2,comp19714_c0_seq1,comp18550_c0_seq1,comp73456_c1_seq3,comp51287_c0_seq1,comp60569_c0_seq1,comp73200_c0_seq1,comp47160_c0_seq2,comp58628_c0_seq8,comp42752_c0_seq1,comp57717_c0_seq1,comp69750_c0_seq3,comp46269_c0_seq2,comp50743_c0_seq1,comp57663_c0_seq2,comp19642_c0_seq1,comp59437_c0_seq1,comp54240_c0_seq1,comp63224_c0_seq1,comp67715_c0_seq1,comp…	comp323235_c0_seq1,comp6603_c0_seq1,comp57577_c0_seq1,comp188185_c0_seq1,comp38485_c0_seq1,comp179203_c0_seq1,comp62541_c0_seq1,comp73230_c0_seq4,comp57717_c0_seq1,comp40579_c0_seq1,comp49775_c0_seq1,comp111924_c0_seq1,comp7394_c0_seq1,comp39145_c0_seq1,comp23811_c0_seq1,comp48319_c0_seq1,comp18262_c0_seq1,comp63224_c0_seq1,comp57420_c0_seq4,comp54218_c0_seq1,comp47126_c0_seq1,comp123339_c0_seq1,…
9	GO:0006164	purine nucleotide biosynthetic process	biological_process	347	53	comp6603_c0_seq1,comp47958_c0_seq1,comp69822_c0_seq2,comp19714_c0_seq1,comp18550_c0_seq1,comp73456_c1_seq3,comp51287_c0_seq1,comp60569_c0_seq1,comp73200_c0_seq1,comp47160_c0_seq2,comp58628_c0_seq8,comp42752_c0_seq1,comp57717_c0_seq1,comp69750_c0_seq3,comp46269_c0_seq2,comp50743_c0_seq1,comp57663_c0_seq2,comp19642_c0_seq1,comp59437_c0_seq1,comp54240_c0_seq1,comp63224_c0_seq1,comp67715_c0_seq1,comp…	comp323235_c0_seq1,comp6603_c0_seq1,comp57577_c0_seq1,comp188185_c0_seq1,comp38485_c0_seq1,comp179203_c0_seq1,comp62541_c0_seq1,comp73230_c0_seq4,comp57717_c0_seq1,comp40579_c0_seq1,comp49775_c0_seq1,comp111924_c0_seq1,comp7394_c0_seq1,comp39145_c0_seq1,comp23811_c0_seq1,comp48319_c0_seq1,comp18262_c0_seq1,comp63224_c0_seq1,comp57420_c0_seq4,comp54218_c0_seq1,comp47126_c0_seq1,comp123339_c0_seq1,…
10	GO:0006164	purine nucleotide biosynthetic process	biological_process	347	53	comp6603_c0_seq1,comp47958_c0_seq1,comp69822_c0_seq2,comp19714_c0_seq1,comp18550_c0_seq1,comp73456_c1_seq3,comp51287_c0_seq1,comp60569_c0_seq1,comp73200_c0_seq1,comp47160_c0_seq2,comp58628_c0_seq8,comp42752_c0_seq1,comp57717_c0_seq1,comp69750_c0_seq3,comp46269_c0_seq2,comp50743_c0_seq1,comp57663_c0_seq2,comp19642_c0_seq1,comp59437_c0_seq1,comp54240_c0_seq1,comp63224_c0_seq1,comp67715_c0_seq1,comp…	comp323235_c0_seq1,comp6603_c0_seq1,comp57577_c0_seq1,comp188185_c0_seq1,comp38485_c0_seq1,comp179203_c0_seq1,comp62541_c0_seq1,comp73230_c0_seq4,comp57717_c0_seq1,comp40579_c0_seq1,comp49775_c0_seq1,comp111924_c0_seq1,comp7394_c0_seq1,comp39145_c0_seq1,comp23811_c0_seq1,comp48319_c0_seq1,comp18262_c0_seq1,comp63224_c0_seq1,comp57420_c0_seq4,comp54218_c0_seq1,comp47126_c0_seq1,comp123339_c0_seq1,…
2	GO:0051704	multi-organism process	biological_process	345	0		comp65035_c0_seq1,comp48974_c0_seq1,comp61479_c0_seq2,comp423793_c0_seq1,comp9917_c0_seq1,comp39325_c0_seq1,comp73195_c0_seq1,comp66012_c0_seq1,comp72784_c0_seq12,comp41796_c0_seq1,comp257879_c0_seq1,comp46716_c0_seq1,comp328015_c0_seq1,comp27827_c0_seq1,comp53771_c0_seq1,comp38277_c0_seq1,comp124486_c0_seq1,comp41103_c0_seq1,comp283004_c0_seq1,comp14373_c0_seq1,comp63030_c0_seq1,comp40315_c0_seq…
3	GO:0019748	secondary metabolic process	biological_process	344	0		comp206544_c0_seq1,comp47530_c0_seq1,comp55342_c0_seq1,comp47517_c0_seq1,comp72684_c0_seq1,comp94055_c0_seq1,comp64141_c0_seq1,comp73359_c0_seq2,comp44788_c0_seq1,comp71376_c0_seq1,comp60581_c0_seq1,comp52874_c0_seq1,comp53335_c0_seq1,comp67184_c0_seq4,comp54489_c0_seq1,comp24575_c0_seq1,comp157028_c0_seq1,comp35225_c0_seq1,comp58070_c0_seq1,comp55570_c0_seq1,comp51387_c0_seq1,comp159920_c0_seq1,…
5	GO:0006732	coenzyme metabolic process	biological_process	342	0		comp62393_c0_seq1,comp260925_c0_seq1,comp318049_c0_seq1,comp67056_c0_seq1,comp40662_c0_seq2,comp67398_c0_seq1,comp65323_c0_seq3,comp57717_c0_seq1,comp58329_c0_seq1,comp38858_c0_seq1,comp366832_c0_seq1,comp64276_c0_seq2,comp32434_c0_seq1,comp235680_c0_seq1,comp49241_c0_seq2,comp7798_c0_seq1,comp47677_c0_seq1,comp30447_c0_seq1,comp66879_c0_seq2,comp65436_c0_seq2,comp71931_c0_seq1,comp47191_c0_seq1,…
7	GO:0070647	protein modification by small protein conjugation or removal	biological_process	339	0		comp56854_c0_seq1,comp267011_c0_seq1,comp62615_c0_seq1,comp20566_c0_seq1,comp67442_c0_seq2,comp11003_c0_seq1,comp70155_c0_seq1,comp579880_c0_seq1,comp43142_c0_seq1,comp37888_c0_seq1,comp218462_c0_seq1,comp39503_c0_seq1,comp52438_c0_seq1,comp219212_c0_seq1,comp42986_c0_seq1,comp44312_c0_seq1,comp57647_c0_seq4,comp66310_c1_seq1,comp236457_c0_seq1,comp136315_c0_seq1,comp299651_c0_seq1,comp70086_c0_s…
5	GO:0007243	intracellular protein kinase cascade	biological_process	336	13	comp164481_c0_seq1,comp141799_c0_seq1,comp137099_c0_seq1,comp284838_c0_seq1,comp64784_c0_seq9,comp20261_c0_seq1,comp195643_c0_seq1,comp67562_c0_seq3,comp69522_c0_seq2,comp64794_c0_seq8,comp65321_c1_seq1,comp325854_c0_seq1,comp65806_c0_seq1,	comp22325_c0_seq1,comp63393_c0_seq1,comp68169_c0_seq1,comp39325_c0_seq1,comp288327_c0_seq1,comp1409_c0_seq1,comp39559_c0_seq1,comp25540_c0_seq1,comp69667_c0_seq1,comp31037_c0_seq1,comp38277_c0_seq1,comp57647_c0_seq4,comp96671_c0_seq1,comp73465_c0_seq9,comp23289_c0_seq1,comp4904_c0_seq1,comp96867_c0_seq1,comp63030_c0_seq1,comp5943_c0_seq1,comp35728_c0_seq1,comp58205_c0_seq1,comp168447_c0_seq1,comp…
6	GO:0007243	intracellular protein kinase cascade	biological_process	336	13	comp164481_c0_seq1,comp141799_c0_seq1,comp137099_c0_seq1,comp284838_c0_seq1,comp64784_c0_seq9,comp20261_c0_seq1,comp195643_c0_seq1,comp67562_c0_seq3,comp69522_c0_seq2,comp64794_c0_seq8,comp65321_c1_seq1,comp325854_c0_seq1,comp65806_c0_seq1,	comp22325_c0_seq1,comp63393_c0_seq1,comp68169_c0_seq1,comp39325_c0_seq1,comp288327_c0_seq1,comp1409_c0_seq1,comp39559_c0_seq1,comp25540_c0_seq1,comp69667_c0_seq1,comp31037_c0_seq1,comp38277_c0_seq1,comp57647_c0_seq4,comp96671_c0_seq1,comp73465_c0_seq9,comp23289_c0_seq1,comp4904_c0_seq1,comp96867_c0_seq1,comp63030_c0_seq1,comp5943_c0_seq1,comp35728_c0_seq1,comp58205_c0_seq1,comp168447_c0_seq1,comp…
7	GO:0009260	ribonucleotide biosynthetic process	biological_process	336	0		comp323235_c0_seq1,comp57577_c0_seq1,comp64630_c0_seq4,comp188185_c0_seq1,comp38485_c0_seq1,comp179203_c0_seq1,comp62541_c0_seq1,comp73230_c0_seq4,comp40579_c0_seq1,comp49775_c0_seq1,comp111924_c0_seq1,comp7394_c0_seq1,comp39145_c0_seq1,comp23811_c0_seq1,comp48319_c0_seq1,comp50687_c0_seq1,comp18262_c0_seq1,comp57420_c0_seq4,comp54218_c0_seq1,comp48668_c0_seq1,comp47126_c0_seq1,comp123339_c0_seq1…
7	GO:0007243	intracellular protein kinase cascade	biological_process	336	13	comp164481_c0_seq1,comp141799_c0_seq1,comp137099_c0_seq1,comp284838_c0_seq1,comp64784_c0_seq9,comp20261_c0_seq1,comp195643_c0_seq1,comp67562_c0_seq3,comp69522_c0_seq2,comp64794_c0_seq8,comp65321_c1_seq1,comp325854_c0_seq1,comp65806_c0_seq1,	comp22325_c0_seq1,comp63393_c0_seq1,comp68169_c0_seq1,comp39325_c0_seq1,comp288327_c0_seq1,comp1409_c0_seq1,comp39559_c0_seq1,comp25540_c0_seq1,comp69667_c0_seq1,comp31037_c0_seq1,comp38277_c0_seq1,comp57647_c0_seq4,comp96671_c0_seq1,comp73465_c0_seq9,comp23289_c0_seq1,comp4904_c0_seq1,comp96867_c0_seq1,comp63030_c0_seq1,comp5943_c0_seq1,comp35728_c0_seq1,comp58205_c0_seq1,comp168447_c0_seq1,comp…
8	GO:0009260	ribonucleotide biosynthetic process	biological_process	336	0		comp323235_c0_seq1,comp57577_c0_seq1,comp64630_c0_seq4,comp188185_c0_seq1,comp38485_c0_seq1,comp179203_c0_seq1,comp62541_c0_seq1,comp73230_c0_seq4,comp40579_c0_seq1,comp49775_c0_seq1,comp111924_c0_seq1,comp7394_c0_seq1,comp39145_c0_seq1,comp23811_c0_seq1,comp48319_c0_seq1,comp50687_c0_seq1,comp18262_c0_seq1,comp57420_c0_seq4,comp54218_c0_seq1,comp48668_c0_seq1,comp47126_c0_seq1,comp123339_c0_seq1…
9	GO:0009260	ribonucleotide biosynthetic process	biological_process	336	0		comp323235_c0_seq1,comp57577_c0_seq1,comp64630_c0_seq4,comp188185_c0_seq1,comp38485_c0_seq1,comp179203_c0_seq1,comp62541_c0_seq1,comp73230_c0_seq4,comp40579_c0_seq1,comp49775_c0_seq1,comp111924_c0_seq1,comp7394_c0_seq1,comp39145_c0_seq1,comp23811_c0_seq1,comp48319_c0_seq1,comp50687_c0_seq1,comp18262_c0_seq1,comp57420_c0_seq4,comp54218_c0_seq1,comp48668_c0_seq1,comp47126_c0_seq1,comp123339_c0_seq1…
10	GO:0009260	ribonucleotide biosynthetic process	biological_process	336	0		comp323235_c0_seq1,comp57577_c0_seq1,comp64630_c0_seq4,comp188185_c0_seq1,comp38485_c0_seq1,comp179203_c0_seq1,comp62541_c0_seq1,comp73230_c0_seq4,comp40579_c0_seq1,comp49775_c0_seq1,comp111924_c0_seq1,comp7394_c0_seq1,comp39145_c0_seq1,comp23811_c0_seq1,comp48319_c0_seq1,comp50687_c0_seq1,comp18262_c0_seq1,comp57420_c0_seq4,comp54218_c0_seq1,comp48668_c0_seq1,comp47126_c0_seq1,comp123339_c0_seq1…
4	GO:0009698	phenylpropanoid metabolic process	biological_process	335	43	comp64225_c0_seq1,comp69548_c0_seq1,comp68844_c0_seq1,comp63651_c0_seq1,comp64384_c0_seq1,comp47530_c0_seq1,comp13277_c0_seq1,comp253289_c0_seq1,comp51642_c0_seq1,comp47517_c0_seq1,comp60064_c1_seq1,comp70887_c0_seq2,comp486820_c0_seq1,comp70277_c0_seq1,comp60390_c0_seq1,comp36821_c0_seq1,comp12543_c0_seq1,comp50954_c0_seq1,comp40563_c0_seq1,comp65263_c0_seq2,comp42277_c0_seq1,comp53672_c0_seq1,c…	comp206544_c0_seq1,comp47530_c0_seq1,comp55342_c0_seq1,comp47517_c0_seq1,comp72684_c0_seq1,comp94055_c0_seq1,comp64141_c0_seq1,comp73359_c0_seq2,comp44788_c0_seq1,comp71376_c0_seq1,comp60581_c0_seq1,comp53335_c0_seq1,comp52874_c0_seq1,comp67184_c0_seq4,comp54489_c0_seq1,comp24575_c0_seq1,comp157028_c0_seq1,comp58070_c0_seq1,comp35225_c0_seq1,comp55570_c0_seq1,comp51387_c0_seq1,comp53151_c0_seq1,c…
5	GO:0009698	phenylpropanoid metabolic process	biological_process	335	43	comp64225_c0_seq1,comp69548_c0_seq1,comp68844_c0_seq1,comp63651_c0_seq1,comp64384_c0_seq1,comp47530_c0_seq1,comp13277_c0_seq1,comp253289_c0_seq1,comp51642_c0_seq1,comp47517_c0_seq1,comp60064_c1_seq1,comp70887_c0_seq2,comp486820_c0_seq1,comp70277_c0_seq1,comp60390_c0_seq1,comp36821_c0_seq1,comp12543_c0_seq1,comp50954_c0_seq1,comp40563_c0_seq1,comp65263_c0_seq2,comp42277_c0_seq1,comp53672_c0_seq1,c…	comp206544_c0_seq1,comp47530_c0_seq1,comp55342_c0_seq1,comp47517_c0_seq1,comp72684_c0_seq1,comp94055_c0_seq1,comp64141_c0_seq1,comp73359_c0_seq2,comp44788_c0_seq1,comp71376_c0_seq1,comp60581_c0_seq1,comp53335_c0_seq1,comp52874_c0_seq1,comp67184_c0_seq4,comp54489_c0_seq1,comp24575_c0_seq1,comp157028_c0_seq1,comp58070_c0_seq1,comp35225_c0_seq1,comp55570_c0_seq1,comp51387_c0_seq1,comp53151_c0_seq1,c…
4	GO:0045229	external encapsulating structure organization	biological_process	334	0		comp62788_c0_seq1,comp43031_c0_seq1,comp33142_c0_seq1,comp35137_c0_seq1,comp36562_c0_seq1,comp219325_c0_seq1,comp39205_c0_seq1,comp60488_c0_seq2,comp61587_c0_seq1,comp50843_c0_seq3,comp45295_c0_seq1,comp51832_c0_seq1,comp48450_c0_seq1,comp429534_c0_seq1,comp26918_c0_seq2,comp222795_c0_seq1,comp134217_c0_seq1,comp66844_c0_seq1,comp39345_c0_seq2,comp43895_c0_seq1,comp41403_c0_seq1,comp26426_c0_seq1…
5	GO:0007047	cellular cell wall organization	biological_process	334	306	comp62788_c0_seq1,comp33142_c0_seq1,comp35137_c0_seq1,comp219325_c0_seq1,comp36562_c0_seq1,comp39205_c0_seq1,comp60488_c0_seq2,comp61587_c0_seq1,comp50843_c0_seq3,comp45295_c0_seq1,comp51832_c0_seq1,comp429534_c0_seq1,comp26918_c0_seq2,comp134217_c0_seq1,comp222795_c0_seq1,comp66844_c0_seq1,comp41403_c0_seq1,comp26426_c0_seq1,comp174006_c0_seq1,comp19270_c0_seq1,comp65156_c0_seq1,comp75775_c0_seq…	comp62788_c0_seq1,comp43031_c0_seq1,comp33142_c0_seq1,comp35137_c0_seq1,comp36562_c0_seq1,comp219325_c0_seq1,comp39205_c0_seq1,comp60488_c0_seq2,comp61587_c0_seq1,comp50843_c0_seq3,comp45295_c0_seq1,comp51832_c0_seq1,comp48450_c0_seq1,comp429534_c0_seq1,comp26918_c0_seq2,comp222795_c0_seq1,comp134217_c0_seq1,comp66844_c0_seq1,comp39345_c0_seq2,comp43895_c0_seq1,comp41403_c0_seq1,comp26426_c0_seq1…
8	GO:0032446	protein modification by small protein conjugation	biological_process	334	0		comp56854_c0_seq1,comp62615_c0_seq1,comp267011_c0_seq1,comp20566_c0_seq1,comp67442_c0_seq2,comp11003_c0_seq1,comp70155_c0_seq1,comp579880_c0_seq1,comp43142_c0_seq1,comp37888_c0_seq1,comp39503_c0_seq1,comp218462_c0_seq1,comp52438_c0_seq1,comp219212_c0_seq1,comp42986_c0_seq1,comp44312_c0_seq1,comp66310_c1_seq1,comp57647_c0_seq4,comp236457_c0_seq1,comp136315_c0_seq1,comp299651_c0_seq1,comp70086_c0_s…
6	GO:0016071	mRNA metabolic process	biological_process	330	0		comp52333_c0_seq4,comp37353_c0_seq1,comp61383_c0_seq1,comp69693_c0_seq4,comp42924_c0_seq1,comp64598_c0_seq7,comp31402_c0_seq1,comp23600_c0_seq1,comp67380_c0_seq3,comp3934_c0_seq1,comp46362_c0_seq1,comp65542_c0_seq1,comp20990_c0_seq1,comp45683_c0_seq1,comp64642_c1_seq1,comp9636_c0_seq1,comp2599_c0_seq1,comp39004_c0_seq1,comp21747_c0_seq1,comp2374_c0_seq1,comp5481_c0_seq1,comp36176_c0_seq2,comp7214…
6	GO:0000165	MAPK cascade	biological_process	330	0		comp22325_c0_seq1,comp68169_c0_seq1,comp63393_c0_seq1,comp39325_c0_seq1,comp288327_c0_seq1,comp1409_c0_seq1,comp39559_c0_seq1,comp25540_c0_seq1,comp69667_c0_seq1,comp31037_c0_seq1,comp38277_c0_seq1,comp96671_c0_seq1,comp73465_c0_seq9,comp23289_c0_seq1,comp4904_c0_seq1,comp63030_c0_seq1,comp96867_c0_seq1,comp5943_c0_seq1,comp58205_c0_seq1,comp35728_c0_seq1,comp168447_c0_seq1,comp149114_c0_seq1,com…
7	GO:0016071	mRNA metabolic process	biological_process	330	0		comp52333_c0_seq4,comp37353_c0_seq1,comp61383_c0_seq1,comp69693_c0_seq4,comp42924_c0_seq1,comp64598_c0_seq7,comp31402_c0_seq1,comp23600_c0_seq1,comp67380_c0_seq3,comp3934_c0_seq1,comp46362_c0_seq1,comp65542_c0_seq1,comp20990_c0_seq1,comp45683_c0_seq1,comp64642_c1_seq1,comp9636_c0_seq1,comp2599_c0_seq1,comp39004_c0_seq1,comp21747_c0_seq1,comp2374_c0_seq1,comp5481_c0_seq1,comp36176_c0_seq2,comp7214…
7	GO:0000165	MAPK cascade	biological_process	330	0		comp22325_c0_seq1,comp68169_c0_seq1,comp63393_c0_seq1,comp39325_c0_seq1,comp288327_c0_seq1,comp1409_c0_seq1,comp39559_c0_seq1,comp25540_c0_seq1,comp69667_c0_seq1,comp31037_c0_seq1,comp38277_c0_seq1,comp96671_c0_seq1,comp73465_c0_seq9,comp23289_c0_seq1,comp4904_c0_seq1,comp63030_c0_seq1,comp96867_c0_seq1,comp5943_c0_seq1,comp58205_c0_seq1,comp35728_c0_seq1,comp168447_c0_seq1,comp149114_c0_seq1,com…
8	GO:0016071	mRNA metabolic process	biological_process	330	0		comp52333_c0_seq4,comp37353_c0_seq1,comp61383_c0_seq1,comp69693_c0_seq4,comp42924_c0_seq1,comp64598_c0_seq7,comp31402_c0_seq1,comp23600_c0_seq1,comp67380_c0_seq3,comp3934_c0_seq1,comp46362_c0_seq1,comp65542_c0_seq1,comp20990_c0_seq1,comp45683_c0_seq1,comp64642_c1_seq1,comp9636_c0_seq1,comp2599_c0_seq1,comp39004_c0_seq1,comp21747_c0_seq1,comp2374_c0_seq1,comp5481_c0_seq1,comp36176_c0_seq2,comp7214…
8	GO:0000165	MAPK cascade	biological_process	330	0		comp22325_c0_seq1,comp68169_c0_seq1,comp63393_c0_seq1,comp39325_c0_seq1,comp288327_c0_seq1,comp1409_c0_seq1,comp39559_c0_seq1,comp25540_c0_seq1,comp69667_c0_seq1,comp31037_c0_seq1,comp38277_c0_seq1,comp96671_c0_seq1,comp73465_c0_seq9,comp23289_c0_seq1,comp4904_c0_seq1,comp63030_c0_seq1,comp96867_c0_seq1,comp5943_c0_seq1,comp58205_c0_seq1,comp35728_c0_seq1,comp168447_c0_seq1,comp149114_c0_seq1,com…
9	GO:0016567	protein ubiquitination	biological_process	330	313	comp56854_c0_seq1,comp267011_c0_seq1,comp62615_c0_seq1,comp20566_c0_seq1,comp67442_c0_seq2,comp11003_c0_seq1,comp70155_c0_seq1,comp579880_c0_seq1,comp43142_c0_seq1,comp37888_c0_seq1,comp39503_c0_seq1,comp218462_c0_seq1,comp52438_c0_seq1,comp219212_c0_seq1,comp42986_c0_seq1,comp44312_c0_seq1,comp57647_c0_seq4,comp66310_c1_seq1,comp236457_c0_seq1,comp136315_c0_seq1,comp299651_c0_seq1,comp70086_c0_s…	comp56854_c0_seq1,comp267011_c0_seq1,comp62615_c0_seq1,comp20566_c0_seq1,comp67442_c0_seq2,comp11003_c0_seq1,comp70155_c0_seq1,comp579880_c0_seq1,comp43142_c0_seq1,comp37888_c0_seq1,comp218462_c0_seq1,comp39503_c0_seq1,comp52438_c0_seq1,comp219212_c0_seq1,comp42986_c0_seq1,comp44312_c0_seq1,comp57647_c0_seq4,comp66310_c1_seq1,comp236457_c0_seq1,comp136315_c0_seq1,comp299651_c0_seq1,comp70086_c0_s…
[truncated: 6,977 more rows]

## Sheet: CC
levels	GO_id	Term	GO_namespace	all_sequences_num(include children)	sequence_num(only this term)	sequences_list(only this term)	sequences_list_all
[truncated: 2,839 more rows]

[truncated: 2 more sheets: MF, polt]
