# Supplementary material for: The Mining for Flowering-Related Genes Based on De Novo Transcriptome Sequencing in the Endangered Plant Phoebe chekiangensis
Source: Int J Mol Sci. 2025 Jan 24;26(3):1000. doi: 10.3390/ijms26031000 (PMC11817208; doi:10.3390/ijms26031000)
Supplement: Supplementary file 1 [file ijms-26-01000-s001.zip › Table S4 P. chekiangensis KEGG Annotation Information.xls]

Gene	KO_ENTRY	KO_name	Definition	EC	Pathway	Pathway_Des
comp15_c0_seq2	K00797	SRM, speE	spermidine synthase	EC:2.5.1.16	4	ko00270, Cysteine and methionine metabolism;ko00330, Arginine and proline metabolism;ko00410, beta-Alanine metabolism;ko00480, Glutathione metabolism;
comp24_c0_seq1	K01188	E3.2.1.21	beta-glucosidase	EC:3.2.1.21	3	ko00460, Cyanoamino acid metabolism;ko00500, Starch and sucrose metabolism;ko00940, Phenylpropanoid biosynthesis;
comp131_c0_seq1	K07497	K07497	putative transposase	#
comp201_c0_seq1	K11420	EHMT	euchromatic histone-lysine N-methyltransferase	EC:2.1.1.43	1	ko00310, Lysine degradation;
comp213_c0_seq1	K01807	rpiA	ribose 5-phosphate isomerase A	EC:5.3.1.6	2	ko00030, Pentose phosphate pathway;ko00710, Carbon fixation in photosynthetic organisms;
comp248_c0_seq1	K14802	DRS2, ATP8A	phospholipid-transporting ATPase	EC:3.6.3.1
comp254_c0_seq1	K09338	HD-ZIP	homeobox-leucine zipper protein	#
comp285_c0_seq1	K06640	ATR	serine/threonine-protein kinase ATR	EC:2.7.11.1	4	ko03460, Fanconi anemia pathway;ko04110, Cell cycle;ko04115, p53 signaling pathway;ko05166, HTLV-I infection;
comp297_c0_seq1	K05285	PIGN	phosphatidylinositol glycan, class N	EC:2.7.-.-	1	ko00563, Glycosylphosphatidylinositol(GPI)-anchor biosynthesis;
comp315_c0_seq1	K10406	KIFC2_3	kinesin family member C2/C3	#
comp333_c0_seq1	K15362	BRIP1, BACH1, FANCJ	fanconi anemia group J protein	EC:3.6.4.12	1	ko03460, Fanconi anemia pathway;
comp350_c0_seq1	K14826	FPR3_4	FK506-binding nuclear protein	EC:5.2.1.8
comp377_c0_seq1	K10706	SETX, ALS4	senataxin	EC:3.6.4.-
comp385_c0_seq1	K13457	RPM1, RPS3	disease resistance protein RPM1	#	1	ko04626, Plant-pathogen interaction;
comp391_c0_seq1	K15188	CCNT	cyclin T	#	1	ko05202, Transcriptional misregulation in cancer;
comp422_c0_seq1	K01845	hemL	glutamate-1-semialdehyde 2,1-aminomutase	EC:5.4.3.8	1	ko00860, Porphyrin and chlorophyll metabolism;
comp538_c0_seq1	K09422	MYBP	myb proto-oncogene protein, plant	#
comp553_c0_seq1	K11647	SMARCA2_4	SWI/SNF-related matrix-associated actin-dependent regulator of chromatin subfamily A member 2/4	EC:3.6.4.-
comp555_c0_seq1	K04706	PIAS1	E3 SUMO-protein ligase PIAS1	EC:6.3.2.-	3	ko04120, Ubiquitin mediated proteolysis;ko04630, Jak-STAT signaling pathway;ko05160, Hepatitis C;
comp556_c0_seq1	K10798	PARP	poly [ADP-ribose] polymerase	EC:2.4.2.30	1	ko03410, Base excision repair;
comp567_c0_seq1	K04487	iscS, NFS1	cysteine desulfurase	EC:2.8.1.7	2	ko00730, Thiamine metabolism;ko04122, Sulfur relay system;
comp571_c0_seq1	K13424	WRKY33	WRKY transcription factor 33	#	1	ko04626, Plant-pathogen interaction;
comp579_c0_seq1	K01537	E3.6.3.8	Ca2+-transporting ATPase	EC:3.6.3.8
comp625_c0_seq2	K03627	MBF1	putative transcription factor	#
comp626_c0_seq1	K10841	ERCC6, CSB, RAD26	DNA excision repair protein ERCC-6	#	1	ko03420, Nucleotide excision repair;
comp653_c0_seq1	K13110	MFAP1	microfibrillar-associated protein 1	#
comp700_c0_seq1	K10757	E2.4.1.91	flavonol 3-O-glucosyltransferase	EC:2.4.1.91	1	ko00944, Flavone and flavonol biosynthesis;
comp706_c0_seq1	K09422	MYBP	myb proto-oncogene protein, plant	#
comp736_c0_seq1	K00927	PGK, pgk	phosphoglycerate kinase	EC:2.7.2.3	2	ko00010, Glycolysis / Gluconeogenesis;ko00710, Carbon fixation in photosynthetic organisms;
comp738_c0_seq1	K07497	K07497	putative transposase	#
comp751_c0_seq1	K09510	DNAJB4	DnaJ homolog subfamily B member 4	#
comp763_c0_seq1	K00703	glgA	starch synthase	EC:2.4.1.21	1	ko00500, Starch and sucrose metabolism;
comp764_c0_seq1	K15032	MTERFD	mTERF domain-containing protein, mitochondrial	#
comp800_c0_seq1	K00993	EPT1	ethanolaminephosphotransferase	EC:2.7.8.1	3	ko00440, Phosphonate and phosphinate metabolism;ko00564, Glycerophospholipid metabolism;ko00565, Ether lipid metabolism;
comp801_c0_seq1	K02935	RP-L7, rplL	large subunit ribosomal protein L7/L12	#	1	ko03010, Ribosome;
comp878_c0_seq1	K04354	PPP2R2	protein phosphatase 2 (formerly 2A), regulatory subunit B	#	7	ko03015, mRNA surveillance pathway;ko04111, Cell cycle - yeast;ko04151, PI3K-Akt signaling pathway;ko04530, Tight junction;ko04728, Dopaminergic synapse;ko05142, Chagas disease (American trypanosomiasis);ko05160, Hepatitis C;
comp966_c0_seq1	K03549	kup	KUP system potassium uptake protein	#
comp1032_c0_seq1	K01679	E4.2.1.2B, fumC	fumarate hydratase, class II	EC:4.2.1.2	4	ko00020, Citrate cycle (TCA cycle);ko00720, Carbon fixation pathways in prokaryotes;ko05200, Pathways in cancer;ko05211, Renal cell carcinoma;
comp1072_c0_seq1	K08233	E3.1.1.78	polyneuridine-aldehyde esterase	EC:3.1.1.78	1	ko00901, Indole alkaloid biosynthesis;
comp1076_c0_seq1	K02350	POLZ1, rev3	DNA polymerase zeta subunit	EC:2.7.7.7	1	ko03460, Fanconi anemia pathway;
comp1120_c0_seq1	K15505	RAD5	DNA repair protein RAD5	EC:3.6.4.-
comp1137_c0_seq1	K14972	PAXIP1, PTIP	PAX-interacting protein 1	#
comp1173_c0_seq1	K02111	ATPF1A, atpA	F-type H+-transporting ATPase subunit alpha	EC:3.6.3.14	2	ko00190, Oxidative phosphorylation;ko00195, Photosynthesis;
comp1227_c0_seq2	K00793	ribE, RIB5	riboflavin synthase	EC:2.5.1.9	1	ko00740, Riboflavin metabolism;
comp1248_c0_seq1	K09422	MYBP	myb proto-oncogene protein, plant	#
comp1254_c0_seq1	K09264	K09264	MADS-box transcription factor, plant	#
comp1255_c0_seq1	K09287	RAV	RAV-like factor	#
comp1341_c0_seq1	K12854	SNRNP200, BRR2	pre-mRNA-splicing helicase BRR2	EC:3.6.4.13	1	ko03040, Spliceosome;
comp1344_c0_seq1	K08819	CDK12_13	cyclin-dependent kinase 12/13	EC:2.7.11.22 2.7.11.23
comp1350_c0_seq1	K00517	E1.14.-.-	#	#	5	ko00363, Bisphenol degradation;ko00624, Polycyclic aromatic hydrocarbon degradation;ko00627, Aminobenzoate degradation;ko00903, Limonene and pinene degradation;ko00945, Stilbenoid, diarylheptanoid and gingerol biosynthesis;
comp1352_c0_seq1	K01183	E3.2.1.14	chitinase	EC:3.2.1.14	1	ko00520, Amino sugar and nucleotide sugar metabolism;
comp1356_c0_seq1	K07889	RAB5C	Ras-related protein Rab-5C	#	5	ko04144, Endocytosis;ko04145, Phagosome;ko04962, Vasopressin-regulated water reabsorption;ko05146, Amoebiasis;ko05152, Tuberculosis;
comp1373_c0_seq1	K09422	MYBP	myb proto-oncogene protein, plant	#
comp1374_c0_seq1	K10592	HUWE1, MULE, ARF-BP1	E3 ubiquitin-protein ligase HUWE1	EC:6.3.2.19	1	ko04120, Ubiquitin mediated proteolysis;
comp1400_c0_seq1	K09422	MYBP	myb proto-oncogene protein, plant	#
comp1417_c0_seq1	K03327	TC.MATE, SLC47A, norM, mdtK, dinF	multidrug resistance protein, MATE family	#
comp1431_c0_seq1	K07198	PRKAA, AMPK	5'-AMP-activated protein kinase, catalytic alpha subunit	EC:2.7.11.11	7	ko04140, Regulation of autophagy;ko04150, mTOR signaling pathway;ko04151, PI3K-Akt signaling pathway;ko04710, Circadian rhythm;ko04910, Insulin signaling pathway;ko04920, Adipocytokine signaling pathway;ko05410, Hypertrophic cardiomyopathy (HCM);
comp1448_c0_seq1	K00555	TRMT1, trm1	tRNA (guanine26-N2/guanine27-N2)-dimethyltransferase	EC:2.1.1.215 2.1.1.216
comp1461_c0_seq1	K00232	ACOX1, ACOX3	acyl-CoA oxidase	EC:1.3.3.6	5	ko00071, Fatty acid metabolism;ko00592, alpha-Linolenic acid metabolism;ko01040, Biosynthesis of unsaturated fatty acids;ko03320, PPAR signaling pathway;ko04146, Peroxisome;
comp1487_c0_seq1	K09422	MYBP	myb proto-oncogene protein, plant	#
comp1568_c0_seq1	K13457	RPM1, RPS3	disease resistance protein RPM1	#	1	ko04626, Plant-pathogen interaction;
comp1623_c0_seq1	K14550	UTP10, HEATR1	U3 small nucleolar RNA-associated protein 10	#	1	ko03008, Ribosome biogenesis in eukaryotes;
comp1636_c0_seq1	K14431	TGA	transcription factor TGA	#	1	ko04075, Plant hormone signal transduction;
comp1665_c0_seq1	K01524	ppx-gppA	exopolyphosphatase / guanosine-5'-triphosphate,3'-diphosphate pyrophosphatase	EC:3.6.1.11 3.6.1.40	1	ko00230, Purine metabolism;
comp1705_c0_seq1	K01568	pdc	pyruvate decarboxylase	EC:4.1.1.1	1	ko00010, Glycolysis / Gluconeogenesis;
comp1753_c0_seq1	K13459	RPS2	disease resistance protein RPS2	#	1	ko04626, Plant-pathogen interaction;
comp1775_c0_seq1	K10846	ERCC5, XPG, RAD2	DNA excision repair protein ERCC-5	#	1	ko03420, Nucleotide excision repair;
comp1783_c0_seq1	K10400	KIF15	kinesin family member 15	#
comp1805_c0_seq1	K00279	E1.5.99.12	cytokinin dehydrogenase	EC:1.5.99.12	1	ko00908, Zeatin biosynthesis;
comp1818_c0_seq1	K15718	LOX1_5	linoleate 9S-lipoxygenase	EC:1.13.11.58	1	ko00591, Linoleic acid metabolism;
comp1819_c0_seq1	K09533	DNAJC13	DnaJ homolog subfamily C member 13	#
comp1836_c0_seq1	K11136	RTEL1	regulator of telomere elongation helicase 1	EC:3.6.4.12
comp1842_c0_seq1	K01535	E3.6.3.6	H+-transporting ATPase	EC:3.6.3.6	1	ko00190, Oxidative phosphorylation;
comp1856_c0_seq1	K04121	E4.2.3.19	ent-kaurene synthase	EC:4.2.3.19	1	ko00904, Diterpenoid biosynthesis;
comp1860_c0_seq1	K14484	IAA	auxin-responsive protein IAA	#	1	ko04075, Plant hormone signal transduction;
comp1881_c0_seq1	K07497	K07497	putative transposase	#
comp1883_c0_seq1	K00927	PGK, pgk	phosphoglycerate kinase	EC:2.7.2.3	2	ko00010, Glycolysis / Gluconeogenesis;ko00710, Carbon fixation in photosynthetic organisms;
comp1893_c0_seq1	K03255	TIF31, CLU1	protein TIF31	#
comp1975_c0_seq1	K02712	psbK	photosystem II PsbK protein	#	1	ko00195, Photosynthesis;
comp2051_c0_seq2	K10761	THG1	tRNA(His) guanylyltransferase	EC:2.7.7.79
comp2186_c0_seq1	K10706	SETX, ALS4	senataxin	EC:3.6.4.-
comp2212_c0_seq1	K07497	K07497	putative transposase	#
comp2219_c0_seq1	K03549	kup	KUP system potassium uptake protein	#
comp2222_c0_seq1	K03517	nadA	quinolinate synthase	EC:2.5.1.72	1	ko00760, Nicotinate and nicotinamide metabolism;
comp2233_c0_seq1	K00876	udk	uridine kinase	EC:2.7.1.48	2	ko00240, Pyrimidine metabolism;ko00983, Drug metabolism - other enzymes;
comp2295_c0_seq1	K10895	FANCI	fanconi anemia group I protein	#	1	ko03460, Fanconi anemia pathway;
comp2322_c0_seq1	K03327	TC.MATE, SLC47A, norM, mdtK, dinF	multidrug resistance protein, MATE family	#
comp2359_c0_seq1	K12835	DDX42, SF3B125	ATP-dependent RNA helicase DDX42	EC:3.6.4.13	1	ko03040, Spliceosome;
comp2381_c0_seq1	K01529	E3.6.1.-	#	#
comp2457_c0_seq1	K00924	E2.7.1.-	#	#
comp2488_c0_seq1	K07195	EXOC7, EXO70	exocyst complex component 7	#	1	ko04910, Insulin signaling pathway;
comp2492_c0_seq1	K05387	GRIF	glutamate receptor, ionotropic, other eukaryote	#
comp2530_c0_seq1	K08286	E2.7.11.-	protein-serine/threonine kinase	EC:2.7.11.-
comp2537_c0_seq1	K05953	E2.5.1.43	nicotianamine synthase	EC:2.5.1.43
comp2557_c0_seq1	K01115	PLD	phospholipase D	EC:3.1.4.4	6	ko00564, Glycerophospholipid metabolism;ko00565, Ether lipid metabolism;ko04144, Endocytosis;ko04666, Fc gamma R-mediated phagocytosis;ko04724, Glutamatergic synapse;ko04912, GnRH signaling pathway;
comp2574_c0_seq1	K10624	RBBP6	E3 ubiquitin-protein ligase RBBP6	EC:6.3.2.19
comp2583_c0_seq1	K08675	PRSS15, PIM1	Lon-like ATP-dependent protease	EC:3.4.21.-
comp2584_c0_seq1	K07497	K07497	putative transposase	#
comp2599_c0_seq1	K08873	SMG1	PI-3-kinase-related kinase SMG-1	#	1	ko03015, mRNA surveillance pathway;
comp2616_c0_seq1	K03094	SKP1, CBF3D	S-phase kinase-associated protein 1	#	9	ko04110, Cell cycle;ko04111, Cell cycle - yeast;ko04114, Oocyte meiosis;ko04120, Ubiquitin mediated proteolysis;ko04141, Protein processing in endoplasmic reticulum;ko04310, Wnt signaling pathway;ko04350, TGF-beta signaling pathway;ko04710, Circadian rhythm;ko05168, Herpes simplex infection;
comp2617_c0_seq1	K09286	EREBP	EREBP-like factor	#
comp2618_c0_seq1	K11000	CALS	callose synthase	EC:2.4.1.-
comp2626_c0_seq1	K05387	GRIF	glutamate receptor, ionotropic, other eukaryote	#
comp2666_c0_seq1	K10999	CESA	cellulose synthase A	EC:2.4.1.12
comp2671_c0_seq1	K07497	K07497	putative transposase	#
comp2684_c0_seq1	K03363	CDC20	cell division cycle 20, cofactor of APC complex	#	7	ko04110, Cell cycle;ko04111, Cell cycle - yeast;ko04113, Meiosis - yeast;ko04114, Oocyte meiosis;ko04120, Ubiquitin mediated proteolysis;ko05166, HTLV-I infection;ko05203, Viral carcinogenesis;
comp2721_c0_seq1	K09419	HSFF	heat shock transcription factor, other eukaryote	#
comp2753_c0_seq1	K02935	RP-L7, rplL	large subunit ribosomal protein L7/L12	#	1	ko03010, Ribosome;
comp2785_c0_seq1	K10777	LIG4, DNL4	DNA ligase 4	EC:6.5.1.1	1	ko03450, Non-homologous end-joining;
comp2803_c0_seq1	K10400	KIF15	kinesin family member 15	#
comp2865_c0_seq1	K01662	dxs	1-deoxy-D-xylulose-5-phosphate synthase	EC:2.2.1.7	1	ko00900, Terpenoid backbone biosynthesis;
comp2893_c0_seq1	K12867	SYF1, XAB2	pre-mRNA-splicing factor SYF1	#	1	ko03040, Spliceosome;
comp2913_c0_seq1	K09338	HD-ZIP	homeobox-leucine zipper protein	#
comp2919_c0_seq1	K13148	CPSF3L, INTS11	integrator complex subunit 11	EC:3.1.27.-
comp2951_c0_seq1	K01193	sacA	beta-fructofuranosidase	EC:3.2.1.26	2	ko00052, Galactose metabolism;ko00500, Starch and sucrose metabolism;
comp3034_c0_seq1	K02183	CALM	calmodulin	#	23	ko04020, Calcium signaling pathway;ko04070, Phosphatidylinositol signaling system;ko04114, Oocyte meiosis;ko04270, Vascular smooth muscle contraction;ko04626, Plant-pathogen interaction;ko04713, Circadian entrainment;ko04720, Long-term potentiation;ko04722, Neurotrophin signaling pathway;ko04728, Dopaminergic synapse;ko04740, Olfactory transduction;ko04744, Phototransduction;ko04745, Phototransdu…
comp3050_c0_seq1	K13356	FAR	fatty acyl-CoA reductase	EC:1.2.1.-	2	ko00073, Cutin, suberine and wax biosynthesis;ko04146, Peroxisome;
comp3093_c0_seq1	K11136	RTEL1	regulator of telomere elongation helicase 1	EC:3.6.4.12
comp3113_c0_seq1	K13979	yahK	uncharacterized zinc-type alcohol dehydrogenase-like protein	EC:1.-.-.-
comp3149_c0_seq1	K03243	EIF5B	translation initiation factor 5B	#	1	ko03013, RNA transport;
comp3200_c0_seq1	K14572	MDN1, REA1	midasin	#	1	ko03008, Ribosome biogenesis in eukaryotes;
comp3214_c0_seq1	K12818	DHX8, PRP22	ATP-dependent RNA helicase DHX8/PRP22	EC:3.6.4.13	1	ko03040, Spliceosome;
comp3226_c0_seq1	K08874	TRRAP	transformation/transcription domain-associated protein	#	1	ko05166, HTLV-I infection;
comp3253_c0_seq1	K03070	secA	preprotein translocase subunit SecA	#	2	ko03060, Protein export;ko03070, Bacterial secretion system;
comp3259_c0_seq1	K03327	TC.MATE, SLC47A, norM, mdtK, dinF	multidrug resistance protein, MATE family	#
comp3277_c0_seq1	K04713	SUR2	C4-hydroxylase	EC:1.14.-.-	1	ko00600, Sphingolipid metabolism;
comp3306_c0_seq1	K00279	E1.5.99.12	cytokinin dehydrogenase	EC:1.5.99.12	1	ko00908, Zeatin biosynthesis;
comp3326_c0_seq1	K14772	UTP20	U3 small nucleolar RNA-associated protein 20	#
comp3354_c0_seq1	K00889	PIP5K	1-phosphatidylinositol-4-phosphate 5-kinase	EC:2.7.1.68	5	ko00562, Inositol phosphate metabolism;ko04070, Phosphatidylinositol signaling system;ko04144, Endocytosis;ko04666, Fc gamma R-mediated phagocytosis;ko04810, Regulation of actin cytoskeleton;
comp3373_c0_seq1	K02111	ATPF1A, atpA	F-type H+-transporting ATPase subunit alpha	EC:3.6.3.14	2	ko00190, Oxidative phosphorylation;ko00195, Photosynthesis;
comp3378_c0_seq1	K10581	UBE2O	ubiquitin-conjugating enzyme E2 O	EC:6.3.2.19	1	ko04120, Ubiquitin mediated proteolysis;
comp3391_c0_seq1	K07052	K07052	#	#
comp3401_c0_seq1	K02349	POLQ	DNA polymerase theta subunit	EC:2.7.7.7
comp3405_c0_seq1	K02874	RP-L14, rplN	large subunit ribosomal protein L14	#	1	ko03010, Ribosome;
comp3433_c0_seq1	K00898	PDK	pyruvate dehydrogenase kinase	EC:2.7.11.2
comp3475_c0_seq1	K05391	CNGF	cyclic nucleotide gated channel, other eukaryote	#	1	ko04626, Plant-pathogen interaction;
comp3509_c0_seq1	K02724	psbZ	photosystem II PsbZ protein	#	1	ko00195, Photosynthesis;
comp3523_c0_seq1	K11866	STAMBP, AMSH	STAM-binding protein	EC:3.1.2.15	1	ko04144, Endocytosis;
comp3566_c0_seq1	K15505	RAD5	DNA repair protein RAD5	EC:3.6.4.-
comp3603_c0_seq1	K02349	POLQ	DNA polymerase theta subunit	EC:2.7.7.7
comp3624_c0_seq1	K11649	SMARCC	SWI/SNF related-matrix-associated actin-dependent regulator of chromatin subfamily C	#
comp3640_c0_seq1	K06173	truA, PUS1	tRNA pseudouridine38-40 synthase	EC:5.4.99.12
comp3641_c0_seq1	K15639	CYP734A1, BAS1	cytochrome P450, family 734, subfamily A, polypeptide 1 (PHYB activation tagged suppressor 1)	EC:1.14.-.-	1	ko00905, Brassinosteroid biosynthesis;
comp3654_c0_seq1	K13460	RPS5	disease resistance protein RPS5	#	1	ko04626, Plant-pathogen interaction;
comp3665_c0_seq1	K03155	TIMELESS	timeless	#
comp3667_c0_seq1	K01338	lon	ATP-dependent Lon protease	EC:3.4.21.53	1	ko04112, Cell cycle - Caulobacter;
comp3682_c0_seq1	K03327	TC.MATE, SLC47A, norM, mdtK, dinF	multidrug resistance protein, MATE family	#
comp3725_c0_seq1	K01845	hemL	glutamate-1-semialdehyde 2,1-aminomutase	EC:5.4.3.8	1	ko00860, Porphyrin and chlorophyll metabolism;
comp3742_c0_seq1	K10706	SETX, ALS4	senataxin	EC:3.6.4.-
comp3746_c0_seq1	K01115	PLD	phospholipase D	EC:3.1.4.4	6	ko00564, Glycerophospholipid metabolism;ko00565, Ether lipid metabolism;ko04144, Endocytosis;ko04666, Fc gamma R-mediated phagocytosis;ko04724, Glutamatergic synapse;ko04912, GnRH signaling pathway;
comp3760_c0_seq1	K04040	chlG, bchG	chlorophyll synthase	EC:2.5.1.62	1	ko00860, Porphyrin and chlorophyll metabolism;
comp3815_c0_seq1	K13508	GPAT	glycerol-3-phosphate acyltransferase	EC:2.3.1.15	2	ko00561, Glycerolipid metabolism;ko00564, Glycerophospholipid metabolism;
comp3827_c0_seq1	K06640	ATR	serine/threonine-protein kinase ATR	EC:2.7.11.1	4	ko03460, Fanconi anemia pathway;ko04110, Cell cycle;ko04115, p53 signaling pathway;ko05166, HTLV-I infection;
comp3846_c0_seq1	K14498	SNRK2	serine/threonine-protein kinase SRK2	EC:2.7.11.1	1	ko04075, Plant hormone signal transduction;
comp3851_c0_seq1	K09422	MYBP	myb proto-oncogene protein, plant	#
comp3857_c0_seq1	K14514	EIN3	ethylene-insensitive protein 3	#	1	ko04075, Plant hormone signal transduction;
comp3932_c0_seq1	K00921	PIKFYVE, FAB1	1-phosphatidylinositol-3-phosphate 5-kinase	EC:2.7.1.150	4	ko00562, Inositol phosphate metabolism;ko04070, Phosphatidylinositol signaling system;ko04145, Phagosome;ko04810, Regulation of actin cytoskeleton;
comp3934_c0_seq1	K12858	DDX23, PRP28	ATP-dependent RNA helicase DDX23/PRP28	EC:3.6.4.13	1	ko03040, Spliceosome;
comp3989_c0_seq1	K02365	ESP1	separase	EC:3.4.22.49	4	ko04110, Cell cycle;ko04111, Cell cycle - yeast;ko04113, Meiosis - yeast;ko04114, Oocyte meiosis;
comp3999_c0_seq1	K02365	ESP1	separase	EC:3.4.22.49	4	ko04110, Cell cycle;ko04111, Cell cycle - yeast;ko04113, Meiosis - yeast;ko04114, Oocyte meiosis;
comp4033_c0_seq2	K14291	PHAX	phosphorylated adapter RNA export protein	#	1	ko03013, RNA transport;
comp4071_c0_seq1	K14445	SLC13A2_3_5	solute carrier family 13 (sodium-dependent dicarboxylate transporter), member 2/3/5	#
comp4110_c0_seq1	K00924	E2.7.1.-	#	#
comp4120_c0_seq1	K16578	CLASP1_2	CLIP-associating protein 1/2	#
comp4138_c0_seq1	K13418	SERK1	somatic embryogenesis receptor kinase 1	EC:2.7.10.1 2.7.11.1
comp4172_c0_seq1	K08235	E2.4.1.207	xyloglucan:xyloglucosyl transferase	EC:2.4.1.207
comp4194_c0_seq1	K15639	CYP734A1, BAS1	cytochrome P450, family 734, subfamily A, polypeptide 1 (PHYB activation tagged suppressor 1)	EC:1.14.-.-	1	ko00905, Brassinosteroid biosynthesis;
comp4237_c0_seq1	K00921	PIKFYVE, FAB1	1-phosphatidylinositol-3-phosphate 5-kinase	EC:2.7.1.150	4	ko00562, Inositol phosphate metabolism;ko04070, Phosphatidylinositol signaling system;ko04145, Phagosome;ko04810, Regulation of actin cytoskeleton;
comp4251_c0_seq1	K11699	RDR1, RDP1	RNA-dependent RNA polymerase 1	EC:2.7.7.48
comp4257_c0_seq1	K02706	psbD	photosystem II P680 reaction center D2 protein	#	1	ko00195, Photosynthesis;
comp4272_c0_seq1	K11498	CENPE	centromeric protein E	#
comp4276_c0_seq1	K02202	CDK7	cyclin-dependent kinase 7	EC:2.7.11.22 2.7.11.23	3	ko03022, Basal transcription factors;ko03420, Nucleotide excision repair;ko04110, Cell cycle;
comp4278_c0_seq1	K09419	HSFF	heat shock transcription factor, other eukaryote	#
comp4281_c0_seq1	K05933	E1.14.17.4	aminocyclopropanecarboxylate oxidase	EC:1.14.17.4	1	ko00270, Cysteine and methionine metabolism;
comp4294_c0_seq1	K09533	DNAJC13	DnaJ homolog subfamily C member 13	#
comp4307_c0_seq1	K10738	MCM9	minichromosome maintenance protein 9	#
comp4309_c0_seq1	K16292	CEP, CYSEP	KDEL-tailed cysteine endopeptidase	EC:3.4.22.-
comp4311_c0_seq1	K14487	GH3	auxin responsive GH3 gene family	#	1	ko04075, Plant hormone signal transduction;
comp4313_c0_seq1	K01537	E3.6.3.8	Ca2+-transporting ATPase	EC:3.6.3.8
comp4332_c0_seq1	K01524	ppx-gppA	exopolyphosphatase / guanosine-5'-triphosphate,3'-diphosphate pyrophosphatase	EC:3.6.1.11 3.6.1.40	1	ko00230, Purine metabolism;
comp4339_c0_seq1	K13993	HSP20	HSP20 family protein	#	1	ko04141, Protein processing in endoplasmic reticulum;
comp4381_c0_seq1	K00075	murB	UDP-N-acetylmuramate dehydrogenase	EC:1.1.1.158	2	ko00520, Amino sugar and nucleotide sugar metabolism;ko00550, Peptidoglycan biosynthesis;
comp4389_c0_seq1	K10706	SETX, ALS4	senataxin	EC:3.6.4.-
comp4448_c0_seq1	K02935	RP-L7, rplL	large subunit ribosomal protein L7/L12	#	1	ko03010, Ribosome;
comp4472_c0_seq1	K15639	CYP734A1, BAS1	cytochrome P450, family 734, subfamily A, polypeptide 1 (PHYB activation tagged suppressor 1)	EC:1.14.-.-	1	ko00905, Brassinosteroid biosynthesis;
comp4490_c0_seq1	K00681	ggt	gamma-glutamyltranspeptidase	EC:2.3.2.2	4	ko00430, Taurine and hypotaurine metabolism;ko00460, Cyanoamino acid metabolism;ko00480, Glutathione metabolism;ko00590, Arachidonic acid metabolism;
comp4507_c0_seq1	K16277	DRIP	E3 ubiquitin-protein ligase DRIP	EC:6.3.2.19
comp4516_c0_seq1	K00430	E1.11.1.7	peroxidase	EC:1.11.1.7	3	ko00360, Phenylalanine metabolism;ko00680, Methane metabolism;ko00940, Phenylpropanoid biosynthesis;
comp4559_c0_seq1	K00696	E2.4.1.14	sucrose-phosphate synthase	EC:2.4.1.14	1	ko00500, Starch and sucrose metabolism;
comp4589_c0_seq1	K10691	UBR4, ZUBR1	E3 ubiquitin-protein ligase UBR4	EC:6.3.2.19	1	ko05203, Viral carcinogenesis;
comp4591_c0_seq1	K03237	EIF2S1	translation initiation factor 2 subunit 1	#	6	ko03013, RNA transport;ko04141, Protein processing in endoplasmic reticulum;ko05160, Hepatitis C;ko05162, Measles;ko05164, Influenza A;ko05168, Herpes simplex infection;
comp4608_c0_seq1	K08237	E2.4.1.218	hydroquinone glucosyltransferase	EC:2.4.1.218
comp4612_c0_seq1	K05391	CNGF	cyclic nucleotide gated channel, other eukaryote	#	1	ko04626, Plant-pathogen interaction;
comp4619_c0_seq1	K05349	bglX	beta-glucosidase	EC:3.2.1.21	3	ko00460, Cyanoamino acid metabolism;ko00500, Starch and sucrose metabolism;ko00940, Phenylpropanoid biosynthesis;
comp4620_c0_seq1	K10875	RAD54L, RAD54	DNA repair and recombination protein RAD54 and RAD54-like protein	EC:3.6.4.-	1	ko03440, Homologous recombination;
comp4629_c0_seq1	K01087	otsB	trehalose 6-phosphate phosphatase	EC:3.1.3.12	1	ko00500, Starch and sucrose metabolism;
comp4644_c0_seq1	K03327	TC.MATE, SLC47A, norM, mdtK, dinF	multidrug resistance protein, MATE family	#
comp4648_c0_seq1	K10878	SPO11	meiotic recombination protein SPO11	#	1	ko04113, Meiosis - yeast;
comp4660_c0_seq1	K02716	psbO	photosystem II oxygen-evolving enhancer protein 1	#	1	ko00195, Photosynthesis;
comp4669_c0_seq1	K00850	pfkA, PFK	6-phosphofructokinase 1	EC:2.7.1.11	5	ko00010, Glycolysis / Gluconeogenesis;ko00030, Pentose phosphate pathway;ko00051, Fructose and mannose metabolism;ko00052, Galactose metabolism;ko00680, Methane metabolism;
comp4685_c0_seq1	K08235	E2.4.1.207	xyloglucan:xyloglucosyl transferase	EC:2.4.1.207
comp4688_c0_seq1	K01762	ACS	1-aminocyclopropane-1-carboxylate synthase	EC:4.4.1.14	1	ko00270, Cysteine and methionine metabolism;
comp4690_c0_seq1	K06617	E2.4.1.82	raffinose synthase	EC:2.4.1.82	1	ko00052, Galactose metabolism;
comp4694_c0_seq1	K07497	K07497	putative transposase	#
comp4700_c0_seq1	K03686	dnaJ	molecular chaperone DnaJ	#
comp4701_c0_seq1	K03327	TC.MATE, SLC47A, norM, mdtK, dinF	multidrug resistance protein, MATE family	#
comp4712_c0_seq1	K15280	SLC35C2	solute carrier family 35, member C2	#
comp4729_c0_seq1	K07195	EXOC7, EXO70	exocyst complex component 7	#	1	ko04910, Insulin signaling pathway;
comp4778_c0_seq1	K01115	PLD	phospholipase D	EC:3.1.4.4	6	ko00564, Glycerophospholipid metabolism;ko00565, Ether lipid metabolism;ko04144, Endocytosis;ko04666, Fc gamma R-mediated phagocytosis;ko04724, Glutamatergic synapse;ko04912, GnRH signaling pathway;
comp4805_c0_seq1	K11267	PDS5	sister chromatid cohesion protein PDS5	#
comp4845_c0_seq1	K14457	MOGAT2, MGAT2	2-acylglycerol O-acyltransferase 2	EC:2.3.1.22	1	ko04975, Fat digestion and absorption;
comp4904_c0_seq1	K04424	ZAK, MLTK	sterile alpha motif and leucine zipper containing kinase AZK	EC:2.7.11.25	2	ko04010, MAPK signaling pathway;ko04530, Tight junction;
comp4933_c0_seq1	K00921	PIKFYVE, FAB1	1-phosphatidylinositol-3-phosphate 5-kinase	EC:2.7.1.150	4	ko00562, Inositol phosphate metabolism;ko04070, Phosphatidylinositol signaling system;ko04145, Phagosome;ko04810, Regulation of actin cytoskeleton;
comp4948_c0_seq1	K11367	CHD1	chromodomain-helicase-DNA-binding protein 1	EC:3.6.4.12
comp4950_c0_seq1	K14457	MOGAT2, MGAT2	2-acylglycerol O-acyltransferase 2	EC:2.3.1.22	1	ko04975, Fat digestion and absorption;
comp4985_c0_seq1	K05391	CNGF	cyclic nucleotide gated channel, other eukaryote	#	1	ko04626, Plant-pathogen interaction;
comp4996_c0_seq1	K05391	CNGF	cyclic nucleotide gated channel, other eukaryote	#	1	ko04626, Plant-pathogen interaction;
comp5029_c0_seq1	K10418	DYNLL	dynein light chain LC8-type	#	1	ko04962, Vasopressin-regulated water reabsorption;
comp5045_c0_seq1	K02365	ESP1	separase	EC:3.4.22.49	4	ko04110, Cell cycle;ko04111, Cell cycle - yeast;ko04113, Meiosis - yeast;ko04114, Oocyte meiosis;
comp5053_c0_seq1	K15292	STXBP1, MUNC18-1	syntaxin-binding protein 1	#	1	ko04721, Synaptic vesicle cycle;
comp5056_c0_seq1	K00695	E2.4.1.13	sucrose synthase	EC:2.4.1.13	1	ko00500, Starch and sucrose metabolism;
comp5070_c0_seq1	K01662	dxs	1-deoxy-D-xylulose-5-phosphate synthase	EC:2.2.1.7	1	ko00900, Terpenoid backbone biosynthesis;
comp5115_c0_seq1	K00342	nuoM	NADH-quinone oxidoreductase subunit M	EC:1.6.5.3	2	ko00190, Oxidative phosphorylation;ko00910, Nitrogen metabolism;
comp5121_c0_seq1	K02992	RP-S7, rpsG	small subunit ribosomal protein S7	#	1	ko03010, Ribosome;
comp5146_c0_seq1	K11267	PDS5	sister chromatid cohesion protein PDS5	#
comp5156_c0_seq1	K07238	TC.ZIP, zupT, ZRT3, ZIP2	zinc transporter, ZIP family	#
comp5159_c0_seq1	K03549	kup	KUP system potassium uptake protein	#
comp5160_c0_seq1	K03018	RPC1, POLR3A	DNA-directed RNA polymerase III subunit RPC1	EC:2.7.7.6	5	ko00230, Purine metabolism;ko00240, Pyrimidine metabolism;ko03020, RNA polymerase;ko04623, Cytosolic DNA-sensing pathway;ko05169, Epstein-Barr virus infection;
comp5216_c0_seq1	K01537	E3.6.3.8	Ca2+-transporting ATPase	EC:3.6.3.8
comp5228_c0_seq1	K11000	CALS	callose synthase	EC:2.4.1.-
comp5249_c0_seq1	K04040	chlG, bchG	chlorophyll synthase	EC:2.5.1.62	1	ko00860, Porphyrin and chlorophyll metabolism;
comp5263_c0_seq1	K14759	PHYLLO	isochorismate synthase / 2-succinyl-5-enolpyruvyl-6-hydroxy-3-cyclohexene-1-carboxylate synthase / 2-succinyl-6-hydroxy-2,4-cyclohexadiene-1-carboxylate synthase / O-succinylbenzoate synthase	EC:5.4.4.2 2.2.1.9 4.2.99.20 4.2.1.113	1	ko00130, Ubiquinone and other terpenoid-quinone biosynthesis;
comp5288_c0_seq1	K05349	bglX	beta-glucosidase	EC:3.2.1.21	3	ko00460, Cyanoamino acid metabolism;ko00500, Starch and sucrose metabolism;ko00940, Phenylpropanoid biosynthesis;
comp5298_c0_seq1	K14861	URB1	nucleolar pre-ribosomal-associated protein 1	#
comp5300_c0_seq1	K14209	SLC36A, PAT	solute carrier family 36 (proton-coupled amino acid transporter)	#
comp5360_c0_seq1	K04728	ATM, TEL1	ataxia telangiectasia mutated family protein	EC:2.7.11.1	6	ko04064, NF-kappa B signaling pathway;ko04110, Cell cycle;ko04115, p53 signaling pathway;ko04210, Apoptosis;ko05166, HTLV-I infection;ko05202, Transcriptional misregulation in cancer;
comp5373_c0_seq1	K01595	ppc	phosphoenolpyruvate carboxylase	EC:4.1.1.31	4	ko00620, Pyruvate metabolism;ko00680, Methane metabolism;ko00710, Carbon fixation in photosynthetic organisms;ko00720, Carbon fixation pathways in prokaryotes;
comp5394_c0_seq1	K11799	WDR21A	WD repeat-containing protein 21A	#
comp5439_c0_seq1	K10875	RAD54L, RAD54	DNA repair and recombination protein RAD54 and RAD54-like protein	EC:3.6.4.-	1	ko03440, Homologous recombination;
comp5456_c0_seq1	K00517	E1.14.-.-	#	#	5	ko00363, Bisphenol degradation;ko00624, Polycyclic aromatic hydrocarbon degradation;ko00627, Aminobenzoate degradation;ko00903, Limonene and pinene degradation;ko00945, Stilbenoid, diarylheptanoid and gingerol biosynthesis;
comp5473_c0_seq1	K07195	EXOC7, EXO70	exocyst complex component 7	#	1	ko04910, Insulin signaling pathway;
comp5485_c0_seq1	K06617	E2.4.1.82	raffinose synthase	EC:2.4.1.82	1	ko00052, Galactose metabolism;
comp5495_c0_seq1	K14861	URB1	nucleolar pre-ribosomal-associated protein 1	#
comp5531_c0_seq1	K11592	DICER1, DCR1	endoribonuclease Dicer	EC:3.1.26.-
comp5533_c0_seq1	K15639	CYP734A1, BAS1	cytochrome P450, family 734, subfamily A, polypeptide 1 (PHYB activation tagged suppressor 1)	EC:1.14.-.-	1	ko00905, Brassinosteroid biosynthesis;
comp5550_c0_seq1	K13545	ACD2	red chlorophyll catabolite reductase	EC:1.3.1.80	1	ko00860, Porphyrin and chlorophyll metabolism;
comp5565_c0_seq1	K14209	SLC36A, PAT	solute carrier family 36 (proton-coupled amino acid transporter)	#
comp5574_c0_seq1	K11367	CHD1	chromodomain-helicase-DNA-binding protein 1	EC:3.6.4.12
comp5597_c0_seq1	K02154	ATPeVI, ATP6N1A	V-type H+-transporting ATPase subunit I	EC:3.6.3.14	9	ko00190, Oxidative phosphorylation;ko04142, Lysosome;ko04145, Phagosome;ko04721, Synaptic vesicle cycle;ko04966, Collecting duct acid secretion;ko05110, Vibrio cholerae infection;ko05120, Epithelial cell signaling in Helicobacter pylori infection;ko05152, Tuberculosis;ko05323, Rheumatoid arthritis;
comp5610_c0_seq1	K02349	POLQ	DNA polymerase theta subunit	EC:2.7.7.7
comp5646_c0_seq1	K01578	MLYCD	malonyl-CoA decarboxylase	EC:4.1.1.9	3	ko00410, beta-Alanine metabolism;ko00640, Propanoate metabolism;ko04146, Peroxisome;
comp5698_c0_seq1	K01537	E3.6.3.8	Ca2+-transporting ATPase	EC:3.6.3.8
comp5722_c0_seq1	K09422	MYBP	myb proto-oncogene protein, plant	#
comp5725_c0_seq1	K10406	KIFC2_3	kinesin family member C2/C3	#
comp5732_c0_seq1	K10406	KIFC2_3	kinesin family member C2/C3	#
comp5736_c0_seq1	K01115	PLD	phospholipase D	EC:3.1.4.4	6	ko00564, Glycerophospholipid metabolism;ko00565, Ether lipid metabolism;ko04144, Endocytosis;ko04666, Fc gamma R-mediated phagocytosis;ko04724, Glutamatergic synapse;ko04912, GnRH signaling pathway;
comp5772_c0_seq1	K06147	ABCB-BAC	ATP-binding cassette, subfamily B, bacterial	#
comp5800_c0_seq2	K08740	MSH4	DNA mismatch repair protein MSH4	#
comp5891_c0_seq1	K06901	pbuG	putative MFS transporter, AGZA family, xanthine/uracil permease	#
comp5944_c0_seq1	K16240	SPA1	protein suppressor of PHYA-105 1	#	1	ko04712, Circadian rhythm - plant;
comp6008_c0_seq1	K05387	GRIF	glutamate receptor, ionotropic, other eukaryote	#
comp6095_c0_seq1	K05391	CNGF	cyclic nucleotide gated channel, other eukaryote	#	1	ko04626, Plant-pathogen interaction;
comp6136_c0_seq1	K03352	APC5	anaphase-promoting complex subunit 5	#	7	ko04110, Cell cycle;ko04111, Cell cycle - yeast;ko04113, Meiosis - yeast;ko04114, Oocyte meiosis;ko04120, Ubiquitin mediated proteolysis;ko04914, Progesterone-mediated oocyte maturation;ko05166, HTLV-I infection;
comp6196_c0_seq1	K00799	GST, gst	glutathione S-transferase	EC:2.5.1.18	4	ko00480, Glutathione metabolism;ko00980, Metabolism of xenobiotics by cytochrome P450;ko00982, Drug metabolism - cytochrome P450;ko05204, Chemical carcinogenesis;
comp6255_c0_seq1	K02324	POLE1	DNA polymerase epsilon subunit 1	EC:2.7.7.7	6	ko00230, Purine metabolism;ko00240, Pyrimidine metabolism;ko03030, DNA replication;ko03410, Base excision repair;ko03420, Nucleotide excision repair;ko05166, HTLV-I infection;
comp6326_c0_seq1	K15255	PIF1	ATP-dependent DNA helicase PIF1	EC:3.6.4.12
comp6354_c0_seq1	K00640	cysE	serine O-acetyltransferase	EC:2.3.1.30	2	ko00270, Cysteine and methionine metabolism;ko00920, Sulfur metabolism;
comp6359_c0_seq1	K09419	HSFF	heat shock transcription factor, other eukaryote	#
comp6360_c0_seq1	K14772	UTP20	U3 small nucleolar RNA-associated protein 20	#
comp6379_c0_seq1	K03255	TIF31, CLU1	protein TIF31	#
comp6385_c0_seq1	K03327	TC.MATE, SLC47A, norM, mdtK, dinF	multidrug resistance protein, MATE family	#
comp6424_c0_seq1	K01087	otsB	trehalose 6-phosphate phosphatase	EC:3.1.3.12	1	ko00500, Starch and sucrose metabolism;
comp6457_c0_seq1	K15032	MTERFD	mTERF domain-containing protein, mitochondrial	#
comp6508_c0_seq1	K04043	dnaK	molecular chaperone DnaK	#	2	ko03018, RNA degradation;ko05152, Tuberculosis;
comp6521_c0_seq1	K04354	PPP2R2	protein phosphatase 2 (formerly 2A), regulatory subunit B	#	7	ko03015, mRNA surveillance pathway;ko04111, Cell cycle - yeast;ko04151, PI3K-Akt signaling pathway;ko04530, Tight junction;ko04728, Dopaminergic synapse;ko05142, Chagas disease (American trypanosomiasis);ko05160, Hepatitis C;
comp6531_c0_seq1	K04713	SUR2	C4-hydroxylase	EC:1.14.-.-	1	ko00600, Sphingolipid metabolism;
comp6555_c0_seq1	K02350	POLZ1, rev3	DNA polymerase zeta subunit	EC:2.7.7.7	1	ko03460, Fanconi anemia pathway;
comp6576_c0_seq1	K15718	LOX1_5	linoleate 9S-lipoxygenase	EC:1.13.11.58	1	ko00591, Linoleic acid metabolism;
comp6603_c0_seq1	K00764	purF	amidophosphoribosyltransferase	EC:2.4.2.14	2	ko00230, Purine metabolism;ko00250, Alanine, aspartate and glutamate metabolism;
comp6605_c0_seq1	K09422	MYBP	myb proto-oncogene protein, plant	#
comp6615_c0_seq1	K00924	E2.7.1.-	#	#
comp6624_c0_seq1	K16290	XCP	xylem cysteine proteinase	EC:3.4.22.-
comp6630_c0_seq1	K02324	POLE1	DNA polymerase epsilon subunit 1	EC:2.7.7.7	6	ko00230, Purine metabolism;ko00240, Pyrimidine metabolism;ko03030, DNA replication;ko03410, Base excision repair;ko03420, Nucleotide excision repair;ko05166, HTLV-I infection;
comp6691_c0_seq1	K11000	CALS	callose synthase	EC:2.4.1.-
comp6693_c0_seq1	K10706	SETX, ALS4	senataxin	EC:3.6.4.-
comp6717_c0_seq1	K15032	MTERFD	mTERF domain-containing protein, mitochondrial	#
comp6738_c0_seq1	K11980	RNF11	E3 ubiquitin-protein ligase RNF11	#
comp6837_c0_seq1	K10592	HUWE1, MULE, ARF-BP1	E3 ubiquitin-protein ligase HUWE1	EC:6.3.2.19	1	ko04120, Ubiquitin mediated proteolysis;
comp6840_c0_seq1	K10691	UBR4, ZUBR1	E3 ubiquitin-protein ligase UBR4	EC:6.3.2.19	1	ko05203, Viral carcinogenesis;
comp6949_c0_seq1	K10406	KIFC2_3	kinesin family member C2/C3	#
comp6957_c0_seq1	K14572	MDN1, REA1	midasin	#	1	ko03008, Ribosome biogenesis in eukaryotes;
comp6989_c0_seq1	K05366	mrcA	penicillin-binding protein 1A	EC:2.4.1.- 3.4.-.-	1	ko00550, Peptidoglycan biosynthesis;
comp7040_c0_seq1	K03696	clpC	ATP-dependent Clp protease ATP-binding subunit ClpC	#
comp7045_c0_seq1	K02183	CALM	calmodulin	#	23	ko04020, Calcium signaling pathway;ko04070, Phosphatidylinositol signaling system;ko04114, Oocyte meiosis;ko04270, Vascular smooth muscle contraction;ko04626, Plant-pathogen interaction;ko04713, Circadian entrainment;ko04720, Long-term potentiation;ko04722, Neurotrophin signaling pathway;ko04728, Dopaminergic synapse;ko04740, Olfactory transduction;ko04744, Phototransduction;ko04745, Phototransdu…
comp7049_c0_seq1	K15639	CYP734A1, BAS1	cytochrome P450, family 734, subfamily A, polypeptide 1 (PHYB activation tagged suppressor 1)	EC:1.14.-.-	1	ko00905, Brassinosteroid biosynthesis;
comp7081_c0_seq1	K03026	RPC53, POLR3D	DNA-directed RNA polymerase III subunit RPC4	#	5	ko00230, Purine metabolism;ko00240, Pyrimidine metabolism;ko03020, RNA polymerase;ko04623, Cytosolic DNA-sensing pathway;ko05169, Epstein-Barr virus infection;
comp7092_c0_seq1	K13648	GAUT	alpha-1,4-galacturonosyltransferase	EC:2.4.1.43	2	ko00500, Starch and sucrose metabolism;ko00520, Amino sugar and nucleotide sugar metabolism;
comp7098_c0_seq1	K03234	EEF2	elongation factor 2	#
comp7107_c0_seq1	K01205	NAGLU	alpha-N-acetylglucosaminidase	EC:3.2.1.50	2	ko00531, Glycosaminoglycan degradation;ko04142, Lysosome;
comp7118_c0_seq1	K07007	K07007	#	#
comp7138_c0_seq1	K07456	mutS2	DNA mismatch repair protein MutS2	#	1	ko03430, Mismatch repair;
comp7180_c0_seq1	K06316	RFT1	oligosaccharidyl-lipid flippase family	#	1	ko00510, N-Glycan biosynthesis;
comp7191_c0_seq1	K10406	KIFC2_3	kinesin family member C2/C3	#
comp7225_c0_seq1	K03363	CDC20	cell division cycle 20, cofactor of APC complex	#	7	ko04110, Cell cycle;ko04111, Cell cycle - yeast;ko04113, Meiosis - yeast;ko04114, Oocyte meiosis;ko04120, Ubiquitin mediated proteolysis;ko05166, HTLV-I infection;ko05203, Viral carcinogenesis;
comp7238_c0_seq2	K14488	SAUR	SAUR family protein	#	1	ko04075, Plant hormone signal transduction;
comp7253_c0_seq1	K01710	rfbB, rffG	dTDP-glucose 4,6-dehydratase	EC:4.2.1.46	3	ko00521, Streptomycin biosynthesis;ko00523, Polyketide sugar unit biosynthesis;ko01055, Biosynthesis of vancomycin group antibiotics;
comp7254_c0_seq1	K00517	E1.14.-.-	#	#	5	ko00363, Bisphenol degradation;ko00624, Polycyclic aromatic hydrocarbon degradation;ko00627, Aminobenzoate degradation;ko00903, Limonene and pinene degradation;ko00945, Stilbenoid, diarylheptanoid and gingerol biosynthesis;
comp7259_c0_seq1	K10747	LIG1	DNA ligase 1	EC:6.5.1.1	4	ko03030, DNA replication;ko03410, Base excision repair;ko03420, Nucleotide excision repair;ko03430, Mismatch repair;
comp7325_c0_seq1	K01637	aceA	isocitrate lyase	EC:4.1.3.1	1	ko00630, Glyoxylate and dicarboxylate metabolism;
comp7330_c0_seq1	K02992	RP-S7, rpsG	small subunit ribosomal protein S7	#	1	ko03010, Ribosome;
comp7358_c0_seq1	K00517	E1.14.-.-	#	#	5	ko00363, Bisphenol degradation;ko00624, Polycyclic aromatic hydrocarbon degradation;ko00627, Aminobenzoate degradation;ko00903, Limonene and pinene degradation;ko00945, Stilbenoid, diarylheptanoid and gingerol biosynthesis;
comp7371_c0_seq1	K10875	RAD54L, RAD54	DNA repair and recombination protein RAD54 and RAD54-like protein	EC:3.6.4.-	1	ko03440, Homologous recombination;
comp7394_c0_seq1	K01530	E3.6.3.1	phospholipid-translocating ATPase	EC:3.6.3.1
comp7452_c0_seq1	K14376	PAP	poly(A) polymerase	EC:2.7.7.19	1	ko03015, mRNA surveillance pathway;
comp7487_c0_seq1	K03452	MHX	magnesium/proton exchanger	#
comp7506_c0_seq1	K03880	ND3	NADH-ubiquinone oxidoreductase chain 3	EC:1.6.5.3	2	ko00190, Oxidative phosphorylation;ko05012, Parkinson's disease;
comp7558_c0_seq1	K12855	PRPF6, PRP6	pre-mRNA-processing factor 6	#	1	ko03040, Spliceosome;
comp7591_c0_seq1	K15032	MTERFD	mTERF domain-containing protein, mitochondrial	#
comp7609_c0_seq1	K01581	ODC1, speC, speF	ornithine decarboxylase	EC:4.1.1.17	2	ko00330, Arginine and proline metabolism;ko00480, Glutathione metabolism;
comp7616_c0_seq1	K00430	E1.11.1.7	peroxidase	EC:1.11.1.7	3	ko00360, Phenylalanine metabolism;ko00680, Methane metabolism;ko00940, Phenylpropanoid biosynthesis;
comp7638_c0_seq1	K00430	E1.11.1.7	peroxidase	EC:1.11.1.7	3	ko00360, Phenylalanine metabolism;ko00680, Methane metabolism;ko00940, Phenylpropanoid biosynthesis;
comp7688_c0_seq1	K03234	EEF2	elongation factor 2	#
comp7689_c0_seq1	K01807	rpiA	ribose 5-phosphate isomerase A	EC:5.3.1.6	2	ko00030, Pentose phosphate pathway;ko00710, Carbon fixation in photosynthetic organisms;
comp7734_c0_seq1	K07195	EXOC7, EXO70	exocyst complex component 7	#	1	ko04910, Insulin signaling pathway;
comp7758_c0_seq1	K00434	E1.11.1.11	L-ascorbate peroxidase	EC:1.11.1.11	2	ko00053, Ascorbate and aldarate metabolism;ko00480, Glutathione metabolism;
comp7772_c0_seq1	K15015	SLC32A, VGAT	solute carrier family 32 (vesicular inhibitory amino acid transporter)	#	5	ko04721, Synaptic vesicle cycle;ko04723, Retrograde endocannabinoid signaling;ko04727, GABAergic synapse;ko05032, Morphine addiction;ko05033, Nicotine addiction;
comp7780_c0_seq1	K14709	SLC39A1_2_3, ZIP1_2_3	solute carrier family 39 (zinc transporter), member 1/2/3	#
comp7798_c0_seq1	K01595	ppc	phosphoenolpyruvate carboxylase	EC:4.1.1.31	4	ko00620, Pyruvate metabolism;ko00680, Methane metabolism;ko00710, Carbon fixation in photosynthetic organisms;ko00720, Carbon fixation pathways in prokaryotes;
comp7811_c0_seq1	K01087	otsB	trehalose 6-phosphate phosphatase	EC:3.1.3.12	1	ko00500, Starch and sucrose metabolism;
comp7857_c0_seq1	K09533	DNAJC13	DnaJ homolog subfamily C member 13	#
comp7867_c0_seq1	K14484	IAA	auxin-responsive protein IAA	#	1	ko04075, Plant hormone signal transduction;
comp7884_c0_seq1	K03320	amt, AMT, MEP	ammonium transporter, Amt family	#
comp7900_c0_seq1	K15728	LPIN	phosphatidate phosphatase LPIN	EC:3.1.3.4	2	ko00561, Glycerolipid metabolism;ko00564, Glycerophospholipid metabolism;
comp7912_c0_seq1	K13146	INTS9	integrator complex subunit 9	#
comp7927_c0_seq1	K16285	XERICO	RING/U-box domain-containing protein	#
comp7933_c0_seq1	K13493	UGT76C1_2	cytokinin-N-glucosyltransferase	EC:2.4.1.-	1	ko00908, Zeatin biosynthesis;
comp7934_c0_seq1	K00517	E1.14.-.-	#	#	5	ko00363, Bisphenol degradation;ko00624, Polycyclic aromatic hydrocarbon degradation;ko00627, Aminobenzoate degradation;ko00903, Limonene and pinene degradation;ko00945, Stilbenoid, diarylheptanoid and gingerol biosynthesis;
comp7951_c0_seq1	K03026	RPC53, POLR3D	DNA-directed RNA polymerase III subunit RPC4	#	5	ko00230, Purine metabolism;ko00240, Pyrimidine metabolism;ko03020, RNA polymerase;ko04623, Cytosolic DNA-sensing pathway;ko05169, Epstein-Barr virus infection;
comp7961_c0_seq1	K00430	E1.11.1.7	peroxidase	EC:1.11.1.7	3	ko00360, Phenylalanine metabolism;ko00680, Methane metabolism;ko00940, Phenylpropanoid biosynthesis;
comp7968_c0_seq1	K16297	SCPL-II	serine carboxypeptidase-like clade II	EC:3.4.16.-
comp8031_c0_seq1	K13356	FAR	fatty acyl-CoA reductase	EC:1.2.1.-	2	ko00073, Cutin, suberine and wax biosynthesis;ko04146, Peroxisome;
comp8116_c0_seq1	K14488	SAUR	SAUR family protein	#	1	ko04075, Plant hormone signal transduction;
comp8129_c0_seq1	K01893	NARS, asnS	asparaginyl-tRNA synthetase	EC:6.1.1.22	1	ko00970, Aminoacyl-tRNA biosynthesis;
comp8141_c0_seq1	K00279	E1.5.99.12	cytokinin dehydrogenase	EC:1.5.99.12	1	ko00908, Zeatin biosynthesis;
comp8147_c0_seq1	K00921	PIKFYVE, FAB1	1-phosphatidylinositol-3-phosphate 5-kinase	EC:2.7.1.150	4	ko00562, Inositol phosphate metabolism;ko04070, Phosphatidylinositol signaling system;ko04145, Phagosome;ko04810, Regulation of actin cytoskeleton;
comp8157_c0_seq1	K13963	SERPINB	serpin B	#	1	ko05146, Amoebiasis;
comp8163_c0_seq1	K08825	DYRK	dual-specificity tyrosine-(Y)-phosphorylation regulated kinase	EC:2.7.12.1
comp8186_c0_seq1	K00827	AGXT2	alanine-glyoxylate transaminase / (R)-3-amino-2-methylpropionate-pyruvate transaminase	EC:2.6.1.44 2.6.1.40	2	ko00250, Alanine, aspartate and glutamate metabolism;ko00260, Glycine, serine and threonine metabolism;
comp8189_c0_seq1	K10689	PEX4	peroxin-4	EC:6.3.2.19
comp8198_c0_seq1	K07497	K07497	putative transposase	#
comp8227_c0_seq1	K04123	KAO	ent-kaurenoic acid hydroxylase	EC:1.14.13.79	1	ko00904, Diterpenoid biosynthesis;
comp8248_c0_seq1	K10523	SPOP	speckle-type POZ protein	#
comp8281_c0_seq1	K00820	glmS	glucosamine--fructose-6-phosphate aminotransferase (isomerizing)	EC:2.6.1.16	2	ko00250, Alanine, aspartate and glutamate metabolism;ko00520, Amino sugar and nucleotide sugar metabolism;
comp8285_c0_seq1	K05953	E2.5.1.43	nicotianamine synthase	EC:2.5.1.43
comp8287_c0_seq1	K13459	RPS2	disease resistance protein RPS2	#	1	ko04626, Plant-pathogen interaction;
comp8293_c0_seq1	K00703	glgA	starch synthase	EC:2.4.1.21	1	ko00500, Starch and sucrose metabolism;
comp8312_c0_seq2	K12619	XRN2, RAT1	5'-3' exoribonuclease 2	EC:3.1.13.-	2	ko03008, Ribosome biogenesis in eukaryotes;ko03018, RNA degradation;
comp8313_c0_seq1	K11126	TERT, EST2	telomerase reverse transcriptase	EC:2.7.7.49	1	ko05166, HTLV-I infection;
comp8353_c0_seq1	K00764	purF	amidophosphoribosyltransferase	EC:2.4.2.14	2	ko00230, Purine metabolism;ko00250, Alanine, aspartate and glutamate metabolism;
comp8357_c0_seq1	K14572	MDN1, REA1	midasin	#	1	ko03008, Ribosome biogenesis in eukaryotes;
comp8373_c0_seq1	K13525	VCP, CDC48	transitional endoplasmic reticulum ATPase	#	2	ko04141, Protein processing in endoplasmic reticulum;ko05134, Legionellosis;
comp8386_c0_seq1	K10706	SETX, ALS4	senataxin	EC:3.6.4.-
comp8419_c0_seq1	K15014	SLC29A1_2_3, ENT1_2_3	solute carrier family 29 (equilibrative nucleoside transporter), member 1/2/3	#
comp8437_c0_seq1	K15340	DCLRE1A, SNM1A, PSO2	DNA cross-link repair 1A protein	#
comp8514_c0_seq1	K13096	SF4	splicing factor 4	#
comp8518_c0_seq1	K12854	SNRNP200, BRR2	pre-mRNA-splicing helicase BRR2	EC:3.6.4.13	1	ko03040, Spliceosome;
comp8535_c0_seq1	K13146	INTS9	integrator complex subunit 9	#
comp8553_c0_seq1	K01868	TARS, thrS	threonyl-tRNA synthetase	EC:6.1.1.3	1	ko00970, Aminoacyl-tRNA biosynthesis;
comp8562_c0_seq1	K11000	CALS	callose synthase	EC:2.4.1.-
comp8599_c0_seq1	K04713	SUR2	C4-hydroxylase	EC:1.14.-.-	1	ko00600, Sphingolipid metabolism;
comp8608_c0_seq1	K13993	HSP20	HSP20 family protein	#	1	ko04141, Protein processing in endoplasmic reticulum;
comp8614_c0_seq1	K10999	CESA	cellulose synthase A	EC:2.4.1.12
comp8627_c0_seq1	K11320	EP400	E1A-binding protein p400	EC:3.6.4.-
comp8630_c0_seq1	K11855	USP36_42	ubiquitin carboxyl-terminal hydrolase 36/42	EC:3.1.2.15
comp8638_c0_seq1	K10878	SPO11	meiotic recombination protein SPO11	#	1	ko04113, Meiosis - yeast;
comp8660_c0_seq1	K10251	KAR	beta-keto reductase	EC:1.1.1.-	2	ko00062, Fatty acid elongation;ko01040, Biosynthesis of unsaturated fatty acids;
comp8665_c0_seq1	K08286	E2.7.11.-	protein-serine/threonine kinase	EC:2.7.11.-
comp8727_c0_seq2	K01087	otsB	trehalose 6-phosphate phosphatase	EC:3.1.3.12	1	ko00500, Starch and sucrose metabolism;
comp8736_c0_seq1	K02256	COX1	cytochrome c oxidase subunit 1	EC:1.9.3.1	5	ko00190, Oxidative phosphorylation;ko04260, Cardiac muscle contraction;ko05010, Alzheimer's disease;ko05012, Parkinson's disease;ko05016, Huntington's disease;
comp8762_c0_seq1	K10406	KIFC2_3	kinesin family member C2/C3	#
comp8776_c0_seq1	K03878	ND1	NADH-ubiquinone oxidoreductase chain 1	EC:1.6.5.3	2	ko00190, Oxidative phosphorylation;ko05012, Parkinson's disease;
comp8779_c0_seq1	K05389	KCNKF	potassium channel subfamily K, other eukaryote	#
comp8797_c0_seq2	K13989	DERL2_3	Derlin-2/3	#	1	ko04141, Protein processing in endoplasmic reticulum;
comp8840_c0_seq1	K01087	otsB	trehalose 6-phosphate phosphatase	EC:3.1.3.12	1	ko00500, Starch and sucrose metabolism;
comp8879_c0_seq2	K08472	MLO	mlo protein	#
comp8898_c0_seq1	K14311	NUP188	nuclear pore complex protein Nup188	#	1	ko03013, RNA transport;
comp8900_c0_seq1	K14190	VTC2_5	GDP-L-galactose phosphorylase	EC:2.7.7.69	1	ko00053, Ascorbate and aldarate metabolism;
comp9015_c0_seq1	K10704	UBE2V	ubiquitin-conjugating enzyme E2 variant	#
comp9049_c0_seq1	K03255	TIF31, CLU1	protein TIF31	#
comp9154_c0_seq1	K04120	E5.5.1.13	ent-copalyl diphosphate synthase	EC:5.5.1.13	1	ko00904, Diterpenoid biosynthesis;
comp9176_c0_seq1	K07910	RAB18	Ras-related protein Rab-18	#
comp9194_c0_seq1	K13146	INTS9	integrator complex subunit 9	#
comp9215_c0_seq1	K14792	RRP5, PDCD11	rRNA biogenesis protein RRP5	#
comp9240_c0_seq1	K13418	SERK1	somatic embryogenesis receptor kinase 1	EC:2.7.10.1 2.7.11.1
comp9290_c0_seq1	K05387	GRIF	glutamate receptor, ionotropic, other eukaryote	#
comp9431_c0_seq1	K07497	K07497	putative transposase	#
comp9458_c0_seq1	K00873	PK, pyk	pyruvate kinase	EC:2.7.1.40	6	ko00010, Glycolysis / Gluconeogenesis;ko00230, Purine metabolism;ko00620, Pyruvate metabolism;ko00710, Carbon fixation in photosynthetic organisms;ko04930, Type II diabetes mellitus;ko05203, Viral carcinogenesis;
comp9514_c0_seq1	K05387	GRIF	glutamate receptor, ionotropic, other eukaryote	#
comp9553_c0_seq1	K01188	E3.2.1.21	beta-glucosidase	EC:3.2.1.21	3	ko00460, Cyanoamino acid metabolism;ko00500, Starch and sucrose metabolism;ko00940, Phenylpropanoid biosynthesis;
comp9574_c0_seq2	K14497	PP2C	protein phosphatase 2C	EC:3.1.3.16	1	ko04075, Plant hormone signal transduction;
comp9576_c0_seq1	K10761	THG1	tRNA(His) guanylyltransferase	EC:2.7.7.79
comp9585_c0_seq1	K05953	E2.5.1.43	nicotianamine synthase	EC:2.5.1.43
comp9620_c0_seq1	K08852	ERN1	serine/threonine-protein kinase/endoribonuclease IRE1	EC:2.7.11.1 3.1.26.-	2	ko04141, Protein processing in endoplasmic reticulum;ko05010, Alzheimer's disease;
comp9621_c0_seq1	K03878	ND1	NADH-ubiquinone oxidoreductase chain 1	EC:1.6.5.3	2	ko00190, Oxidative phosphorylation;ko05012, Parkinson's disease;
comp9636_c0_seq1	K12867	SYF1, XAB2	pre-mRNA-splicing factor SYF1	#	1	ko03040, Spliceosome;
comp9641_c0_seq1	K12176	COPS2, CSN2, TRIP15	COP9 signalosome complex subunit 2	#
comp9706_c0_seq1	K03512	POLL	DNA polymerase lambda subunit	EC:2.7.7.7 4.2.99.-	2	ko03410, Base excision repair;ko03450, Non-homologous end-joining;
comp9755_c0_seq1	K02437	gcvH, GCSH	glycine cleavage system H protein	#	1	ko00630, Glyoxylate and dicarboxylate metabolism;
comp9833_c0_seq1	K05658	ABCB1	ATP-binding cassette, subfamily B (MDR/TAP), member 1	#	2	ko02010, ABC transporters;ko04976, Bile secretion;
comp9858_c0_seq1	K14509	ETR, ERS	ethylene receptor	EC:2.7.13.-	1	ko04075, Plant hormone signal transduction;
comp9981_c0_seq2	K05658	ABCB1	ATP-binding cassette, subfamily B (MDR/TAP), member 1	#	2	ko02010, ABC transporters;ko04976, Bile secretion;
comp10005_c0_seq1	K08241	E2.1.1.141	jasmonate O-methyltransferase	EC:2.1.1.141	1	ko00592, alpha-Linolenic acid metabolism;
comp10044_c0_seq1	K14564	NOP56	nucleolar protein 56	#	1	ko03008, Ribosome biogenesis in eukaryotes;
comp10138_c0_seq1	K09840	NCED	9-cis-epoxycarotenoid dioxygenase	EC:1.13.11.51	1	ko00906, Carotenoid biosynthesis;
comp10370_c0_seq1	K13457	RPM1, RPS3	disease resistance protein RPM1	#	1	ko04626, Plant-pathogen interaction;
comp10451_c0_seq1	K00430	E1.11.1.7	peroxidase	EC:1.11.1.7	3	ko00360, Phenylalanine metabolism;ko00680, Methane metabolism;ko00940, Phenylpropanoid biosynthesis;
comp10459_c0_seq1	K15639	CYP734A1, BAS1	cytochrome P450, family 734, subfamily A, polypeptide 1 (PHYB activation tagged suppressor 1)	EC:1.14.-.-	1	ko00905, Brassinosteroid biosynthesis;
comp10469_c0_seq1	K10380	ANK	ankyrin	#
comp10487_c0_seq1	K00020	mmsB	3-hydroxyisobutyrate dehydrogenase	EC:1.1.1.31	1	ko00280, Valine, leucine and isoleucine degradation;
comp10540_c0_seq1	K09646	SCPEP1	serine carboxypeptidase 1	EC:3.4.16.-
comp10559_c0_seq1	K11000	CALS	callose synthase	EC:2.4.1.-
comp10560_c0_seq1	K14411	MSI	RNA-binding protein Musashi	#	1	ko03015, mRNA surveillance pathway;
comp10572_c0_seq1	K01537	E3.6.3.8	Ca2+-transporting ATPase	EC:3.6.3.8
comp10606_c0_seq1	K08819	CDK12_13	cyclin-dependent kinase 12/13	EC:2.7.11.22 2.7.11.23
comp10620_c0_seq1	K03881	ND4	NADH-ubiquinone oxidoreductase chain 4	EC:1.6.5.3	2	ko00190, Oxidative phosphorylation;ko05012, Parkinson's disease;
comp10663_c0_seq1	K00430	E1.11.1.7	peroxidase	EC:1.11.1.7	3	ko00360, Phenylalanine metabolism;ko00680, Methane metabolism;ko00940, Phenylpropanoid biosynthesis;
comp10675_c0_seq1	K13648	GAUT	alpha-1,4-galacturonosyltransferase	EC:2.4.1.43	2	ko00500, Starch and sucrose metabolism;ko00520, Amino sugar and nucleotide sugar metabolism;
comp10858_c0_seq1	K08592	SENP1	sentrin-specific protease 1	EC:3.4.22.68
comp11007_c0_seq1	K15119	SLC25A39_40	solute carrier family 25, member 39/40	#
comp11040_c0_seq1	K15172	SUPT5H, SPT5	transcription elongation factor SPT5	#
comp11042_c0_seq1	K00851	gntK, idnK	gluconokinase	EC:2.7.1.12	1	ko00030, Pentose phosphate pathway;
comp11046_c0_seq1	K00761	upp, UPRT	uracil phosphoribosyltransferase	EC:2.4.2.9	1	ko00240, Pyrimidine metabolism;
comp11071_c0_seq1	K08472	MLO	mlo protein	#
comp11101_c0_seq1	K15199	GTF3C1	general transcription factor 3C polypeptide 1	#
comp11132_c0_seq1	K03327	TC.MATE, SLC47A, norM, mdtK, dinF	multidrug resistance protein, MATE family	#
comp11142_c0_seq1	K10706	SETX, ALS4	senataxin	EC:3.6.4.-
comp11147_c0_seq1	K10875	RAD54L, RAD54	DNA repair and recombination protein RAD54 and RAD54-like protein	EC:3.6.4.-	1	ko03440, Homologous recombination;
comp11155_c0_seq1	K00012	UGDH, ugd	UDPglucose 6-dehydrogenase	EC:1.1.1.22	4	ko00040, Pentose and glucuronate interconversions;ko00053, Ascorbate and aldarate metabolism;ko00500, Starch and sucrose metabolism;ko00520, Amino sugar and nucleotide sugar metabolism;
comp11206_c0_seq1	K09875	SIP	aquaporin SIP	#
comp11208_c0_seq1	K12153	CYP79A2	cytochrome P450, family 79, subfamily A, polypeptide 2 (phenylalanine N-monooxygenase)	EC:1.14.13.124	2	ko00460, Cyanoamino acid metabolism;ko00966, Glucosinolate biosynthesis;
comp11271_c0_seq1	K01537	E3.6.3.8	Ca2+-transporting ATPase	EC:3.6.3.8
comp11294_c0_seq1	K14572	MDN1, REA1	midasin	#	1	ko03008, Ribosome biogenesis in eukaryotes;
comp11370_c0_seq1	K09338	HD-ZIP	homeobox-leucine zipper protein	#
comp11386_c0_seq1	K13109	IK, RED, RER	IK cytokine	#
comp11484_c0_seq1	K16166	PAP1, MYB75	transcription factor MYB75	#	1	ko04712, Circadian rhythm - plant;
comp11487_c0_seq1	K03138	TFIIF1, GTF2F1, TFG1	transcription initiation factor TFIIF subunit alpha	#	1	ko03022, Basal transcription factors;
comp11496_c0_seq1	K05387	GRIF	glutamate receptor, ionotropic, other eukaryote	#
comp11500_c0_seq1	K09287	RAV	RAV-like factor	#
comp11529_c0_seq1	K10891	FANCD2	fanconi anemia group D2 protein	#	1	ko03460, Fanconi anemia pathway;
comp11578_c0_seq1	K09338	HD-ZIP	homeobox-leucine zipper protein	#
comp11596_c0_seq1	K14498	SNRK2	serine/threonine-protein kinase SRK2	EC:2.7.11.1	1	ko04075, Plant hormone signal transduction;
comp11645_c0_seq1	K13424	WRKY33	WRKY transcription factor 33	#	1	ko04626, Plant-pathogen interaction;
comp11687_c0_seq1	K13993	HSP20	HSP20 family protein	#	1	ko04141, Protein processing in endoplasmic reticulum;
comp11695_c0_seq1	K00510	HMOX, hmuO, ho	heme oxygenase	EC:1.14.99.3	2	ko00860, Porphyrin and chlorophyll metabolism;ko04978, Mineral absorption;
comp11710_c0_seq1	K14572	MDN1, REA1	midasin	#	1	ko03008, Ribosome biogenesis in eukaryotes;
comp11740_c0_seq1	K09872	PIP	aquaporin PIP	#
comp11751_c0_seq1	K05387	GRIF	glutamate receptor, ionotropic, other eukaryote	#
comp11777_c0_seq1	K02154	ATPeVI, ATP6N1A	V-type H+-transporting ATPase subunit I	EC:3.6.3.14	9	ko00190, Oxidative phosphorylation;ko04142, Lysosome;ko04145, Phagosome;ko04721, Synaptic vesicle cycle;ko04966, Collecting duct acid secretion;ko05110, Vibrio cholerae infection;ko05120, Epithelial cell signaling in Helicobacter pylori infection;ko05152, Tuberculosis;ko05323, Rheumatoid arthritis;
comp11778_c0_seq1	K14303	NUP160	nuclear pore complex protein Nup160	#	1	ko03013, RNA transport;
comp11793_c0_seq1	K13144	INTS7	integrator complex subunit 7	#
comp11796_c0_seq1	K00993	EPT1	ethanolaminephosphotransferase	EC:2.7.8.1	3	ko00440, Phosphonate and phosphinate metabolism;ko00564, Glycerophospholipid metabolism;ko00565, Ether lipid metabolism;
comp11831_c0_seq1	K07478	ycaJ	putative ATPase	#
comp11859_c0_seq1	K03259	EIF4E	translation initiation factor 4E	#	5	ko03013, RNA transport;ko04066, HIF-1 signaling pathway;ko04150, mTOR signaling pathway;ko04151, PI3K-Akt signaling pathway;ko04910, Insulin signaling pathway;
comp11871_c0_seq1	K01601	rbcL	ribulose-bisphosphate carboxylase large chain	EC:4.1.1.39	2	ko00630, Glyoxylate and dicarboxylate metabolism;ko00710, Carbon fixation in photosynthetic organisms;
comp11878_c0_seq1	K14006	SEC23	protein transport protein SEC23	#	1	ko04141, Protein processing in endoplasmic reticulum;
comp11939_c0_seq1	K13648	GAUT	alpha-1,4-galacturonosyltransferase	EC:2.4.1.43	2	ko00500, Starch and sucrose metabolism;ko00520, Amino sugar and nucleotide sugar metabolism;
comp11993_c0_seq1	K00430	E1.11.1.7	peroxidase	EC:1.11.1.7	3	ko00360, Phenylalanine metabolism;ko00680, Methane metabolism;ko00940, Phenylpropanoid biosynthesis;
comp12022_c0_seq1	K11866	STAMBP, AMSH	STAM-binding protein	EC:3.1.2.15	1	ko04144, Endocytosis;
comp12056_c0_seq1	K10846	ERCC5, XPG, RAD2	DNA excision repair protein ERCC-5	#	1	ko03420, Nucleotide excision repair;
comp12084_c0_seq1	K14445	SLC13A2_3_5	solute carrier family 13 (sodium-dependent dicarboxylate transporter), member 2/3/5	#
comp12092_c0_seq2	K05658	ABCB1	ATP-binding cassette, subfamily B (MDR/TAP), member 1	#	2	ko02010, ABC transporters;ko04976, Bile secretion;
comp12184_c0_seq1	K03234	EEF2	elongation factor 2	#
comp12195_c0_seq1	K13648	GAUT	alpha-1,4-galacturonosyltransferase	EC:2.4.1.43	2	ko00500, Starch and sucrose metabolism;ko00520, Amino sugar and nucleotide sugar metabolism;
comp12209_c0_seq1	K00975	glgC	glucose-1-phosphate adenylyltransferase	EC:2.7.7.27	2	ko00500, Starch and sucrose metabolism;ko00520, Amino sugar and nucleotide sugar metabolism;
comp12210_c0_seq1	K06892	K06892	#	#
comp12221_c0_seq1	K01710	rfbB, rffG	dTDP-glucose 4,6-dehydratase	EC:4.2.1.46	3	ko00521, Streptomycin biosynthesis;ko00523, Polyketide sugar unit biosynthesis;ko01055, Biosynthesis of vancomycin group antibiotics;
comp12226_c0_seq1	K09775	K09775	hypothetical protein	#
comp12241_c0_seq1	K02109	ATPF0B, atpF	F-type H+-transporting ATPase subunit b	EC:3.6.3.14	2	ko00190, Oxidative phosphorylation;ko00195, Photosynthesis;
comp12310_c0_seq1	K01592	E4.1.1.25	tyrosine decarboxylase	EC:4.1.1.25	2	ko00350, Tyrosine metabolism;ko00950, Isoquinoline alkaloid biosynthesis;
comp12317_c0_seq1	K09422	MYBP	myb proto-oncogene protein, plant	#
comp12340_c0_seq1	K10866	RAD50	DNA repair protein RAD50	EC:3.6.-.-	2	ko03440, Homologous recombination;ko03450, Non-homologous end-joining;
comp12363_c0_seq1	K13979	yahK	uncharacterized zinc-type alcohol dehydrogenase-like protein	EC:1.-.-.-
comp12372_c0_seq1	K09419	HSFF	heat shock transcription factor, other eukaryote	#
comp12380_c0_seq1	K10737	MCM8	minichromosome maintenance protein 8	#
comp12384_c0_seq1	K03627	MBF1	putative transcription factor	#
comp12418_c0_seq1	K01893	NARS, asnS	asparaginyl-tRNA synthetase	EC:6.1.1.22	1	ko00970, Aminoacyl-tRNA biosynthesis;
comp12473_c0_seq1	K10532	HGSNAT	heparan-alpha-glucosaminide N-acetyltransferase	EC:2.3.1.78	2	ko00531, Glycosaminoglycan degradation;ko04142, Lysosome;
comp12475_c0_seq1	K14424	SMO2	4-alpha-methyl-delta7-sterol-4alpha-methyl oxidase	EC:1.14.13.72	1	ko00100, Steroid biosynthesis;
comp12482_c0_seq1	K00921	PIKFYVE, FAB1	1-phosphatidylinositol-3-phosphate 5-kinase	EC:2.7.1.150	4	ko00562, Inositol phosphate metabolism;ko04070, Phosphatidylinositol signaling system;ko04145, Phagosome;ko04810, Regulation of actin cytoskeleton;
comp12543_c0_seq1	K00224	E1.3.1.-	#	#	4	ko00351, DDT degradation;ko00361, Chlorocyclohexane and chlorobenzene degradation;ko00624, Polycyclic aromatic hydrocarbon degradation;ko00640, Propanoate metabolism;
comp12550_c0_seq1	K10418	DYNLL	dynein light chain LC8-type	#	1	ko04962, Vasopressin-regulated water reabsorption;
comp12576_c0_seq1	K10880	XRCC3	DNA-repair protein XRCC3	#	1	ko03440, Homologous recombination;
comp12590_c0_seq1	K11000	CALS	callose synthase	EC:2.4.1.-
comp12598_c0_seq2	K05391	CNGF	cyclic nucleotide gated channel, other eukaryote	#	1	ko04626, Plant-pathogen interaction;
comp12604_c0_seq1	K12854	SNRNP200, BRR2	pre-mRNA-splicing helicase BRR2	EC:3.6.4.13	1	ko03040, Spliceosome;
comp12639_c0_seq1	K05658	ABCB1	ATP-binding cassette, subfamily B (MDR/TAP), member 1	#	2	ko02010, ABC transporters;ko04976, Bile secretion;
comp12683_c0_seq1	K15777	DOPA	4,5-DOPA dioxygenase extradiol	EC:1.13.11.-	1	ko00965, Betalain biosynthesis;
comp12724_c0_seq1	K13338	PEX1	peroxin-1	#	1	ko04146, Peroxisome;
comp12756_c0_seq1	K01193	sacA	beta-fructofuranosidase	EC:3.2.1.26	2	ko00052, Galactose metabolism;ko00500, Starch and sucrose metabolism;
comp12912_c0_seq1	K01647	CS, gltA	citrate synthase	EC:2.3.3.1	2	ko00020, Citrate cycle (TCA cycle);ko00630, Glyoxylate and dicarboxylate metabolism;
comp12929_c0_seq1	K01537	E3.6.3.8	Ca2+-transporting ATPase	EC:3.6.3.8
comp12936_c0_seq1	K10901	BLM, RECQL3, SGS1	bloom syndrome protein	EC:3.6.4.12	2	ko03440, Homologous recombination;ko03460, Fanconi anemia pathway;
comp12957_c0_seq1	K01595	ppc	phosphoenolpyruvate carboxylase	EC:4.1.1.31	4	ko00620, Pyruvate metabolism;ko00680, Methane metabolism;ko00710, Carbon fixation in photosynthetic organisms;ko00720, Carbon fixation pathways in prokaryotes;
comp12998_c0_seq1	K01728	pel	pectate lyase	EC:4.2.2.2	1	ko00040, Pentose and glucuronate interconversions;
comp13046_c0_seq1	K09422	MYBP	myb proto-oncogene protein, plant	#
comp13069_c0_seq1	K04487	iscS, NFS1	cysteine desulfurase	EC:2.8.1.7	2	ko00730, Thiamine metabolism;ko04122, Sulfur relay system;
comp13083_c0_seq1	K01578	MLYCD	malonyl-CoA decarboxylase	EC:4.1.1.9	3	ko00410, beta-Alanine metabolism;ko00640, Propanoate metabolism;ko04146, Peroxisome;
comp13094_c0_seq1	K16292	CEP, CYSEP	KDEL-tailed cysteine endopeptidase	EC:3.4.22.-
comp13115_c0_seq1	K00942	gmk	guanylate kinase	EC:2.7.4.8	1	ko00230, Purine metabolism;
comp13131_c0_seq1	K00430	E1.11.1.7	peroxidase	EC:1.11.1.7	3	ko00360, Phenylalanine metabolism;ko00680, Methane metabolism;ko00940, Phenylpropanoid biosynthesis;
comp13160_c0_seq1	K15340	DCLRE1A, SNM1A, PSO2	DNA cross-link repair 1A protein	#
comp13189_c0_seq1	K08675	PRSS15, PIM1	Lon-like ATP-dependent protease	EC:3.4.21.-
comp13195_c0_seq1	K13993	HSP20	HSP20 family protein	#	1	ko04141, Protein processing in endoplasmic reticulum;
comp13248_c0_seq1	K03879	ND2	NADH-ubiquinone oxidoreductase chain 2	EC:1.6.5.3	2	ko00190, Oxidative phosphorylation;ko05012, Parkinson's disease;
comp13271_c0_seq2	K14004	SEC13	protein transport protein SEC13	#	2	ko03013, RNA transport;ko04141, Protein processing in endoplasmic reticulum;
comp13284_c0_seq1	K00517	E1.14.-.-	#	#	5	ko00363, Bisphenol degradation;ko00624, Polycyclic aromatic hydrocarbon degradation;ko00627, Aminobenzoate degradation;ko00903, Limonene and pinene degradation;ko00945, Stilbenoid, diarylheptanoid and gingerol biosynthesis;
comp13329_c0_seq1	K00142	AASDH	acyl-CoA synthetase	EC:6.2.1.-
comp13360_c0_seq1	K00121	frmA, ADH5, adhC	S-(hydroxymethyl)glutathione dehydrogenase / alcohol dehydrogenase	EC:1.1.1.284 1.1.1.1	10	ko00010, Glycolysis / Gluconeogenesis;ko00071, Fatty acid metabolism;ko00350, Tyrosine metabolism;ko00625, Chloroalkane and chloroalkene degradation;ko00626, Naphthalene degradation;ko00680, Methane metabolism;ko00830, Retinol metabolism;ko00980, Metabolism of xenobiotics by cytochrome P450;ko00982, Drug metabolism - cytochrome P450;ko05204, Chemical carcinogenesis;
comp13366_c0_seq1	K13338	PEX1	peroxin-1	#	1	ko04146, Peroxisome;
comp13449_c0_seq1	K00898	PDK	pyruvate dehydrogenase kinase	EC:2.7.11.2
comp13501_c0_seq1	K03120	TBP, tbp	transcription initiation factor TFIID TATA-box-binding protein	#	6	ko03022, Basal transcription factors;ko05016, Huntington's disease;ko05166, HTLV-I infection;ko05168, Herpes simplex infection;ko05169, Epstein-Barr virus infection;ko05203, Viral carcinogenesis;
comp13592_c0_seq1	K08857	NEK	NIMA (never in mitosis gene a)-related kinase	EC:2.7.11.1
comp13629_c0_seq1	K14440	SMARCAL1, HARP	SWI/SNF-related matrix-associated actin-dependent regulator of chromatin subfamily A-like protein 1	EC:3.6.4.12
comp13644_c0_seq1	K10999	CESA	cellulose synthase A	EC:2.4.1.12
comp13683_c0_seq1	K13412	CPK	calcium-dependent protein kinase	EC:2.7.11.1	2	ko04626, Plant-pathogen interaction;ko05145, Toxoplasmosis;
comp13774_c0_seq1	K03363	CDC20	cell division cycle 20, cofactor of APC complex	#	7	ko04110, Cell cycle;ko04111, Cell cycle - yeast;ko04113, Meiosis - yeast;ko04114, Oocyte meiosis;ko04120, Ubiquitin mediated proteolysis;ko05166, HTLV-I infection;ko05203, Viral carcinogenesis;
comp13849_c0_seq1	K00921	PIKFYVE, FAB1	1-phosphatidylinositol-3-phosphate 5-kinase	EC:2.7.1.150	4	ko00562, Inositol phosphate metabolism;ko04070, Phosphatidylinositol signaling system;ko04145, Phagosome;ko04810, Regulation of actin cytoskeleton;
comp13857_c0_seq1	K00681	ggt	gamma-glutamyltranspeptidase	EC:2.3.2.2	4	ko00430, Taurine and hypotaurine metabolism;ko00460, Cyanoamino acid metabolism;ko00480, Glutathione metabolism;ko00590, Arachidonic acid metabolism;
comp13860_c0_seq1	K09422	MYBP	myb proto-oncogene protein, plant	#
comp13892_c0_seq1	K16296	SCPL-I	serine carboxypeptidase-like clade I	EC:3.4.16.-
comp13933_c0_seq1	K16250	NRPD1	DNA-directed RNA polymerase IV subunit 1	EC:2.7.7.6
comp13991_c0_seq1	K04077	groEL, HSPD1	chaperonin GroEL	#	4	ko03018, RNA degradation;ko04940, Type I diabetes mellitus;ko05134, Legionellosis;ko05152, Tuberculosis;
comp13996_c0_seq1	K12471	EPN	epsin	#	1	ko04144, Endocytosis;
comp14034_c0_seq1	K08740	MSH4	DNA mismatch repair protein MSH4	#
comp14049_c0_seq1	K13692	IAGLU	UDP-glucose:(indol-3-yl)acetate beta-D-glucosyltransferase	EC:2.4.1.121
comp14124_c0_seq1	K14303	NUP160	nuclear pore complex protein Nup160	#	1	ko03013, RNA transport;
comp14152_c0_seq1	K14497	PP2C	protein phosphatase 2C	EC:3.1.3.16	1	ko04075, Plant hormone signal transduction;
comp14205_c0_seq1	K11126	TERT, EST2	telomerase reverse transcriptase	EC:2.7.7.49	1	ko05166, HTLV-I infection;
comp14233_c0_seq1	K00326	E1.6.2.2	cytochrome-b5 reductase	EC:1.6.2.2	1	ko00520, Amino sugar and nucleotide sugar metabolism;
comp14276_c0_seq1	K09338	HD-ZIP	homeobox-leucine zipper protein	#
comp14317_c0_seq2	K08741	MSH5	DNA mismatch repair protein MSH5	#
comp14351_c0_seq1	K04121	E4.2.3.19	ent-kaurene synthase	EC:4.2.3.19	1	ko00904, Diterpenoid biosynthesis;
comp14456_c0_seq1	K13493	UGT76C1_2	cytokinin-N-glucosyltransferase	EC:2.4.1.-	1	ko00908, Zeatin biosynthesis;
comp14497_c0_seq1	K10761	THG1	tRNA(His) guanylyltransferase	EC:2.7.7.79
comp14529_c0_seq1	K11816	YUCCA	YUCCA family monooxygenase	EC:1.14.13.-	1	ko00380, Tryptophan metabolism;
comp14538_c0_seq2	K08835	OXSR1, STK39	serine/threonine-protein kinase OSR1/STK39	EC:2.7.11.1
comp14566_c0_seq1	K05715	2PGK	2-phosphoglycerate kinase	EC:2.7.2.-
comp14591_c0_seq1	K13457	RPM1, RPS3	disease resistance protein RPM1	#	1	ko04626, Plant-pathogen interaction;
comp14618_c0_seq1	K11320	EP400	E1A-binding protein p400	EC:3.6.4.-
comp14629_c0_seq1	K03980	mviN	virulence factor	#	1	ko00550, Peptidoglycan biosynthesis;
comp14639_c0_seq1	K00703	glgA	starch synthase	EC:2.4.1.21	1	ko00500, Starch and sucrose metabolism;
comp14643_c0_seq1	K08874	TRRAP	transformation/transcription domain-associated protein	#	1	ko05166, HTLV-I infection;
comp14646_c0_seq1	K05391	CNGF	cyclic nucleotide gated channel, other eukaryote	#	1	ko04626, Plant-pathogen interaction;
comp14664_c0_seq1	K05933	E1.14.17.4	aminocyclopropanecarboxylate oxidase	EC:1.14.17.4	1	ko00270, Cysteine and methionine metabolism;
comp14684_c0_seq1	K09286	EREBP	EREBP-like factor	#
comp14703_c0_seq1	K00913	ITPK1	inositol-1,3,4-trisphosphate 5/6-kinase / inositol-tetrakisphosphate 1-kinase	EC:2.7.1.159 2.7.1.134	2	ko00562, Inositol phosphate metabolism;ko04070, Phosphatidylinositol signaling system;
comp14726_c0_seq1	K09338	HD-ZIP	homeobox-leucine zipper protein	#
comp14745_c0_seq1	K15292	STXBP1, MUNC18-1	syntaxin-binding protein 1	#	1	ko04721, Synaptic vesicle cycle;
comp14750_c0_seq1	K08736	MSH3	DNA mismatch repair protein MSH3	#	3	ko03430, Mismatch repair;ko05200, Pathways in cancer;ko05210, Colorectal cancer;
comp14803_c0_seq1	K09419	HSFF	heat shock transcription factor, other eukaryote	#
comp14818_c0_seq1	K09875	SIP	aquaporin SIP	#
comp14871_c0_seq1	K09419	HSFF	heat shock transcription factor, other eukaryote	#
comp14873_c0_seq2	K03439	trmB, METTL1	tRNA (guanine-N7-)-methyltransferase	EC:2.1.1.33
comp14883_c0_seq2	K07198	PRKAA, AMPK	5'-AMP-activated protein kinase, catalytic alpha subunit	EC:2.7.11.11	7	ko04140, Regulation of autophagy;ko04150, mTOR signaling pathway;ko04151, PI3K-Akt signaling pathway;ko04710, Circadian rhythm;ko04910, Insulin signaling pathway;ko04920, Adipocytokine signaling pathway;ko05410, Hypertrophic cardiomyopathy (HCM);
comp14912_c0_seq1	K05573	ndhB	NAD(P)H-quinone oxidoreductase subunit 2	EC:1.6.5.3	1	ko00190, Oxidative phosphorylation;
comp14978_c0_seq1	K11498	CENPE	centromeric protein E	#
comp15066_c0_seq2	K13496	UGT73C	UDP-glucosyl transferase 73C	EC:2.4.1.-
comp15134_c0_seq1	K01183	E3.2.1.14	chitinase	EC:3.2.1.14	1	ko00520, Amino sugar and nucleotide sugar metabolism;
comp15145_c0_seq1	K09647	IMP1	mitochondrial inner membrane protease subunit 1	EC:3.4.21.-	1	ko03060, Protein export;
comp15160_c0_seq1	K01051	E3.1.1.11	pectinesterase	EC:3.1.1.11	2	ko00040, Pentose and glucuronate interconversions;ko00500, Starch and sucrose metabolism;
comp15175_c0_seq1	K09284	AP2	AP2-like factor, euAP2 lineage	#
comp15195_c0_seq1	K09272	SSRP1	structure-specific recognition protein 1	#
comp15209_c0_seq1	K10706	SETX, ALS4	senataxin	EC:3.6.4.-
comp15211_c0_seq1	K13412	CPK	calcium-dependent protein kinase	EC:2.7.11.1	2	ko04626, Plant-pathogen interaction;ko05145, Toxoplasmosis;
comp15226_c0_seq1	K00224	E1.3.1.-	#	#	4	ko00351, DDT degradation;ko00361, Chlorocyclohexane and chlorobenzene degradation;ko00624, Polycyclic aromatic hydrocarbon degradation;ko00640, Propanoate metabolism;
comp15247_c0_seq1	K11979	UBR7	E3 ubiquitin-protein ligase UBR7	EC:6.3.2.19
comp15261_c0_seq1	K00134	GAPDH, gapA	glyceraldehyde 3-phosphate dehydrogenase	EC:1.2.1.12	3	ko00010, Glycolysis / Gluconeogenesis;ko04066, HIF-1 signaling pathway;ko05010, Alzheimer's disease;
comp15386_c0_seq1	K14398	CPSF6_7	cleavage and polyadenylation specificity factor subunit 6/7	#	1	ko03015, mRNA surveillance pathway;
comp15387_c0_seq1	K11292	SUPT6H, SPT6	transcription elongation factor SPT6	#
comp15391_c0_seq1	K03248	EIF3G	translation initiation factor 3 subunit G	#	1	ko03013, RNA transport;
comp15396_c0_seq1	K13162	PCBP2_3_4	poly(rC)-binding protein 2/3/4	#
comp15403_c0_seq2	K03283	HSPA1_8	heat shock 70kDa protein 1/8	#	10	ko03040, Spliceosome;ko04010, MAPK signaling pathway;ko04141, Protein processing in endoplasmic reticulum;ko04144, Endocytosis;ko04612, Antigen processing and presentation;ko05134, Legionellosis;ko05145, Toxoplasmosis;ko05162, Measles;ko05164, Influenza A;ko05169, Epstein-Barr virus infection;
comp15420_c0_seq1	K00924	E2.7.1.-	#	#
comp15436_c0_seq1	K01897	ACSL, fadD	long-chain acyl-CoA synthetase	EC:6.2.1.3	4	ko00071, Fatty acid metabolism;ko03320, PPAR signaling pathway;ko04146, Peroxisome;ko04920, Adipocytokine signaling pathway;
comp15447_c0_seq1	K14486	K14486, ARF	auxin response factor	#	1	ko04075, Plant hormone signal transduction;
comp15454_c0_seq1	K03083	GSK3B	glycogen synthase kinase 3 beta	EC:2.7.11.26	26	ko04012, ErbB signaling pathway;ko04062, Chemokine signaling pathway;ko04110, Cell cycle;ko04151, PI3K-Akt signaling pathway;ko04310, Wnt signaling pathway;ko04340, Hedgehog signaling pathway;ko04360, Axon guidance;ko04510, Focal adhesion;ko04660, T cell receptor signaling pathway;ko04662, B cell receptor signaling pathway;ko04711, Circadian rhythm - fly;ko04722, Neurotrophin signaling pathway;ko…
comp15459_c0_seq1	K13422	MYC2	transcription factor MYC2	#	2	ko04075, Plant hormone signal transduction;ko04626, Plant-pathogen interaction;
comp15474_c0_seq1	K00430	E1.11.1.7	peroxidase	EC:1.11.1.7	3	ko00360, Phenylalanine metabolism;ko00680, Methane metabolism;ko00940, Phenylpropanoid biosynthesis;
comp15475_c0_seq1	K07375	TUBB	tubulin beta	#	3	ko04145, Phagosome;ko04540, Gap junction;ko05130, Pathogenic Escherichia coli infection;
comp15484_c0_seq1	K15014	SLC29A1_2_3, ENT1_2_3	solute carrier family 29 (equilibrative nucleoside transporter), member 1/2/3	#
comp15493_c0_seq1	K00856	ADK	adenosine kinase	EC:2.7.1.20	1	ko00230, Purine metabolism;
comp15503_c0_seq1	K09338	HD-ZIP	homeobox-leucine zipper protein	#
comp15507_c0_seq1	K09529	DNAJC9	DnaJ homolog subfamily C member 9	#
comp15515_c0_seq1	K00924	E2.7.1.-	#	#
comp15537_c0_seq1	K13412	CPK	calcium-dependent protein kinase	EC:2.7.11.1	2	ko04626, Plant-pathogen interaction;ko05145, Toxoplasmosis;
comp15550_c0_seq1	K01662	dxs	1-deoxy-D-xylulose-5-phosphate synthase	EC:2.2.1.7	1	ko00900, Terpenoid backbone biosynthesis;
comp15564_c0_seq1	K01051	E3.1.1.11	pectinesterase	EC:3.1.1.11	2	ko00040, Pentose and glucuronate interconversions;ko00500, Starch and sucrose metabolism;
comp15622_c0_seq1	K05658	ABCB1	ATP-binding cassette, subfamily B (MDR/TAP), member 1	#	2	ko02010, ABC transporters;ko04976, Bile secretion;
comp15629_c0_seq1	K05391	CNGF	cyclic nucleotide gated channel, other eukaryote	#	1	ko04626, Plant-pathogen interaction;
comp15631_c0_seq1	K03453	TC.BASS	bile acid:Na+ symporter, BASS family	#
comp15634_c0_seq1	K06173	truA, PUS1	tRNA pseudouridine38-40 synthase	EC:5.4.99.12
comp15650_c0_seq1	K00383	GSR, gor	glutathione reductase (NADPH)	EC:1.8.1.7	1	ko00480, Glutathione metabolism;
comp15662_c0_seq1	K13428	EFR	LRR receptor-like serine/threonine-protein kinase EFR	EC:2.7.11.1	1	ko04626, Plant-pathogen interaction;
comp15670_c0_seq1	K08509	SNAP29	synaptosomal-associated protein, 29kDa	#	1	ko04130, SNARE interactions in vesicular transport;
comp15684_c0_seq1	K15109	SLC25A20_29, CACT, CACL, CRC1	solute carrier family 25 (mitochondrial carnitine/acylcarnitine transporter), member 20/29	#
comp15693_c0_seq1	K09422	MYBP	myb proto-oncogene protein, plant	#
comp15713_c0_seq1	K09272	SSRP1	structure-specific recognition protein 1	#
comp15714_c0_seq1	K00847	scrK	fructokinase	EC:2.7.1.4	3	ko00051, Fructose and mannose metabolism;ko00500, Starch and sucrose metabolism;ko00520, Amino sugar and nucleotide sugar metabolism;
comp15730_c0_seq1	K07562	NMD3	nonsense-mediated mRNA decay protein 3	#	2	ko03008, Ribosome biogenesis in eukaryotes;ko03013, RNA transport;
comp15736_c0_seq1	K06883	K06883	#	#
comp15738_c0_seq1	K01800	maiA, GSTZ1	maleylacetoacetate isomerase	EC:5.2.1.2	2	ko00350, Tyrosine metabolism;ko00643, Styrene degradation;
comp15743_c0_seq1	K10757	E2.4.1.91	flavonol 3-O-glucosyltransferase	EC:2.4.1.91	1	ko00944, Flavone and flavonol biosynthesis;
comp15744_c0_seq1	K00383	GSR, gor	glutathione reductase (NADPH)	EC:1.8.1.7	1	ko00480, Glutathione metabolism;
comp15757_c0_seq1	K00789	metK	S-adenosylmethionine synthetase	EC:2.5.1.6	1	ko00270, Cysteine and methionine metabolism;
comp15758_c0_seq1	K05658	ABCB1	ATP-binding cassette, subfamily B (MDR/TAP), member 1	#	2	ko02010, ABC transporters;ko04976, Bile secretion;
comp15762_c0_seq1	K09419	HSFF	heat shock transcription factor, other eukaryote	#
comp15774_c0_seq1	K10706	SETX, ALS4	senataxin	EC:3.6.4.-
comp15779_c0_seq1	K06269	PPP1C	protein phosphatase 1, catalytic subunit	EC:3.1.3.16	12	ko03015, mRNA surveillance pathway;ko04113, Meiosis - yeast;ko04114, Oocyte meiosis;ko04270, Vascular smooth muscle contraction;ko04510, Focal adhesion;ko04720, Long-term potentiation;ko04728, Dopaminergic synapse;ko04810, Regulation of actin cytoskeleton;ko04910, Insulin signaling pathway;ko05031, Amphetamine addiction;ko05034, Alcoholism;ko05168, Herpes simplex infection;
comp15792_c0_seq1	K01001	ALG7	UDP-N-acetylglucosamine--dolichyl-phosphate N-acetylglucosaminephosphotransferase	EC:2.7.8.15	1	ko00510, N-Glycan biosynthesis;
comp15802_c0_seq1	K00975	glgC	glucose-1-phosphate adenylyltransferase	EC:2.7.7.27	2	ko00500, Starch and sucrose metabolism;ko00520, Amino sugar and nucleotide sugar metabolism;
comp15827_c0_seq1	K10704	UBE2V	ubiquitin-conjugating enzyme E2 variant	#
comp15836_c0_seq1	K01728	pel	pectate lyase	EC:4.2.2.2	1	ko00040, Pentose and glucuronate interconversions;
comp15868_c0_seq1	K00695	E2.4.1.13	sucrose synthase	EC:2.4.1.13	1	ko00500, Starch and sucrose metabolism;
comp15909_c0_seq1	K16297	SCPL-II	serine carboxypeptidase-like clade II	EC:3.4.16.-
comp15910_c0_seq1	K13460	RPS5	disease resistance protein RPS5	#	1	ko04626, Plant-pathogen interaction;
comp15918_c0_seq1	K03066	PSMC5, RPT6	26S proteasome regulatory subunit T6	#	2	ko03050, Proteasome;ko05169, Epstein-Barr virus infection;
comp15925_c0_seq1	K04043	dnaK	molecular chaperone DnaK	#	2	ko03018, RNA degradation;ko05152, Tuberculosis;
comp15926_c0_seq2	K12386	CTNS	cystinosin	#	1	ko04142, Lysosome;
comp15932_c0_seq1	K13457	RPM1, RPS3	disease resistance protein RPM1	#	1	ko04626, Plant-pathogen interaction;
comp15941_c0_seq1	K01537	E3.6.3.8	Ca2+-transporting ATPase	EC:3.6.3.8
comp15943_c0_seq1	K13648	GAUT	alpha-1,4-galacturonosyltransferase	EC:2.4.1.43	2	ko00500, Starch and sucrose metabolism;ko00520, Amino sugar and nucleotide sugar metabolism;
comp15944_c0_seq1	K00826	ilvE	branched-chain amino acid aminotransferase	EC:2.6.1.42	3	ko00280, Valine, leucine and isoleucine degradation;ko00290, Valine, leucine and isoleucine biosynthesis;ko00770, Pantothenate and CoA biosynthesis;
comp15945_c0_seq1	K00696	E2.4.1.14	sucrose-phosphate synthase	EC:2.4.1.14	1	ko00500, Starch and sucrose metabolism;
comp15973_c0_seq1	K01662	dxs	1-deoxy-D-xylulose-5-phosphate synthase	EC:2.2.1.7	1	ko00900, Terpenoid backbone biosynthesis;
comp15990_c0_seq1	K03145	TFIIS	transcription elongation factor S-II	#
comp16000_c0_seq1	K03885	ndh	NADH dehydrogenase	EC:1.6.99.3	1	ko00190, Oxidative phosphorylation;
comp16002_c0_seq1	K06966	K06966	#	#
comp16013_c0_seq1	K09422	MYBP	myb proto-oncogene protein, plant	#
comp16020_c0_seq1	K09422	MYBP	myb proto-oncogene protein, plant	#
comp16026_c0_seq1	K01537	E3.6.3.8	Ca2+-transporting ATPase	EC:3.6.3.8
comp16028_c0_seq1	K16285	XERICO	RING/U-box domain-containing protein	#
comp16037_c0_seq1	K16578	CLASP1_2	CLIP-associating protein 1/2	#
comp16051_c0_seq1	K01784	galE, GALE	UDP-glucose 4-epimerase	EC:5.1.3.2	2	ko00052, Galactose metabolism;ko00520, Amino sugar and nucleotide sugar metabolism;
comp16062_c0_seq1	K03881	ND4	NADH-ubiquinone oxidoreductase chain 4	EC:1.6.5.3	2	ko00190, Oxidative phosphorylation;ko05012, Parkinson's disease;
comp16086_c0_seq1	K13412	CPK	calcium-dependent protein kinase	EC:2.7.11.1	2	ko04626, Plant-pathogen interaction;ko05145, Toxoplasmosis;
comp16107_c0_seq1	K01897	ACSL, fadD	long-chain acyl-CoA synthetase	EC:6.2.1.3	4	ko00071, Fatty acid metabolism;ko03320, PPAR signaling pathway;ko04146, Peroxisome;ko04920, Adipocytokine signaling pathway;
comp16114_c0_seq1	K02155	ATPeVPL, ATP6L	V-type H+-transporting ATPase 16kDa proteolipid subunit	EC:3.6.3.14	9	ko00190, Oxidative phosphorylation;ko04142, Lysosome;ko04145, Phagosome;ko04721, Synaptic vesicle cycle;ko04966, Collecting duct acid secretion;ko05110, Vibrio cholerae infection;ko05120, Epithelial cell signaling in Helicobacter pylori infection;ko05152, Tuberculosis;ko05323, Rheumatoid arthritis;
comp16145_c0_seq1	K13508	GPAT	glycerol-3-phosphate acyltransferase	EC:2.3.1.15	2	ko00561, Glycerolipid metabolism;ko00564, Glycerophospholipid metabolism;
comp16160_c0_seq1	K01183	E3.2.1.14	chitinase	EC:3.2.1.14	1	ko00520, Amino sugar and nucleotide sugar metabolism;
comp16170_c0_seq1	K05391	CNGF	cyclic nucleotide gated channel, other eukaryote	#	1	ko04626, Plant-pathogen interaction;
comp16183_c0_seq1	K03124	TFIIB, GTF2B, SUA7, tfb	transcription initiation factor TFIIB	#	3	ko03022, Basal transcription factors;ko05169, Epstein-Barr virus infection;ko05203, Viral carcinogenesis;
comp16204_c0_seq1	K04646	CLTC	clathrin heavy chain	#	6	ko04142, Lysosome;ko04144, Endocytosis;ko04721, Synaptic vesicle cycle;ko04961, Endocrine and other factor-regulated calcium reabsorption;ko05016, Huntington's disease;ko05100, Bacterial invasion of epithelial cells;
comp16207_c0_seq1	K12196	VPS4	vacuolar protein-sorting-associated protein 4	#	1	ko04144, Endocytosis;
comp16220_c0_seq1	K08829	MAK	male germ cell-associated kinase	EC:2.7.11.22
comp16230_c0_seq1	K01595	ppc	phosphoenolpyruvate carboxylase	EC:4.1.1.31	4	ko00620, Pyruvate metabolism;ko00680, Methane metabolism;ko00710, Carbon fixation in photosynthetic organisms;ko00720, Carbon fixation pathways in prokaryotes;
comp16242_c0_seq1	K11826	AP2M1	AP-2 complex subunit mu-1	#	4	ko04144, Endocytosis;ko04721, Synaptic vesicle cycle;ko04961, Endocrine and other factor-regulated calcium reabsorption;ko05016, Huntington's disease;
comp16247_c0_seq1	K00927	PGK, pgk	phosphoglycerate kinase	EC:2.7.2.3	2	ko00010, Glycolysis / Gluconeogenesis;ko00710, Carbon fixation in photosynthetic organisms;
comp16322_c0_seq1	K07195	EXOC7, EXO70	exocyst complex component 7	#	1	ko04910, Insulin signaling pathway;
comp16337_c0_seq1	K03260	EIF4G	translation initiation factor 4G	#	2	ko03013, RNA transport;ko05416, Viral myocarditis;
comp16344_c0_seq1	K07466	RFA1, RPA1, rpa	replication factor A1	#	5	ko03030, DNA replication;ko03420, Nucleotide excision repair;ko03430, Mismatch repair;ko03440, Homologous recombination;ko03460, Fanconi anemia pathway;
comp16358_c0_seq1	K02703	psbA	photosystem II P680 reaction center D1 protein	#	1	ko00195, Photosynthesis;
comp16360_c0_seq1	K03878	ND1	NADH-ubiquinone oxidoreductase chain 1	EC:1.6.5.3	2	ko00190, Oxidative phosphorylation;ko05012, Parkinson's disease;
comp16363_c0_seq1	K09422	MYBP	myb proto-oncogene protein, plant	#
comp16364_c0_seq1	K13566	NIT2	omega-amidase	EC:3.5.1.3	1	ko00250, Alanine, aspartate and glutamate metabolism;
comp16371_c0_seq2	K03327	TC.MATE, SLC47A, norM, mdtK, dinF	multidrug resistance protein, MATE family	#
comp16381_c0_seq1	K09419	HSFF	heat shock transcription factor, other eukaryote	#
comp16383_c0_seq1	K02183	CALM	calmodulin	#	23	ko04020, Calcium signaling pathway;ko04070, Phosphatidylinositol signaling system;ko04114, Oocyte meiosis;ko04270, Vascular smooth muscle contraction;ko04626, Plant-pathogen interaction;ko04713, Circadian entrainment;ko04720, Long-term potentiation;ko04722, Neurotrophin signaling pathway;ko04728, Dopaminergic synapse;ko04740, Olfactory transduction;ko04744, Phototransduction;ko04745, Phototransdu…
comp16418_c0_seq1	K08592	SENP1	sentrin-specific protease 1	EC:3.4.22.68
comp16420_c0_seq1	K02155	ATPeVPL, ATP6L	V-type H+-transporting ATPase 16kDa proteolipid subunit	EC:3.6.3.14	9	ko00190, Oxidative phosphorylation;ko04142, Lysosome;ko04145, Phagosome;ko04721, Synaptic vesicle cycle;ko04966, Collecting duct acid secretion;ko05110, Vibrio cholerae infection;ko05120, Epithelial cell signaling in Helicobacter pylori infection;ko05152, Tuberculosis;ko05323, Rheumatoid arthritis;
comp16430_c0_seq1	K03781	katE, CAT, catB, srpA	catalase	EC:1.11.1.6	5	ko00380, Tryptophan metabolism;ko00630, Glyoxylate and dicarboxylate metabolism;ko00680, Methane metabolism;ko04146, Peroxisome;ko05014, Amyotrophic lateral sclerosis (ALS);
comp16436_c0_seq1	K10581	UBE2O	ubiquitin-conjugating enzyme E2 O	EC:6.3.2.19	1	ko04120, Ubiquitin mediated proteolysis;
comp16469_c0_seq1	K03678	RRP45, EXOSC9	exosome complex component RRP45	#	1	ko03018, RNA degradation;
comp16498_c0_seq1	K02147	ATPeVB, ATP6B1	V-type H+-transporting ATPase subunit B	EC:3.6.3.14	7	ko00190, Oxidative phosphorylation;ko04145, Phagosome;ko04721, Synaptic vesicle cycle;ko04966, Collecting duct acid secretion;ko05110, Vibrio cholerae infection;ko05120, Epithelial cell signaling in Helicobacter pylori infection;ko05323, Rheumatoid arthritis;
comp16504_c0_seq1	K14499	BKI1	BRI1 kinase inhibitor 1	#	1	ko04075, Plant hormone signal transduction;
comp16531_c0_seq1	K09422	MYBP	myb proto-oncogene protein, plant	#
comp16538_c0_seq1	K02155	ATPeVPL, ATP6L	V-type H+-transporting ATPase 16kDa proteolipid subunit	EC:3.6.3.14	9	ko00190, Oxidative phosphorylation;ko04142, Lysosome;ko04145, Phagosome;ko04721, Synaptic vesicle cycle;ko04966, Collecting duct acid secretion;ko05110, Vibrio cholerae infection;ko05120, Epithelial cell signaling in Helicobacter pylori infection;ko05152, Tuberculosis;ko05323, Rheumatoid arthritis;
comp16556_c0_seq1	K15498	PPP6C	serine/threonine-protein phosphatase 6 catalytic subunit	EC:3.1.3.16
comp16580_c0_seq1	K00924	E2.7.1.-	#	#
comp16636_c0_seq2	K03124	TFIIB, GTF2B, SUA7, tfb	transcription initiation factor TFIIB	#	3	ko03022, Basal transcription factors;ko05169, Epstein-Barr virus infection;ko05203, Viral carcinogenesis;
comp16662_c0_seq1	K02137	ATPeF1O, ATP5O	F-type H+-transporting ATPase oligomycin sensitivity conferral protein	EC:3.6.3.14	4	ko00190, Oxidative phosphorylation;ko05010, Alzheimer's disease;ko05012, Parkinson's disease;ko05016, Huntington's disease;
comp16664_c0_seq1	K01933	purM	phosphoribosylformylglycinamidine cyclo-ligase	EC:6.3.3.1	1	ko00230, Purine metabolism;
comp16680_c0_seq1	K01404	GP63	leishmanolysin	EC:3.4.24.36	2	ko05140, Leishmaniasis;ko05143, African trypanosomiasis;
comp16721_c0_seq1	K02206	CDK2	cyclin-dependent kinase 2	EC:2.7.11.22	13	ko04110, Cell cycle;ko04114, Oocyte meiosis;ko04115, p53 signaling pathway;ko04151, PI3K-Akt signaling pathway;ko04914, Progesterone-mediated oocyte maturation;ko05161, Hepatitis B;ko05162, Measles;ko05168, Herpes simplex infection;ko05169, Epstein-Barr virus infection;ko05200, Pathways in cancer;ko05203, Viral carcinogenesis;ko05215, Prostate cancer;ko05222, Small cell lung cancer;
comp16742_c0_seq1	K00695	E2.4.1.13	sucrose synthase	EC:2.4.1.13	1	ko00500, Starch and sucrose metabolism;
comp16747_c0_seq1	K05929	NMT	phosphoethanolamine N-methyltransferase	EC:2.1.1.103	1	ko00564, Glycerophospholipid metabolism;
comp16761_c0_seq1	K00784	rnz	ribonuclease Z	EC:3.1.26.11	1	ko03013, RNA transport;
comp16824_c0_seq1	K04354	PPP2R2	protein phosphatase 2 (formerly 2A), regulatory subunit B	#	7	ko03015, mRNA surveillance pathway;ko04111, Cell cycle - yeast;ko04151, PI3K-Akt signaling pathway;ko04530, Tight junction;ko04728, Dopaminergic synapse;ko05142, Chagas disease (American trypanosomiasis);ko05160, Hepatitis C;
comp16828_c0_seq1	K09458	fabF	3-oxoacyl-[acyl-carrier-protein] synthase II	EC:2.3.1.179	2	ko00061, Fatty acid biosynthesis;ko00780, Biotin metabolism;
comp16848_c0_seq1	K12403	AP4S1	AP-4 complex subunit sigma-1	#	1	ko04142, Lysosome;
comp16863_c0_seq1	K12823	DDX5, DBP2	ATP-dependent RNA helicase DDX5/DBP2	EC:3.6.4.13	2	ko03040, Spliceosome;ko05202, Transcriptional misregulation in cancer;
comp16864_c0_seq1	K00799	GST, gst	glutathione S-transferase	EC:2.5.1.18	4	ko00480, Glutathione metabolism;ko00980, Metabolism of xenobiotics by cytochrome P450;ko00982, Drug metabolism - cytochrome P450;ko05204, Chemical carcinogenesis;
comp16880_c0_seq1	K00001	adh	alcohol dehydrogenase	EC:1.1.1.1	8	ko00010, Glycolysis / Gluconeogenesis;ko00071, Fatty acid metabolism;ko00350, Tyrosine metabolism;ko00625, Chloroalkane and chloroalkene degradation;ko00626, Naphthalene degradation;ko00830, Retinol metabolism;ko00980, Metabolism of xenobiotics by cytochrome P450;ko00982, Drug metabolism - cytochrome P450;
comp16892_c0_seq1	K04802	PCNA	proliferating cell nuclear antigen	#	7	ko03030, DNA replication;ko03410, Base excision repair;ko03420, Nucleotide excision repair;ko03430, Mismatch repair;ko04110, Cell cycle;ko05161, Hepatitis B;ko05166, HTLV-I infection;
comp16907_c0_seq1	K15498	PPP6C	serine/threonine-protein phosphatase 6 catalytic subunit	EC:3.1.3.16
comp16911_c0_seq1	K10523	SPOP	speckle-type POZ protein	#
comp16926_c0_seq1	K02183	CALM	calmodulin	#	23	ko04020, Calcium signaling pathway;ko04070, Phosphatidylinositol signaling system;ko04114, Oocyte meiosis;ko04270, Vascular smooth muscle contraction;ko04626, Plant-pathogen interaction;ko04713, Circadian entrainment;ko04720, Long-term potentiation;ko04722, Neurotrophin signaling pathway;ko04728, Dopaminergic synapse;ko04740, Olfactory transduction;ko04744, Phototransduction;ko04745, Phototransdu…
comp16941_c0_seq1	K01001	ALG7	UDP-N-acetylglucosamine--dolichyl-phosphate N-acetylglucosaminephosphotransferase	EC:2.7.8.15	1	ko00510, N-Glycan biosynthesis;
comp16942_c0_seq1	K13412	CPK	calcium-dependent protein kinase	EC:2.7.11.1	2	ko04626, Plant-pathogen interaction;ko05145, Toxoplasmosis;
comp16954_c0_seq1	K07375	TUBB	tubulin beta	#	3	ko04145, Phagosome;ko04540, Gap junction;ko05130, Pathogenic Escherichia coli infection;
comp16976_c0_seq1	K06269	PPP1C	protein phosphatase 1, catalytic subunit	EC:3.1.3.16	12	ko03015, mRNA surveillance pathway;ko04113, Meiosis - yeast;ko04114, Oocyte meiosis;ko04270, Vascular smooth muscle contraction;ko04510, Focal adhesion;ko04720, Long-term potentiation;ko04728, Dopaminergic synapse;ko04810, Regulation of actin cytoskeleton;ko04910, Insulin signaling pathway;ko05031, Amphetamine addiction;ko05034, Alcoholism;ko05168, Herpes simplex infection;
comp16990_c0_seq1	K14488	SAUR	SAUR family protein	#	1	ko04075, Plant hormone signal transduction;
comp17007_c0_seq1	K09338	HD-ZIP	homeobox-leucine zipper protein	#
comp17024_c0_seq2	K11131	DKC1, NOLA4, CBF5	H/ACA ribonucleoprotein complex subunit 4	EC:5.4.99.-	1	ko03008, Ribosome biogenesis in eukaryotes;
comp17057_c0_seq1	K15979	SND1	staphylococcal nuclease domain-containing protein 1	#	2	ko05169, Epstein-Barr virus infection;ko05203, Viral carcinogenesis;
comp17061_c0_seq1	K10949	KDELR	ER lumen protein retaining receptor	#	1	ko05110, Vibrio cholerae infection;
comp17107_c0_seq1	K05658	ABCB1	ATP-binding cassette, subfamily B (MDR/TAP), member 1	#	2	ko02010, ABC transporters;ko04976, Bile secretion;
comp17108_c0_seq1	K01590	HDC	histidine decarboxylase	EC:4.1.1.22	1	ko00340, Histidine metabolism;
comp17114_c0_seq1	K01937	pyrG	CTP synthase	EC:6.3.4.2	1	ko00240, Pyrimidine metabolism;
comp17116_c0_seq1	K00654	E2.3.1.50	serine palmitoyltransferase	EC:2.3.1.50	1	ko00600, Sphingolipid metabolism;
comp17120_c0_seq1	K01592	E4.1.1.25	tyrosine decarboxylase	EC:4.1.1.25	2	ko00350, Tyrosine metabolism;ko00950, Isoquinoline alkaloid biosynthesis;
comp17124_c0_seq1	K11593	ELF2C	eukaryotic translation initiation factor 2C	#
comp17147_c0_seq1	K11292	SUPT6H, SPT6	transcription elongation factor SPT6	#
comp17148_c0_seq1	K15979	SND1	staphylococcal nuclease domain-containing protein 1	#	2	ko05169, Epstein-Barr virus infection;ko05203, Viral carcinogenesis;
comp17151_c0_seq1	K01868	TARS, thrS	threonyl-tRNA synthetase	EC:6.1.1.3	1	ko00970, Aminoacyl-tRNA biosynthesis;
comp17170_c0_seq1	K10956	SEC61A	protein transport protein SEC61 subunit alpha	#	4	ko03060, Protein export;ko04141, Protein processing in endoplasmic reticulum;ko04145, Phagosome;ko05110, Vibrio cholerae infection;
comp17176_c0_seq1	K01338	lon	ATP-dependent Lon protease	EC:3.4.21.53	1	ko04112, Cell cycle - Caulobacter;
comp17202_c0_seq1	K03145	TFIIS	transcription elongation factor S-II	#
comp17260_c0_seq1	K01230	MAN1	mannosyl-oligosaccharide alpha-1,2-mannosidase	EC:3.2.1.113	3	ko00510, N-Glycan biosynthesis;ko00513, Various types of N-glycan biosynthesis;ko04141, Protein processing in endoplasmic reticulum;
comp17263_c0_seq1	K13464	JAZ	jasmonate ZIM domain-containing protein	#	2	ko04075, Plant hormone signal transduction;ko04626, Plant-pathogen interaction;
comp17278_c0_seq1	K16296	SCPL-I	serine carboxypeptidase-like clade I	EC:3.4.16.-
comp17279_c0_seq1	K12196	VPS4	vacuolar protein-sorting-associated protein 4	#	1	ko04144, Endocytosis;
comp17328_c0_seq1	K13464	JAZ	jasmonate ZIM domain-containing protein	#	2	ko04075, Plant hormone signal transduction;ko04626, Plant-pathogen interaction;
comp17330_c0_seq1	K01933	purM	phosphoribosylformylglycinamidine cyclo-ligase	EC:6.3.3.1	1	ko00230, Purine metabolism;
comp17340_c0_seq1	K08829	MAK	male germ cell-associated kinase	EC:2.7.11.22
comp17369_c0_seq1	K11292	SUPT6H, SPT6	transcription elongation factor SPT6	#
comp17379_c0_seq1	K15171	SUPT4H1, SPT4	transcription elongation factor SPT4	#
comp17388_c0_seq1	K00654	E2.3.1.50	serine palmitoyltransferase	EC:2.3.1.50	1	ko00600, Sphingolipid metabolism;
comp17404_c0_seq1	K02183	CALM	calmodulin	#	23	ko04020, Calcium signaling pathway;ko04070, Phosphatidylinositol signaling system;ko04114, Oocyte meiosis;ko04270, Vascular smooth muscle contraction;ko04626, Plant-pathogen interaction;ko04713, Circadian entrainment;ko04720, Long-term potentiation;ko04722, Neurotrophin signaling pathway;ko04728, Dopaminergic synapse;ko04740, Olfactory transduction;ko04744, Phototransduction;ko04745, Phototransdu…
comp17443_c0_seq1	K14486	K14486, ARF	auxin response factor	#	1	ko04075, Plant hormone signal transduction;
comp17452_c0_seq1	K10956	SEC61A	protein transport protein SEC61 subunit alpha	#	4	ko03060, Protein export;ko04141, Protein processing in endoplasmic reticulum;ko04145, Phagosome;ko05110, Vibrio cholerae infection;
comp17457_c0_seq1	K10527	MFP2	enoyl-CoA hydratase/3-hydroxyacyl-CoA dehydrogenase	EC:4.2.1.17 1.1.1.35 1.1.1.211	2	ko00071, Fatty acid metabolism;ko00592, alpha-Linolenic acid metabolism;
comp17464_c0_seq1	K03798	ftsH, hflB	cell division protease FtsH	EC:3.4.24.-
comp17477_c0_seq1	K00695	E2.4.1.13	sucrose synthase	EC:2.4.1.13	1	ko00500, Starch and sucrose metabolism;
comp17487_c0_seq1	K08065	NFYB	nuclear transcription Y subunit beta	#	3	ko04612, Antigen processing and presentation;ko05152, Tuberculosis;ko05166, HTLV-I infection;
comp17488_c0_seq1	K04043	dnaK	molecular chaperone DnaK	#	2	ko03018, RNA degradation;ko05152, Tuberculosis;
comp17492_c0_seq2	K02638	petE	plastocyanin	#	1	ko00195, Photosynthesis;
comp17514_c0_seq1	K13065	HCT	shikimate O-hydroxycinnamoyltransferase	EC:2.3.1.133	3	ko00940, Phenylpropanoid biosynthesis;ko00941, Flavonoid biosynthesis;ko00945, Stilbenoid, diarylheptanoid and gingerol biosynthesis;
comp17537_c0_seq1	K09338	HD-ZIP	homeobox-leucine zipper protein	#
comp17560_c0_seq1	K14310	NUP205	nuclear pore complex protein Nup205	#	1	ko03013, RNA transport;
comp17561_c0_seq1	K04043	dnaK	molecular chaperone DnaK	#	2	ko03018, RNA degradation;ko05152, Tuberculosis;
comp17567_c0_seq1	K01376	E3.4.22.-	#	#
comp17570_c0_seq1	K07904	RAB11A	Ras-related protein Rab-11A	#	4	ko04144, Endocytosis;ko04961, Endocrine and other factor-regulated calcium reabsorption;ko04962, Vasopressin-regulated water reabsorption;ko04972, Pancreatic secretion;
comp17576_c0_seq1	K07874	RAB1A	Ras-related protein Rab-1A	#	1	ko05134, Legionellosis;
comp17582_c0_seq2	K01412	E3.4.24.64	mitochondrial processing peptidase	EC:3.4.24.64
comp17584_c0_seq1	K02959	RP-S16, rpsP	small subunit ribosomal protein S16	#	1	ko03010, Ribosome;
comp17585_c0_seq1	K14411	MSI	RNA-binding protein Musashi	#	1	ko03015, mRNA surveillance pathway;
comp17593_c0_seq1	K03439	trmB, METTL1	tRNA (guanine-N7-)-methyltransferase	EC:2.1.1.33
comp17606_c0_seq1	K03086	SIG1, rpoD	RNA polymerase primary sigma factor	#
comp17607_c0_seq1	K12196	VPS4	vacuolar protein-sorting-associated protein 4	#	1	ko04144, Endocytosis;
comp17611_c0_seq1	K14486	K14486, ARF	auxin response factor	#	1	ko04075, Plant hormone signal transduction;
comp17616_c0_seq1	K00134	GAPDH, gapA	glyceraldehyde 3-phosphate dehydrogenase	EC:1.2.1.12	3	ko00010, Glycolysis / Gluconeogenesis;ko04066, HIF-1 signaling pathway;ko05010, Alzheimer's disease;
comp17618_c0_seq1	K03094	SKP1, CBF3D	S-phase kinase-associated protein 1	#	9	ko04110, Cell cycle;ko04111, Cell cycle - yeast;ko04114, Oocyte meiosis;ko04120, Ubiquitin mediated proteolysis;ko04141, Protein processing in endoplasmic reticulum;ko04310, Wnt signaling pathway;ko04350, TGF-beta signaling pathway;ko04710, Circadian rhythm;ko05168, Herpes simplex infection;
comp17622_c0_seq1	K13146	INTS9	integrator complex subunit 9	#
comp17662_c0_seq1	K12403	AP4S1	AP-4 complex subunit sigma-1	#	1	ko04142, Lysosome;
comp17682_c0_seq1	K12867	SYF1, XAB2	pre-mRNA-splicing factor SYF1	#	1	ko03040, Spliceosome;
comp17685_c0_seq1	K10400	KIF15	kinesin family member 15	#
comp17698_c0_seq1	K13789	GGPS	geranylgeranyl diphosphate synthase, type II	EC:2.5.1.1 2.5.1.10 2.5.1.29	1	ko00900, Terpenoid backbone biosynthesis;
comp17736_c0_seq1	K14497	PP2C	protein phosphatase 2C	EC:3.1.3.16	1	ko04075, Plant hormone signal transduction;
comp17756_c0_seq1	K00454	LOX2S	lipoxygenase	EC:1.13.11.12	2	ko00591, Linoleic acid metabolism;ko00592, alpha-Linolenic acid metabolism;
comp17782_c0_seq1	K01592	E4.1.1.25	tyrosine decarboxylase	EC:4.1.1.25	2	ko00350, Tyrosine metabolism;ko00950, Isoquinoline alkaloid biosynthesis;
comp17783_c0_seq1	K09874	NIP	aquaporin NIP	#
comp17806_c0_seq1	K11835	USP4_11_15, UBP12	ubiquitin carboxyl-terminal hydrolase 4/11/15	EC:3.1.2.15
comp17808_c0_seq1	K12867	SYF1, XAB2	pre-mRNA-splicing factor SYF1	#	1	ko03040, Spliceosome;
comp17828_c0_seq1	K05387	GRIF	glutamate receptor, ionotropic, other eukaryote	#
comp17832_c0_seq1	K05658	ABCB1	ATP-binding cassette, subfamily B (MDR/TAP), member 1	#	2	ko02010, ABC transporters;ko04976, Bile secretion;
comp17837_c0_seq2	K03883	ND5	NADH-ubiquinone oxidoreductase chain 5	EC:1.6.5.3	2	ko00190, Oxidative phosphorylation;ko05012, Parkinson's disease;
comp17843_c0_seq1	K13508	GPAT	glycerol-3-phosphate acyltransferase	EC:2.3.1.15	2	ko00561, Glycerolipid metabolism;ko00564, Glycerophospholipid metabolism;
comp17862_c0_seq1	K11592	DICER1, DCR1	endoribonuclease Dicer	EC:3.1.26.-
comp17866_c0_seq1	K08070	E1.3.1.74	2-alkenal reductase	EC:1.3.1.74
comp17872_c0_seq1	K03028	PSMD2, RPN1	26S proteasome regulatory subunit N1	#	2	ko03050, Proteasome;ko05169, Epstein-Barr virus infection;
comp17874_c0_seq1	K08852	ERN1	serine/threonine-protein kinase/endoribonuclease IRE1	EC:2.7.11.1 3.1.26.-	2	ko04141, Protein processing in endoplasmic reticulum;ko05010, Alzheimer's disease;
comp17880_c0_seq1	K07893	RAB6A	Ras-related protein Rab-6A	#
comp17883_c0_seq1	K08286	E2.7.11.-	protein-serine/threonine kinase	EC:2.7.11.-
comp17890_c0_seq1	K03018	RPC1, POLR3A	DNA-directed RNA polymerase III subunit RPC1	EC:2.7.7.6	5	ko00230, Purine metabolism;ko00240, Pyrimidine metabolism;ko03020, RNA polymerase;ko04623, Cytosolic DNA-sensing pathway;ko05169, Epstein-Barr virus infection;
comp17925_c0_seq1	K14505	CYCD3	cyclin D3, plant	#	1	ko04075, Plant hormone signal transduction;
comp17943_c0_seq1	K02937	RP-L7e, RPL7	large subunit ribosomal protein L7e	#	1	ko03010, Ribosome;
comp17955_c0_seq1	K00142	AASDH	acyl-CoA synthetase	EC:6.2.1.-
comp17959_c0_seq1	K08057	CALR	calreticulin	#	5	ko04141, Protein processing in endoplasmic reticulum;ko04145, Phagosome;ko04612, Antigen processing and presentation;ko05142, Chagas disease (American trypanosomiasis);ko05166, HTLV-I infection;
comp17964_c0_seq1	K04079	htpG, HSP90A	molecular chaperone HtpG	#	8	ko04141, Protein processing in endoplasmic reticulum;ko04151, PI3K-Akt signaling pathway;ko04612, Antigen processing and presentation;ko04621, NOD-like receptor signaling pathway;ko04626, Plant-pathogen interaction;ko04914, Progesterone-mediated oocyte maturation;ko05200, Pathways in cancer;ko05215, Prostate cancer;
comp17969_c0_seq1	K00517	E1.14.-.-	#	#	5	ko00363, Bisphenol degradation;ko00624, Polycyclic aromatic hydrocarbon degradation;ko00627, Aminobenzoate degradation;ko00903, Limonene and pinene degradation;ko00945, Stilbenoid, diarylheptanoid and gingerol biosynthesis;
comp17972_c0_seq1	K00660	CHS	chalcone synthase	EC:2.3.1.74	2	ko00941, Flavonoid biosynthesis;ko04712, Circadian rhythm - plant;
comp17979_c0_seq1	K03026	RPC53, POLR3D	DNA-directed RNA polymerase III subunit RPC4	#	5	ko00230, Purine metabolism;ko00240, Pyrimidine metabolism;ko03020, RNA polymerase;ko04623, Cytosolic DNA-sensing pathway;ko05169, Epstein-Barr virus infection;
comp17982_c0_seq1	K13648	GAUT	alpha-1,4-galacturonosyltransferase	EC:2.4.1.43	2	ko00500, Starch and sucrose metabolism;ko00520, Amino sugar and nucleotide sugar metabolism;
comp17987_c0_seq1	K04802	PCNA	proliferating cell nuclear antigen	#	7	ko03030, DNA replication;ko03410, Base excision repair;ko03420, Nucleotide excision repair;ko03430, Mismatch repair;ko04110, Cell cycle;ko05161, Hepatitis B;ko05166, HTLV-I infection;
comp17991_c0_seq1	K15382	SLC50A, SWEET	solute carrier family 50 (sugar transporter)	#
comp18012_c0_seq2	K05391	CNGF	cyclic nucleotide gated channel, other eukaryote	#	1	ko04626, Plant-pathogen interaction;
comp18038_c0_seq1	K08494	NSPN	novel plant SNARE	#
comp18060_c0_seq1	K14948	PTBP2, NPTB	olypyrimidine tract-binding protein 2	#
comp18062_c0_seq1	K01537	E3.6.3.8	Ca2+-transporting ATPase	EC:3.6.3.8
comp18068_c0_seq1	K00695	E2.4.1.13	sucrose synthase	EC:2.4.1.13	1	ko00500, Starch and sucrose metabolism;
comp18092_c0_seq1	K10580	UBE2N, BLU, UBC13	ubiquitin-conjugating enzyme E2 N	EC:6.3.2.19	1	ko04120, Ubiquitin mediated proteolysis;
comp18097_c0_seq1	K03352	APC5	anaphase-promoting complex subunit 5	#	7	ko04110, Cell cycle;ko04111, Cell cycle - yeast;ko04113, Meiosis - yeast;ko04114, Oocyte meiosis;ko04120, Ubiquitin mediated proteolysis;ko04914, Progesterone-mediated oocyte maturation;ko05166, HTLV-I infection;
comp18098_c0_seq1	K00517	E1.14.-.-	#	#	5	ko00363, Bisphenol degradation;ko00624, Polycyclic aromatic hydrocarbon degradation;ko00627, Aminobenzoate degradation;ko00903, Limonene and pinene degradation;ko00945, Stilbenoid, diarylheptanoid and gingerol biosynthesis;
comp18108_c0_seq1	K00963	UGP2, galU, galF	UTP--glucose-1-phosphate uridylyltransferase	EC:2.7.7.9	4	ko00040, Pentose and glucuronate interconversions;ko00052, Galactose metabolism;ko00500, Starch and sucrose metabolism;ko00520, Amino sugar and nucleotide sugar metabolism;
comp18109_c0_seq1	K00660	CHS	chalcone synthase	EC:2.3.1.74	2	ko00941, Flavonoid biosynthesis;ko04712, Circadian rhythm - plant;
comp18117_c0_seq1	K04079	htpG, HSP90A	molecular chaperone HtpG	#	8	ko04141, Protein processing in endoplasmic reticulum;ko04151, PI3K-Akt signaling pathway;ko04612, Antigen processing and presentation;ko04621, NOD-like receptor signaling pathway;ko04626, Plant-pathogen interaction;ko04914, Progesterone-mediated oocyte maturation;ko05200, Pathways in cancer;ko05215, Prostate cancer;
comp18125_c0_seq1	K09422	MYBP	myb proto-oncogene protein, plant	#
comp18128_c0_seq1	K11420	EHMT	euchromatic histone-lysine N-methyltransferase	EC:2.1.1.43	1	ko00310, Lysine degradation;
comp18145_c0_seq1	K03320	amt, AMT, MEP	ammonium transporter, Amt family	#
comp18149_c0_seq1	K13508	GPAT	glycerol-3-phosphate acyltransferase	EC:2.3.1.15	2	ko00561, Glycerolipid metabolism;ko00564, Glycerophospholipid metabolism;
comp18159_c0_seq1	K13379	RGP, UTM	reversibly glycosylated polypeptide / UDP-arabinopyranose mutase	EC:2.4.1.- 5.4.99.30
comp18186_c0_seq1	K09487	HSP90B, TRA1	heat shock protein 90kDa beta	#	6	ko04141, Protein processing in endoplasmic reticulum;ko04151, PI3K-Akt signaling pathway;ko04621, NOD-like receptor signaling pathway;ko04626, Plant-pathogen interaction;ko05200, Pathways in cancer;ko05215, Prostate cancer;
comp18194_c0_seq1	K03255	TIF31, CLU1	protein TIF31	#
comp18197_c0_seq1	K00924	E2.7.1.-	#	#
comp18214_c0_seq1	K07478	ycaJ	putative ATPase	#
comp18242_c0_seq1	K08245	E3.4.23.40	phytepsin	EC:3.4.23.40
comp18243_c0_seq1	K09489	HSPA4	heat shock 70kDa protein 4	#	1	ko04612, Antigen processing and presentation;
comp18245_c0_seq1	K09843	E1.14.13.93	(+)-abscisic acid 8'-hydroxylase	EC:1.14.13.93	1	ko00906, Carotenoid biosynthesis;
comp18252_c0_seq1	K14556	DIP2, UTP12, WDR3	U3 small nucleolar RNA-associated protein 12	#	1	ko03008, Ribosome biogenesis in eukaryotes;
comp18261_c0_seq1	K01183	E3.2.1.14	chitinase	EC:3.2.1.14	1	ko00520, Amino sugar and nucleotide sugar metabolism;
comp18262_c0_seq1	K01535	E3.6.3.6	H+-transporting ATPase	EC:3.6.3.6	1	ko00190, Oxidative phosphorylation;
comp18263_c0_seq1	K09503	DNAJA2	DnaJ homolog subfamily A member 2	#	1	ko04141, Protein processing in endoplasmic reticulum;
comp18315_c0_seq1	K00430	E1.11.1.7	peroxidase	EC:1.11.1.7	3	ko00360, Phenylalanine metabolism;ko00680, Methane metabolism;ko00940, Phenylpropanoid biosynthesis;
comp18316_c0_seq1	K15171	SUPT4H1, SPT4	transcription elongation factor SPT4	#
comp18319_c0_seq1	K02145	ATPeVA, ATP6A1	V-type H+-transporting ATPase subunit A	EC:3.6.3.14	7	ko00190, Oxidative phosphorylation;ko04145, Phagosome;ko04721, Synaptic vesicle cycle;ko04966, Collecting duct acid secretion;ko05110, Vibrio cholerae infection;ko05120, Epithelial cell signaling in Helicobacter pylori infection;ko05323, Rheumatoid arthritis;
comp18323_c0_seq1	K15889	PCME	prenylcysteine alpha-carboxyl methylesterase	EC:3.1.1.-	1	ko00900, Terpenoid backbone biosynthesis;
comp18328_c0_seq1	K10999	CESA	cellulose synthase A	EC:2.4.1.12
comp18333_c0_seq1	K03686	dnaJ	molecular chaperone DnaJ	#
comp18338_c0_seq1	K04424	ZAK, MLTK	sterile alpha motif and leucine zipper containing kinase AZK	EC:2.7.11.25	2	ko04010, MAPK signaling pathway;ko04530, Tight junction;
comp18339_c0_seq1	K00695	E2.4.1.13	sucrose synthase	EC:2.4.1.13	1	ko00500, Starch and sucrose metabolism;
comp18341_c0_seq1	K05658	ABCB1	ATP-binding cassette, subfamily B (MDR/TAP), member 1	#	2	ko02010, ABC transporters;ko04976, Bile secretion;
comp18343_c0_seq1	K13280	SEC11, sipW	signal peptidase, endoplasmic reticulum-type	EC:3.4.-.-	1	ko03060, Protein export;
comp18354_c0_seq1	K05863	SLC25A4S, ANT	solute carrier family 25 (mitochondrial adenine nucleotide translocator), member 4/5/6/31	#	4	ko04020, Calcium signaling pathway;ko05012, Parkinson's disease;ko05016, Huntington's disease;ko05166, HTLV-I infection;
comp18363_c0_seq1	K14493	GID1	gibberellin receptor GID1	EC:3.-.-.-	1	ko04075, Plant hormone signal transduction;
comp18375_c0_seq1	K09419	HSFF	heat shock transcription factor, other eukaryote	#
comp18380_c0_seq1	K11098	SNRPF, SMF	small nuclear ribonucleoprotein F	#	1	ko03040, Spliceosome;
comp18392_c0_seq1	K03654	recQ	ATP-dependent DNA helicase RecQ	EC:3.6.4.12	1	ko03018, RNA degradation;
comp18417_c0_seq1	K00679	E2.3.1.158	phospholipid:diacylglycerol acyltransferase	EC:2.3.1.158	1	ko00561, Glycerolipid metabolism;
comp18436_c0_seq1	K09458	fabF	3-oxoacyl-[acyl-carrier-protein] synthase II	EC:2.3.1.179	2	ko00061, Fatty acid biosynthesis;ko00780, Biotin metabolism;
comp18451_c0_seq1	K03452	MHX	magnesium/proton exchanger	#
comp18452_c0_seq1	K02925	RP-L3e, RPL3	large subunit ribosomal protein L3e	#	1	ko03010, Ribosome;
comp18453_c0_seq1	K01728	pel	pectate lyase	EC:4.2.2.2	1	ko00040, Pentose and glucuronate interconversions;
comp18461_c0_seq1	K00412	CYTB, petB	ubiquinol-cytochrome c reductase cytochrome b subunit	#	7	ko00190, Oxidative phosphorylation;ko00910, Nitrogen metabolism;ko02020, Two-component system;ko04260, Cardiac muscle contraction;ko05010, Alzheimer's disease;ko05012, Parkinson's disease;ko05016, Huntington's disease;
comp18480_c0_seq1	K12867	SYF1, XAB2	pre-mRNA-splicing factor SYF1	#	1	ko03040, Spliceosome;
comp18488_c0_seq1	K03456	PPP2R1	protein phosphatase 2 (formerly 2A), regulatory subunit A	#	12	ko03015, mRNA surveillance pathway;ko04111, Cell cycle - yeast;ko04113, Meiosis - yeast;ko04114, Oocyte meiosis;ko04151, PI3K-Akt signaling pathway;ko04310, Wnt signaling pathway;ko04350, TGF-beta signaling pathway;ko04530, Tight junction;ko04728, Dopaminergic synapse;ko04730, Long-term depression;ko05142, Chagas disease (American trypanosomiasis);ko05160, Hepatitis C;
comp18489_c0_seq1	K03237	EIF2S1	translation initiation factor 2 subunit 1	#	6	ko03013, RNA transport;ko04141, Protein processing in endoplasmic reticulum;ko05160, Hepatitis C;ko05162, Measles;ko05164, Influenza A;ko05168, Herpes simplex infection;
comp18497_c0_seq1	K03686	dnaJ	molecular chaperone DnaJ	#
comp18509_c0_seq1	K05658	ABCB1	ATP-binding cassette, subfamily B (MDR/TAP), member 1	#	2	ko02010, ABC transporters;ko04976, Bile secretion;
comp18521_c0_seq1	K14709	SLC39A1_2_3, ZIP1_2_3	solute carrier family 39 (zinc transporter), member 1/2/3	#
comp18522_c0_seq1	K01874	MARS, metG	methionyl-tRNA synthetase	EC:6.1.1.10	2	ko00450, Selenocompound metabolism;ko00970, Aminoacyl-tRNA biosynthesis;
comp18531_c0_seq1	K03086	SIG1, rpoD	RNA polymerase primary sigma factor	#
comp18535_c0_seq1	K05391	CNGF	cyclic nucleotide gated channel, other eukaryote	#	1	ko04626, Plant-pathogen interaction;
comp18541_c0_seq1	K05282	E1.14.11.12	gibberellin 20-oxidase	EC:1.14.11.12	1	ko00904, Diterpenoid biosynthesis;
comp18583_c0_seq1	K03327	TC.MATE, SLC47A, norM, mdtK, dinF	multidrug resistance protein, MATE family	#
comp18587_c0_seq1	K03456	PPP2R1	protein phosphatase 2 (formerly 2A), regulatory subunit A	#	12	ko03015, mRNA surveillance pathway;ko04111, Cell cycle - yeast;ko04113, Meiosis - yeast;ko04114, Oocyte meiosis;ko04151, PI3K-Akt signaling pathway;ko04310, Wnt signaling pathway;ko04350, TGF-beta signaling pathway;ko04530, Tight junction;ko04728, Dopaminergic synapse;ko04730, Long-term depression;ko05142, Chagas disease (American trypanosomiasis);ko05160, Hepatitis C;
comp18600_c0_seq1	K09422	MYBP	myb proto-oncogene protein, plant	#
comp18602_c0_seq1	K13789	GGPS	geranylgeranyl diphosphate synthase, type II	EC:2.5.1.1 2.5.1.10 2.5.1.29	1	ko00900, Terpenoid backbone biosynthesis;
comp18611_c0_seq1	K15341	DCLRE1B, SNM1B	DNA cross-link repair 1B protein	EC:3.1.-.-
comp18617_c0_seq1	K08101	E1.3.7.4	phytochromobilin:ferredoxin oxidoreductase	EC:1.3.7.4	1	ko00860, Porphyrin and chlorophyll metabolism;
comp18624_c0_seq1	K14505	CYCD3	cyclin D3, plant	#	1	ko04075, Plant hormone signal transduction;
comp18632_c0_seq1	K09487	HSP90B, TRA1	heat shock protein 90kDa beta	#	6	ko04141, Protein processing in endoplasmic reticulum;ko04151, PI3K-Akt signaling pathway;ko04621, NOD-like receptor signaling pathway;ko04626, Plant-pathogen interaction;ko05200, Pathways in cancer;ko05215, Prostate cancer;
comp18642_c0_seq1	K11855	USP36_42	ubiquitin carboxyl-terminal hydrolase 36/42	EC:3.1.2.15
comp18653_c0_seq1	K05658	ABCB1	ATP-binding cassette, subfamily B (MDR/TAP), member 1	#	2	ko02010, ABC transporters;ko04976, Bile secretion;
comp18666_c0_seq1	K14802	DRS2, ATP8A	phospholipid-transporting ATPase	EC:3.6.3.1
comp18667_c0_seq1	K08286	E2.7.11.-	protein-serine/threonine kinase	EC:2.7.11.-
comp18685_c0_seq1	K06611	E2.4.1.67	stachyose synthetase	EC:2.4.1.67	1	ko00052, Galactose metabolism;
comp18697_c0_seq1	K13366	MPAO	polyamine oxidase (propane-1,3-diamine-forming)	EC:1.5.3.14
comp18698_c0_seq1	K01177	E3.2.1.2	beta-amylase	EC:3.2.1.2	1	ko00500, Starch and sucrose metabolism;
comp18701_c0_seq1	K01265	map	methionyl aminopeptidase	EC:3.4.11.18
comp18710_c0_seq2	K15200	GTF3C2	general transcription factor 3C polypeptide 2	#
comp18716_c0_seq1	K03695	clpB	ATP-dependent Clp protease ATP-binding subunit ClpB	#
comp18729_c0_seq1	K09422	MYBP	myb proto-oncogene protein, plant	#
comp18733_c0_seq1	K06883	K06883	#	#
comp18738_c0_seq1	K11000	CALS	callose synthase	EC:2.4.1.-
comp18750_c0_seq1	K11098	SNRPF, SMF	small nuclear ribonucleoprotein F	#	1	ko03040, Spliceosome;
comp18755_c0_seq1	K10579	UBE2M, UBC12	ubiquitin-conjugating enzyme E2 M	EC:6.3.2.19	1	ko04120, Ubiquitin mediated proteolysis;
comp18768_c0_seq1	K11367	CHD1	chromodomain-helicase-DNA-binding protein 1	EC:3.6.4.12
comp18769_c0_seq1	K00799	GST, gst	glutathione S-transferase	EC:2.5.1.18	4	ko00480, Glutathione metabolism;ko00980, Metabolism of xenobiotics by cytochrome P450;ko00982, Drug metabolism - cytochrome P450;ko05204, Chemical carcinogenesis;
comp18772_c0_seq1	K00695	E2.4.1.13	sucrose synthase	EC:2.4.1.13	1	ko00500, Starch and sucrose metabolism;
comp18797_c0_seq1	K14640	SLC20A, PIT	solute carrier family 20 (sodium-dependent phosphate transporter)	#
comp18814_c0_seq1	K13412	CPK	calcium-dependent protein kinase	EC:2.7.11.1	2	ko04626, Plant-pathogen interaction;ko05145, Toxoplasmosis;
comp18819_c0_seq1	K00134	GAPDH, gapA	glyceraldehyde 3-phosphate dehydrogenase	EC:1.2.1.12	3	ko00010, Glycolysis / Gluconeogenesis;ko04066, HIF-1 signaling pathway;ko05010, Alzheimer's disease;
comp18824_c0_seq1	K05391	CNGF	cyclic nucleotide gated channel, other eukaryote	#	1	ko04626, Plant-pathogen interaction;
comp18851_c0_seq1	K00454	LOX2S	lipoxygenase	EC:1.13.11.12	2	ko00591, Linoleic acid metabolism;ko00592, alpha-Linolenic acid metabolism;
comp18859_c0_seq1	K11866	STAMBP, AMSH	STAM-binding protein	EC:3.1.2.15	1	ko04144, Endocytosis;
comp18860_c0_seq1	K12462	ARHGDI, RHOGDI	Rho GDP-dissociation inhibitor	#	2	ko04722, Neurotrophin signaling pathway;ko04962, Vasopressin-regulated water reabsorption;
comp18863_c0_seq1	K09533	DNAJC13	DnaJ homolog subfamily C member 13	#
comp18865_c0_seq1	K00799	GST, gst	glutathione S-transferase	EC:2.5.1.18	4	ko00480, Glutathione metabolism;ko00980, Metabolism of xenobiotics by cytochrome P450;ko00982, Drug metabolism - cytochrome P450;ko05204, Chemical carcinogenesis;
comp18870_c0_seq1	K07904	RAB11A	Ras-related protein Rab-11A	#	4	ko04144, Endocytosis;ko04961, Endocrine and other factor-regulated calcium reabsorption;ko04962, Vasopressin-regulated water reabsorption;ko04972, Pancreatic secretion;
comp18874_c0_seq1	K07904	RAB11A	Ras-related protein Rab-11A	#	4	ko04144, Endocytosis;ko04961, Endocrine and other factor-regulated calcium reabsorption;ko04962, Vasopressin-regulated water reabsorption;ko04972, Pancreatic secretion;
comp18892_c0_seq1	K05658	ABCB1	ATP-binding cassette, subfamily B (MDR/TAP), member 1	#	2	ko02010, ABC transporters;ko04976, Bile secretion;
comp18899_c0_seq1	K12196	VPS4	vacuolar protein-sorting-associated protein 4	#	1	ko04144, Endocytosis;
comp18904_c0_seq1	K01126	glpQ, ugpQ	glycerophosphoryl diester phosphodiesterase	EC:3.1.4.46	1	ko00564, Glycerophospholipid metabolism;
comp18912_c0_seq1	K10878	SPO11	meiotic recombination protein SPO11	#	1	ko04113, Meiosis - yeast;
comp18916_c0_seq2	K12948	SPCS3, SPC3	signal peptidase complex subunit 3	EC:3.4.-.-	1	ko03060, Protein export;
comp18927_c0_seq2	K01265	map	methionyl aminopeptidase	EC:3.4.11.18
comp18929_c0_seq1	K15280	SLC35C2	solute carrier family 35, member C2	#
comp18948_c0_seq1	K14800	TSR2	pre-rRNA-processing protein TSR2	#
comp18992_c0_seq1	K00873	PK, pyk	pyruvate kinase	EC:2.7.1.40	6	ko00010, Glycolysis / Gluconeogenesis;ko00230, Purine metabolism;ko00620, Pyruvate metabolism;ko00710, Carbon fixation in photosynthetic organisms;ko04930, Type II diabetes mellitus;ko05203, Viral carcinogenesis;
comp18994_c0_seq1	K02957	RP-S15Ae, RPS15A	small subunit ribosomal protein S15Ae	#	1	ko03010, Ribosome;
comp19002_c0_seq1	K06911	K06911	#	#
comp19005_c0_seq1	K01115	PLD	phospholipase D	EC:3.1.4.4	6	ko00564, Glycerophospholipid metabolism;ko00565, Ether lipid metabolism;ko04144, Endocytosis;ko04666, Fc gamma R-mediated phagocytosis;ko04724, Glutamatergic synapse;ko04912, GnRH signaling pathway;
comp19025_c0_seq1	K01285	PRCP	lysosomal Pro-X carboxypeptidase	EC:3.4.16.2	1	ko04974, Protein digestion and absorption;
comp19030_c0_seq1	K02908	RP-L30e, RPL30	large subunit ribosomal protein L30e	#	1	ko03010, Ribosome;
comp19032_c0_seq1	K03781	katE, CAT, catB, srpA	catalase	EC:1.11.1.6	5	ko00380, Tryptophan metabolism;ko00630, Glyoxylate and dicarboxylate metabolism;ko00680, Methane metabolism;ko04146, Peroxisome;ko05014, Amyotrophic lateral sclerosis (ALS);
comp19033_c0_seq1	K09874	NIP	aquaporin NIP	#
comp19041_c0_seq2	K02350	POLZ1, rev3	DNA polymerase zeta subunit	EC:2.7.7.7	1	ko03460, Fanconi anemia pathway;
comp19045_c0_seq1	K14498	SNRK2	serine/threonine-protein kinase SRK2	EC:2.7.11.1	1	ko04075, Plant hormone signal transduction;
comp19049_c0_seq1	K02908	RP-L30e, RPL30	large subunit ribosomal protein L30e	#	1	ko03010, Ribosome;
comp19050_c0_seq1	K03260	EIF4G	translation initiation factor 4G	#	2	ko03013, RNA transport;ko05416, Viral myocarditis;
comp19056_c0_seq2	K13680	CSLA	beta-mannan synthase	EC:2.4.1.32
comp19081_c0_seq1	K00889	PIP5K	1-phosphatidylinositol-4-phosphate 5-kinase	EC:2.7.1.68	5	ko00562, Inositol phosphate metabolism;ko04070, Phosphatidylinositol signaling system;ko04144, Endocytosis;ko04666, Fc gamma R-mediated phagocytosis;ko04810, Regulation of actin cytoskeleton;
comp19088_c0_seq1	K04077	groEL, HSPD1	chaperonin GroEL	#	4	ko03018, RNA degradation;ko04940, Type I diabetes mellitus;ko05134, Legionellosis;ko05152, Tuberculosis;
comp19102_c0_seq1	K14827	IPI1, TEX10	pre-rRNA-processing protein IPI1	#
comp19104_c0_seq1	K03549	kup	KUP system potassium uptake protein	#
comp19109_c0_seq1	K04077	groEL, HSPD1	chaperonin GroEL	#	4	ko03018, RNA degradation;ko04940, Type I diabetes mellitus;ko05134, Legionellosis;ko05152, Tuberculosis;
comp19121_c0_seq1	K02921	RP-L37Ae, RPL37A	large subunit ribosomal protein L37Ae	#	1	ko03010, Ribosome;
comp19143_c0_seq1	K01581	ODC1, speC, speF	ornithine decarboxylase	EC:4.1.1.17	2	ko00330, Arginine and proline metabolism;ko00480, Glutathione metabolism;
comp19146_c0_seq1	K02957	RP-S15Ae, RPS15A	small subunit ribosomal protein S15Ae	#	1	ko03010, Ribosome;
comp19150_c0_seq1	K02927	RP-L40e, RPL40	large subunit ribosomal protein L40e	#	1	ko03010, Ribosome;
comp19156_c0_seq1	K00640	cysE	serine O-acetyltransferase	EC:2.3.1.30	2	ko00270, Cysteine and methionine metabolism;ko00920, Sulfur metabolism;
comp19167_c0_seq1	K13181	DDX27, DRS1	ATP-dependent RNA helicase DDX27	EC:3.6.4.13
comp19203_c0_seq1	K02155	ATPeVPL, ATP6L	V-type H+-transporting ATPase 16kDa proteolipid subunit	EC:3.6.3.14	9	ko00190, Oxidative phosphorylation;ko04142, Lysosome;ko04145, Phagosome;ko04721, Synaptic vesicle cycle;ko04966, Collecting duct acid secretion;ko05110, Vibrio cholerae infection;ko05120, Epithelial cell signaling in Helicobacter pylori infection;ko05152, Tuberculosis;ko05323, Rheumatoid arthritis;
comp19209_c0_seq1	K03018	RPC1, POLR3A	DNA-directed RNA polymerase III subunit RPC1	EC:2.7.7.6	5	ko00230, Purine metabolism;ko00240, Pyrimidine metabolism;ko03020, RNA polymerase;ko04623, Cytosolic DNA-sensing pathway;ko05169, Epstein-Barr virus infection;
comp19249_c0_seq1	K00850	pfkA, PFK	6-phosphofructokinase 1	EC:2.7.1.11	5	ko00010, Glycolysis / Gluconeogenesis;ko00030, Pentose phosphate pathway;ko00051, Fructose and mannose metabolism;ko00052, Galactose metabolism;ko00680, Methane metabolism;
comp19264_c0_seq1	K04077	groEL, HSPD1	chaperonin GroEL	#	4	ko03018, RNA degradation;ko04940, Type I diabetes mellitus;ko05134, Legionellosis;ko05152, Tuberculosis;
comp19269_c0_seq1	K00430	E1.11.1.7	peroxidase	EC:1.11.1.7	3	ko00360, Phenylalanine metabolism;ko00680, Methane metabolism;ko00940, Phenylpropanoid biosynthesis;
comp19270_c0_seq1	K10999	CESA	cellulose synthase A	EC:2.4.1.12
comp19285_c0_seq1	K00121	frmA, ADH5, adhC	S-(hydroxymethyl)glutathione dehydrogenase / alcohol dehydrogenase	EC:1.1.1.284 1.1.1.1	10	ko00010, Glycolysis / Gluconeogenesis;ko00071, Fatty acid metabolism;ko00350, Tyrosine metabolism;ko00625, Chloroalkane and chloroalkene degradation;ko00626, Naphthalene degradation;ko00680, Methane metabolism;ko00830, Retinol metabolism;ko00980, Metabolism of xenobiotics by cytochrome P450;ko00982, Drug metabolism - cytochrome P450;ko05204, Chemical carcinogenesis;
comp19292_c0_seq1	K12900	FUSIP1	FUS-interacting serine-arginine-rich protein 1	#	1	ko03040, Spliceosome;
comp19298_c0_seq1	K05389	KCNKF	potassium channel subfamily K, other eukaryote	#
comp19302_c0_seq1	K03515	REV1	DNA repair protein REV1	EC:2.7.7.-	1	ko03460, Fanconi anemia pathway;
comp19308_c0_seq1	K01115	PLD	phospholipase D	EC:3.1.4.4	6	ko00564, Glycerophospholipid metabolism;ko00565, Ether lipid metabolism;ko04144, Endocytosis;ko04666, Fc gamma R-mediated phagocytosis;ko04724, Glutamatergic synapse;ko04912, GnRH signaling pathway;
comp19322_c0_seq1	K15382	SLC50A, SWEET	solute carrier family 50 (sugar transporter)	#
comp19328_c0_seq1	K04077	groEL, HSPD1	chaperonin GroEL	#	4	ko03018, RNA degradation;ko04940, Type I diabetes mellitus;ko05134, Legionellosis;ko05152, Tuberculosis;
comp19354_c0_seq1	K01535	E3.6.3.6	H+-transporting ATPase	EC:3.6.3.6	1	ko00190, Oxidative phosphorylation;
comp19369_c0_seq1	K06611	E2.4.1.67	stachyose synthetase	EC:2.4.1.67	1	ko00052, Galactose metabolism;
comp19376_c0_seq1	K09875	SIP	aquaporin SIP	#
comp19380_c0_seq1	K02998	RP-SAe, RPS0	small subunit ribosomal protein SAe	#	1	ko03010, Ribosome;
comp19391_c0_seq1	K02935	RP-L7, rplL	large subunit ribosomal protein L7/L12	#	1	ko03010, Ribosome;
comp19414_c0_seq1	K04646	CLTC	clathrin heavy chain	#	6	ko04142, Lysosome;ko04144, Endocytosis;ko04721, Synaptic vesicle cycle;ko04961, Endocrine and other factor-regulated calcium reabsorption;ko05016, Huntington's disease;ko05100, Bacterial invasion of epithelial cells;
comp19424_c0_seq1	K02976	RP-S26e, RPS26	small subunit ribosomal protein S26e	#	1	ko03010, Ribosome;
comp19449_c0_seq1	K12855	PRPF6, PRP6	pre-mRNA-processing factor 6	#	1	ko03040, Spliceosome;
comp19475_c0_seq1	K02976	RP-S26e, RPS26	small subunit ribosomal protein S26e	#	1	ko03010, Ribosome;
comp19488_c0_seq2	K05658	ABCB1	ATP-binding cassette, subfamily B (MDR/TAP), member 1	#	2	ko02010, ABC transporters;ko04976, Bile secretion;
comp19490_c0_seq1	K07466	RFA1, RPA1, rpa	replication factor A1	#	5	ko03030, DNA replication;ko03420, Nucleotide excision repair;ko03430, Mismatch repair;ko03440, Homologous recombination;ko03460, Fanconi anemia pathway;
comp19507_c0_seq1	K01166	E3.1.27.1	ribonuclease T2	EC:3.1.27.1
comp19511_c0_seq1	K14432	ABF	ABA responsive element binding factor	#	1	ko04075, Plant hormone signal transduction;
comp19517_c0_seq1	K01166	E3.1.27.1	ribonuclease T2	EC:3.1.27.1
comp19526_c0_seq1	K14292	TGS1	trimethylguanosine synthase	EC:2.1.1.-	1	ko03013, RNA transport;
comp19538_c0_seq1	K09872	PIP	aquaporin PIP	#
comp19547_c0_seq1	K00311	etf	electron-transferring-flavoprotein dehydrogenase	EC:1.5.5.1
comp19567_c0_seq1	K10400	KIF15	kinesin family member 15	#
comp19585_c0_seq1	K00924	E2.7.1.-	#	#
comp19603_c0_seq1	K08819	CDK12_13	cyclin-dependent kinase 12/13	EC:2.7.11.22 2.7.11.23
comp19617_c0_seq1	K02917	RP-L35Ae, RPL35A	large subunit ribosomal protein L35Ae	#	1	ko03010, Ribosome;
comp19626_c0_seq1	K02917	RP-L35Ae, RPL35A	large subunit ribosomal protein L35Ae	#	1	ko03010, Ribosome;
comp19639_c0_seq1	K09422	MYBP	myb proto-oncogene protein, plant	#
comp19642_c0_seq1	K00764	purF	amidophosphoribosyltransferase	EC:2.4.2.14	2	ko00230, Purine metabolism;ko00250, Alanine, aspartate and glutamate metabolism;
comp19649_c0_seq1	K00924	E2.7.1.-	#	#
comp19652_c0_seq1	K03255	TIF31, CLU1	protein TIF31	#
comp19659_c0_seq1	K02971	RP-S21e, RPS21	small subunit ribosomal protein S21e	#	1	ko03010, Ribosome;
comp19660_c0_seq1	K02921	RP-L37Ae, RPL37A	large subunit ribosomal protein L37Ae	#	1	ko03010, Ribosome;
comp19665_c0_seq1	K02975	RP-S25e, RPS25	small subunit ribosomal protein S25e	#	1	ko03010, Ribosome;
comp19668_c0_seq1	K08770	UBC	ubiquitin C	#	1	ko03320, PPAR signaling pathway;
comp19671_c0_seq1	K09872	PIP	aquaporin PIP	#
comp19696_c0_seq1	K06630	YWHAE	14-3-3 protein epsilon	#	6	ko04110, Cell cycle;ko04114, Oocyte meiosis;ko04151, PI3K-Akt signaling pathway;ko04722, Neurotrophin signaling pathway;ko05169, Epstein-Barr virus infection;ko05203, Viral carcinogenesis;
comp19702_c0_seq1	K11000	CALS	callose synthase	EC:2.4.1.-
comp19708_c0_seq1	K11254	H4	histone H4	#	3	ko05034, Alcoholism;ko05203, Viral carcinogenesis;ko05322, Systemic lupus erythematosus;
comp19710_c0_seq1	K11593	ELF2C	eukaryotic translation initiation factor 2C	#
comp19714_c0_seq1	K00764	purF	amidophosphoribosyltransferase	EC:2.4.2.14	2	ko00230, Purine metabolism;ko00250, Alanine, aspartate and glutamate metabolism;
comp19715_c0_seq1	K11254	H4	histone H4	#	3	ko05034, Alcoholism;ko05203, Viral carcinogenesis;ko05322, Systemic lupus erythematosus;
comp19717_c0_seq1	K09284	AP2	AP2-like factor, euAP2 lineage	#
comp19723_c0_seq1	K02975	RP-S25e, RPS25	small subunit ribosomal protein S25e	#	1	ko03010, Ribosome;
comp19734_c0_seq1	K11253	H3	histone H3	#	3	ko05034, Alcoholism;ko05202, Transcriptional misregulation in cancer;ko05322, Systemic lupus erythematosus;
comp19741_c0_seq1	K08770	UBC	ubiquitin C	#	1	ko03320, PPAR signaling pathway;
comp19754_c0_seq1	K10880	XRCC3	DNA-repair protein XRCC3	#	1	ko03440, Homologous recombination;
comp19763_c0_seq1	K10999	CESA	cellulose synthase A	EC:2.4.1.12
comp19767_c0_seq1	K09286	EREBP	EREBP-like factor	#
comp19773_c0_seq1	K14432	ABF	ABA responsive element binding factor	#	1	ko04075, Plant hormone signal transduction;
comp19793_c0_seq1	K02910	RP-L31e, RPL31	large subunit ribosomal protein L31e	#	1	ko03010, Ribosome;
comp19794_c0_seq1	K01115	PLD	phospholipase D	EC:3.1.4.4	6	ko00564, Glycerophospholipid metabolism;ko00565, Ether lipid metabolism;ko04144, Endocytosis;ko04666, Fc gamma R-mediated phagocytosis;ko04724, Glutamatergic synapse;ko04912, GnRH signaling pathway;
comp19799_c0_seq1	K02918	RP-L35e, RPL35	large subunit ribosomal protein L35e	#	1	ko03010, Ribosome;
comp19807_c0_seq1	K02971	RP-S21e, RPS21	small subunit ribosomal protein S21e	#	1	ko03010, Ribosome;
comp19808_c0_seq1	K04646	CLTC	clathrin heavy chain	#	6	ko04142, Lysosome;ko04144, Endocytosis;ko04721, Synaptic vesicle cycle;ko04961, Endocrine and other factor-regulated calcium reabsorption;ko05016, Huntington's disease;ko05100, Bacterial invasion of epithelial cells;
comp19832_c0_seq1	K12823	DDX5, DBP2	ATP-dependent RNA helicase DDX5/DBP2	EC:3.6.4.13	2	ko03040, Spliceosome;ko05202, Transcriptional misregulation in cancer;
comp19836_c0_seq1	K14550	UTP10, HEATR1	U3 small nucleolar RNA-associated protein 10	#	1	ko03008, Ribosome biogenesis in eukaryotes;
comp19839_c0_seq1	K07874	RAB1A	Ras-related protein Rab-1A	#	1	ko05134, Legionellosis;
comp19841_c0_seq1	K03363	CDC20	cell division cycle 20, cofactor of APC complex	#	7	ko04110, Cell cycle;ko04111, Cell cycle - yeast;ko04113, Meiosis - yeast;ko04114, Oocyte meiosis;ko04120, Ubiquitin mediated proteolysis;ko05166, HTLV-I infection;ko05203, Viral carcinogenesis;
comp19851_c0_seq1	K03263	EIF5A	translation initiation factor 5A	#
comp19870_c0_seq1	K11662	ACTR6, ARP6	actin-related protein 6	#
comp19872_c0_seq1	K08874	TRRAP	transformation/transcription domain-associated protein	#	1	ko05166, HTLV-I infection;
comp19875_c0_seq1	K11367	CHD1	chromodomain-helicase-DNA-binding protein 1	EC:3.6.4.12
comp19901_c0_seq1	K03263	EIF5A	translation initiation factor 5A	#
comp19908_c0_seq1	K11420	EHMT	euchromatic histone-lysine N-methyltransferase	EC:2.1.1.43	1	ko00310, Lysine degradation;
comp19912_c0_seq1	K00966	GMPP	mannose-1-phosphate guanylyltransferase	EC:2.7.7.13	2	ko00051, Fructose and mannose metabolism;ko00520, Amino sugar and nucleotide sugar metabolism;
comp19922_c0_seq1	K13993	HSP20	HSP20 family protein	#	1	ko04141, Protein processing in endoplasmic reticulum;
comp19943_c0_seq1	K14437	CHD7	chromodomain-helicase-DNA-binding protein 7	EC:3.6.4.12
comp19952_c0_seq1	K00695	E2.4.1.13	sucrose synthase	EC:2.4.1.13	1	ko00500, Starch and sucrose metabolism;
comp19953_c0_seq1	K13457	RPM1, RPS3	disease resistance protein RPM1	#	1	ko04626, Plant-pathogen interaction;
comp19958_c0_seq1	K05387	GRIF	glutamate receptor, ionotropic, other eukaryote	#
comp19963_c0_seq1	K10867	NBN, NBS1	nijmegen breakage syndrome protein 1	#	1	ko03440, Homologous recombination;
comp19987_c0_seq1	K04708	E1.1.1.102	3-dehydrosphinganine reductase	EC:1.1.1.102	1	ko00600, Sphingolipid metabolism;
comp20037_c0_seq2	K15505	RAD5	DNA repair protein RAD5	EC:3.6.4.-
comp20064_c0_seq1	K06901	pbuG	putative MFS transporter, AGZA family, xanthine/uracil permease	#
comp20066_c0_seq1	K01874	MARS, metG	methionyl-tRNA synthetase	EC:6.1.1.10	2	ko00450, Selenocompound metabolism;ko00970, Aminoacyl-tRNA biosynthesis;
comp20067_c0_seq1	K02021	ABC.MR	putative ABC transport system ATP-binding protein	#
comp20105_c0_seq1	K01490	AMPD	AMP deaminase	EC:3.5.4.6	1	ko00230, Purine metabolism;
comp20128_c0_seq1	K00660	CHS	chalcone synthase	EC:2.3.1.74	2	ko00941, Flavonoid biosynthesis;ko04712, Circadian rhythm - plant;
comp20139_c0_seq1	K03234	EEF2	elongation factor 2	#
comp20140_c0_seq1	K01578	MLYCD	malonyl-CoA decarboxylase	EC:4.1.1.9	3	ko00410, beta-Alanine metabolism;ko00640, Propanoate metabolism;ko04146, Peroxisome;
comp20146_c0_seq1	K14431	TGA	transcription factor TGA	#	1	ko04075, Plant hormone signal transduction;
comp20147_c0_seq1	K10839	RAD23, HR23	UV excision repair protein RAD23	#	2	ko03420, Nucleotide excision repair;ko04141, Protein processing in endoplasmic reticulum;
comp20163_c0_seq1	K04043	dnaK	molecular chaperone DnaK	#	2	ko03018, RNA degradation;ko05152, Tuberculosis;
comp20175_c0_seq1	K02937	RP-L7e, RPL7	large subunit ribosomal protein L7e	#	1	ko03010, Ribosome;
comp20178_c0_seq1	K16240	SPA1	protein suppressor of PHYA-105 1	#	1	ko04712, Circadian rhythm - plant;
comp20205_c0_seq1	K00660	CHS	chalcone synthase	EC:2.3.1.74	2	ko00941, Flavonoid biosynthesis;ko04712, Circadian rhythm - plant;
comp20225_c0_seq1	K12625	LSM6	U6 snRNA-associated Sm-like protein LSm6	#	2	ko03018, RNA degradation;ko03040, Spliceosome;
comp20229_c0_seq1	K01193	sacA	beta-fructofuranosidase	EC:3.2.1.26	2	ko00052, Galactose metabolism;ko00500, Starch and sucrose metabolism;
comp20246_c0_seq1	K04043	dnaK	molecular chaperone DnaK	#	2	ko03018, RNA degradation;ko05152, Tuberculosis;
comp20247_c0_seq1	K01535	E3.6.3.6	H+-transporting ATPase	EC:3.6.3.6	1	ko00190, Oxidative phosphorylation;
comp20261_c0_seq1	K15409	SRPK1	serine/threonine-protein kinase SRPK1	EC:2.7.11.1	1	ko05168, Herpes simplex infection;
comp20299_c0_seq1	K00924	E2.7.1.-	#	#
comp20331_c0_seq1	K03627	MBF1	putative transcription factor	#
comp20334_c0_seq1	K14488	SAUR	SAUR family protein	#	1	ko04075, Plant hormone signal transduction;
comp20341_c0_seq1	K02934	RP-L6e, RPL6	large subunit ribosomal protein L6e	#	1	ko03010, Ribosome;
comp20346_c0_seq1	K09872	PIP	aquaporin PIP	#
comp20357_c0_seq2	K09338	HD-ZIP	homeobox-leucine zipper protein	#
comp20364_c0_seq1	K15711	SMARCA3, HLTF	SWI/SNF-related matrix-associated actin-dependent regulator of chromatin subfamily A3	EC:3.6.4.- 6.3.2.19
comp20368_c0_seq1	K02960	RP-S16e, RPS16	small subunit ribosomal protein S16e	#	1	ko03010, Ribosome;
comp20415_c0_seq1	K14674	TGL4	TAG lipase / steryl ester hydrolase / phospholipase A2 / LPA acyltransferase	EC:3.1.1.3 3.1.1.13 3.1.1.4 2.3.1.51	7	ko00100, Steroid biosynthesis;ko00561, Glycerolipid metabolism;ko00564, Glycerophospholipid metabolism;ko00565, Ether lipid metabolism;ko00590, Arachidonic acid metabolism;ko00591, Linoleic acid metabolism;ko00592, alpha-Linolenic acid metabolism;
comp20417_c0_seq1	K16055	TPS	trehalose 6-phosphate synthase/phosphatase	EC:2.4.1.15 3.1.3.12	1	ko00500, Starch and sucrose metabolism;
comp20430_c0_seq1	K03627	MBF1	putative transcription factor	#
comp20436_c0_seq1	K02155	ATPeVPL, ATP6L	V-type H+-transporting ATPase 16kDa proteolipid subunit	EC:3.6.3.14	9	ko00190, Oxidative phosphorylation;ko04142, Lysosome;ko04145, Phagosome;ko04721, Synaptic vesicle cycle;ko04966, Collecting duct acid secretion;ko05110, Vibrio cholerae infection;ko05120, Epithelial cell signaling in Helicobacter pylori infection;ko05152, Tuberculosis;ko05323, Rheumatoid arthritis;
comp20437_c0_seq1	K15200	GTF3C2	general transcription factor 3C polypeptide 2	#
comp20447_c0_seq1	K02934	RP-L6e, RPL6	large subunit ribosomal protein L6e	#	1	ko03010, Ribosome;
comp20451_c0_seq1	K03234	EEF2	elongation factor 2	#
comp20483_c0_seq1	K02114	ATPF1E, atpC	F-type H+-transporting ATPase subunit epsilon	EC:3.6.3.14	2	ko00190, Oxidative phosphorylation;ko00195, Photosynthesis;
comp20492_c0_seq1	K05658	ABCB1	ATP-binding cassette, subfamily B (MDR/TAP), member 1	#	2	ko02010, ABC transporters;ko04976, Bile secretion;
comp20502_c0_seq1	K11159	K11159	carotenoid cleavage dioxygenase	#
comp20508_c0_seq1	K09422	MYBP	myb proto-oncogene protein, plant	#
comp20518_c0_seq1	K09285	OVM, ANT	AP2-like factor, ANT lineage	#
comp20524_c0_seq1	K14709	SLC39A1_2_3, ZIP1_2_3	solute carrier family 39 (zinc transporter), member 1/2/3	#
comp20527_c0_seq1	K01001	ALG7	UDP-N-acetylglucosamine--dolichyl-phosphate N-acetylglucosaminephosphotransferase	EC:2.7.8.15	1	ko00510, N-Glycan biosynthesis;
comp20528_c0_seq1	K16277	DRIP	E3 ubiquitin-protein ligase DRIP	EC:6.3.2.19
comp20535_c0_seq1	K01285	PRCP	lysosomal Pro-X carboxypeptidase	EC:3.4.16.2	1	ko04974, Protein digestion and absorption;
comp20538_c0_seq1	K15227	TYRAAT	arogenate dehydrogenase (NADP+), plant	EC:1.3.1.78	1	ko00400, Phenylalanine, tyrosine and tryptophan biosynthesis;
comp20542_c0_seq1	K11339	MORF4L1, MRG15, EAF3	mortality factor 4-like protein 1	#
comp20552_c0_seq1	K10738	MCM9	minichromosome maintenance protein 9	#
comp20566_c0_seq1	K10691	UBR4, ZUBR1	E3 ubiquitin-protein ligase UBR4	EC:6.3.2.19	1	ko05203, Viral carcinogenesis;
comp20574_c0_seq1	K16275	BAH, NLA	E3 ubiquitin-protein ligase BAH	EC:6.3.2.19
comp20586_c0_seq1	K03028	PSMD2, RPN1	26S proteasome regulatory subunit N1	#	2	ko03050, Proteasome;ko05169, Epstein-Barr virus infection;
comp20596_c0_seq1	K09422	MYBP	myb proto-oncogene protein, plant	#
comp20613_c0_seq1	K04392	RAC1	Ras-related C3 botulinum toxin substrate 1	#	30	ko04010, MAPK signaling pathway;ko04062, Chemokine signaling pathway;ko04145, Phagosome;ko04151, PI3K-Akt signaling pathway;ko04310, Wnt signaling pathway;ko04360, Axon guidance;ko04370, VEGF signaling pathway;ko04380, Osteoclast differentiation;ko04510, Focal adhesion;ko04520, Adherens junction;ko04620, Toll-like receptor signaling pathway;ko04650, Natural killer cell mediated cytotoxicity;ko046…
comp20616_c0_seq1	K05282	E1.14.11.12	gibberellin 20-oxidase	EC:1.14.11.12	1	ko00904, Diterpenoid biosynthesis;
comp20626_c0_seq1	K16292	CEP, CYSEP	KDEL-tailed cysteine endopeptidase	EC:3.4.22.-
comp20629_c0_seq1	K09872	PIP	aquaporin PIP	#
comp20642_c0_seq1	K10526	OPCL1	OPC-8:0 CoA ligase 1	EC:6.2.1.-	1	ko00592, alpha-Linolenic acid metabolism;
comp20665_c0_seq1	K09647	IMP1	mitochondrial inner membrane protease subunit 1	EC:3.4.21.-	1	ko03060, Protein export;
comp20678_c0_seq1	K16279	KEG	E3 ubiquitin-protein ligase KEG	EC:2.7.11.1 6.3.2.19
comp20681_c0_seq1	K05692	ACTB_G1	actin beta/gamma 1	#	17	ko04145, Phagosome;ko04510, Focal adhesion;ko04520, Adherens junction;ko04530, Tight junction;ko04670, Leukocyte transendothelial migration;ko04745, Phototransduction - fly;ko04810, Regulation of actin cytoskeleton;ko05100, Bacterial invasion of epithelial cells;ko05110, Vibrio cholerae infection;ko05130, Pathogenic Escherichia coli infection;ko05131, Shigellosis;ko05132, Salmonella infection;ko0…
comp20686_c0_seq1	K02218	CSNK1, CK1	casein kinase 1	EC:2.7.11.1	1	ko04340, Hedgehog signaling pathway;
comp20689_c0_seq1	K13508	GPAT	glycerol-3-phosphate acyltransferase	EC:2.3.1.15	2	ko00561, Glycerolipid metabolism;ko00564, Glycerophospholipid metabolism;
comp20692_c0_seq1	K10775	E4.3.1.24	phenylalanine ammonia-lyase	EC:4.3.1.24	2	ko00360, Phenylalanine metabolism;ko00940, Phenylpropanoid biosynthesis;
comp20702_c0_seq1	K10144	RCHY1, PIRH2	RING finger and CHY zinc finger domain-containing protein 1	EC:6.3.2.19	3	ko04115, p53 signaling pathway;ko04120, Ubiquitin mediated proteolysis;ko05162, Measles;
comp20755_c0_seq1	K03609	minD	septum site-determining protein MinD	#
comp20769_c0_seq1	K11819	SUR1, RTY	ROOTY/SUPERROOT1	EC:4.4.1.-	2	ko00380, Tryptophan metabolism;ko00966, Glucosinolate biosynthesis;
comp20784_c0_seq2	K09422	MYBP	myb proto-oncogene protein, plant	#
comp20817_c0_seq1	K12626	LSM7	U6 snRNA-associated Sm-like protein LSm7	#	2	ko03018, RNA degradation;ko03040, Spliceosome;
comp20834_c0_seq1	K03283	HSPA1_8	heat shock 70kDa protein 1/8	#	10	ko03040, Spliceosome;ko04010, MAPK signaling pathway;ko04141, Protein processing in endoplasmic reticulum;ko04144, Endocytosis;ko04612, Antigen processing and presentation;ko05134, Legionellosis;ko05145, Toxoplasmosis;ko05162, Measles;ko05164, Influenza A;ko05169, Epstein-Barr virus infection;
comp20841_c0_seq1	K10706	SETX, ALS4	senataxin	EC:3.6.4.-
comp20855_c0_seq1	K14376	PAP	poly(A) polymerase	EC:2.7.7.19	1	ko03015, mRNA surveillance pathway;
comp20861_c0_seq1	K13280	SEC11, sipW	signal peptidase, endoplasmic reticulum-type	EC:3.4.-.-	1	ko03060, Protein export;
comp20862_c0_seq1	K09272	SSRP1	structure-specific recognition protein 1	#
comp20887_c0_seq1	K12616	EDC4	enhancer of mRNA-decapping protein 4	#	1	ko03018, RNA degradation;
comp20900_c0_seq1	K09489	HSPA4	heat shock 70kDa protein 4	#	1	ko04612, Antigen processing and presentation;
comp20904_c0_seq1	K10901	BLM, RECQL3, SGS1	bloom syndrome protein	EC:3.6.4.12	2	ko03440, Homologous recombination;ko03460, Fanconi anemia pathway;
comp20905_c0_seq1	K02144	ATPeV54kD	V-type H+-transporting ATPase 54 kD subunit	EC:3.6.3.14	8	ko00190, Oxidative phosphorylation;ko04142, Lysosome;ko04145, Phagosome;ko04721, Synaptic vesicle cycle;ko05110, Vibrio cholerae infection;ko05120, Epithelial cell signaling in Helicobacter pylori infection;ko05152, Tuberculosis;ko05323, Rheumatoid arthritis;
comp20919_c0_seq1	K09286	EREBP	EREBP-like factor	#
comp20941_c0_seq1	K07877	RAB2A	Ras-related protein Rab-2A	#
comp20966_c0_seq1	K00826	ilvE	branched-chain amino acid aminotransferase	EC:2.6.1.42	3	ko00280, Valine, leucine and isoleucine degradation;ko00290, Valine, leucine and isoleucine biosynthesis;ko00770, Pantothenate and CoA biosynthesis;
comp20968_c0_seq1	K10258	TER	enoyl reductase	EC:1.3.1.-	2	ko00062, Fatty acid elongation;ko01040, Biosynthesis of unsaturated fatty acids;
comp20976_c0_seq1	K00797	SRM, speE	spermidine synthase	EC:2.5.1.16	4	ko00270, Cysteine and methionine metabolism;ko00330, Arginine and proline metabolism;ko00410, beta-Alanine metabolism;ko00480, Glutathione metabolism;
comp21011_c0_seq1	K03232	EEF1B	elongation factor 1-beta	#
comp21014_c0_seq1	K12619	XRN2, RAT1	5'-3' exoribonuclease 2	EC:3.1.13.-	2	ko03008, Ribosome biogenesis in eukaryotes;ko03018, RNA degradation;
comp21022_c0_seq1	K01937	pyrG	CTP synthase	EC:6.3.4.2	1	ko00240, Pyrimidine metabolism;
comp21050_c0_seq1	K10258	TER	enoyl reductase	EC:1.3.1.-	2	ko00062, Fatty acid elongation;ko01040, Biosynthesis of unsaturated fatty acids;
comp21056_c0_seq1	K03283	HSPA1_8	heat shock 70kDa protein 1/8	#	10	ko03040, Spliceosome;ko04010, MAPK signaling pathway;ko04141, Protein processing in endoplasmic reticulum;ko04144, Endocytosis;ko04612, Antigen processing and presentation;ko05134, Legionellosis;ko05145, Toxoplasmosis;ko05162, Measles;ko05164, Influenza A;ko05169, Epstein-Barr virus infection;
comp21072_c0_seq1	K11251	H2A	histone H2A	#	2	ko05034, Alcoholism;ko05322, Systemic lupus erythematosus;
comp21091_c0_seq1	K14484	IAA	auxin-responsive protein IAA	#	1	ko04075, Plant hormone signal transduction;
comp21092_c0_seq1	K07195	EXOC7, EXO70	exocyst complex component 7	#	1	ko04910, Insulin signaling pathway;
comp21099_c0_seq1	K14508	NPR1	regulatory protein NPR1	#	1	ko04075, Plant hormone signal transduction;
comp21103_c0_seq1	K07874	RAB1A	Ras-related protein Rab-1A	#	1	ko05134, Legionellosis;
comp21118_c0_seq1	K00128	E1.2.1.3	aldehyde dehydrogenase (NAD+)	EC:1.2.1.3	15	ko00010, Glycolysis / Gluconeogenesis;ko00040, Pentose and glucuronate interconversions;ko00053, Ascorbate and aldarate metabolism;ko00071, Fatty acid metabolism;ko00280, Valine, leucine and isoleucine degradation;ko00310, Lysine degradation;ko00330, Arginine and proline metabolism;ko00340, Histidine metabolism;ko00380, Tryptophan metabolism;ko00410, beta-Alanine metabolism;ko00561, Glycerolipid …
comp21152_c0_seq1	K05277	E1.14.11.19	leucoanthocyanidin dioxygenase	EC:1.14.11.19	1	ko00941, Flavonoid biosynthesis;
comp21153_c0_seq1	K01183	E3.2.1.14	chitinase	EC:3.2.1.14	1	ko00520, Amino sugar and nucleotide sugar metabolism;
comp21155_c0_seq1	K06883	K06883	#	#
comp21163_c0_seq1	K13457	RPM1, RPS3	disease resistance protein RPM1	#	1	ko04626, Plant-pathogen interaction;
comp21196_c0_seq1	K14948	PTBP2, NPTB	olypyrimidine tract-binding protein 2	#
comp21209_c0_seq1	K02638	petE	plastocyanin	#	1	ko00195, Photosynthesis;
comp21235_c0_seq1	K13412	CPK	calcium-dependent protein kinase	EC:2.7.11.1	2	ko04626, Plant-pathogen interaction;ko05145, Toxoplasmosis;
comp21241_c0_seq1	K11251	H2A	histone H2A	#	2	ko05034, Alcoholism;ko05322, Systemic lupus erythematosus;
comp21246_c0_seq1	K00430	E1.11.1.7	peroxidase	EC:1.11.1.7	3	ko00360, Phenylalanine metabolism;ko00680, Methane metabolism;ko00940, Phenylpropanoid biosynthesis;
comp21252_c0_seq1	K03549	kup	KUP system potassium uptake protein	#
comp21262_c0_seq1	K00939	adk	adenylate kinase	EC:2.7.4.3	1	ko00230, Purine metabolism;
comp21277_c0_seq1	K09754	CYP98A3, C3'H	coumaroylquinate(coumaroylshikimate) 3'-monooxygenase	EC:1.14.13.36	3	ko00940, Phenylpropanoid biosynthesis;ko00941, Flavonoid biosynthesis;ko00945, Stilbenoid, diarylheptanoid and gingerol biosynthesis;
comp21284_c0_seq1	K14682	argAB	amino-acid N-acetyltransferase	EC:2.3.1.1	1	ko00330, Arginine and proline metabolism;
comp21312_c0_seq1	K03030	PSMD14, RPN11, POH1	26S proteasome regulatory subunit N11	#	2	ko03050, Proteasome;ko05169, Epstein-Barr virus infection;
comp21327_c0_seq1	K03234	EEF2	elongation factor 2	#
comp21374_c0_seq1	K00873	PK, pyk	pyruvate kinase	EC:2.7.1.40	6	ko00010, Glycolysis / Gluconeogenesis;ko00230, Purine metabolism;ko00620, Pyruvate metabolism;ko00710, Carbon fixation in photosynthetic organisms;ko04930, Type II diabetes mellitus;ko05203, Viral carcinogenesis;
comp21377_c0_seq1	K06173	truA, PUS1	tRNA pseudouridine38-40 synthase	EC:5.4.99.12
comp21379_c0_seq1	K13412	CPK	calcium-dependent protein kinase	EC:2.7.11.1	2	ko04626, Plant-pathogen interaction;ko05145, Toxoplasmosis;
comp21380_c0_seq1	K13379	RGP, UTM	reversibly glycosylated polypeptide / UDP-arabinopyranose mutase	EC:2.4.1.- 5.4.99.30
comp21385_c0_seq1	K10590	TRIP12	E3 ubiquitin-protein ligase TRIP12	EC:6.3.2.19	1	ko04120, Ubiquitin mediated proteolysis;
comp21407_c0_seq1	K02991	RP-S6e, RPS6	small subunit ribosomal protein S6e	#	5	ko03010, Ribosome;ko04066, HIF-1 signaling pathway;ko04150, mTOR signaling pathway;ko04151, PI3K-Akt signaling pathway;ko04910, Insulin signaling pathway;
comp21416_c0_seq1	K16578	CLASP1_2	CLIP-associating protein 1/2	#
comp21421_c0_seq1	K03040	rpoA	DNA-directed RNA polymerase subunit alpha	EC:2.7.7.6	3	ko00230, Purine metabolism;ko00240, Pyrimidine metabolism;ko03020, RNA polymerase;
comp21448_c0_seq1	K14398	CPSF6_7	cleavage and polyadenylation specificity factor subunit 6/7	#	1	ko03015, mRNA surveillance pathway;
comp21463_c0_seq1	K05280	E1.14.13.21	flavonoid 3'-monooxygenase	EC:1.14.13.21	2	ko00941, Flavonoid biosynthesis;ko00944, Flavone and flavonol biosynthesis;
comp21481_c0_seq1	K09754	CYP98A3, C3'H	coumaroylquinate(coumaroylshikimate) 3'-monooxygenase	EC:1.14.13.36	3	ko00940, Phenylpropanoid biosynthesis;ko00941, Flavonoid biosynthesis;ko00945, Stilbenoid, diarylheptanoid and gingerol biosynthesis;
comp21499_c0_seq1	K04392	RAC1	Ras-related C3 botulinum toxin substrate 1	#	30	ko04010, MAPK signaling pathway;ko04062, Chemokine signaling pathway;ko04145, Phagosome;ko04151, PI3K-Akt signaling pathway;ko04310, Wnt signaling pathway;ko04360, Axon guidance;ko04370, VEGF signaling pathway;ko04380, Osteoclast differentiation;ko04510, Focal adhesion;ko04520, Adherens junction;ko04620, Toll-like receptor signaling pathway;ko04650, Natural killer cell mediated cytotoxicity;ko046…
comp21510_c0_seq1	K15718	LOX1_5	linoleate 9S-lipoxygenase	EC:1.13.11.58	1	ko00591, Linoleic acid metabolism;
comp21539_c0_seq1	K12355	REF1	coniferyl-aldehyde dehydrogenase	EC:1.2.1.68	1	ko00940, Phenylpropanoid biosynthesis;
comp21543_c0_seq1	K03549	kup	KUP system potassium uptake protein	#
comp21551_c0_seq1	K00873	PK, pyk	pyruvate kinase	EC:2.7.1.40	6	ko00010, Glycolysis / Gluconeogenesis;ko00230, Purine metabolism;ko00620, Pyruvate metabolism;ko00710, Carbon fixation in photosynthetic organisms;ko04930, Type II diabetes mellitus;ko05203, Viral carcinogenesis;
comp21619_c0_seq1	K09419	HSFF	heat shock transcription factor, other eukaryote	#
comp21628_c0_seq1	K06269	PPP1C	protein phosphatase 1, catalytic subunit	EC:3.1.3.16	12	ko03015, mRNA surveillance pathway;ko04113, Meiosis - yeast;ko04114, Oocyte meiosis;ko04270, Vascular smooth muscle contraction;ko04510, Focal adhesion;ko04720, Long-term potentiation;ko04728, Dopaminergic synapse;ko04810, Regulation of actin cytoskeleton;ko04910, Insulin signaling pathway;ko05031, Amphetamine addiction;ko05034, Alcoholism;ko05168, Herpes simplex infection;
comp21637_c0_seq1	K00660	CHS	chalcone synthase	EC:2.3.1.74	2	ko00941, Flavonoid biosynthesis;ko04712, Circadian rhythm - plant;
comp21694_c0_seq1	K13989	DERL2_3	Derlin-2/3	#	1	ko04141, Protein processing in endoplasmic reticulum;
comp21695_c0_seq1	K00924	E2.7.1.-	#	#
comp21703_c0_seq1	K00671	NMT	glycylpeptide N-tetradecanoyltransferase	EC:2.3.1.97
comp21704_c0_seq1	K01369	LGMN	legumain	EC:3.4.22.34	2	ko04142, Lysosome;ko04612, Antigen processing and presentation;
comp21705_c0_seq1	K14484	IAA	auxin-responsive protein IAA	#	1	ko04075, Plant hormone signal transduction;
comp21715_c0_seq1	K03671	trxA	thioredoxin 1	#
comp21731_c0_seq1	K03113	EIF1, SUI1	translation initiation factor 1	#	1	ko03013, RNA transport;
comp21747_c0_seq1	K12619	XRN2, RAT1	5'-3' exoribonuclease 2	EC:3.1.13.-	2	ko03008, Ribosome biogenesis in eukaryotes;ko03018, RNA degradation;
comp21792_c0_seq1	K07375	TUBB	tubulin beta	#	3	ko04145, Phagosome;ko04540, Gap junction;ko05130, Pathogenic Escherichia coli infection;
comp21817_c0_seq1	K07375	TUBB	tubulin beta	#	3	ko04145, Phagosome;ko04540, Gap junction;ko05130, Pathogenic Escherichia coli infection;
comp21838_c0_seq2	K15382	SLC50A, SWEET	solute carrier family 50 (sugar transporter)	#
comp21842_c0_seq1	K05280	E1.14.13.21	flavonoid 3'-monooxygenase	EC:1.14.13.21	2	ko00941, Flavonoid biosynthesis;ko00944, Flavone and flavonol biosynthesis;
comp21849_c0_seq1	K07904	RAB11A	Ras-related protein Rab-11A	#	4	ko04144, Endocytosis;ko04961, Endocrine and other factor-regulated calcium reabsorption;ko04962, Vasopressin-regulated water reabsorption;ko04972, Pancreatic secretion;
comp21856_c0_seq2	K07901	RAB8A, MEL	Ras-related protein Rab-8A	#	1	ko04972, Pancreatic secretion;
comp21857_c0_seq1	K07904	RAB11A	Ras-related protein Rab-11A	#	4	ko04144, Endocytosis;ko04961, Endocrine and other factor-regulated calcium reabsorption;ko04962, Vasopressin-regulated water reabsorption;ko04972, Pancreatic secretion;
comp21866_c0_seq1	K00008	gutB	L-iditol 2-dehydrogenase	EC:1.1.1.14	1	ko00051, Fructose and mannose metabolism;
comp21868_c0_seq1	K05277	E1.14.11.19	leucoanthocyanidin dioxygenase	EC:1.14.11.19	1	ko00941, Flavonoid biosynthesis;
comp21871_c0_seq1	K01723	AOS	hydroperoxide dehydratase	EC:4.2.1.92	1	ko00592, alpha-Linolenic acid metabolism;
comp21883_c0_seq1	K09510	DNAJB4	DnaJ homolog subfamily B member 4	#
comp21897_c0_seq1	K03946	NDUFA2	NADH dehydrogenase (ubiquinone) 1 alpha subcomplex 2	EC:1.6.5.3 1.6.99.3	4	ko00190, Oxidative phosphorylation;ko05010, Alzheimer's disease;ko05012, Parkinson's disease;ko05016, Huntington's disease;
comp21899_c0_seq1	K00924	E2.7.1.-	#	#
comp21927_c0_seq1	K11131	DKC1, NOLA4, CBF5	H/ACA ribonucleoprotein complex subunit 4	EC:5.4.99.-	1	ko03008, Ribosome biogenesis in eukaryotes;
comp21928_c0_seq1	K15193	SPTY2D1, SPT2	protein SPT2	#
comp21934_c0_seq1	K13692	IAGLU	UDP-glucose:(indol-3-yl)acetate beta-D-glucosyltransferase	EC:2.4.1.121
comp21945_c0_seq1	K01404	GP63	leishmanolysin	EC:3.4.24.36	2	ko05140, Leishmaniasis;ko05143, African trypanosomiasis;
comp22045_c0_seq1	K15109	SLC25A20_29, CACT, CACL, CRC1	solute carrier family 25 (mitochondrial carnitine/acylcarnitine transporter), member 20/29	#
comp22053_c0_seq1	K04077	groEL, HSPD1	chaperonin GroEL	#	4	ko03018, RNA degradation;ko04940, Type I diabetes mellitus;ko05134, Legionellosis;ko05152, Tuberculosis;
comp22066_c0_seq1	K12450	RHM	UDP-glucose 4,6-dehydratase	EC:4.2.1.76	1	ko00520, Amino sugar and nucleotide sugar metabolism;
comp22080_c0_seq1	K10532	HGSNAT	heparan-alpha-glucosaminide N-acetyltransferase	EC:2.3.1.78	2	ko00531, Glycosaminoglycan degradation;ko04142, Lysosome;
comp22084_c0_seq1	K00927	PGK, pgk	phosphoglycerate kinase	EC:2.7.2.3	2	ko00010, Glycolysis / Gluconeogenesis;ko00710, Carbon fixation in photosynthetic organisms;
comp22085_c0_seq1	K13506	GPAT3_4, AGPAT9, AGPAT6	glycerol-3-phosphate O-acyltransferase 3/4	EC:2.3.1.15	2	ko00561, Glycerolipid metabolism;ko00564, Glycerophospholipid metabolism;
comp22089_c0_seq1	K02112	ATPF1B, atpD	F-type H+-transporting ATPase subunit beta	EC:3.6.3.14	2	ko00190, Oxidative phosphorylation;ko00195, Photosynthesis;
comp22099_c0_seq1	K07497	K07497	putative transposase	#
comp22109_c0_seq1	K00517	E1.14.-.-	#	#	5	ko00363, Bisphenol degradation;ko00624, Polycyclic aromatic hydrocarbon degradation;ko00627, Aminobenzoate degradation;ko00903, Limonene and pinene degradation;ko00945, Stilbenoid, diarylheptanoid and gingerol biosynthesis;
comp22115_c0_seq1	K14488	SAUR	SAUR family protein	#	1	ko04075, Plant hormone signal transduction;
comp22121_c0_seq1	K00975	glgC	glucose-1-phosphate adenylyltransferase	EC:2.7.7.27	2	ko00500, Starch and sucrose metabolism;ko00520, Amino sugar and nucleotide sugar metabolism;
comp22129_c0_seq1	K13280	SEC11, sipW	signal peptidase, endoplasmic reticulum-type	EC:3.4.-.-	1	ko03060, Protein export;
comp22137_c0_seq1	K15979	SND1	staphylococcal nuclease domain-containing protein 1	#	2	ko05169, Epstein-Barr virus infection;ko05203, Viral carcinogenesis;
comp22155_c0_seq1	K10999	CESA	cellulose synthase A	EC:2.4.1.12
comp22211_c0_seq1	K13679	WAXY	granule-bound starch synthase	EC:2.4.1.242
comp22226_c0_seq1	K03025	RPC34, POLR3F	DNA-directed RNA polymerase III subunit RPC6	#	5	ko00230, Purine metabolism;ko00240, Pyrimidine metabolism;ko03020, RNA polymerase;ko04623, Cytosolic DNA-sensing pathway;ko05169, Epstein-Barr virus infection;
comp22251_c0_seq1	K05658	ABCB1	ATP-binding cassette, subfamily B (MDR/TAP), member 1	#	2	ko02010, ABC transporters;ko04976, Bile secretion;
comp22266_c0_seq1	K05863	SLC25A4S, ANT	solute carrier family 25 (mitochondrial adenine nucleotide translocator), member 4/5/6/31	#	4	ko04020, Calcium signaling pathway;ko05012, Parkinson's disease;ko05016, Huntington's disease;ko05166, HTLV-I infection;
comp22271_c0_seq1	K02145	ATPeVA, ATP6A1	V-type H+-transporting ATPase subunit A	EC:3.6.3.14	7	ko00190, Oxidative phosphorylation;ko04145, Phagosome;ko04721, Synaptic vesicle cycle;ko04966, Collecting duct acid secretion;ko05110, Vibrio cholerae infection;ko05120, Epithelial cell signaling in Helicobacter pylori infection;ko05323, Rheumatoid arthritis;
comp22277_c0_seq1	K10638	UHRF1, NP95	E3 ubiquitin-protein ligase UHRF1	EC:6.3.2.19
comp22280_c0_seq1	K03260	EIF4G	translation initiation factor 4G	#	2	ko03013, RNA transport;ko05416, Viral myocarditis;
comp22289_c0_seq1	K10908	POLRMT, RPO41	DNA-directed RNA polymerase, mitochondrial	EC:2.7.7.6
comp22291_c0_seq1	K16296	SCPL-I	serine carboxypeptidase-like clade I	EC:3.4.16.-
comp22308_c0_seq1	K11593	ELF2C	eukaryotic translation initiation factor 2C	#
comp22351_c0_seq1	K13946	AUX1, LAX	auxin influx carrier (AUX1 LAX family)	#	1	ko04075, Plant hormone signal transduction;
comp22363_c0_seq1	K03327	TC.MATE, SLC47A, norM, mdtK, dinF	multidrug resistance protein, MATE family	#
comp22390_c0_seq1	K09872	PIP	aquaporin PIP	#
comp22398_c0_seq1	K10990	RMI1, BRAP75	RecQ-mediated genome instability protein 1	#	1	ko03460, Fanconi anemia pathway;
comp22454_c0_seq1	K15704	RNF149	E3 ubiquitin-protein ligase RNF149	EC:6.3.2.19
comp22460_c0_seq1	K03030	PSMD14, RPN11, POH1	26S proteasome regulatory subunit N11	#	2	ko03050, Proteasome;ko05169, Epstein-Barr virus infection;
comp22476_c0_seq1	K03231	EEF1A	elongation factor 1-alpha	#	2	ko03013, RNA transport;ko05134, Legionellosis;
comp22480_c0_seq1	K01930	E6.3.2.17	folylpolyglutamate synthase	EC:6.3.2.17	1	ko00790, Folate biosynthesis;
comp22493_c0_seq1	K03283	HSPA1_8	heat shock 70kDa protein 1/8	#	10	ko03040, Spliceosome;ko04010, MAPK signaling pathway;ko04141, Protein processing in endoplasmic reticulum;ko04144, Endocytosis;ko04612, Antigen processing and presentation;ko05134, Legionellosis;ko05145, Toxoplasmosis;ko05162, Measles;ko05164, Influenza A;ko05169, Epstein-Barr virus infection;
comp22535_c0_seq1	K15405	MAH1, CYP96A15	cytochrome P450, family 96, subfamily A, polypeptide 15 (midchain alkane hydroxylase)	#	1	ko00073, Cutin, suberine and wax biosynthesis;
comp22565_c0_seq2	K12386	CTNS	cystinosin	#	1	ko04142, Lysosome;
comp22580_c0_seq1	K12598	MTR4, SKIV2L2	ATP-dependent RNA helicase DOB1	EC:3.6.4.13	1	ko03018, RNA degradation;
comp22584_c0_seq1	K06130	LYPLA2	lysophospholipase II	EC:3.1.1.5	1	ko00564, Glycerophospholipid metabolism;
comp22613_c0_seq1	K03283	HSPA1_8	heat shock 70kDa protein 1/8	#	10	ko03040, Spliceosome;ko04010, MAPK signaling pathway;ko04141, Protein processing in endoplasmic reticulum;ko04144, Endocytosis;ko04612, Antigen processing and presentation;ko05134, Legionellosis;ko05145, Toxoplasmosis;ko05162, Measles;ko05164, Influenza A;ko05169, Epstein-Barr virus infection;
comp22618_c0_seq1	K00847	scrK	fructokinase	EC:2.7.1.4	3	ko00051, Fructose and mannose metabolism;ko00500, Starch and sucrose metabolism;ko00520, Amino sugar and nucleotide sugar metabolism;
comp22620_c0_seq1	K05350	bglB	beta-glucosidase	EC:3.2.1.21	3	ko00460, Cyanoamino acid metabolism;ko00500, Starch and sucrose metabolism;ko00940, Phenylpropanoid biosynthesis;
comp22645_c0_seq1	K02111	ATPF1A, atpA	F-type H+-transporting ATPase subunit alpha	EC:3.6.3.14	2	ko00190, Oxidative phosphorylation;ko00195, Photosynthesis;
comp22660_c0_seq2	K05387	GRIF	glutamate receptor, ionotropic, other eukaryote	#
comp22662_c0_seq1	K13280	SEC11, sipW	signal peptidase, endoplasmic reticulum-type	EC:3.4.-.-	1	ko03060, Protein export;
comp22663_c0_seq1	K01533	ATP7, copA	Cu2+-exporting ATPase	EC:3.6.3.4
comp22695_c0_seq1	K15601	KDM3	lysine-specific demethylase 3	EC:1.14.11.-
comp22713_c0_seq1	K00660	CHS	chalcone synthase	EC:2.3.1.74	2	ko00941, Flavonoid biosynthesis;ko04712, Circadian rhythm - plant;
comp22714_c0_seq1	K08070	E1.3.1.74	2-alkenal reductase	EC:1.3.1.74
comp22775_c0_seq1	K02934	RP-L6e, RPL6	large subunit ribosomal protein L6e	#	1	ko03010, Ribosome;
comp22790_c0_seq1	K11592	DICER1, DCR1	endoribonuclease Dicer	EC:3.1.26.-
comp22794_c0_seq1	K16578	CLASP1_2	CLIP-associating protein 1/2	#
comp22813_c0_seq1	K01265	map	methionyl aminopeptidase	EC:3.4.11.18
comp22815_c0_seq1	K02991	RP-S6e, RPS6	small subunit ribosomal protein S6e	#	5	ko03010, Ribosome;ko04066, HIF-1 signaling pathway;ko04150, mTOR signaling pathway;ko04151, PI3K-Akt signaling pathway;ko04910, Insulin signaling pathway;
comp22826_c0_seq1	K01115	PLD	phospholipase D	EC:3.1.4.4	6	ko00564, Glycerophospholipid metabolism;ko00565, Ether lipid metabolism;ko04144, Endocytosis;ko04666, Fc gamma R-mediated phagocytosis;ko04724, Glutamatergic synapse;ko04912, GnRH signaling pathway;
comp22835_c0_seq1	K10706	SETX, ALS4	senataxin	EC:3.6.4.-
comp22875_c0_seq1	K15280	SLC35C2	solute carrier family 35, member C2	#
comp22879_c0_seq1	K03363	CDC20	cell division cycle 20, cofactor of APC complex	#	7	ko04110, Cell cycle;ko04111, Cell cycle - yeast;ko04113, Meiosis - yeast;ko04114, Oocyte meiosis;ko04120, Ubiquitin mediated proteolysis;ko05166, HTLV-I infection;ko05203, Viral carcinogenesis;
comp22880_c0_seq1	K05692	ACTB_G1	actin beta/gamma 1	#	17	ko04145, Phagosome;ko04510, Focal adhesion;ko04520, Adherens junction;ko04530, Tight junction;ko04670, Leukocyte transendothelial migration;ko04745, Phototransduction - fly;ko04810, Regulation of actin cytoskeleton;ko05100, Bacterial invasion of epithelial cells;ko05110, Vibrio cholerae infection;ko05130, Pathogenic Escherichia coli infection;ko05131, Shigellosis;ko05132, Salmonella infection;ko0…
comp22882_c0_seq1	K00128	E1.2.1.3	aldehyde dehydrogenase (NAD+)	EC:1.2.1.3	15	ko00010, Glycolysis / Gluconeogenesis;ko00040, Pentose and glucuronate interconversions;ko00053, Ascorbate and aldarate metabolism;ko00071, Fatty acid metabolism;ko00280, Valine, leucine and isoleucine degradation;ko00310, Lysine degradation;ko00330, Arginine and proline metabolism;ko00340, Histidine metabolism;ko00380, Tryptophan metabolism;ko00410, beta-Alanine metabolism;ko00561, Glycerolipid …
comp22911_c0_seq1	K03549	kup	KUP system potassium uptake protein	#
comp22914_c0_seq1	K11647	SMARCA2_4	SWI/SNF-related matrix-associated actin-dependent regulator of chromatin subfamily A member 2/4	EC:3.6.4.-
comp22923_c0_seq1	K03066	PSMC5, RPT6	26S proteasome regulatory subunit T6	#	2	ko03050, Proteasome;ko05169, Epstein-Barr virus infection;
comp22924_c0_seq1	K02910	RP-L31e, RPL31	large subunit ribosomal protein L31e	#	1	ko03010, Ribosome;
comp22976_c0_seq1	K12581	CNOT7_8, CAF1, POP2	CCR4-NOT transcription complex subunit 7/8	#	1	ko03018, RNA degradation;
comp22997_c0_seq1	K03363	CDC20	cell division cycle 20, cofactor of APC complex	#	7	ko04110, Cell cycle;ko04111, Cell cycle - yeast;ko04113, Meiosis - yeast;ko04114, Oocyte meiosis;ko04120, Ubiquitin mediated proteolysis;ko05166, HTLV-I infection;ko05203, Viral carcinogenesis;
comp23012_c0_seq1	K02934	RP-L6e, RPL6	large subunit ribosomal protein L6e	#	1	ko03010, Ribosome;
comp23038_c0_seq1	K02882	RP-L18Ae, RPL18A	large subunit ribosomal protein L18Ae	#	1	ko03010, Ribosome;
comp23046_c0_seq1	K05759	PFN	profilin	#	3	ko04810, Regulation of actin cytoskeleton;ko05131, Shigellosis;ko05132, Salmonella infection;
comp23048_c0_seq1	K08850	AURKX	aurora kinase, other	EC:2.7.11.1
comp23061_c0_seq1	K01376	E3.4.22.-	#	#
comp23062_c0_seq1	K14190	VTC2_5	GDP-L-galactose phosphorylase	EC:2.7.7.69	1	ko00053, Ascorbate and aldarate metabolism;
comp23066_c0_seq1	K14190	VTC2_5	GDP-L-galactose phosphorylase	EC:2.7.7.69	1	ko00053, Ascorbate and aldarate metabolism;
comp23070_c0_seq1	K07904	RAB11A	Ras-related protein Rab-11A	#	4	ko04144, Endocytosis;ko04961, Endocrine and other factor-regulated calcium reabsorption;ko04962, Vasopressin-regulated water reabsorption;ko04972, Pancreatic secretion;
comp23071_c0_seq1	K15306	RANBP1	Ran-binding protein 1	#	2	ko05166, HTLV-I infection;ko05203, Viral carcinogenesis;
comp23079_c0_seq1	K14499	BKI1	BRI1 kinase inhibitor 1	#	1	ko04075, Plant hormone signal transduction;
comp23085_c0_seq1	K02912	RP-L32e, RPL32	large subunit ribosomal protein L32e	#	1	ko03010, Ribosome;
comp23091_c0_seq1	K02882	RP-L18Ae, RPL18A	large subunit ribosomal protein L18Ae	#	1	ko03010, Ribosome;
comp23095_c0_seq1	K02267	COX6B	cytochrome c oxidase subunit 6b	#	5	ko00190, Oxidative phosphorylation;ko04260, Cardiac muscle contraction;ko05010, Alzheimer's disease;ko05012, Parkinson's disease;ko05016, Huntington's disease;
comp23097_c0_seq1	K11253	H3	histone H3	#	3	ko05034, Alcoholism;ko05202, Transcriptional misregulation in cancer;ko05322, Systemic lupus erythematosus;
comp23102_c0_seq1	K00134	GAPDH, gapA	glyceraldehyde 3-phosphate dehydrogenase	EC:1.2.1.12	3	ko00010, Glycolysis / Gluconeogenesis;ko04066, HIF-1 signaling pathway;ko05010, Alzheimer's disease;
comp23109_c0_seq1	K05692	ACTB_G1	actin beta/gamma 1	#	17	ko04145, Phagosome;ko04510, Focal adhesion;ko04520, Adherens junction;ko04530, Tight junction;ko04670, Leukocyte transendothelial migration;ko04745, Phototransduction - fly;ko04810, Regulation of actin cytoskeleton;ko05100, Bacterial invasion of epithelial cells;ko05110, Vibrio cholerae infection;ko05130, Pathogenic Escherichia coli infection;ko05131, Shigellosis;ko05132, Salmonella infection;ko0…
comp23110_c0_seq1	K03083	GSK3B	glycogen synthase kinase 3 beta	EC:2.7.11.26	26	ko04012, ErbB signaling pathway;ko04062, Chemokine signaling pathway;ko04110, Cell cycle;ko04151, PI3K-Akt signaling pathway;ko04310, Wnt signaling pathway;ko04340, Hedgehog signaling pathway;ko04360, Axon guidance;ko04510, Focal adhesion;ko04660, T cell receptor signaling pathway;ko04662, B cell receptor signaling pathway;ko04711, Circadian rhythm - fly;ko04722, Neurotrophin signaling pathway;ko…
comp23116_c0_seq1	K05236	COPA	coatomer protein complex, subunit alpha (xenin)	#	1	ko04080, Neuroactive ligand-receptor interaction;
comp23117_c0_seq1	K00549	metE	5-methyltetrahydropteroyltriglutamate--homocysteine methyltransferase	EC:2.1.1.14	2	ko00270, Cysteine and methionine metabolism;ko00450, Selenocompound metabolism;
comp23119_c0_seq1	K02880	RP-L17e, RPL17	large subunit ribosomal protein L17e	#	1	ko03010, Ribosome;
comp23121_c0_seq1	K03231	EEF1A	elongation factor 1-alpha	#	2	ko03013, RNA transport;ko05134, Legionellosis;
comp23126_c0_seq1	K02964	RP-S18e, RPS18	small subunit ribosomal protein S18e	#	1	ko03010, Ribosome;
comp23127_c0_seq1	K08770	UBC	ubiquitin C	#	1	ko03320, PPAR signaling pathway;
comp23128_c0_seq1	K10999	CESA	cellulose synthase A	EC:2.4.1.12
comp23131_c0_seq1	K11253	H3	histone H3	#	3	ko05034, Alcoholism;ko05202, Transcriptional misregulation in cancer;ko05322, Systemic lupus erythematosus;
comp23139_c0_seq1	K01537	E3.6.3.8	Ca2+-transporting ATPase	EC:3.6.3.8
comp23142_c0_seq1	K03283	HSPA1_8	heat shock 70kDa protein 1/8	#	10	ko03040, Spliceosome;ko04010, MAPK signaling pathway;ko04141, Protein processing in endoplasmic reticulum;ko04144, Endocytosis;ko04612, Antigen processing and presentation;ko05134, Legionellosis;ko05145, Toxoplasmosis;ko05162, Measles;ko05164, Influenza A;ko05169, Epstein-Barr virus infection;
comp23148_c0_seq1	K02267	COX6B	cytochrome c oxidase subunit 6b	#	5	ko00190, Oxidative phosphorylation;ko04260, Cardiac muscle contraction;ko05010, Alzheimer's disease;ko05012, Parkinson's disease;ko05016, Huntington's disease;
comp23151_c0_seq1	K11253	H3	histone H3	#	3	ko05034, Alcoholism;ko05202, Transcriptional misregulation in cancer;ko05322, Systemic lupus erythematosus;
comp23155_c0_seq1	K13448	CML	calcium-binding protein CML	#	1	ko04626, Plant-pathogen interaction;
comp23156_c0_seq1	K02978	RP-S27e, RPS27	small subunit ribosomal protein S27e	#	1	ko03010, Ribosome;
comp23159_c0_seq1	K02927	RP-L40e, RPL40	large subunit ribosomal protein L40e	#	1	ko03010, Ribosome;
comp23165_c0_seq1	K14821	BUD20	bud site selection protein 20	#
comp23174_c0_seq1	K10590	TRIP12	E3 ubiquitin-protein ligase TRIP12	EC:6.3.2.19	1	ko04120, Ubiquitin mediated proteolysis;
comp23178_c0_seq1	K00029	maeB	malate dehydrogenase (oxaloacetate-decarboxylating)(NADP+)	EC:1.1.1.40	2	ko00620, Pyruvate metabolism;ko00710, Carbon fixation in photosynthetic organisms;
comp23186_c0_seq1	K04079	htpG, HSP90A	molecular chaperone HtpG	#	8	ko04141, Protein processing in endoplasmic reticulum;ko04151, PI3K-Akt signaling pathway;ko04612, Antigen processing and presentation;ko04621, NOD-like receptor signaling pathway;ko04626, Plant-pathogen interaction;ko04914, Progesterone-mediated oocyte maturation;ko05200, Pathways in cancer;ko05215, Prostate cancer;
comp23191_c0_seq1	K03347	CUL1, CDC53	cullin 1	#	9	ko04110, Cell cycle;ko04111, Cell cycle - yeast;ko04114, Oocyte meiosis;ko04120, Ubiquitin mediated proteolysis;ko04141, Protein processing in endoplasmic reticulum;ko04310, Wnt signaling pathway;ko04350, TGF-beta signaling pathway;ko04710, Circadian rhythm;ko05168, Herpes simplex infection;
comp23195_c0_seq1	K15979	SND1	staphylococcal nuclease domain-containing protein 1	#	2	ko05169, Epstein-Barr virus infection;ko05203, Viral carcinogenesis;
comp23200_c0_seq1	K11254	H4	histone H4	#	3	ko05034, Alcoholism;ko05203, Viral carcinogenesis;ko05322, Systemic lupus erythematosus;
comp23206_c0_seq1	K14821	BUD20	bud site selection protein 20	#
comp23207_c0_seq1	K15979	SND1	staphylococcal nuclease domain-containing protein 1	#	2	ko05169, Epstein-Barr virus infection;ko05203, Viral carcinogenesis;
comp23209_c0_seq1	K00434	E1.11.1.11	L-ascorbate peroxidase	EC:1.11.1.11	2	ko00053, Ascorbate and aldarate metabolism;ko00480, Glutathione metabolism;
comp23214_c0_seq1	K00588	E2.1.1.104	caffeoyl-CoA O-methyltransferase	EC:2.1.1.104	4	ko00360, Phenylalanine metabolism;ko00940, Phenylpropanoid biosynthesis;ko00941, Flavonoid biosynthesis;ko00945, Stilbenoid, diarylheptanoid and gingerol biosynthesis;
comp23218_c0_seq1	K00134	GAPDH, gapA	glyceraldehyde 3-phosphate dehydrogenase	EC:1.2.1.12	3	ko00010, Glycolysis / Gluconeogenesis;ko04066, HIF-1 signaling pathway;ko05010, Alzheimer's disease;
comp23219_c0_seq1	K08915	LHCB4	light-harvesting complex II chlorophyll a/b binding protein 4	#	1	ko00196, Photosynthesis - antenna proteins;
comp23223_c0_seq1	K06269	PPP1C	protein phosphatase 1, catalytic subunit	EC:3.1.3.16	12	ko03015, mRNA surveillance pathway;ko04113, Meiosis - yeast;ko04114, Oocyte meiosis;ko04270, Vascular smooth muscle contraction;ko04510, Focal adhesion;ko04720, Long-term potentiation;ko04728, Dopaminergic synapse;ko04810, Regulation of actin cytoskeleton;ko04910, Insulin signaling pathway;ko05031, Amphetamine addiction;ko05034, Alcoholism;ko05168, Herpes simplex infection;
comp23224_c0_seq1	K14431	TGA	transcription factor TGA	#	1	ko04075, Plant hormone signal transduction;
comp23229_c0_seq1	K12493	ARFGAP2_3	ADP-ribosylation factor GTPase-activating protein 2/3	#	1	ko04144, Endocytosis;
comp23234_c0_seq1	K00588	E2.1.1.104	caffeoyl-CoA O-methyltransferase	EC:2.1.1.104	4	ko00360, Phenylalanine metabolism;ko00940, Phenylpropanoid biosynthesis;ko00941, Flavonoid biosynthesis;ko00945, Stilbenoid, diarylheptanoid and gingerol biosynthesis;
comp23236_c0_seq1	K01369	LGMN	legumain	EC:3.4.22.34	2	ko04142, Lysosome;ko04612, Antigen processing and presentation;
comp23240_c0_seq2	K12896	SFRS7	splicing factor, arginine/serine-rich 7	#	2	ko03040, Spliceosome;ko05168, Herpes simplex infection;
comp23241_c0_seq1	K00430	E1.11.1.7	peroxidase	EC:1.11.1.7	3	ko00360, Phenylalanine metabolism;ko00680, Methane metabolism;ko00940, Phenylpropanoid biosynthesis;
comp23245_c0_seq2	K02880	RP-L17e, RPL17	large subunit ribosomal protein L17e	#	1	ko03010, Ribosome;
comp23251_c0_seq1	K00695	E2.4.1.13	sucrose synthase	EC:2.4.1.13	1	ko00500, Starch and sucrose metabolism;
comp23252_c0_seq1	K11254	H4	histone H4	#	3	ko05034, Alcoholism;ko05203, Viral carcinogenesis;ko05322, Systemic lupus erythematosus;
comp23253_c0_seq1	K04079	htpG, HSP90A	molecular chaperone HtpG	#	8	ko04141, Protein processing in endoplasmic reticulum;ko04151, PI3K-Akt signaling pathway;ko04612, Antigen processing and presentation;ko04621, NOD-like receptor signaling pathway;ko04626, Plant-pathogen interaction;ko04914, Progesterone-mediated oocyte maturation;ko05200, Pathways in cancer;ko05215, Prostate cancer;
comp23254_c0_seq1	K02930	RP-L4e, RPL4	large subunit ribosomal protein L4e	#	1	ko03010, Ribosome;
comp23262_c0_seq1	K07374	TUBA	tubulin alpha	#	3	ko04145, Phagosome;ko04540, Gap junction;ko05130, Pathogenic Escherichia coli infection;
comp23264_c0_seq1	K01858	INO1	myo-inositol-1-phosphate synthase	EC:5.5.1.4	2	ko00521, Streptomycin biosynthesis;ko00562, Inositol phosphate metabolism;
comp23273_c0_seq1	K02915	RP-L34e, RPL34	large subunit ribosomal protein L34e	#	1	ko03010, Ribosome;
comp23290_c0_seq1	K01244	MTN	5'-methylthioadenosine nucleosidase	EC:3.2.2.16	1	ko00270, Cysteine and methionine metabolism;
comp23294_c0_seq1	K14431	TGA	transcription factor TGA	#	1	ko04075, Plant hormone signal transduction;
comp23298_c0_seq1	K07897	RAB7A	Ras-related protein Rab-7A	#	5	ko04144, Endocytosis;ko04145, Phagosome;ko05132, Salmonella infection;ko05146, Amoebiasis;ko05152, Tuberculosis;
comp23299_c0_seq1	K07897	RAB7A	Ras-related protein Rab-7A	#	5	ko04144, Endocytosis;ko04145, Phagosome;ko05132, Salmonella infection;ko05146, Amoebiasis;ko05152, Tuberculosis;
comp23302_c0_seq2	K10364	CAPZA	capping protein (actin filament) muscle Z-line, alpha	#
comp23304_c0_seq1	K14500	BSK	BR-signaling kinase	EC:2.7.11.1	1	ko04075, Plant hormone signal transduction;
comp23306_c0_seq1	K00430	E1.11.1.7	peroxidase	EC:1.11.1.7	3	ko00360, Phenylalanine metabolism;ko00680, Methane metabolism;ko00940, Phenylpropanoid biosynthesis;
comp23309_c0_seq1	K00327	E1.6.2.4	NADPH-ferrihemoprotein reductase	EC:1.6.2.4
comp23310_c0_seq1	K03671	trxA	thioredoxin 1	#
comp23316_c0_seq1	K12620	LSM1	U6 snRNA-associated Sm-like protein LSm1	#	1	ko03018, RNA degradation;
comp23321_c0_seq1	K04043	dnaK	molecular chaperone DnaK	#	2	ko03018, RNA degradation;ko05152, Tuberculosis;
comp23324_c0_seq1	K07897	RAB7A	Ras-related protein Rab-7A	#	5	ko04144, Endocytosis;ko04145, Phagosome;ko05132, Salmonella infection;ko05146, Amoebiasis;ko05152, Tuberculosis;
comp23329_c0_seq1	K07904	RAB11A	Ras-related protein Rab-11A	#	4	ko04144, Endocytosis;ko04961, Endocrine and other factor-regulated calcium reabsorption;ko04962, Vasopressin-regulated water reabsorption;ko04972, Pancreatic secretion;
comp23349_c0_seq1	K02918	RP-L35e, RPL35	large subunit ribosomal protein L35e	#	1	ko03010, Ribosome;
comp23351_c0_seq1	K01674	cah	carbonic anhydrase	EC:4.2.1.1	1	ko00910, Nitrogen metabolism;
comp23356_c0_seq1	K00430	E1.11.1.7	peroxidase	EC:1.11.1.7	3	ko00360, Phenylalanine metabolism;ko00680, Methane metabolism;ko00940, Phenylpropanoid biosynthesis;
comp23368_c0_seq1	K13201	TIA1, TIAL1	nucleolysin TIA-1/TIAR	#
comp23383_c0_seq1	K00873	PK, pyk	pyruvate kinase	EC:2.7.1.40	6	ko00010, Glycolysis / Gluconeogenesis;ko00230, Purine metabolism;ko00620, Pyruvate metabolism;ko00710, Carbon fixation in photosynthetic organisms;ko04930, Type II diabetes mellitus;ko05203, Viral carcinogenesis;
comp23384_c0_seq1	K03094	SKP1, CBF3D	S-phase kinase-associated protein 1	#	9	ko04110, Cell cycle;ko04111, Cell cycle - yeast;ko04114, Oocyte meiosis;ko04120, Ubiquitin mediated proteolysis;ko04141, Protein processing in endoplasmic reticulum;ko04310, Wnt signaling pathway;ko04350, TGF-beta signaling pathway;ko04710, Circadian rhythm;ko05168, Herpes simplex infection;
comp23385_c0_seq1	K05759	PFN	profilin	#	3	ko04810, Regulation of actin cytoskeleton;ko05131, Shigellosis;ko05132, Salmonella infection;
comp23388_c0_seq1	K12158	NEDD8	ubiquitin-like protein Nedd8	#
comp23395_c0_seq1	K00873	PK, pyk	pyruvate kinase	EC:2.7.1.40	6	ko00010, Glycolysis / Gluconeogenesis;ko00230, Purine metabolism;ko00620, Pyruvate metabolism;ko00710, Carbon fixation in photosynthetic organisms;ko04930, Type II diabetes mellitus;ko05203, Viral carcinogenesis;
comp23400_c0_seq1	K01647	CS, gltA	citrate synthase	EC:2.3.3.1	2	ko00020, Citrate cycle (TCA cycle);ko00630, Glyoxylate and dicarboxylate metabolism;
comp23401_c0_seq1	K03868	RBX1, ROC1	RING-box protein 1	#	12	ko03420, Nucleotide excision repair;ko04066, HIF-1 signaling pathway;ko04110, Cell cycle;ko04111, Cell cycle - yeast;ko04114, Oocyte meiosis;ko04120, Ubiquitin mediated proteolysis;ko04141, Protein processing in endoplasmic reticulum;ko04310, Wnt signaling pathway;ko04350, TGF-beta signaling pathway;ko04710, Circadian rhythm;ko05200, Pathways in cancer;ko05211, Renal cell carcinoma;
comp23408_c0_seq1	K12875	ACIN1, ACINUS	apoptotic chromatin condensation inducer in the nucleus	#	3	ko03013, RNA transport;ko03015, mRNA surveillance pathway;ko03040, Spliceosome;
comp23409_c0_seq1	K01193	sacA	beta-fructofuranosidase	EC:3.2.1.26	2	ko00052, Galactose metabolism;ko00500, Starch and sucrose metabolism;
comp23428_c0_seq1	K03231	EEF1A	elongation factor 1-alpha	#	2	ko03013, RNA transport;ko05134, Legionellosis;
comp23429_c0_seq1	K06130	LYPLA2	lysophospholipase II	EC:3.1.1.5	1	ko00564, Glycerophospholipid metabolism;
comp23437_c0_seq1	K04079	htpG, HSP90A	molecular chaperone HtpG	#	8	ko04141, Protein processing in endoplasmic reticulum;ko04151, PI3K-Akt signaling pathway;ko04612, Antigen processing and presentation;ko04621, NOD-like receptor signaling pathway;ko04626, Plant-pathogen interaction;ko04914, Progesterone-mediated oocyte maturation;ko05200, Pathways in cancer;ko05215, Prostate cancer;
comp23443_c0_seq1	K01507	ppa	inorganic pyrophosphatase	EC:3.6.1.1	1	ko00190, Oxidative phosphorylation;
comp23447_c0_seq1	K07874	RAB1A	Ras-related protein Rab-1A	#	1	ko05134, Legionellosis;
comp23449_c0_seq1	K02183	CALM	calmodulin	#	23	ko04020, Calcium signaling pathway;ko04070, Phosphatidylinositol signaling system;ko04114, Oocyte meiosis;ko04270, Vascular smooth muscle contraction;ko04626, Plant-pathogen interaction;ko04713, Circadian entrainment;ko04720, Long-term potentiation;ko04722, Neurotrophin signaling pathway;ko04728, Dopaminergic synapse;ko04740, Olfactory transduction;ko04744, Phototransduction;ko04745, Phototransdu…
comp23463_c0_seq1	K04382	PPP2C	protein phosphatase 2 (formerly 2A), catalytic subunit	EC:3.1.3.16	12	ko03015, mRNA surveillance pathway;ko04111, Cell cycle - yeast;ko04113, Meiosis - yeast;ko04114, Oocyte meiosis;ko04151, PI3K-Akt signaling pathway;ko04310, Wnt signaling pathway;ko04350, TGF-beta signaling pathway;ko04530, Tight junction;ko04728, Dopaminergic synapse;ko04730, Long-term depression;ko05142, Chagas disease (American trypanosomiasis);ko05160, Hepatitis C;
comp23467_c0_seq1	K10999	CESA	cellulose synthase A	EC:2.4.1.12
comp23472_c0_seq1	K02877	RP-L15e, RPL15	large subunit ribosomal protein L15e	#	1	ko03010, Ribosome;
comp23473_c0_seq1	K09422	MYBP	myb proto-oncogene protein, plant	#
comp23477_c0_seq1	K11420	EHMT	euchromatic histone-lysine N-methyltransferase	EC:2.1.1.43	1	ko00310, Lysine degradation;
comp23483_c0_seq1	K03265	ETF1, ERF1	peptide chain release factor subunit 1	#	1	ko03015, mRNA surveillance pathway;
comp23513_c0_seq1	K12620	LSM1	U6 snRNA-associated Sm-like protein LSm1	#	1	ko03018, RNA degradation;
comp23514_c0_seq1	K03265	ETF1, ERF1	peptide chain release factor subunit 1	#	1	ko03015, mRNA surveillance pathway;
comp23516_c0_seq1	K01805	xylA	xylose isomerase	EC:5.3.1.5	2	ko00040, Pentose and glucuronate interconversions;ko00051, Fructose and mannose metabolism;
comp23517_c0_seq1	K12158	NEDD8	ubiquitin-like protein Nedd8	#
comp23519_c0_seq1	K13412	CPK	calcium-dependent protein kinase	EC:2.7.11.1	2	ko04626, Plant-pathogen interaction;ko05145, Toxoplasmosis;
comp23524_c0_seq1	K09503	DNAJA2	DnaJ homolog subfamily A member 2	#	1	ko04141, Protein processing in endoplasmic reticulum;
comp23529_c0_seq1	K07413	CYP2C	cytochrome P450, family 2, subfamily C	EC:1.14.14.1	7	ko00590, Arachidonic acid metabolism;ko00591, Linoleic acid metabolism;ko00830, Retinol metabolism;ko00980, Metabolism of xenobiotics by cytochrome P450;ko00982, Drug metabolism - cytochrome P450;ko04726, Serotonergic synapse;ko05204, Chemical carcinogenesis;
comp23532_c0_seq1	K03248	EIF3G	translation initiation factor 3 subunit G	#	1	ko03013, RNA transport;
comp23535_c0_seq1	K13162	PCBP2_3_4	poly(rC)-binding protein 2/3/4	#
comp23540_c0_seq1	K02145	ATPeVA, ATP6A1	V-type H+-transporting ATPase subunit A	EC:3.6.3.14	7	ko00190, Oxidative phosphorylation;ko04145, Phagosome;ko04721, Synaptic vesicle cycle;ko04966, Collecting duct acid secretion;ko05110, Vibrio cholerae infection;ko05120, Epithelial cell signaling in Helicobacter pylori infection;ko05323, Rheumatoid arthritis;
comp23545_c0_seq1	K02145	ATPeVA, ATP6A1	V-type H+-transporting ATPase subunit A	EC:3.6.3.14	7	ko00190, Oxidative phosphorylation;ko04145, Phagosome;ko04721, Synaptic vesicle cycle;ko04966, Collecting duct acid secretion;ko05110, Vibrio cholerae infection;ko05120, Epithelial cell signaling in Helicobacter pylori infection;ko05323, Rheumatoid arthritis;
comp23549_c0_seq1	K14820	BRX1, BRIX1	ribosome biogenesis protein BRX1	#
comp23555_c0_seq1	K12837	U2AF2	splicing factor U2AF 65 kDa subunit	#	1	ko03040, Spliceosome;
comp23556_c0_seq1	K01803	TPI, tpiA	triosephosphate isomerase (TIM)	EC:5.3.1.1	4	ko00010, Glycolysis / Gluconeogenesis;ko00051, Fructose and mannose metabolism;ko00562, Inositol phosphate metabolism;ko00710, Carbon fixation in photosynthetic organisms;
comp23559_c0_seq1	K02925	RP-L3e, RPL3	large subunit ribosomal protein L3e	#	1	ko03010, Ribosome;
comp23562_c0_seq1	K10999	CESA	cellulose synthase A	EC:2.4.1.12
comp23563_c0_seq1	K05752	C3ORF10, HSPC300	chromosome 3 open reading frame 10	#	1	ko04810, Regulation of actin cytoskeleton;
comp23569_c0_seq1	K04799	FEN1, RAD2	flap endonuclease-1	EC:3.-.-.-	3	ko03030, DNA replication;ko03410, Base excision repair;ko03450, Non-homologous end-joining;
comp23572_c0_seq1	K14495	GID2, SLY1	F-box protein GID2	#	1	ko04075, Plant hormone signal transduction;
comp23576_c0_seq1	K11968	ARIH1	ariadne-1	#
comp23578_c0_seq1	K13979	yahK	uncharacterized zinc-type alcohol dehydrogenase-like protein	EC:1.-.-.-
comp23579_c0_seq1	K03704	cspA	cold shock protein (beta-ribbon, CspA family)	#
comp23589_c0_seq1	K03648	UNG, UDG	uracil-DNA glycosylase	EC:3.2.2.27	2	ko03410, Base excision repair;ko05340, Primary immunodeficiency;
comp23591_c0_seq1	K02877	RP-L15e, RPL15	large subunit ribosomal protein L15e	#	1	ko03010, Ribosome;
comp23600_c0_seq1	K12625	LSM6	U6 snRNA-associated Sm-like protein LSm6	#	2	ko03018, RNA degradation;ko03040, Spliceosome;
comp23603_c0_seq1	K02218	CSNK1, CK1	casein kinase 1	EC:2.7.11.1	1	ko04340, Hedgehog signaling pathway;
comp23609_c0_seq2	K03781	katE, CAT, catB, srpA	catalase	EC:1.11.1.6	5	ko00380, Tryptophan metabolism;ko00630, Glyoxylate and dicarboxylate metabolism;ko00680, Methane metabolism;ko04146, Peroxisome;ko05014, Amyotrophic lateral sclerosis (ALS);
comp23626_c0_seq1	K12603	CNOT6, CCR4	CCR4-NOT transcription complex subunit 6	#	1	ko03018, RNA degradation;
comp23627_c0_seq1	K16297	SCPL-II	serine carboxypeptidase-like clade II	EC:3.4.16.-
comp23633_c0_seq1	K09422	MYBP	myb proto-oncogene protein, plant	#
comp23637_c0_seq1	K12893	SFRS4_5_6	splicing factor, arginine/serine-rich 4/5/6	#	2	ko03040, Spliceosome;ko05168, Herpes simplex infection;
comp23645_c0_seq1	K15711	SMARCA3, HLTF	SWI/SNF-related matrix-associated actin-dependent regulator of chromatin subfamily A3	EC:3.6.4.- 6.3.2.19
comp23654_c0_seq1	K03122	TFIIA1, GTF2A1, TOA1	transcription initiation factor TFIIA large subunit	#	2	ko03022, Basal transcription factors;ko05203, Viral carcinogenesis;
comp23656_c0_seq1	K00873	PK, pyk	pyruvate kinase	EC:2.7.1.40	6	ko00010, Glycolysis / Gluconeogenesis;ko00230, Purine metabolism;ko00620, Pyruvate metabolism;ko00710, Carbon fixation in photosynthetic organisms;ko04930, Type II diabetes mellitus;ko05203, Viral carcinogenesis;
comp23657_c0_seq1	K08679	E5.1.3.6	UDP-glucuronate 4-epimerase	EC:5.1.3.6	2	ko00500, Starch and sucrose metabolism;ko00520, Amino sugar and nucleotide sugar metabolism;
comp23660_c0_seq1	K12947	SPCS2, SPC2	signal peptidase complex subunit 2	EC:3.4.-.-	1	ko03060, Protein export;
comp23662_c0_seq1	K13414	MEKK1P	mitogen-activated protein kinase kinase kinase 1, plant	EC:2.7.11.25	1	ko04626, Plant-pathogen interaction;
comp23663_c0_seq1	K04079	htpG, HSP90A	molecular chaperone HtpG	#	8	ko04141, Protein processing in endoplasmic reticulum;ko04151, PI3K-Akt signaling pathway;ko04612, Antigen processing and presentation;ko04621, NOD-like receptor signaling pathway;ko04626, Plant-pathogen interaction;ko04914, Progesterone-mediated oocyte maturation;ko05200, Pathways in cancer;ko05215, Prostate cancer;
comp23665_c0_seq1	K03094	SKP1, CBF3D	S-phase kinase-associated protein 1	#	9	ko04110, Cell cycle;ko04111, Cell cycle - yeast;ko04114, Oocyte meiosis;ko04120, Ubiquitin mediated proteolysis;ko04141, Protein processing in endoplasmic reticulum;ko04310, Wnt signaling pathway;ko04350, TGF-beta signaling pathway;ko04710, Circadian rhythm;ko05168, Herpes simplex infection;
comp23669_c0_seq1	K03265	ETF1, ERF1	peptide chain release factor subunit 1	#	1	ko03015, mRNA surveillance pathway;
comp23674_c0_seq1	K16297	SCPL-II	serine carboxypeptidase-like clade II	EC:3.4.16.-
comp23689_c0_seq1	K02925	RP-L3e, RPL3	large subunit ribosomal protein L3e	#	1	ko03010, Ribosome;
comp23690_c0_seq1	K01647	CS, gltA	citrate synthase	EC:2.3.3.1	2	ko00020, Citrate cycle (TCA cycle);ko00630, Glyoxylate and dicarboxylate metabolism;
comp23692_c0_seq1	K03671	trxA	thioredoxin 1	#
comp23696_c0_seq1	K13096	SF4	splicing factor 4	#
comp23697_c0_seq1	K00416	QCR6, UQCRH	ubiquinol-cytochrome c reductase subunit 6	#	5	ko00190, Oxidative phosphorylation;ko04260, Cardiac muscle contraction;ko05010, Alzheimer's disease;ko05012, Parkinson's disease;ko05016, Huntington's disease;
comp23701_c0_seq1	K13412	CPK	calcium-dependent protein kinase	EC:2.7.11.1	2	ko04626, Plant-pathogen interaction;ko05145, Toxoplasmosis;
comp23709_c0_seq1	K03248	EIF3G	translation initiation factor 3 subunit G	#	1	ko03013, RNA transport;
comp23713_c0_seq1	K03062	PSMC1, RPT2	26S proteasome regulatory subunit T2	#	3	ko03050, Proteasome;ko05169, Epstein-Barr virus infection;ko05203, Viral carcinogenesis;
comp23716_c0_seq1	K01255	CARP, pepA	leucyl aminopeptidase	EC:3.4.11.1	1	ko00480, Glutathione metabolism;
comp23717_c0_seq1	K00626	atoB	acetyl-CoA C-acetyltransferase	EC:2.3.1.9	13	ko00071, Fatty acid metabolism;ko00072, Synthesis and degradation of ketone bodies;ko00280, Valine, leucine and isoleucine degradation;ko00310, Lysine degradation;ko00362, Benzoate degradation;ko00380, Tryptophan metabolism;ko00620, Pyruvate metabolism;ko00630, Glyoxylate and dicarboxylate metabolism;ko00640, Propanoate metabolism;ko00650, Butanoate metabolism;ko00720, Carbon fixation pathways in…
comp23722_c0_seq1	K13789	GGPS	geranylgeranyl diphosphate synthase, type II	EC:2.5.1.1 2.5.1.10 2.5.1.29	1	ko00900, Terpenoid backbone biosynthesis;
comp23724_c0_seq1	K01369	LGMN	legumain	EC:3.4.22.34	2	ko04142, Lysosome;ko04612, Antigen processing and presentation;
comp23730_c0_seq1	K12881	THOC4, ALY	THO complex subunit 4	#	4	ko03013, RNA transport;ko03015, mRNA surveillance pathway;ko03040, Spliceosome;ko05168, Herpes simplex infection;
comp23734_c0_seq1	K04043	dnaK	molecular chaperone DnaK	#	2	ko03018, RNA degradation;ko05152, Tuberculosis;
comp23746_c0_seq1	K09510	DNAJB4	DnaJ homolog subfamily B member 4	#
comp23749_c0_seq1	K00855	prkB	phosphoribulokinase	EC:2.7.1.19	1	ko00710, Carbon fixation in photosynthetic organisms;
comp23750_c0_seq1	K00416	QCR6, UQCRH	ubiquinol-cytochrome c reductase subunit 6	#	5	ko00190, Oxidative phosphorylation;ko04260, Cardiac muscle contraction;ko05010, Alzheimer's disease;ko05012, Parkinson's disease;ko05016, Huntington's disease;
comp23752_c0_seq1	K02925	RP-L3e, RPL3	large subunit ribosomal protein L3e	#	1	ko03010, Ribosome;
comp23755_c0_seq1	K12741	HNRNPA1_3	heterogeneous nuclear ribonucleoprotein A1/A3	#	1	ko03040, Spliceosome;
comp23771_c0_seq1	K07897	RAB7A	Ras-related protein Rab-7A	#	5	ko04144, Endocytosis;ko04145, Phagosome;ko05132, Salmonella infection;ko05146, Amoebiasis;ko05152, Tuberculosis;
comp23782_c0_seq1	K00134	GAPDH, gapA	glyceraldehyde 3-phosphate dehydrogenase	EC:1.2.1.12	3	ko00010, Glycolysis / Gluconeogenesis;ko04066, HIF-1 signaling pathway;ko05010, Alzheimer's disease;
comp23783_c0_seq1	K00472	E1.14.11.2	prolyl 4-hydroxylase	EC:1.14.11.2	1	ko00330, Arginine and proline metabolism;
comp23784_c0_seq1	K03016	RPB8, POLR2H	DNA-directed RNA polymerases I, II, and III subunit RPABC3	#	6	ko00230, Purine metabolism;ko00240, Pyrimidine metabolism;ko03020, RNA polymerase;ko04623, Cytosolic DNA-sensing pathway;ko05016, Huntington's disease;ko05169, Epstein-Barr virus infection;
comp23786_c0_seq1	K02147	ATPeVB, ATP6B1	V-type H+-transporting ATPase subunit B	EC:3.6.3.14	7	ko00190, Oxidative phosphorylation;ko04145, Phagosome;ko04721, Synaptic vesicle cycle;ko04966, Collecting duct acid secretion;ko05110, Vibrio cholerae infection;ko05120, Epithelial cell signaling in Helicobacter pylori infection;ko05323, Rheumatoid arthritis;
comp23795_c0_seq1	K02726	PSMA2	20S proteasome subunit alpha 2	EC:3.4.25.1	1	ko03050, Proteasome;
comp23799_c0_seq1	K05931	CARM1, PRMT4	histone-arginine methyltransferase CARM1	EC:2.1.1.125
comp23808_c0_seq1	K02134	ATPeF1D, ATP5D	F-type H+-transporting ATPase subunit delta	EC:3.6.3.14	4	ko00190, Oxidative phosphorylation;ko05010, Alzheimer's disease;ko05012, Parkinson's disease;ko05016, Huntington's disease;
comp23811_c0_seq1	K02134	ATPeF1D, ATP5D	F-type H+-transporting ATPase subunit delta	EC:3.6.3.14	4	ko00190, Oxidative phosphorylation;ko05010, Alzheimer's disease;ko05012, Parkinson's disease;ko05016, Huntington's disease;
comp23813_c0_seq1	K03231	EEF1A	elongation factor 1-alpha	#	2	ko03013, RNA transport;ko05134, Legionellosis;
comp23816_c0_seq1	K03704	cspA	cold shock protein (beta-ribbon, CspA family)	#
comp23820_c0_seq1	K04382	PPP2C	protein phosphatase 2 (formerly 2A), catalytic subunit	EC:3.1.3.16	12	ko03015, mRNA surveillance pathway;ko04111, Cell cycle - yeast;ko04113, Meiosis - yeast;ko04114, Oocyte meiosis;ko04151, PI3K-Akt signaling pathway;ko04310, Wnt signaling pathway;ko04350, TGF-beta signaling pathway;ko04530, Tight junction;ko04728, Dopaminergic synapse;ko04730, Long-term depression;ko05142, Chagas disease (American trypanosomiasis);ko05160, Hepatitis C;
comp23821_c0_seq1	K12581	CNOT7_8, CAF1, POP2	CCR4-NOT transcription complex subunit 7/8	#	1	ko03018, RNA degradation;
comp23822_c0_seq1	K08286	E2.7.11.-	protein-serine/threonine kinase	EC:2.7.11.-
comp23824_c0_seq1	K10703	PHS1	3-hydroxy acyl-CoA dehydratase	EC:4.2.1.-	2	ko00062, Fatty acid elongation;ko01040, Biosynthesis of unsaturated fatty acids;
comp23844_c0_seq1	K07375	TUBB	tubulin beta	#	3	ko04145, Phagosome;ko04540, Gap junction;ko05130, Pathogenic Escherichia coli infection;
comp23848_c0_seq1	K02723	psbY	photosystem II PsbY protein	#	1	ko00195, Photosynthesis;
comp23855_c0_seq1	K02147	ATPeVB, ATP6B1	V-type H+-transporting ATPase subunit B	EC:3.6.3.14	7	ko00190, Oxidative phosphorylation;ko04145, Phagosome;ko04721, Synaptic vesicle cycle;ko04966, Collecting duct acid secretion;ko05110, Vibrio cholerae infection;ko05120, Epithelial cell signaling in Helicobacter pylori infection;ko05323, Rheumatoid arthritis;
comp23863_c0_seq1	K03283	HSPA1_8	heat shock 70kDa protein 1/8	#	10	ko03040, Spliceosome;ko04010, MAPK signaling pathway;ko04141, Protein processing in endoplasmic reticulum;ko04144, Endocytosis;ko04612, Antigen processing and presentation;ko05134, Legionellosis;ko05145, Toxoplasmosis;ko05162, Measles;ko05164, Influenza A;ko05169, Epstein-Barr virus infection;
comp23869_c0_seq1	K09872	PIP	aquaporin PIP	#
comp23872_c0_seq1	K01304	pcp	pyroglutamyl-peptidase	EC:3.4.19.3
comp23877_c0_seq1	K00327	E1.6.2.4	NADPH-ferrihemoprotein reductase	EC:1.6.2.4
comp23880_c0_seq1	K02877	RP-L15e, RPL15	large subunit ribosomal protein L15e	#	1	ko03010, Ribosome;
comp23892_c0_seq1	K02695	psaH	photosystem I subunit VI	#	1	ko00195, Photosynthesis;
comp23917_c0_seq1	K02155	ATPeVPL, ATP6L	V-type H+-transporting ATPase 16kDa proteolipid subunit	EC:3.6.3.14	9	ko00190, Oxidative phosphorylation;ko04142, Lysosome;ko04145, Phagosome;ko04721, Synaptic vesicle cycle;ko04966, Collecting duct acid secretion;ko05110, Vibrio cholerae infection;ko05120, Epithelial cell signaling in Helicobacter pylori infection;ko05152, Tuberculosis;ko05323, Rheumatoid arthritis;
comp23919_c0_seq1	K14496	PYL	abscisic acid receptor PYR/PYL family	#	1	ko04075, Plant hormone signal transduction;
comp23925_c0_seq1	K00430	E1.11.1.7	peroxidase	EC:1.11.1.7	3	ko00360, Phenylalanine metabolism;ko00680, Methane metabolism;ko00940, Phenylpropanoid biosynthesis;
comp23928_c0_seq1	K09503	DNAJA2	DnaJ homolog subfamily A member 2	#	1	ko04141, Protein processing in endoplasmic reticulum;
comp23929_c0_seq1	K07375	TUBB	tubulin beta	#	3	ko04145, Phagosome;ko04540, Gap junction;ko05130, Pathogenic Escherichia coli infection;
comp23930_c0_seq1	K10523	SPOP	speckle-type POZ protein	#
comp23935_c0_seq1	K12386	CTNS	cystinosin	#	1	ko04142, Lysosome;
comp23938_c0_seq1	K14498	SNRK2	serine/threonine-protein kinase SRK2	EC:2.7.11.1	1	ko04075, Plant hormone signal transduction;
comp23941_c0_seq1	K02987	RP-S4e, RPS4	small subunit ribosomal protein S4e	#	1	ko03010, Ribosome;
comp23955_c0_seq1	K15040	VDAC2	voltage-dependent anion channel protein 2	#	4	ko04020, Calcium signaling pathway;ko05012, Parkinson's disease;ko05016, Huntington's disease;ko05166, HTLV-I infection;
comp23962_c0_seq1	K02987	RP-S4e, RPS4	small subunit ribosomal protein S4e	#	1	ko03010, Ribosome;
comp23970_c0_seq1	K07513	ACAA1	acetyl-CoA acyltransferase 1	EC:2.3.1.16	7	ko00071, Fatty acid metabolism;ko00280, Valine, leucine and isoleucine degradation;ko00362, Benzoate degradation;ko00592, alpha-Linolenic acid metabolism;ko01040, Biosynthesis of unsaturated fatty acids;ko03320, PPAR signaling pathway;ko04146, Peroxisome;
comp23973_c0_seq1	K03704	cspA	cold shock protein (beta-ribbon, CspA family)	#
comp23979_c0_seq1	K02218	CSNK1, CK1	casein kinase 1	EC:2.7.11.1	1	ko04340, Hedgehog signaling pathway;
comp23980_c0_seq1	K03094	SKP1, CBF3D	S-phase kinase-associated protein 1	#	9	ko04110, Cell cycle;ko04111, Cell cycle - yeast;ko04114, Oocyte meiosis;ko04120, Ubiquitin mediated proteolysis;ko04141, Protein processing in endoplasmic reticulum;ko04310, Wnt signaling pathway;ko04350, TGF-beta signaling pathway;ko04710, Circadian rhythm;ko05168, Herpes simplex infection;
comp23982_c0_seq1	K02870	RP-L12e, RPL12	large subunit ribosomal protein L12e	#	1	ko03010, Ribosome;
comp23985_c0_seq1	K01674	cah	carbonic anhydrase	EC:4.2.1.1	1	ko00910, Nitrogen metabolism;
comp23992_c0_seq1	K08341	GABARAP, ATG8, LC3	GABA(A) receptor-associated protein (autophagy-related protein 8)	#	2	ko04140, Regulation of autophagy;ko04727, GABAergic synapse;
comp23995_c0_seq1	K00434	E1.11.1.11	L-ascorbate peroxidase	EC:1.11.1.11	2	ko00053, Ascorbate and aldarate metabolism;ko00480, Glutathione metabolism;
comp23996_c0_seq1	K03083	GSK3B	glycogen synthase kinase 3 beta	EC:2.7.11.26	26	ko04012, ErbB signaling pathway;ko04062, Chemokine signaling pathway;ko04110, Cell cycle;ko04151, PI3K-Akt signaling pathway;ko04310, Wnt signaling pathway;ko04340, Hedgehog signaling pathway;ko04360, Axon guidance;ko04510, Focal adhesion;ko04660, T cell receptor signaling pathway;ko04662, B cell receptor signaling pathway;ko04711, Circadian rhythm - fly;ko04722, Neurotrophin signaling pathway;ko…
comp23997_c0_seq1	K15919	HPR2	hydroxypyruvate reductase 2	#	2	ko00260, Glycine, serine and threonine metabolism;ko00630, Glyoxylate and dicarboxylate metabolism;
comp24002_c0_seq1	K09873	TIP	aquaporin TIP	#
comp24006_c0_seq2	K03094	SKP1, CBF3D	S-phase kinase-associated protein 1	#	9	ko04110, Cell cycle;ko04111, Cell cycle - yeast;ko04114, Oocyte meiosis;ko04120, Ubiquitin mediated proteolysis;ko04141, Protein processing in endoplasmic reticulum;ko04310, Wnt signaling pathway;ko04350, TGF-beta signaling pathway;ko04710, Circadian rhythm;ko05168, Herpes simplex infection;
comp24016_c0_seq1	K10807	RRM1	ribonucleoside-diphosphate reductase subunit M1	EC:1.17.4.1	3	ko00230, Purine metabolism;ko00240, Pyrimidine metabolism;ko00480, Glutathione metabolism;
comp24018_c0_seq1	K05863	SLC25A4S, ANT	solute carrier family 25 (mitochondrial adenine nucleotide translocator), member 4/5/6/31	#	4	ko04020, Calcium signaling pathway;ko05012, Parkinson's disease;ko05016, Huntington's disease;ko05166, HTLV-I infection;
comp24021_c0_seq1	K11254	H4	histone H4	#	3	ko05034, Alcoholism;ko05203, Viral carcinogenesis;ko05322, Systemic lupus erythematosus;
comp24026_c0_seq1	K00392	sir	sulfite reductase (ferredoxin)	EC:1.8.7.1	1	ko00920, Sulfur metabolism;
comp24028_c0_seq1	K02723	psbY	photosystem II PsbY protein	#	1	ko00195, Photosynthesis;
comp24032_c0_seq1	K07904	RAB11A	Ras-related protein Rab-11A	#	4	ko04144, Endocytosis;ko04961, Endocrine and other factor-regulated calcium reabsorption;ko04962, Vasopressin-regulated water reabsorption;ko04972, Pancreatic secretion;
comp24042_c0_seq1	K00430	E1.11.1.7	peroxidase	EC:1.11.1.7	3	ko00360, Phenylalanine metabolism;ko00680, Methane metabolism;ko00940, Phenylpropanoid biosynthesis;
comp24055_c0_seq1	K07936	RAN	GTP-binding nuclear protein Ran	#	4	ko03008, Ribosome biogenesis in eukaryotes;ko03013, RNA transport;ko05166, HTLV-I infection;ko05169, Epstein-Barr virus infection;
comp24056_c0_seq1	K01404	GP63	leishmanolysin	EC:3.4.24.36	2	ko05140, Leishmaniasis;ko05143, African trypanosomiasis;
comp24061_c0_seq1	K03283	HSPA1_8	heat shock 70kDa protein 1/8	#	10	ko03040, Spliceosome;ko04010, MAPK signaling pathway;ko04141, Protein processing in endoplasmic reticulum;ko04144, Endocytosis;ko04612, Antigen processing and presentation;ko05134, Legionellosis;ko05145, Toxoplasmosis;ko05162, Measles;ko05164, Influenza A;ko05169, Epstein-Barr virus infection;
comp24066_c0_seq1	K09873	TIP	aquaporin TIP	#
comp24071_c0_seq1	K05863	SLC25A4S, ANT	solute carrier family 25 (mitochondrial adenine nucleotide translocator), member 4/5/6/31	#	4	ko04020, Calcium signaling pathway;ko05012, Parkinson's disease;ko05016, Huntington's disease;ko05166, HTLV-I infection;
comp24083_c0_seq1	K02183	CALM	calmodulin	#	23	ko04020, Calcium signaling pathway;ko04070, Phosphatidylinositol signaling system;ko04114, Oocyte meiosis;ko04270, Vascular smooth muscle contraction;ko04626, Plant-pathogen interaction;ko04713, Circadian entrainment;ko04720, Long-term potentiation;ko04722, Neurotrophin signaling pathway;ko04728, Dopaminergic synapse;ko04740, Olfactory transduction;ko04744, Phototransduction;ko04745, Phototransdu…
comp24087_c0_seq1	K10256	FAD2	omega-6 fatty acid desaturase (delta-12 desaturase)	EC:1.14.19.-	1	ko01040, Biosynthesis of unsaturated fatty acids;
comp24091_c0_seq1	K04536	GNB1	guanine nucleotide-binding protein G(I)/G(S)/G(T) subunit beta-1	#	13	ko04062, Chemokine signaling pathway;ko04151, PI3K-Akt signaling pathway;ko04713, Circadian entrainment;ko04723, Retrograde endocannabinoid signaling;ko04724, Glutamatergic synapse;ko04725, Cholinergic synapse;ko04726, Serotonergic synapse;ko04727, GABAergic synapse;ko04728, Dopaminergic synapse;ko04742, Taste transduction;ko04744, Phototransduction;ko05032, Morphine addiction;ko05034, Alcoholism;
comp24094_c0_seq1	K02147	ATPeVB, ATP6B1	V-type H+-transporting ATPase subunit B	EC:3.6.3.14	7	ko00190, Oxidative phosphorylation;ko04145, Phagosome;ko04721, Synaptic vesicle cycle;ko04966, Collecting duct acid secretion;ko05110, Vibrio cholerae infection;ko05120, Epithelial cell signaling in Helicobacter pylori infection;ko05323, Rheumatoid arthritis;
comp24109_c0_seq1	K05236	COPA	coatomer protein complex, subunit alpha (xenin)	#	1	ko04080, Neuroactive ligand-receptor interaction;
comp24110_c0_seq1	K00083	E1.1.1.195	cinnamyl-alcohol dehydrogenase	EC:1.1.1.195	1	ko00940, Phenylpropanoid biosynthesis;
comp24121_c0_seq1	K02206	CDK2	cyclin-dependent kinase 2	EC:2.7.11.22	13	ko04110, Cell cycle;ko04114, Oocyte meiosis;ko04115, p53 signaling pathway;ko04151, PI3K-Akt signaling pathway;ko04914, Progesterone-mediated oocyte maturation;ko05161, Hepatitis B;ko05162, Measles;ko05168, Herpes simplex infection;ko05169, Epstein-Barr virus infection;ko05200, Pathways in cancer;ko05203, Viral carcinogenesis;ko05215, Prostate cancer;ko05222, Small cell lung cancer;
comp24134_c0_seq1	K02726	PSMA2	20S proteasome subunit alpha 2	EC:3.4.25.1	1	ko03050, Proteasome;
comp24138_c0_seq1	K01858	INO1	myo-inositol-1-phosphate synthase	EC:5.5.1.4	2	ko00521, Streptomycin biosynthesis;ko00562, Inositol phosphate metabolism;
comp24142_c0_seq1	K01647	CS, gltA	citrate synthase	EC:2.3.3.1	2	ko00020, Citrate cycle (TCA cycle);ko00630, Glyoxylate and dicarboxylate metabolism;
comp24155_c0_seq1	K00344	qor	NADPH2:quinone reductase	EC:1.6.5.5
comp24157_c0_seq1	K01595	ppc	phosphoenolpyruvate carboxylase	EC:4.1.1.31	4	ko00620, Pyruvate metabolism;ko00680, Methane metabolism;ko00710, Carbon fixation in photosynthetic organisms;ko00720, Carbon fixation pathways in prokaryotes;
comp24158_c0_seq1	K07874	RAB1A	Ras-related protein Rab-1A	#	1	ko05134, Legionellosis;
comp24162_c0_seq1	K03704	cspA	cold shock protein (beta-ribbon, CspA family)	#
comp24166_c0_seq1	K03671	trxA	thioredoxin 1	#
comp24167_c0_seq1	K00134	GAPDH, gapA	glyceraldehyde 3-phosphate dehydrogenase	EC:1.2.1.12	3	ko00010, Glycolysis / Gluconeogenesis;ko04066, HIF-1 signaling pathway;ko05010, Alzheimer's disease;
comp24173_c0_seq1	K04077	groEL, HSPD1	chaperonin GroEL	#	4	ko03018, RNA degradation;ko04940, Type I diabetes mellitus;ko05134, Legionellosis;ko05152, Tuberculosis;
comp24182_c0_seq1	K01792	E5.1.3.15	glucose-6-phosphate 1-epimerase	EC:5.1.3.15	1	ko00010, Glycolysis / Gluconeogenesis;
comp24184_c0_seq2	K12896	SFRS7	splicing factor, arginine/serine-rich 7	#	2	ko03040, Spliceosome;ko05168, Herpes simplex infection;
comp24188_c0_seq1	K13127	RNF113A, CWC24	RING finger protein 113A	#
comp24191_c0_seq1	K09553	STIP1	stress-induced-phosphoprotein 1	#	1	ko05020, Prion diseases;
comp24197_c0_seq1	K02925	RP-L3e, RPL3	large subunit ribosomal protein L3e	#	1	ko03010, Ribosome;
comp24199_c0_seq1	K13096	SF4	splicing factor 4	#
comp24214_c0_seq1	K11838	USP7, UBP15	ubiquitin carboxyl-terminal hydrolase 7	EC:3.1.2.15	3	ko05168, Herpes simplex infection;ko05169, Epstein-Barr virus infection;ko05203, Viral carcinogenesis;
comp24225_c0_seq1	K14495	GID2, SLY1	F-box protein GID2	#	1	ko04075, Plant hormone signal transduction;
comp24230_c0_seq1	K03007	RPB10, POLR2L	DNA-directed RNA polymerases I, II, and III subunit RPABC5	#	6	ko00230, Purine metabolism;ko00240, Pyrimidine metabolism;ko03020, RNA polymerase;ko04623, Cytosolic DNA-sensing pathway;ko05016, Huntington's disease;ko05169, Epstein-Barr virus infection;
comp24232_c0_seq1	K02915	RP-L34e, RPL34	large subunit ribosomal protein L34e	#	1	ko03010, Ribosome;
comp24235_c0_seq1	K02695	psaH	photosystem I subunit VI	#	1	ko00195, Photosynthesis;
comp24236_c0_seq1	K11279	NAP1L1, NRP	nucleosome assembly protein 1-like 1	#
comp24241_c0_seq1	K12493	ARFGAP2_3	ADP-ribosylation factor GTPase-activating protein 2/3	#	1	ko04144, Endocytosis;
comp24247_c0_seq1	K07955	ARL8A	ADP-ribosylation factor-like 8A	#
comp24250_c0_seq1	K03798	ftsH, hflB	cell division protease FtsH	EC:3.4.24.-
comp24251_c0_seq1	K06630	YWHAE	14-3-3 protein epsilon	#	6	ko04110, Cell cycle;ko04114, Oocyte meiosis;ko04151, PI3K-Akt signaling pathway;ko04722, Neurotrophin signaling pathway;ko05169, Epstein-Barr virus infection;ko05203, Viral carcinogenesis;
comp24256_c0_seq1	K12603	CNOT6, CCR4	CCR4-NOT transcription complex subunit 6	#	1	ko03018, RNA degradation;
comp24261_c0_seq1	K01376	E3.4.22.-	#	#
comp24264_c0_seq1	K00029	maeB	malate dehydrogenase (oxaloacetate-decarboxylating)(NADP+)	EC:1.1.1.40	2	ko00620, Pyruvate metabolism;ko00710, Carbon fixation in photosynthetic organisms;
comp24275_c0_seq1	K02966	RP-S19e, RPS19	small subunit ribosomal protein S19e	#	1	ko03010, Ribosome;
comp24282_c0_seq1	K11279	NAP1L1, NRP	nucleosome assembly protein 1-like 1	#
comp24283_c0_seq1	K03781	katE, CAT, catB, srpA	catalase	EC:1.11.1.6	5	ko00380, Tryptophan metabolism;ko00630, Glyoxylate and dicarboxylate metabolism;ko00680, Methane metabolism;ko04146, Peroxisome;ko05014, Amyotrophic lateral sclerosis (ALS);
comp24294_c0_seq1	K02978	RP-S27e, RPS27	small subunit ribosomal protein S27e	#	1	ko03010, Ribosome;
comp24295_c0_seq1	K10999	CESA	cellulose synthase A	EC:2.4.1.12
comp24296_c0_seq1	K00648	fabH	3-oxoacyl-[acyl-carrier-protein] synthase III	EC:2.3.1.180	1	ko00061, Fatty acid biosynthesis;
comp24299_c0_seq1	K10703	PHS1	3-hydroxy acyl-CoA dehydratase	EC:4.2.1.-	2	ko00062, Fatty acid elongation;ko01040, Biosynthesis of unsaturated fatty acids;
comp24303_c0_seq1	K03347	CUL1, CDC53	cullin 1	#	9	ko04110, Cell cycle;ko04111, Cell cycle - yeast;ko04114, Oocyte meiosis;ko04120, Ubiquitin mediated proteolysis;ko04141, Protein processing in endoplasmic reticulum;ko04310, Wnt signaling pathway;ko04350, TGF-beta signaling pathway;ko04710, Circadian rhythm;ko05168, Herpes simplex infection;
comp24318_c0_seq1	K10400	KIF15	kinesin family member 15	#
comp24334_c0_seq1	K04043	dnaK	molecular chaperone DnaK	#	2	ko03018, RNA degradation;ko05152, Tuberculosis;
comp24340_c0_seq1	K08740	MSH4	DNA mismatch repair protein MSH4	#
comp24363_c0_seq1	K05387	GRIF	glutamate receptor, ionotropic, other eukaryote	#
comp24364_c0_seq1	K03083	GSK3B	glycogen synthase kinase 3 beta	EC:2.7.11.26	26	ko04012, ErbB signaling pathway;ko04062, Chemokine signaling pathway;ko04110, Cell cycle;ko04151, PI3K-Akt signaling pathway;ko04310, Wnt signaling pathway;ko04340, Hedgehog signaling pathway;ko04360, Axon guidance;ko04510, Focal adhesion;ko04660, T cell receptor signaling pathway;ko04662, B cell receptor signaling pathway;ko04711, Circadian rhythm - fly;ko04722, Neurotrophin signaling pathway;ko…
comp24383_c0_seq1	K01595	ppc	phosphoenolpyruvate carboxylase	EC:4.1.1.31	4	ko00620, Pyruvate metabolism;ko00680, Methane metabolism;ko00710, Carbon fixation in photosynthetic organisms;ko00720, Carbon fixation pathways in prokaryotes;
comp24399_c0_seq2	K05894	E1.3.1.42	12-oxophytodienoic acid reductase	EC:1.3.1.42	1	ko00592, alpha-Linolenic acid metabolism;
comp24426_c0_seq1	K14484	IAA	auxin-responsive protein IAA	#	1	ko04075, Plant hormone signal transduction;
comp24435_c0_seq2	K01115	PLD	phospholipase D	EC:3.1.4.4	6	ko00564, Glycerophospholipid metabolism;ko00565, Ether lipid metabolism;ko04144, Endocytosis;ko04666, Fc gamma R-mediated phagocytosis;ko04724, Glutamatergic synapse;ko04912, GnRH signaling pathway;
comp24457_c0_seq1	K01728	pel	pectate lyase	EC:4.2.2.2	1	ko00040, Pentose and glucuronate interconversions;
comp24458_c0_seq2	K01265	map	methionyl aminopeptidase	EC:3.4.11.18
comp24488_c0_seq1	K00261	E1.4.1.3	glutamate dehydrogenase (NAD(P)+)	EC:1.4.1.3	5	ko00250, Alanine, aspartate and glutamate metabolism;ko00330, Arginine and proline metabolism;ko00471, D-Glutamine and D-glutamate metabolism;ko00910, Nitrogen metabolism;ko04964, Proximal tubule bicarbonate reclamation;
comp24492_c0_seq1	K05658	ABCB1	ATP-binding cassette, subfamily B (MDR/TAP), member 1	#	2	ko02010, ABC transporters;ko04976, Bile secretion;
comp24524_c0_seq1	K14376	PAP	poly(A) polymerase	EC:2.7.7.19	1	ko03015, mRNA surveillance pathway;
comp24529_c0_seq1	K11592	DICER1, DCR1	endoribonuclease Dicer	EC:3.1.26.-
comp24534_c0_seq1	K03695	clpB	ATP-dependent Clp protease ATP-binding subunit ClpB	#
comp24542_c0_seq1	K01183	E3.2.1.14	chitinase	EC:3.2.1.14	1	ko00520, Amino sugar and nucleotide sugar metabolism;
comp24553_c0_seq1	K11320	EP400	E1A-binding protein p400	EC:3.6.4.-
comp24564_c0_seq1	K13414	MEKK1P	mitogen-activated protein kinase kinase kinase 1, plant	EC:2.7.11.25	1	ko04626, Plant-pathogen interaction;
comp24568_c0_seq1	K14573	NOP4, RBM28	nucleolar protein 4	#	1	ko03008, Ribosome biogenesis in eukaryotes;
comp24575_c0_seq1	K13065	HCT	shikimate O-hydroxycinnamoyltransferase	EC:2.3.1.133	3	ko00940, Phenylpropanoid biosynthesis;ko00941, Flavonoid biosynthesis;ko00945, Stilbenoid, diarylheptanoid and gingerol biosynthesis;
comp24579_c0_seq1	K03883	ND5	NADH-ubiquinone oxidoreductase chain 5	EC:1.6.5.3	2	ko00190, Oxidative phosphorylation;ko05012, Parkinson's disease;
comp24614_c0_seq1	K09422	MYBP	myb proto-oncogene protein, plant	#
comp24615_c0_seq1	K08852	ERN1	serine/threonine-protein kinase/endoribonuclease IRE1	EC:2.7.11.1 3.1.26.-	2	ko04141, Protein processing in endoplasmic reticulum;ko05010, Alzheimer's disease;
comp24623_c0_seq1	K06685	MOB1	maintenance of ploidy protein MOB1 (MPS1 binder 1)	#	1	ko04111, Cell cycle - yeast;
comp24625_c0_seq1	K14486	K14486, ARF	auxin response factor	#	1	ko04075, Plant hormone signal transduction;
comp24636_c0_seq1	K06269	PPP1C	protein phosphatase 1, catalytic subunit	EC:3.1.3.16	12	ko03015, mRNA surveillance pathway;ko04113, Meiosis - yeast;ko04114, Oocyte meiosis;ko04270, Vascular smooth muscle contraction;ko04510, Focal adhesion;ko04720, Long-term potentiation;ko04728, Dopaminergic synapse;ko04810, Regulation of actin cytoskeleton;ko04910, Insulin signaling pathway;ko05031, Amphetamine addiction;ko05034, Alcoholism;ko05168, Herpes simplex infection;
comp24640_c0_seq1	K02350	POLZ1, rev3	DNA polymerase zeta subunit	EC:2.7.7.7	1	ko03460, Fanconi anemia pathway;
comp24649_c0_seq1	K01301	E3.4.17.21	glutamate carboxypeptidase II	EC:3.4.17.21
comp24660_c0_seq1	K09422	MYBP	myb proto-oncogene protein, plant	#
comp24669_c0_seq1	K03028	PSMD2, RPN1	26S proteasome regulatory subunit N1	#	2	ko03050, Proteasome;ko05169, Epstein-Barr virus infection;
comp24672_c0_seq1	K14572	MDN1, REA1	midasin	#	1	ko03008, Ribosome biogenesis in eukaryotes;
comp24679_c0_seq1	K11593	ELF2C	eukaryotic translation initiation factor 2C	#
comp24684_c0_seq1	K00797	SRM, speE	spermidine synthase	EC:2.5.1.16	4	ko00270, Cysteine and methionine metabolism;ko00330, Arginine and proline metabolism;ko00410, beta-Alanine metabolism;ko00480, Glutathione metabolism;
comp24712_c0_seq1	K05387	GRIF	glutamate receptor, ionotropic, other eukaryote	#
comp24715_c0_seq1	K01183	E3.2.1.14	chitinase	EC:3.2.1.14	1	ko00520, Amino sugar and nucleotide sugar metabolism;
comp24725_c0_seq1	K06617	E2.4.1.82	raffinose synthase	EC:2.4.1.82	1	ko00052, Galactose metabolism;
comp24739_c0_seq1	K01728	pel	pectate lyase	EC:4.2.2.2	1	ko00040, Pentose and glucuronate interconversions;
comp24743_c0_seq1	K10251	KAR	beta-keto reductase	EC:1.1.1.-	2	ko00062, Fatty acid elongation;ko01040, Biosynthesis of unsaturated fatty acids;
comp24747_c0_seq1	K01285	PRCP	lysosomal Pro-X carboxypeptidase	EC:3.4.16.2	1	ko04974, Protein digestion and absorption;
comp24773_c0_seq1	K01728	pel	pectate lyase	EC:4.2.2.2	1	ko00040, Pentose and glucuronate interconversions;
comp24807_c0_seq1	K00924	E2.7.1.-	#	#
comp24811_c0_seq1	K09422	MYBP	myb proto-oncogene protein, plant	#
comp24833_c0_seq1	K10999	CESA	cellulose synthase A	EC:2.4.1.12
comp24851_c0_seq1	K09419	HSFF	heat shock transcription factor, other eukaryote	#
comp24868_c0_seq1	K09286	EREBP	EREBP-like factor	#
comp24878_c0_seq1	K09533	DNAJC13	DnaJ homolog subfamily C member 13	#
comp24892_c0_seq1	K03686	dnaJ	molecular chaperone DnaJ	#
comp24916_c0_seq1	K13459	RPS2	disease resistance protein RPS2	#	1	ko04626, Plant-pathogen interaction;
comp24963_c0_seq1	K11000	CALS	callose synthase	EC:2.4.1.-
comp24974_c0_seq1	K14664	ILR1	IAA-amino acid hydrolase	EC:3.5.1.-
comp24993_c0_seq1	K11644	SIN3A	paired amphipathic helix protein Sin3a	#	2	ko05016, Huntington's disease;ko05202, Transcriptional misregulation in cancer;
comp25010_c0_seq1	K03232	EEF1B	elongation factor 1-beta	#
comp25011_c0_seq1	K10396	KIF5	kinesin family member 5	#	1	ko04728, Dopaminergic synapse;
comp25019_c0_seq1	K14293	KPNB1	importin subunit beta-1	#	1	ko03013, RNA transport;
comp25040_c0_seq1	K05389	KCNKF	potassium channel subfamily K, other eukaryote	#
comp25077_c0_seq1	K01404	GP63	leishmanolysin	EC:3.4.24.36	2	ko05140, Leishmaniasis;ko05143, African trypanosomiasis;
comp25091_c0_seq1	K14488	SAUR	SAUR family protein	#	1	ko04075, Plant hormone signal transduction;
comp25092_c0_seq1	K00927	PGK, pgk	phosphoglycerate kinase	EC:2.7.2.3	2	ko00010, Glycolysis / Gluconeogenesis;ko00710, Carbon fixation in photosynthetic organisms;
comp25117_c0_seq1	K00695	E2.4.1.13	sucrose synthase	EC:2.4.1.13	1	ko00500, Starch and sucrose metabolism;
comp25122_c0_seq1	K01528	DNM	dynamin GTPase	EC:3.6.5.5	5	ko04144, Endocytosis;ko04666, Fc gamma R-mediated phagocytosis;ko04721, Synaptic vesicle cycle;ko04961, Endocrine and other factor-regulated calcium reabsorption;ko05100, Bacterial invasion of epithelial cells;
comp25125_c0_seq1	K16055	TPS	trehalose 6-phosphate synthase/phosphatase	EC:2.4.1.15 3.1.3.12	1	ko00500, Starch and sucrose metabolism;
comp25140_c0_seq1	K03032	PSMD1, RPN2	26S proteasome regulatory subunit N2	#	2	ko03050, Proteasome;ko05169, Epstein-Barr virus infection;
comp25176_c0_seq2	K07007	K07007	#	#
comp25197_c0_seq1	K00517	E1.14.-.-	#	#	5	ko00363, Bisphenol degradation;ko00624, Polycyclic aromatic hydrocarbon degradation;ko00627, Aminobenzoate degradation;ko00903, Limonene and pinene degradation;ko00945, Stilbenoid, diarylheptanoid and gingerol biosynthesis;
comp25199_c0_seq1	K01723	AOS	hydroperoxide dehydratase	EC:4.2.1.92	1	ko00592, alpha-Linolenic acid metabolism;
comp25221_c0_seq1	K03254	EIF3A	translation initiation factor 3 subunit A	#	1	ko03013, RNA transport;
comp25230_c0_seq1	K14508	NPR1	regulatory protein NPR1	#	1	ko04075, Plant hormone signal transduction;
comp25232_c0_seq1	K04077	groEL, HSPD1	chaperonin GroEL	#	4	ko03018, RNA degradation;ko04940, Type I diabetes mellitus;ko05134, Legionellosis;ko05152, Tuberculosis;
comp25236_c0_seq1	K03885	ndh	NADH dehydrogenase	EC:1.6.99.3	1	ko00190, Oxidative phosphorylation;
comp25239_c0_seq1	K09419	HSFF	heat shock transcription factor, other eukaryote	#
comp25255_c0_seq1	K14640	SLC20A, PIT	solute carrier family 20 (sodium-dependent phosphate transporter)	#
comp25258_c0_seq1	K14494	DELLA	DELLA protein	#	1	ko04075, Plant hormone signal transduction;
comp25264_c0_seq1	K00789	metK	S-adenosylmethionine synthetase	EC:2.5.1.6	1	ko00270, Cysteine and methionine metabolism;
comp25276_c0_seq1	K09503	DNAJA2	DnaJ homolog subfamily A member 2	#	1	ko04141, Protein processing in endoplasmic reticulum;
comp25299_c0_seq1	K03351	APC4	anaphase-promoting complex subunit 4	#	7	ko04110, Cell cycle;ko04111, Cell cycle - yeast;ko04113, Meiosis - yeast;ko04114, Oocyte meiosis;ko04120, Ubiquitin mediated proteolysis;ko04914, Progesterone-mediated oocyte maturation;ko05166, HTLV-I infection;
comp25326_c0_seq1	K09286	EREBP	EREBP-like factor	#
comp25348_c0_seq1	K08066	NFYC	nuclear transcription factor Y, gamma	#	2	ko04612, Antigen processing and presentation;ko05152, Tuberculosis;
comp25364_c0_seq1	K09422	MYBP	myb proto-oncogene protein, plant	#
comp25393_c0_seq1	K15382	SLC50A, SWEET	solute carrier family 50 (sugar transporter)	#
comp25403_c0_seq1	K09338	HD-ZIP	homeobox-leucine zipper protein	#
comp25414_c0_seq1	K01802	E5.2.1.8	peptidylprolyl isomerase	EC:5.2.1.8
comp25430_c0_seq1	K14442	DHX36, RHAU	ATP-dependent RNA helicase DHX36	EC:3.6.4.13	1	ko03018, RNA degradation;
comp25475_c0_seq1	K00695	E2.4.1.13	sucrose synthase	EC:2.4.1.13	1	ko00500, Starch and sucrose metabolism;
comp25479_c0_seq1	K06970	rlmF	23S rRNA (adenine1618-N6)-methyltransferase	EC:2.1.1.181
comp25498_c0_seq1	K14682	argAB	amino-acid N-acetyltransferase	EC:2.3.1.1	1	ko00330, Arginine and proline metabolism;
comp25501_c0_seq1	K15918	GLYK	D-glycerate 3-kinase	EC:2.7.1.31	3	ko00260, Glycine, serine and threonine metabolism;ko00561, Glycerolipid metabolism;ko00630, Glyoxylate and dicarboxylate metabolism;
comp25515_c0_seq1	K06173	truA, PUS1	tRNA pseudouridine38-40 synthase	EC:5.4.99.12
comp25526_c0_seq1	K06694	PSMD10	26S proteasome non-ATPase regulatory subunit 10	#
comp25532_c0_seq1	K11649	SMARCC	SWI/SNF related-matrix-associated actin-dependent regulator of chromatin subfamily C	#
comp25538_c0_seq1	K12867	SYF1, XAB2	pre-mRNA-splicing factor SYF1	#	1	ko03040, Spliceosome;
comp25540_c0_seq1	K00924	E2.7.1.-	#	#
comp25541_c0_seq1	K08737	MSH6	DNA mismatch repair protein MSH6	#	3	ko03430, Mismatch repair;ko05200, Pathways in cancer;ko05210, Colorectal cancer;
comp25565_c0_seq1	K01535	E3.6.3.6	H+-transporting ATPase	EC:3.6.3.6	1	ko00190, Oxidative phosphorylation;
comp25567_c0_seq1	K13448	CML	calcium-binding protein CML	#	1	ko04626, Plant-pathogen interaction;
comp25569_c0_seq1	K14682	argAB	amino-acid N-acetyltransferase	EC:2.3.1.1	1	ko00330, Arginine and proline metabolism;
comp25579_c0_seq1	K10999	CESA	cellulose synthase A	EC:2.4.1.12
comp25590_c0_seq1	K03327	TC.MATE, SLC47A, norM, mdtK, dinF	multidrug resistance protein, MATE family	#
comp25595_c0_seq1	K15119	SLC25A39_40	solute carrier family 25, member 39/40	#
comp25601_c0_seq1	K05282	E1.14.11.12	gibberellin 20-oxidase	EC:1.14.11.12	1	ko00904, Diterpenoid biosynthesis;
comp25618_c0_seq1	K04728	ATM, TEL1	ataxia telangiectasia mutated family protein	EC:2.7.11.1	6	ko04064, NF-kappa B signaling pathway;ko04110, Cell cycle;ko04115, p53 signaling pathway;ko04210, Apoptosis;ko05166, HTLV-I infection;ko05202, Transcriptional misregulation in cancer;
comp25628_c0_seq1	K03094	SKP1, CBF3D	S-phase kinase-associated protein 1	#	9	ko04110, Cell cycle;ko04111, Cell cycle - yeast;ko04114, Oocyte meiosis;ko04120, Ubiquitin mediated proteolysis;ko04141, Protein processing in endoplasmic reticulum;ko04310, Wnt signaling pathway;ko04350, TGF-beta signaling pathway;ko04710, Circadian rhythm;ko05168, Herpes simplex infection;
comp25636_c0_seq1	K00790	murA	UDP-N-acetylglucosamine 1-carboxyvinyltransferase	EC:2.5.1.7	2	ko00520, Amino sugar and nucleotide sugar metabolism;ko00550, Peptidoglycan biosynthesis;
comp25646_c0_seq1	K01412	E3.4.24.64	mitochondrial processing peptidase	EC:3.4.24.64
comp25673_c0_seq1	K00924	E2.7.1.-	#	#
comp25680_c0_seq1	K00671	NMT	glycylpeptide N-tetradecanoyltransferase	EC:2.3.1.97
comp25691_c0_seq1	K10143	RFWD2, COP1	E3 ubiquitin-protein ligase RFWD2	EC:6.3.2.19	3	ko04115, p53 signaling pathway;ko04120, Ubiquitin mediated proteolysis;ko04712, Circadian rhythm - plant;
comp25697_c0_seq1	K11420	EHMT	euchromatic histone-lysine N-methyltransferase	EC:2.1.1.43	1	ko00310, Lysine degradation;
comp25702_c0_seq1	K01537	E3.6.3.8	Ca2+-transporting ATPase	EC:3.6.3.8
comp25722_c0_seq1	K00695	E2.4.1.13	sucrose synthase	EC:2.4.1.13	1	ko00500, Starch and sucrose metabolism;
comp25779_c0_seq1	K13566	NIT2	omega-amidase	EC:3.5.1.3	1	ko00250, Alanine, aspartate and glutamate metabolism;
comp25815_c0_seq1	K08730	PTDSS2	phosphatidylserine synthase 2	EC:2.7.8.29	1	ko00564, Glycerophospholipid metabolism;
comp25827_c0_seq1	K11000	CALS	callose synthase	EC:2.4.1.-
comp25833_c0_seq1	K00695	E2.4.1.13	sucrose synthase	EC:2.4.1.13	1	ko00500, Starch and sucrose metabolism;
comp25844_c0_seq1	K00764	purF	amidophosphoribosyltransferase	EC:2.4.2.14	2	ko00230, Purine metabolism;ko00250, Alanine, aspartate and glutamate metabolism;
comp25848_c0_seq1	K00430	E1.11.1.7	peroxidase	EC:1.11.1.7	3	ko00360, Phenylalanine metabolism;ko00680, Methane metabolism;ko00940, Phenylpropanoid biosynthesis;
comp25851_c0_seq1	K08775	BRCA2, FANCD1	breast cancer 2 susceptibility protein	#	4	ko03440, Homologous recombination;ko03460, Fanconi anemia pathway;ko05200, Pathways in cancer;ko05212, Pancreatic cancer;
comp25873_c0_seq1	K03327	TC.MATE, SLC47A, norM, mdtK, dinF	multidrug resistance protein, MATE family	#
comp25883_c0_seq1	K03627	MBF1	putative transcription factor	#
comp25890_c0_seq1	K15032	MTERFD	mTERF domain-containing protein, mitochondrial	#
comp25891_c0_seq1	K11450	AOF2, LSD1	lysine-specific histone demethylase 1	EC:1.-.-.-
comp25893_c0_seq1	K14424	SMO2	4-alpha-methyl-delta7-sterol-4alpha-methyl oxidase	EC:1.14.13.72	1	ko00100, Steroid biosynthesis;
comp25894_c0_seq1	K13412	CPK	calcium-dependent protein kinase	EC:2.7.11.1	2	ko04626, Plant-pathogen interaction;ko05145, Toxoplasmosis;
comp25916_c0_seq1	K08657	TASP1	taspase, threonine aspartase, 1	EC:3.4.25.-
comp25919_c0_seq1	K00789	metK	S-adenosylmethionine synthetase	EC:2.5.1.6	1	ko00270, Cysteine and methionine metabolism;
comp25922_c0_seq1	K03549	kup	KUP system potassium uptake protein	#
comp25933_c0_seq1	K09875	SIP	aquaporin SIP	#
comp25938_c0_seq1	K00696	E2.4.1.14	sucrose-phosphate synthase	EC:2.4.1.14	1	ko00500, Starch and sucrose metabolism;
comp25946_c0_seq1	K14640	SLC20A, PIT	solute carrier family 20 (sodium-dependent phosphate transporter)	#
comp25957_c0_seq1	K14572	MDN1, REA1	midasin	#	1	ko03008, Ribosome biogenesis in eukaryotes;
comp25961_c0_seq1	K10884	XRCC6, KU70, G22P1	ATP-dependent DNA helicase 2 subunit 1	#	1	ko03450, Non-homologous end-joining;
comp25973_c0_seq1	K00430	E1.11.1.7	peroxidase	EC:1.11.1.7	3	ko00360, Phenylalanine metabolism;ko00680, Methane metabolism;ko00940, Phenylpropanoid biosynthesis;
comp25985_c0_seq1	K09422	MYBP	myb proto-oncogene protein, plant	#
comp26009_c0_seq1	K03155	TIMELESS	timeless	#
comp26014_c0_seq1	K09422	MYBP	myb proto-oncogene protein, plant	#
comp26023_c0_seq1	K05658	ABCB1	ATP-binding cassette, subfamily B (MDR/TAP), member 1	#	2	ko02010, ABC transporters;ko04976, Bile secretion;
comp26030_c0_seq1	K05658	ABCB1	ATP-binding cassette, subfamily B (MDR/TAP), member 1	#	2	ko02010, ABC transporters;ko04976, Bile secretion;
comp26054_c0_seq1	K14502	BIN2	protein brassinosteroid insensitive 2	EC:2.7.11.1	1	ko04075, Plant hormone signal transduction;
comp26063_c0_seq2	K07195	EXOC7, EXO70	exocyst complex component 7	#	1	ko04910, Insulin signaling pathway;
comp26064_c0_seq1	K03032	PSMD1, RPN2	26S proteasome regulatory subunit N2	#	2	ko03050, Proteasome;ko05169, Epstein-Barr virus infection;
comp26070_c0_seq1	K00913	ITPK1	inositol-1,3,4-trisphosphate 5/6-kinase / inositol-tetrakisphosphate 1-kinase	EC:2.7.1.159 2.7.1.134	2	ko00562, Inositol phosphate metabolism;ko04070, Phosphatidylinositol signaling system;
comp26082_c0_seq1	K00671	NMT	glycylpeptide N-tetradecanoyltransferase	EC:2.3.1.97
comp26085_c0_seq1	K09595	HM13	minor histocompatibility antigen H13	EC:3.4.23.-
comp26098_c0_seq1	K08775	BRCA2, FANCD1	breast cancer 2 susceptibility protein	#	4	ko03440, Homologous recombination;ko03460, Fanconi anemia pathway;ko05200, Pathways in cancer;ko05212, Pancreatic cancer;
comp26106_c0_seq1	K10706	SETX, ALS4	senataxin	EC:3.6.4.-
comp26116_c0_seq1	K13457	RPM1, RPS3	disease resistance protein RPM1	#	1	ko04626, Plant-pathogen interaction;
comp26126_c0_seq1	K01580	gadB, gadA, GAD	glutamate decarboxylase	EC:4.1.1.15	6	ko00250, Alanine, aspartate and glutamate metabolism;ko00410, beta-Alanine metabolism;ko00430, Taurine and hypotaurine metabolism;ko00650, Butanoate metabolism;ko04727, GABAergic synapse;ko04940, Type I diabetes mellitus;
comp26168_c0_seq1	K14677	ACY1	aminoacylase	EC:3.5.1.14	1	ko00330, Arginine and proline metabolism;
comp26178_c0_seq1	K11699	RDR1, RDP1	RNA-dependent RNA polymerase 1	EC:2.7.7.48
comp26208_c0_seq1	K01115	PLD	phospholipase D	EC:3.1.4.4	6	ko00564, Glycerophospholipid metabolism;ko00565, Ether lipid metabolism;ko04144, Endocytosis;ko04666, Fc gamma R-mediated phagocytosis;ko04724, Glutamatergic synapse;ko04912, GnRH signaling pathway;
comp26212_c0_seq1	K00737	MGAT3	beta-1,4-mannosyl-glycoprotein beta-1,4-N-acetylglucosaminyltransferase	EC:2.4.1.144	1	ko00510, N-Glycan biosynthesis;
comp26213_c0_seq1	K13422	MYC2	transcription factor MYC2	#	2	ko04075, Plant hormone signal transduction;ko04626, Plant-pathogen interaction;
comp26217_c0_seq1	K00737	MGAT3	beta-1,4-mannosyl-glycoprotein beta-1,4-N-acetylglucosaminyltransferase	EC:2.4.1.144	1	ko00510, N-Glycan biosynthesis;
comp26263_c0_seq1	K01537	E3.6.3.8	Ca2+-transporting ATPase	EC:3.6.3.8
comp26272_c0_seq1	K15746	crtZ	beta-carotene 3-hydroxylase	EC:1.14.13.129	1	ko00906, Carotenoid biosynthesis;
comp26279_c0_seq1	K00913	ITPK1	inositol-1,3,4-trisphosphate 5/6-kinase / inositol-tetrakisphosphate 1-kinase	EC:2.7.1.159 2.7.1.134	2	ko00562, Inositol phosphate metabolism;ko04070, Phosphatidylinositol signaling system;
comp26290_c0_seq1	K01762	ACS	1-aminocyclopropane-1-carboxylate synthase	EC:4.4.1.14	1	ko00270, Cysteine and methionine metabolism;
comp26294_c0_seq2	K13950	pabAB	para-aminobenzoate synthetase	EC:2.6.1.85	1	ko00790, Folate biosynthesis;
comp26302_c0_seq1	K10884	XRCC6, KU70, G22P1	ATP-dependent DNA helicase 2 subunit 1	#	1	ko03450, Non-homologous end-joining;
comp26312_c0_seq1	K15216	RRN3, TIFIA	RNA polymerase I-specific transcription initiation factor RRN3	#
comp26323_c0_seq1	K13095	SF1	splicing factor 1	#
comp26326_c0_seq1	K02109	ATPF0B, atpF	F-type H+-transporting ATPase subunit b	EC:3.6.3.14	2	ko00190, Oxidative phosphorylation;ko00195, Photosynthesis;
comp26358_c0_seq1	K04124	E1.14.11.15	gibberellin 3-beta-dioxygenase	EC:1.14.11.15	1	ko00904, Diterpenoid biosynthesis;
comp26373_c0_seq1	K08070	E1.3.1.74	2-alkenal reductase	EC:1.3.1.74
comp26374_c0_seq1	K15289	SLC35F5	solute carrier family 35, member F5	#
comp26384_c0_seq1	K11584	PPP2R5	protein phosphatase 2 (formerly 2A), regulatory subunit B'	#	6	ko03015, mRNA surveillance pathway;ko04113, Meiosis - yeast;ko04114, Oocyte meiosis;ko04151, PI3K-Akt signaling pathway;ko04310, Wnt signaling pathway;ko04728, Dopaminergic synapse;
comp26405_c0_seq1	K02147	ATPeVB, ATP6B1	V-type H+-transporting ATPase subunit B	EC:3.6.3.14	7	ko00190, Oxidative phosphorylation;ko04145, Phagosome;ko04721, Synaptic vesicle cycle;ko04966, Collecting duct acid secretion;ko05110, Vibrio cholerae infection;ko05120, Epithelial cell signaling in Helicobacter pylori infection;ko05323, Rheumatoid arthritis;
comp26426_c0_seq1	K10999	CESA	cellulose synthase A	EC:2.4.1.12
comp26429_c0_seq1	K00057	gpsA	glycerol-3-phosphate dehydrogenase (NAD(P)+)	EC:1.1.1.94	1	ko00564, Glycerophospholipid metabolism;
comp26433_c0_seq1	K14819	DUSP12, YVH1	dual specificity phosphatase 12	EC:3.1.3.16 3.1.3.48
comp26442_c0_seq1	K07950	ARL5B	ADP-ribosylation factor-like 5B	#
comp26444_c0_seq1	K02144	ATPeV54kD	V-type H+-transporting ATPase 54 kD subunit	EC:3.6.3.14	8	ko00190, Oxidative phosphorylation;ko04142, Lysosome;ko04145, Phagosome;ko04721, Synaptic vesicle cycle;ko05110, Vibrio cholerae infection;ko05120, Epithelial cell signaling in Helicobacter pylori infection;ko05152, Tuberculosis;ko05323, Rheumatoid arthritis;
comp26453_c0_seq1	K15356	VRG4, GONST1	GDP-mannose transporter	#
comp26454_c0_seq1	K03320	amt, AMT, MEP	ammonium transporter, Amt family	#
comp26470_c0_seq1	K14484	IAA	auxin-responsive protein IAA	#	1	ko04075, Plant hormone signal transduction;
comp26485_c0_seq1	K10999	CESA	cellulose synthase A	EC:2.4.1.12
comp26487_c0_seq1	K01728	pel	pectate lyase	EC:4.2.2.2	1	ko00040, Pentose and glucuronate interconversions;
comp26518_c0_seq1	K07901	RAB8A, MEL	Ras-related protein Rab-8A	#	1	ko04972, Pancreatic secretion;
comp26526_c0_seq1	K01194	treA, treF	alpha,alpha-trehalase	EC:3.2.1.28	1	ko00500, Starch and sucrose metabolism;
comp26527_c0_seq1	K10706	SETX, ALS4	senataxin	EC:3.6.4.-
comp26550_c0_seq1	K03791	K03791	putative chitinase	#
comp26564_c0_seq1	K00789	metK	S-adenosylmethionine synthetase	EC:2.5.1.6	1	ko00270, Cysteine and methionine metabolism;
comp26568_c0_seq1	K10706	SETX, ALS4	senataxin	EC:3.6.4.-
comp26580_c0_seq1	K15078	SLX1	structure-specific endonuclease subunit SLX1	EC:3.6.1.-	1	ko03460, Fanconi anemia pathway;
comp26582_c0_seq1	K07874	RAB1A	Ras-related protein Rab-1A	#	1	ko05134, Legionellosis;
comp26586_c0_seq1	K11292	SUPT6H, SPT6	transcription elongation factor SPT6	#
comp26618_c0_seq1	K11968	ARIH1	ariadne-1	#
comp26639_c0_seq1	K07497	K07497	putative transposase	#
comp26660_c0_seq1	K01810	GPI, pgi	glucose-6-phosphate isomerase	EC:5.3.1.9	4	ko00010, Glycolysis / Gluconeogenesis;ko00030, Pentose phosphate pathway;ko00500, Starch and sucrose metabolism;ko00520, Amino sugar and nucleotide sugar metabolism;
comp26669_c0_seq1	K16055	TPS	trehalose 6-phosphate synthase/phosphatase	EC:2.4.1.15 3.1.3.12	1	ko00500, Starch and sucrose metabolism;
comp26695_c0_seq1	K15627	ASPSCR1, ASPL	tether containing UBX domain for GLUT4	#	1	ko05202, Transcriptional misregulation in cancer;
comp26701_c0_seq1	K03320	amt, AMT, MEP	ammonium transporter, Amt family	#
comp26708_c0_seq1	K08825	DYRK	dual-specificity tyrosine-(Y)-phosphorylation regulated kinase	EC:2.7.12.1
comp26725_c0_seq1	K12619	XRN2, RAT1	5'-3' exoribonuclease 2	EC:3.1.13.-	2	ko03008, Ribosome biogenesis in eukaryotes;ko03018, RNA degradation;
comp26732_c0_seq1	K08486	STX1B_2_3	syntaxin 1B/2/3	#	2	ko04130, SNARE interactions in vesicular transport;ko04721, Synaptic vesicle cycle;
comp26734_c0_seq1	K00549	metE	5-methyltetrahydropteroyltriglutamate--homocysteine methyltransferase	EC:2.1.1.14	2	ko00270, Cysteine and methionine metabolism;ko00450, Selenocompound metabolism;
comp26755_c0_seq1	K08472	MLO	mlo protein	#
comp26763_c0_seq2	K15280	SLC35C2	solute carrier family 35, member C2	#
comp26799_c0_seq1	K12489	ACAP	Arf-GAP with coiled-coil, ANK repeat and PH domain-containing protein	#	1	ko04144, Endocytosis;
comp26801_c0_seq1	K01520	dut	dUTP pyrophosphatase	EC:3.6.1.23	1	ko00240, Pyrimidine metabolism;
comp26827_c0_seq1	K00695	E2.4.1.13	sucrose synthase	EC:2.4.1.13	1	ko00500, Starch and sucrose metabolism;
comp26885_c0_seq1	K00695	E2.4.1.13	sucrose synthase	EC:2.4.1.13	1	ko00500, Starch and sucrose metabolism;
comp26888_c0_seq1	K09419	HSFF	heat shock transcription factor, other eukaryote	#
comp26889_c0_seq1	K00224	E1.3.1.-	#	#	4	ko00351, DDT degradation;ko00361, Chlorocyclohexane and chlorobenzene degradation;ko00624, Polycyclic aromatic hydrocarbon degradation;ko00640, Propanoate metabolism;
comp26950_c0_seq1	K08741	MSH5	DNA mismatch repair protein MSH5	#
comp26960_c0_seq1	K01051	E3.1.1.11	pectinesterase	EC:3.1.1.11	2	ko00040, Pentose and glucuronate interconversions;ko00500, Starch and sucrose metabolism;
comp26969_c0_seq1	K11136	RTEL1	regulator of telomere elongation helicase 1	EC:3.6.4.12
comp26990_c0_seq1	K15639	CYP734A1, BAS1	cytochrome P450, family 734, subfamily A, polypeptide 1 (PHYB activation tagged suppressor 1)	EC:1.14.-.-	1	ko00905, Brassinosteroid biosynthesis;
comp26998_c0_seq1	K04043	dnaK	molecular chaperone DnaK	#	2	ko03018, RNA degradation;ko05152, Tuberculosis;
comp26999_c0_seq1	K03686	dnaJ	molecular chaperone DnaJ	#
comp27024_c0_seq1	K15397	KCS	3-ketoacyl-CoA synthase	EC:2.3.1.-	1	ko00062, Fatty acid elongation;
comp27030_c0_seq1	K12501	HST	homogentisate solanesyltransferase	#	1	ko00130, Ubiquinone and other terpenoid-quinone biosynthesis;
comp27055_c0_seq2	K00517	E1.14.-.-	#	#	5	ko00363, Bisphenol degradation;ko00624, Polycyclic aromatic hydrocarbon degradation;ko00627, Aminobenzoate degradation;ko00903, Limonene and pinene degradation;ko00945, Stilbenoid, diarylheptanoid and gingerol biosynthesis;
comp27076_c0_seq1	K05391	CNGF	cyclic nucleotide gated channel, other eukaryote	#	1	ko04626, Plant-pathogen interaction;
comp27097_c0_seq1	K07976	RAB	Rab family, other	#
comp27111_c0_seq1	K09422	MYBP	myb proto-oncogene protein, plant	#
comp27118_c0_seq1	K03549	kup	KUP system potassium uptake protein	#
comp27135_c0_seq1	K13448	CML	calcium-binding protein CML	#	1	ko04626, Plant-pathogen interaction;
comp27136_c0_seq1	K12501	HST	homogentisate solanesyltransferase	#	1	ko00130, Ubiquinone and other terpenoid-quinone biosynthesis;
comp27156_c0_seq1	K09510	DNAJB4	DnaJ homolog subfamily B member 4	#
comp27180_c0_seq1	K09285	OVM, ANT	AP2-like factor, ANT lineage	#
comp27197_c0_seq1	K00789	metK	S-adenosylmethionine synthetase	EC:2.5.1.6	1	ko00270, Cysteine and methionine metabolism;
comp27201_c0_seq1	K10999	CESA	cellulose synthase A	EC:2.4.1.12
comp27208_c0_seq1	K00695	E2.4.1.13	sucrose synthase	EC:2.4.1.13	1	ko00500, Starch and sucrose metabolism;
comp27215_c0_seq1	K11826	AP2M1	AP-2 complex subunit mu-1	#	4	ko04144, Endocytosis;ko04721, Synaptic vesicle cycle;ko04961, Endocrine and other factor-regulated calcium reabsorption;ko05016, Huntington's disease;
comp27216_c0_seq1	K01369	LGMN	legumain	EC:3.4.22.34	2	ko04142, Lysosome;ko04612, Antigen processing and presentation;
comp27218_c0_seq1	K14488	SAUR	SAUR family protein	#	1	ko04075, Plant hormone signal transduction;
comp27229_c0_seq1	K14496	PYL	abscisic acid receptor PYR/PYL family	#	1	ko04075, Plant hormone signal transduction;
comp27247_c0_seq1	K01728	pel	pectate lyase	EC:4.2.2.2	1	ko00040, Pentose and glucuronate interconversions;
comp27256_c0_seq1	K06636	SMC1	structural maintenance of chromosome 1	#	4	ko04110, Cell cycle;ko04111, Cell cycle - yeast;ko04113, Meiosis - yeast;ko04114, Oocyte meiosis;
comp27261_c0_seq1	K14291	PHAX	phosphorylated adapter RNA export protein	#	1	ko03013, RNA transport;
comp27267_c0_seq1	K15014	SLC29A1_2_3, ENT1_2_3	solute carrier family 29 (equilibrative nucleoside transporter), member 1/2/3	#
comp27268_c0_seq1	K05391	CNGF	cyclic nucleotide gated channel, other eukaryote	#	1	ko04626, Plant-pathogen interaction;
comp27273_c0_seq1	K03549	kup	KUP system potassium uptake protein	#
comp27275_c0_seq1	K07497	K07497	putative transposase	#
comp27301_c0_seq1	K13148	CPSF3L, INTS11	integrator complex subunit 11	EC:3.1.27.-
comp27306_c0_seq1	K02324	POLE1	DNA polymerase epsilon subunit 1	EC:2.7.7.7	6	ko00230, Purine metabolism;ko00240, Pyrimidine metabolism;ko03030, DNA replication;ko03410, Base excision repair;ko03420, Nucleotide excision repair;ko05166, HTLV-I infection;
comp27339_c0_seq1	K11136	RTEL1	regulator of telomere elongation helicase 1	EC:3.6.4.12
comp27354_c0_seq1	K05387	GRIF	glutamate receptor, ionotropic, other eukaryote	#
comp27355_c0_seq1	K01184	E3.2.1.15	polygalacturonase	EC:3.2.1.15	2	ko00040, Pentose and glucuronate interconversions;ko00500, Starch and sucrose metabolism;
comp27361_c0_seq2	K15601	KDM3	lysine-specific demethylase 3	EC:1.14.11.-
comp27388_c0_seq1	K06911	K06911	#	#
comp27412_c0_seq1	K05857	PLCD	phosphatidylinositol phospholipase C, delta	EC:3.1.4.11	3	ko00562, Inositol phosphate metabolism;ko04020, Calcium signaling pathway;ko04070, Phosphatidylinositol signaling system;
comp27415_c0_seq1	K06627	CCNA	cyclin A	#	5	ko04110, Cell cycle;ko04914, Progesterone-mediated oocyte maturation;ko05161, Hepatitis B;ko05169, Epstein-Barr virus infection;ko05203, Viral carcinogenesis;
comp27445_c0_seq1	K14496	PYL	abscisic acid receptor PYR/PYL family	#	1	ko04075, Plant hormone signal transduction;
comp27450_c0_seq1	K07497	K07497	putative transposase	#
comp27455_c0_seq1	K03283	HSPA1_8	heat shock 70kDa protein 1/8	#	10	ko03040, Spliceosome;ko04010, MAPK signaling pathway;ko04141, Protein processing in endoplasmic reticulum;ko04144, Endocytosis;ko04612, Antigen processing and presentation;ko05134, Legionellosis;ko05145, Toxoplasmosis;ko05162, Measles;ko05164, Influenza A;ko05169, Epstein-Barr virus infection;
comp27467_c0_seq1	K07199	PRKAB	5'-AMP-activated protein kinase, regulatory beta subunit	#	4	ko04710, Circadian rhythm;ko04910, Insulin signaling pathway;ko04920, Adipocytokine signaling pathway;ko05410, Hypertrophic cardiomyopathy (HCM);
comp27471_c0_seq1	K08233	E3.1.1.78	polyneuridine-aldehyde esterase	EC:3.1.1.78	1	ko00901, Indole alkaloid biosynthesis;
comp27496_c0_seq1	K03283	HSPA1_8	heat shock 70kDa protein 1/8	#	10	ko03040, Spliceosome;ko04010, MAPK signaling pathway;ko04141, Protein processing in endoplasmic reticulum;ko04144, Endocytosis;ko04612, Antigen processing and presentation;ko05134, Legionellosis;ko05145, Toxoplasmosis;ko05162, Measles;ko05164, Influenza A;ko05169, Epstein-Barr virus infection;
comp27507_c0_seq1	K09338	HD-ZIP	homeobox-leucine zipper protein	#
comp27511_c0_seq1	K04485	sms, radA	DNA repair protein RadA/Sms	#
comp27520_c0_seq1	K13428	EFR	LRR receptor-like serine/threonine-protein kinase EFR	EC:2.7.11.1	1	ko04626, Plant-pathogen interaction;
comp27535_c0_seq1	K02950	RP-S12, rpsL	small subunit ribosomal protein S12	#	1	ko03010, Ribosome;
comp27537_c0_seq1	K13457	RPM1, RPS3	disease resistance protein RPM1	#	1	ko04626, Plant-pathogen interaction;
comp27538_c0_seq1	K12309	GLB1, ELNR1	beta-galactosidase	EC:3.2.1.23	6	ko00052, Galactose metabolism;ko00511, Other glycan degradation;ko00531, Glycosaminoglycan degradation;ko00600, Sphingolipid metabolism;ko00604, Glycosphingolipid biosynthesis - ganglio series;ko04142, Lysosome;
comp27546_c0_seq1	K11655	BAZ1A, ACF1	bromodomain adjacent to zinc finger domain protein 1A	#
comp27551_c0_seq1	K09422	MYBP	myb proto-oncogene protein, plant	#
comp27567_c0_seq1	K14376	PAP	poly(A) polymerase	EC:2.7.7.19	1	ko03015, mRNA surveillance pathway;
comp27583_c0_seq1	K10777	LIG4, DNL4	DNA ligase 4	EC:6.5.1.1	1	ko03450, Non-homologous end-joining;
comp27599_c0_seq1	K11273	DDX11, CHL1, CTF1	chromosome transmission fidelity protein 1	EC:3.6.4.13
comp27605_c0_seq1	K10406	KIFC2_3	kinesin family member C2/C3	#
comp27614_c0_seq1	K00797	SRM, speE	spermidine synthase	EC:2.5.1.16	4	ko00270, Cysteine and methionine metabolism;ko00330, Arginine and proline metabolism;ko00410, beta-Alanine metabolism;ko00480, Glutathione metabolism;
comp27644_c0_seq1	K01194	treA, treF	alpha,alpha-trehalase	EC:3.2.1.28	1	ko00500, Starch and sucrose metabolism;
comp27647_c0_seq1	K09422	MYBP	myb proto-oncogene protein, plant	#
comp27656_c0_seq1	K14431	TGA	transcription factor TGA	#	1	ko04075, Plant hormone signal transduction;
comp27682_c0_seq1	K10738	MCM9	minichromosome maintenance protein 9	#
comp27690_c0_seq1	K05387	GRIF	glutamate receptor, ionotropic, other eukaryote	#
comp27706_c0_seq1	K09419	HSFF	heat shock transcription factor, other eukaryote	#
comp27710_c0_seq1	K15639	CYP734A1, BAS1	cytochrome P450, family 734, subfamily A, polypeptide 1 (PHYB activation tagged suppressor 1)	EC:1.14.-.-	1	ko00905, Brassinosteroid biosynthesis;
comp27720_c0_seq2	K02183	CALM	calmodulin	#	23	ko04020, Calcium signaling pathway;ko04070, Phosphatidylinositol signaling system;ko04114, Oocyte meiosis;ko04270, Vascular smooth muscle contraction;ko04626, Plant-pathogen interaction;ko04713, Circadian entrainment;ko04720, Long-term potentiation;ko04722, Neurotrophin signaling pathway;ko04728, Dopaminergic synapse;ko04740, Olfactory transduction;ko04744, Phototransduction;ko04745, Phototransdu…
comp27725_c0_seq1	K12373	HEXA_B	hexosaminidase	EC:3.2.1.52	6	ko00511, Other glycan degradation;ko00520, Amino sugar and nucleotide sugar metabolism;ko00531, Glycosaminoglycan degradation;ko00603, Glycosphingolipid biosynthesis - globo series;ko00604, Glycosphingolipid biosynthesis - ganglio series;ko04142, Lysosome;
comp27727_c0_seq1	K03348	APC1	anaphase-promoting complex subunit 1	#	7	ko04110, Cell cycle;ko04111, Cell cycle - yeast;ko04113, Meiosis - yeast;ko04114, Oocyte meiosis;ko04120, Ubiquitin mediated proteolysis;ko04914, Progesterone-mediated oocyte maturation;ko05166, HTLV-I infection;
comp27750_c0_seq1	K11367	CHD1	chromodomain-helicase-DNA-binding protein 1	EC:3.6.4.12
comp27755_c0_seq1	K15402	CYP86B1	cytochrome P450, family 86, subfamily B, polypeptide 1 (fatty acid omega-hydroxylase)	EC:1.14.-.-	1	ko00073, Cutin, suberine and wax biosynthesis;
comp27758_c0_seq1	K02935	RP-L7, rplL	large subunit ribosomal protein L7/L12	#	1	ko03010, Ribosome;
comp27777_c0_seq1	K15718	LOX1_5	linoleate 9S-lipoxygenase	EC:1.13.11.58	1	ko00591, Linoleic acid metabolism;
comp27785_c0_seq1	K01534	zntA	Cd2+/Zn2+-exporting ATPase	EC:3.6.3.3 3.6.3.5
comp27811_c0_seq1	K00430	E1.11.1.7	peroxidase	EC:1.11.1.7	3	ko00360, Phenylalanine metabolism;ko00680, Methane metabolism;ko00940, Phenylpropanoid biosynthesis;
comp27830_c0_seq1	K00854	E2.7.1.17	xylulokinase	EC:2.7.1.17	1	ko00040, Pentose and glucuronate interconversions;
comp27836_c0_seq1	K08235	E2.4.1.207	xyloglucan:xyloglucosyl transferase	EC:2.4.1.207
comp27840_c0_seq1	K08592	SENP1	sentrin-specific protease 1	EC:3.4.22.68
comp27845_c0_seq1	K11816	YUCCA	YUCCA family monooxygenase	EC:1.14.13.-	1	ko00380, Tryptophan metabolism;
comp27849_c0_seq1	K15710	SHPRH	E3 ubiquitin-protein ligase SHPRH	EC:3.6.4.- 6.3.2.19
comp27856_c0_seq1	K15378	SLC45A1_2_4	solute carrier family 45, member 1/2/4	#
comp27857_c0_seq1	K00517	E1.14.-.-	#	#	5	ko00363, Bisphenol degradation;ko00624, Polycyclic aromatic hydrocarbon degradation;ko00627, Aminobenzoate degradation;ko00903, Limonene and pinene degradation;ko00945, Stilbenoid, diarylheptanoid and gingerol biosynthesis;
comp27860_c0_seq1	K04728	ATM, TEL1	ataxia telangiectasia mutated family protein	EC:2.7.11.1	6	ko04064, NF-kappa B signaling pathway;ko04110, Cell cycle;ko04115, p53 signaling pathway;ko04210, Apoptosis;ko05166, HTLV-I infection;ko05202, Transcriptional misregulation in cancer;
comp27864_c0_seq1	K15404	K15404, CER1	aldehyde decarbonylase	EC:4.1.99.5	1	ko00073, Cutin, suberine and wax biosynthesis;
comp27869_c0_seq1	K00008	gutB	L-iditol 2-dehydrogenase	EC:1.1.1.14	1	ko00051, Fructose and mannose metabolism;
comp27877_c0_seq1	K08794	CAMK1	calcium/calmodulin-dependent protein kinase I	EC:2.7.11.17
comp27880_c0_seq1	K05288	PIGO	phosphatidylinositol glycan, class O	#	1	ko00563, Glycosylphosphatidylinositol(GPI)-anchor biosynthesis;
comp27887_c0_seq1	K03025	RPC34, POLR3F	DNA-directed RNA polymerase III subunit RPC6	#	5	ko00230, Purine metabolism;ko00240, Pyrimidine metabolism;ko03020, RNA polymerase;ko04623, Cytosolic DNA-sensing pathway;ko05169, Epstein-Barr virus infection;
comp27891_c0_seq2	K05658	ABCB1	ATP-binding cassette, subfamily B (MDR/TAP), member 1	#	2	ko02010, ABC transporters;ko04976, Bile secretion;
comp27904_c0_seq1	K08288	PRKCSH	protein kinase C substrate 80K-H	#	1	ko04141, Protein processing in endoplasmic reticulum;
comp27905_c0_seq1	K00993	EPT1	ethanolaminephosphotransferase	EC:2.7.8.1	3	ko00440, Phosphonate and phosphinate metabolism;ko00564, Glycerophospholipid metabolism;ko00565, Ether lipid metabolism;
comp27909_c0_seq1	K00921	PIKFYVE, FAB1	1-phosphatidylinositol-3-phosphate 5-kinase	EC:2.7.1.150	4	ko00562, Inositol phosphate metabolism;ko04070, Phosphatidylinositol signaling system;ko04145, Phagosome;ko04810, Regulation of actin cytoskeleton;
comp27918_c0_seq1	K09338	HD-ZIP	homeobox-leucine zipper protein	#
comp27920_c0_seq1	K11699	RDR1, RDP1	RNA-dependent RNA polymerase 1	EC:2.7.7.48
comp27923_c0_seq1	K15639	CYP734A1, BAS1	cytochrome P450, family 734, subfamily A, polypeptide 1 (PHYB activation tagged suppressor 1)	EC:1.14.-.-	1	ko00905, Brassinosteroid biosynthesis;
comp27924_c0_seq1	K05387	GRIF	glutamate receptor, ionotropic, other eukaryote	#
comp27929_c0_seq1	K11367	CHD1	chromodomain-helicase-DNA-binding protein 1	EC:3.6.4.12
comp27932_c0_seq1	K13412	CPK	calcium-dependent protein kinase	EC:2.7.11.1	2	ko04626, Plant-pathogen interaction;ko05145, Toxoplasmosis;
comp27934_c0_seq1	K02553	rraA, menG	regulator of ribonuclease activity A	#
comp27935_c0_seq1	K01338	lon	ATP-dependent Lon protease	EC:3.4.21.53	1	ko04112, Cell cycle - Caulobacter;
comp27943_c0_seq1	K01595	ppc	phosphoenolpyruvate carboxylase	EC:4.1.1.31	4	ko00620, Pyruvate metabolism;ko00680, Methane metabolism;ko00710, Carbon fixation in photosynthetic organisms;ko00720, Carbon fixation pathways in prokaryotes;
comp27945_c0_seq1	K13993	HSP20	HSP20 family protein	#	1	ko04141, Protein processing in endoplasmic reticulum;
comp27957_c0_seq1	K07199	PRKAB	5'-AMP-activated protein kinase, regulatory beta subunit	#	4	ko04710, Circadian rhythm;ko04910, Insulin signaling pathway;ko04920, Adipocytokine signaling pathway;ko05410, Hypertrophic cardiomyopathy (HCM);
comp27965_c0_seq1	K13140	INTS3	integrator complex subunit 3	#
comp27966_c0_seq1	K14510	CTR1	serine/threonine-protein kinase CTR1	EC:2.7.11.1	1	ko04075, Plant hormone signal transduction;
comp27987_c0_seq1	K04733	IRAK4	interleukin-1 receptor-associated kinase 4	EC:2.7.11.1	11	ko04064, NF-kappa B signaling pathway;ko04210, Apoptosis;ko04620, Toll-like receptor signaling pathway;ko04722, Neurotrophin signaling pathway;ko05133, Pertussis;ko05140, Leishmaniasis;ko05142, Chagas disease (American trypanosomiasis);ko05145, Toxoplasmosis;ko05152, Tuberculosis;ko05162, Measles;ko05164, Influenza A;
comp27991_c0_seq1	K06901	pbuG	putative MFS transporter, AGZA family, xanthine/uracil permease	#
comp28008_c0_seq1	K05387	GRIF	glutamate receptor, ionotropic, other eukaryote	#
comp28018_c0_seq1	K03243	EIF5B	translation initiation factor 5B	#	1	ko03013, RNA transport;
comp28019_c0_seq1	K01580	gadB, gadA, GAD	glutamate decarboxylase	EC:4.1.1.15	6	ko00250, Alanine, aspartate and glutamate metabolism;ko00410, beta-Alanine metabolism;ko00430, Taurine and hypotaurine metabolism;ko00650, Butanoate metabolism;ko04727, GABAergic synapse;ko04940, Type I diabetes mellitus;
comp28032_c0_seq1	K14677	ACY1	aminoacylase	EC:3.5.1.14	1	ko00330, Arginine and proline metabolism;
comp28033_c0_seq1	K15287	SLC35F1_2	solute carrier family 35, member F1/2	#
comp28051_c0_seq1	K10728	TOPBP1	topoisomerase (DNA) II binding protein 1	#
comp28064_c0_seq1	K12867	SYF1, XAB2	pre-mRNA-splicing factor SYF1	#	1	ko03040, Spliceosome;
comp28072_c0_seq1	K10592	HUWE1, MULE, ARF-BP1	E3 ubiquitin-protein ligase HUWE1	EC:6.3.2.19	1	ko04120, Ubiquitin mediated proteolysis;
comp28080_c0_seq1	K14509	ETR, ERS	ethylene receptor	EC:2.7.13.-	1	ko04075, Plant hormone signal transduction;
comp28096_c0_seq2	K08825	DYRK	dual-specificity tyrosine-(Y)-phosphorylation regulated kinase	EC:2.7.12.1
comp28117_c0_seq1	K07052	K07052	#	#
comp28125_c0_seq3	K01578	MLYCD	malonyl-CoA decarboxylase	EC:4.1.1.9	3	ko00410, beta-Alanine metabolism;ko00640, Propanoate metabolism;ko04146, Peroxisome;
comp28132_c0_seq1	K00789	metK	S-adenosylmethionine synthetase	EC:2.5.1.6	1	ko00270, Cysteine and methionine metabolism;
comp28150_c0_seq1	K10706	SETX, ALS4	senataxin	EC:3.6.4.-
comp28156_c0_seq1	K14772	UTP20	U3 small nucleolar RNA-associated protein 20	#
comp28163_c0_seq1	K12309	GLB1, ELNR1	beta-galactosidase	EC:3.2.1.23	6	ko00052, Galactose metabolism;ko00511, Other glycan degradation;ko00531, Glycosaminoglycan degradation;ko00600, Sphingolipid metabolism;ko00604, Glycosphingolipid biosynthesis - ganglio series;ko04142, Lysosome;
comp28177_c0_seq1	K16196	EIF2AK4	eukaryotic translation initiation factor 2-alpha kinase 4	EC:2.7.11.1	6	ko04141, Protein processing in endoplasmic reticulum;ko05160, Hepatitis C;ko05162, Measles;ko05164, Influenza A;ko05168, Herpes simplex infection;ko05169, Epstein-Barr virus infection;
comp28188_c0_seq1	K13117	DHX35	ATP-dependent RNA helicase DDX35	EC:3.6.4.13
comp28242_c0_seq1	K02948	RP-S11, rpsK	small subunit ribosomal protein S11	#	1	ko03010, Ribosome;
comp28251_c0_seq1	K10527	MFP2	enoyl-CoA hydratase/3-hydroxyacyl-CoA dehydrogenase	EC:4.2.1.17 1.1.1.35 1.1.1.211	2	ko00071, Fatty acid metabolism;ko00592, alpha-Linolenic acid metabolism;
comp28262_c0_seq1	K11267	PDS5	sister chromatid cohesion protein PDS5	#
comp28265_c0_seq1	K03439	trmB, METTL1	tRNA (guanine-N7-)-methyltransferase	EC:2.1.1.33
comp28301_c0_seq1	K14550	UTP10, HEATR1	U3 small nucleolar RNA-associated protein 10	#	1	ko03008, Ribosome biogenesis in eukaryotes;
comp28321_c0_seq1	K11547	NDC80, HEC1, TID3	kinetochore protein NDC80	#
comp28340_c0_seq1	K05894	E1.3.1.42	12-oxophytodienoic acid reductase	EC:1.3.1.42	1	ko00592, alpha-Linolenic acid metabolism;
comp28342_c0_seq1	K01657	trpE	anthranilate synthase component I	EC:4.1.3.27	1	ko00400, Phenylalanine, tyrosine and tryptophan biosynthesis;
comp28359_c0_seq1	K00075	murB	UDP-N-acetylmuramate dehydrogenase	EC:1.1.1.158	2	ko00520, Amino sugar and nucleotide sugar metabolism;ko00550, Peptidoglycan biosynthesis;
comp28370_c0_seq1	K01369	LGMN	legumain	EC:3.4.22.34	2	ko04142, Lysosome;ko04612, Antigen processing and presentation;
comp28378_c0_seq1	K16275	BAH, NLA	E3 ubiquitin-protein ligase BAH	EC:6.3.2.19
comp28416_c0_seq1	K01535	E3.6.3.6	H+-transporting ATPase	EC:3.6.3.6	1	ko00190, Oxidative phosphorylation;
comp28427_c0_seq1	K06640	ATR	serine/threonine-protein kinase ATR	EC:2.7.11.1	4	ko03460, Fanconi anemia pathway;ko04110, Cell cycle;ko04115, p53 signaling pathway;ko05166, HTLV-I infection;
comp28444_c0_seq1	K01768	E4.6.1.1	adenylate cyclase	EC:4.6.1.1	2	ko00230, Purine metabolism;ko04113, Meiosis - yeast;
comp28476_c0_seq1	K03348	APC1	anaphase-promoting complex subunit 1	#	7	ko04110, Cell cycle;ko04111, Cell cycle - yeast;ko04113, Meiosis - yeast;ko04114, Oocyte meiosis;ko04120, Ubiquitin mediated proteolysis;ko04914, Progesterone-mediated oocyte maturation;ko05166, HTLV-I infection;
comp28478_c0_seq1	K08472	MLO	mlo protein	#
comp28480_c0_seq1	K09422	MYBP	myb proto-oncogene protein, plant	#
comp28492_c0_seq1	K13457	RPM1, RPS3	disease resistance protein RPM1	#	1	ko04626, Plant-pathogen interaction;
comp28500_c0_seq2	K08472	MLO	mlo protein	#
comp28508_c0_seq1	K15292	STXBP1, MUNC18-1	syntaxin-binding protein 1	#	1	ko04721, Synaptic vesicle cycle;
comp28512_c0_seq1	K15075	MET18, MMS19	DNA repair/transcription protein MET18/MMS19	#
comp28516_c0_seq1	K10143	RFWD2, COP1	E3 ubiquitin-protein ligase RFWD2	EC:6.3.2.19	3	ko04115, p53 signaling pathway;ko04120, Ubiquitin mediated proteolysis;ko04712, Circadian rhythm - plant;
comp28528_c0_seq1	K12176	COPS2, CSN2, TRIP15	COP9 signalosome complex subunit 2	#
comp28544_c0_seq1	K00799	GST, gst	glutathione S-transferase	EC:2.5.1.18	4	ko00480, Glutathione metabolism;ko00980, Metabolism of xenobiotics by cytochrome P450;ko00982, Drug metabolism - cytochrome P450;ko05204, Chemical carcinogenesis;
comp28549_c0_seq1	K01662	dxs	1-deoxy-D-xylulose-5-phosphate synthase	EC:2.2.1.7	1	ko00900, Terpenoid backbone biosynthesis;
comp28558_c0_seq1	K03320	amt, AMT, MEP	ammonium transporter, Amt family	#
comp28560_c0_seq1	K16277	DRIP	E3 ubiquitin-protein ligase DRIP	EC:6.3.2.19
comp28563_c0_seq1	K03549	kup	KUP system potassium uptake protein	#
comp28564_c0_seq1	K12854	SNRNP200, BRR2	pre-mRNA-splicing helicase BRR2	EC:3.6.4.13	1	ko03040, Spliceosome;
comp28567_c0_seq1	K00279	E1.5.99.12	cytokinin dehydrogenase	EC:1.5.99.12	1	ko00908, Zeatin biosynthesis;
comp28595_c0_seq1	K13457	RPM1, RPS3	disease resistance protein RPM1	#	1	ko04626, Plant-pathogen interaction;
comp28601_c0_seq1	K10534	NIAD	nitrate reductase (NADPH)	EC:1.7.1.3	1	ko00910, Nitrogen metabolism;
comp28632_c0_seq1	K03439	trmB, METTL1	tRNA (guanine-N7-)-methyltransferase	EC:2.1.1.33
comp28634_c0_seq1	K08825	DYRK	dual-specificity tyrosine-(Y)-phosphorylation regulated kinase	EC:2.7.12.1
comp28644_c0_seq1	K09422	MYBP	myb proto-oncogene protein, plant	#
comp28647_c0_seq1	K07889	RAB5C	Ras-related protein Rab-5C	#	5	ko04144, Endocytosis;ko04145, Phagosome;ko04962, Vasopressin-regulated water reabsorption;ko05146, Amoebiasis;ko05152, Tuberculosis;
comp28659_c0_seq1	K11592	DICER1, DCR1	endoribonuclease Dicer	EC:3.1.26.-
comp28666_c0_seq1	K03043	rpoB	DNA-directed RNA polymerase subunit beta	EC:2.7.7.6	3	ko00230, Purine metabolism;ko00240, Pyrimidine metabolism;ko03020, RNA polymerase;
comp28682_c0_seq1	K00430	E1.11.1.7	peroxidase	EC:1.11.1.7	3	ko00360, Phenylalanine metabolism;ko00680, Methane metabolism;ko00940, Phenylpropanoid biosynthesis;
comp28684_c0_seq1	K11000	CALS	callose synthase	EC:2.4.1.-
comp28693_c0_seq1	K00696	E2.4.1.14	sucrose-phosphate synthase	EC:2.4.1.14	1	ko00500, Starch and sucrose metabolism;
comp28738_c0_seq1	K14292	TGS1	trimethylguanosine synthase	EC:2.1.1.-	1	ko03013, RNA transport;
comp28781_c0_seq1	K14487	GH3	auxin responsive GH3 gene family	#	1	ko04075, Plant hormone signal transduction;
comp28798_c0_seq1	K15711	SMARCA3, HLTF	SWI/SNF-related matrix-associated actin-dependent regulator of chromatin subfamily A3	EC:3.6.4.- 6.3.2.19
comp28807_c0_seq1	K12126	PIF3	phytochrome-interacting factor 3	#	2	ko04075, Plant hormone signal transduction;ko04712, Circadian rhythm - plant;
comp28819_c0_seq1	K11320	EP400	E1A-binding protein p400	EC:3.6.4.-
comp28832_c0_seq1	K13096	SF4	splicing factor 4	#
comp28843_c0_seq1	K13110	MFAP1	microfibrillar-associated protein 1	#
comp28846_c0_seq1	K00517	E1.14.-.-	#	#	5	ko00363, Bisphenol degradation;ko00624, Polycyclic aromatic hydrocarbon degradation;ko00627, Aminobenzoate degradation;ko00903, Limonene and pinene degradation;ko00945, Stilbenoid, diarylheptanoid and gingerol biosynthesis;
comp28852_c0_seq1	K12855	PRPF6, PRP6	pre-mRNA-processing factor 6	#	1	ko03040, Spliceosome;
comp28873_c0_seq1	K00764	purF	amidophosphoribosyltransferase	EC:2.4.2.14	2	ko00230, Purine metabolism;ko00250, Alanine, aspartate and glutamate metabolism;
comp28890_c0_seq1	K09422	MYBP	myb proto-oncogene protein, plant	#
comp28892_c0_seq1	K09286	EREBP	EREBP-like factor	#
comp28898_c0_seq2	K11982	RNF115_126	E3 ubiquitin-protein ligase RNF115/126	EC:6.3.2.19
comp28899_c0_seq1	K08825	DYRK	dual-specificity tyrosine-(Y)-phosphorylation regulated kinase	EC:2.7.12.1
comp28936_c0_seq1	K08775	BRCA2, FANCD1	breast cancer 2 susceptibility protein	#	4	ko03440, Homologous recombination;ko03460, Fanconi anemia pathway;ko05200, Pathways in cancer;ko05212, Pancreatic cancer;
comp28949_c0_seq1	K10738	MCM9	minichromosome maintenance protein 9	#
comp28951_c0_seq1	K13950	pabAB	para-aminobenzoate synthetase	EC:2.6.1.85	1	ko00790, Folate biosynthesis;
comp28970_c0_seq1	K12194	CHMP4, SNF7, VPS32	charged multivesicular body protein 4	#	1	ko04144, Endocytosis;
comp28988_c0_seq1	K15639	CYP734A1, BAS1	cytochrome P450, family 734, subfamily A, polypeptide 1 (PHYB activation tagged suppressor 1)	EC:1.14.-.-	1	ko00905, Brassinosteroid biosynthesis;
comp29013_c0_seq1	K01537	E3.6.3.8	Ca2+-transporting ATPase	EC:3.6.3.8
comp29017_c0_seq1	K00128	E1.2.1.3	aldehyde dehydrogenase (NAD+)	EC:1.2.1.3	15	ko00010, Glycolysis / Gluconeogenesis;ko00040, Pentose and glucuronate interconversions;ko00053, Ascorbate and aldarate metabolism;ko00071, Fatty acid metabolism;ko00280, Valine, leucine and isoleucine degradation;ko00310, Lysine degradation;ko00330, Arginine and proline metabolism;ko00340, Histidine metabolism;ko00380, Tryptophan metabolism;ko00410, beta-Alanine metabolism;ko00561, Glycerolipid …
comp29018_c0_seq1	K08740	MSH4	DNA mismatch repair protein MSH4	#
comp29029_c0_seq1	K15422	SAL	3'(2'), 5'-bisphosphate nucleotidase / inositol polyphosphate 1-phosphatase	EC:3.1.3.7 3.1.3.57	3	ko00562, Inositol phosphate metabolism;ko00920, Sulfur metabolism;ko04070, Phosphatidylinositol signaling system;
comp29030_c0_seq1	K09422	MYBP	myb proto-oncogene protein, plant	#
comp29046_c0_seq1	K10532	HGSNAT	heparan-alpha-glucosaminide N-acetyltransferase	EC:2.3.1.78	2	ko00531, Glycosaminoglycan degradation;ko04142, Lysosome;
comp29063_c0_seq1	K10144	RCHY1, PIRH2	RING finger and CHY zinc finger domain-containing protein 1	EC:6.3.2.19	3	ko04115, p53 signaling pathway;ko04120, Ubiquitin mediated proteolysis;ko05162, Measles;
comp29080_c0_seq1	K03237	EIF2S1	translation initiation factor 2 subunit 1	#	6	ko03013, RNA transport;ko04141, Protein processing in endoplasmic reticulum;ko05160, Hepatitis C;ko05162, Measles;ko05164, Influenza A;ko05168, Herpes simplex infection;
comp29084_c0_seq1	K11674	MCRS1, INO80Q	microspherule protein 1	#	1	ko05168, Herpes simplex infection;
comp29123_c0_seq1	K00695	E2.4.1.13	sucrose synthase	EC:2.4.1.13	1	ko00500, Starch and sucrose metabolism;
comp29124_c0_seq1	K09587	CYP90B1, DWF4	cytochrome P450, family 90, subfamily B, polypeptide 1 (steroid 22-alpha-hydroxylase)	EC:1.14.13.-	1	ko00905, Brassinosteroid biosynthesis;
comp29127_c0_seq1	K11816	YUCCA	YUCCA family monooxygenase	EC:1.14.13.-	1	ko00380, Tryptophan metabolism;
comp29135_c0_seq1	K11267	PDS5	sister chromatid cohesion protein PDS5	#
comp29152_c0_seq1	K10750	CHAF1A	chromatin assembly factor 1 subunit A	#
comp29168_c0_seq1	K05285	PIGN	phosphatidylinositol glycan, class N	EC:2.7.-.-	1	ko00563, Glycosylphosphatidylinositol(GPI)-anchor biosynthesis;
comp29186_c0_seq2	K12191	CHMP2A	charged multivesicular body protein 2A	#	1	ko04144, Endocytosis;
comp29201_c0_seq1	K10863	APTX	aprataxin	EC:3.-.-.-
comp29204_c0_seq1	K09286	EREBP	EREBP-like factor	#
comp29221_c0_seq1	K00924	E2.7.1.-	#	#
comp29237_c0_seq1	K09773	K09773	hypothetical protein	#
comp29247_c0_seq1	K01802	E5.2.1.8	peptidylprolyl isomerase	EC:5.2.1.8
comp29252_c0_seq1	K00279	E1.5.99.12	cytokinin dehydrogenase	EC:1.5.99.12	1	ko00908, Zeatin biosynthesis;
comp29254_c0_seq1	K08829	MAK	male germ cell-associated kinase	EC:2.7.11.22
comp29290_c0_seq1	K03936	NDUFS3	NADH dehydrogenase (ubiquinone) Fe-S protein 3	EC:1.6.5.3 1.6.99.3	4	ko00190, Oxidative phosphorylation;ko05010, Alzheimer's disease;ko05012, Parkinson's disease;ko05016, Huntington's disease;
comp29291_c0_seq1	K01988	A4GALT	lactosylceramide 4-alpha-galactosyltransferase	EC:2.4.1.228	1	ko00603, Glycosphingolipid biosynthesis - globo series;
comp29302_c0_seq1	K12161	URM1	ubiquitin related modifier 1	#	1	ko04122, Sulfur relay system;
comp29309_c0_seq1	K10400	KIF15	kinesin family member 15	#
comp29324_c0_seq1	K15397	KCS	3-ketoacyl-CoA synthase	EC:2.3.1.-	1	ko00062, Fatty acid elongation;
comp29336_c0_seq1	K13993	HSP20	HSP20 family protein	#	1	ko04141, Protein processing in endoplasmic reticulum;
comp29342_c0_seq1	K15398	CYP86A4S	cytochrome P450, family 86, subfamily A, polypeptide 2/4/7/8 (fatty acid omega-hydroxylase)	EC:1.14.-.-	1	ko00073, Cutin, suberine and wax biosynthesis;
comp29347_c0_seq1	K10999	CESA	cellulose synthase A	EC:2.4.1.12
comp29367_c0_seq1	K07497	K07497	putative transposase	#
comp29378_c0_seq1	K09422	MYBP	myb proto-oncogene protein, plant	#
comp29384_c0_seq1	K14499	BKI1	BRI1 kinase inhibitor 1	#	1	ko04075, Plant hormone signal transduction;
comp29387_c0_seq1	K11886	ECM29	proteasome component ECM29	#
comp29397_c0_seq1	K15227	TYRAAT	arogenate dehydrogenase (NADP+), plant	EC:1.3.1.78	1	ko00400, Phenylalanine, tyrosine and tryptophan biosynthesis;
comp29406_c0_seq1	K01657	trpE	anthranilate synthase component I	EC:4.1.3.27	1	ko00400, Phenylalanine, tyrosine and tryptophan biosynthesis;
comp29429_c0_seq1	K15119	SLC25A39_40	solute carrier family 25, member 39/40	#
comp29443_c0_seq2	K16277	DRIP	E3 ubiquitin-protein ligase DRIP	EC:6.3.2.19
comp29446_c0_seq1	K15505	RAD5	DNA repair protein RAD5	EC:3.6.4.-
comp29454_c0_seq1	K10706	SETX, ALS4	senataxin	EC:3.6.4.-
comp29474_c0_seq1	K00472	E1.14.11.2	prolyl 4-hydroxylase	EC:1.14.11.2	1	ko00330, Arginine and proline metabolism;
comp29485_c0_seq1	K14431	TGA	transcription factor TGA	#	1	ko04075, Plant hormone signal transduction;
comp29506_c0_seq1	K14514	EIN3	ethylene-insensitive protein 3	#	1	ko04075, Plant hormone signal transduction;
comp29516_c0_seq1	K13082	DFR	bifunctional dihydroflavonol 4-reductase/flavanone 4-reductase	EC:1.1.1.219 1.1.1.234	1	ko00941, Flavonoid biosynthesis;
comp29525_c0_seq1	K03363	CDC20	cell division cycle 20, cofactor of APC complex	#	7	ko04110, Cell cycle;ko04111, Cell cycle - yeast;ko04113, Meiosis - yeast;ko04114, Oocyte meiosis;ko04120, Ubiquitin mediated proteolysis;ko05166, HTLV-I infection;ko05203, Viral carcinogenesis;
comp29531_c0_seq1	K06617	E2.4.1.82	raffinose synthase	EC:2.4.1.82	1	ko00052, Galactose metabolism;
comp29537_c0_seq1	K04040	chlG, bchG	chlorophyll synthase	EC:2.5.1.62	1	ko00860, Porphyrin and chlorophyll metabolism;
comp29545_c0_seq1	K01924	murC	UDP-N-acetylmuramate--alanine ligase	EC:6.3.2.8	2	ko00471, D-Glutamine and D-glutamate metabolism;ko00550, Peptidoglycan biosynthesis;
comp29568_c0_seq1	K14555	UTP13, TBL3	U3 small nucleolar RNA-associated protein 13	#	1	ko03008, Ribosome biogenesis in eukaryotes;
comp29579_c0_seq1	K03026	RPC53, POLR3D	DNA-directed RNA polymerase III subunit RPC4	#	5	ko00230, Purine metabolism;ko00240, Pyrimidine metabolism;ko03020, RNA polymerase;ko04623, Cytosolic DNA-sensing pathway;ko05169, Epstein-Barr virus infection;
comp29589_c0_seq1	K01810	GPI, pgi	glucose-6-phosphate isomerase	EC:5.3.1.9	4	ko00010, Glycolysis / Gluconeogenesis;ko00030, Pentose phosphate pathway;ko00500, Starch and sucrose metabolism;ko00520, Amino sugar and nucleotide sugar metabolism;
comp29617_c0_seq1	K07052	K07052	#	#
comp29625_c0_seq1	K04733	IRAK4	interleukin-1 receptor-associated kinase 4	EC:2.7.11.1	11	ko04064, NF-kappa B signaling pathway;ko04210, Apoptosis;ko04620, Toll-like receptor signaling pathway;ko04722, Neurotrophin signaling pathway;ko05133, Pertussis;ko05140, Leishmaniasis;ko05142, Chagas disease (American trypanosomiasis);ko05145, Toxoplasmosis;ko05152, Tuberculosis;ko05162, Measles;ko05164, Influenza A;
comp29639_c0_seq1	K13345	PEX12, PAF3	peroxin-12	#	1	ko04146, Peroxisome;
comp29649_c0_seq1	K14564	NOP56	nucleolar protein 56	#	1	ko03008, Ribosome biogenesis in eukaryotes;
comp29655_c0_seq1	K10418	DYNLL	dynein light chain LC8-type	#	1	ko04962, Vasopressin-regulated water reabsorption;
comp29678_c0_seq1	K05658	ABCB1	ATP-binding cassette, subfamily B (MDR/TAP), member 1	#	2	ko02010, ABC transporters;ko04976, Bile secretion;
comp29736_c0_seq1	K14759	PHYLLO	isochorismate synthase / 2-succinyl-5-enolpyruvyl-6-hydroxy-3-cyclohexene-1-carboxylate synthase / 2-succinyl-6-hydroxy-2,4-cyclohexadiene-1-carboxylate synthase / O-succinylbenzoate synthase	EC:5.4.4.2 2.2.1.9 4.2.99.20 4.2.1.113	1	ko00130, Ubiquinone and other terpenoid-quinone biosynthesis;
comp29744_c0_seq1	K02910	RP-L31e, RPL31	large subunit ribosomal protein L31e	#	1	ko03010, Ribosome;
comp29753_c0_seq1	K14504	TCH4	xyloglucan:xyloglucosyl transferase TCH4	EC:2.4.1.207	1	ko04075, Plant hormone signal transduction;
comp29754_c0_seq1	K03881	ND4	NADH-ubiquinone oxidoreductase chain 4	EC:1.6.5.3	2	ko00190, Oxidative phosphorylation;ko05012, Parkinson's disease;
comp29798_c0_seq1	K03363	CDC20	cell division cycle 20, cofactor of APC complex	#	7	ko04110, Cell cycle;ko04111, Cell cycle - yeast;ko04113, Meiosis - yeast;ko04114, Oocyte meiosis;ko04120, Ubiquitin mediated proteolysis;ko05166, HTLV-I infection;ko05203, Viral carcinogenesis;
comp29801_c0_seq1	K00517	E1.14.-.-	#	#	5	ko00363, Bisphenol degradation;ko00624, Polycyclic aromatic hydrocarbon degradation;ko00627, Aminobenzoate degradation;ko00903, Limonene and pinene degradation;ko00945, Stilbenoid, diarylheptanoid and gingerol biosynthesis;
comp29805_c0_seq1	K10757	E2.4.1.91	flavonol 3-O-glucosyltransferase	EC:2.4.1.91	1	ko00944, Flavone and flavonol biosynthesis;
comp29808_c0_seq1	K01537	E3.6.3.8	Ca2+-transporting ATPase	EC:3.6.3.8
comp29818_c0_seq1	K09286	EREBP	EREBP-like factor	#
comp29848_c0_seq1	K11492	NCAPG2, LUZP5	condensin-2 complex subunit G2	#
comp29860_c0_seq1	K10638	UHRF1, NP95	E3 ubiquitin-protein ligase UHRF1	EC:6.3.2.19
comp29861_c0_seq1	K09489	HSPA4	heat shock 70kDa protein 4	#	1	ko04612, Antigen processing and presentation;
comp29875_c0_seq1	K08884	K08884	serine/threonine protein kinase, bacterial	EC:2.7.11.1
comp29884_c0_seq1	K10592	HUWE1, MULE, ARF-BP1	E3 ubiquitin-protein ligase HUWE1	EC:6.3.2.19	1	ko04120, Ubiquitin mediated proteolysis;
comp29898_c0_seq1	K09422	MYBP	myb proto-oncogene protein, plant	#
comp29902_c0_seq1	K07901	RAB8A, MEL	Ras-related protein Rab-8A	#	1	ko04972, Pancreatic secretion;
comp29919_c0_seq1	K13783	SLC37A1_2	MFS transporter, OPA family, solute carrier family 37 (glycerol-3-phosphate transporter), member 1/2	#
comp29926_c0_seq1	K00889	PIP5K	1-phosphatidylinositol-4-phosphate 5-kinase	EC:2.7.1.68	5	ko00562, Inositol phosphate metabolism;ko04070, Phosphatidylinositol signaling system;ko04144, Endocytosis;ko04666, Fc gamma R-mediated phagocytosis;ko04810, Regulation of actin cytoskeleton;
comp29931_c0_seq1	K16055	TPS	trehalose 6-phosphate synthase/phosphatase	EC:2.4.1.15 3.1.3.12	1	ko00500, Starch and sucrose metabolism;
comp29932_c0_seq1	K10901	BLM, RECQL3, SGS1	bloom syndrome protein	EC:3.6.4.12	2	ko03440, Homologous recombination;ko03460, Fanconi anemia pathway;
comp29935_c0_seq1	K06173	truA, PUS1	tRNA pseudouridine38-40 synthase	EC:5.4.99.12
comp29957_c0_seq1	K00430	E1.11.1.7	peroxidase	EC:1.11.1.7	3	ko00360, Phenylalanine metabolism;ko00680, Methane metabolism;ko00940, Phenylpropanoid biosynthesis;
comp29976_c0_seq1	K01611	speD	S-adenosylmethionine decarboxylase	EC:4.1.1.50	2	ko00270, Cysteine and methionine metabolism;ko00330, Arginine and proline metabolism;
comp29981_c0_seq1	K04121	E4.2.3.19	ent-kaurene synthase	EC:4.2.3.19	1	ko00904, Diterpenoid biosynthesis;
comp29987_c0_seq1	K00898	PDK	pyruvate dehydrogenase kinase	EC:2.7.11.2
comp29989_c0_seq1	K13428	EFR	LRR receptor-like serine/threonine-protein kinase EFR	EC:2.7.11.1	1	ko04626, Plant-pathogen interaction;
comp30000_c0_seq1	K15382	SLC50A, SWEET	solute carrier family 50 (sugar transporter)	#
comp30012_c0_seq1	K09286	EREBP	EREBP-like factor	#
comp30017_c0_seq1	K15227	TYRAAT	arogenate dehydrogenase (NADP+), plant	EC:1.3.1.78	1	ko00400, Phenylalanine, tyrosine and tryptophan biosynthesis;
comp30024_c0_seq1	K13447	RBOH	respiratory burst oxidase	EC:1.6.3.- 1.11.1.-	1	ko04626, Plant-pathogen interaction;
comp30034_c0_seq2	K03879	ND2	NADH-ubiquinone oxidoreductase chain 2	EC:1.6.5.3	2	ko00190, Oxidative phosphorylation;ko05012, Parkinson's disease;
comp30036_c0_seq1	K09338	HD-ZIP	homeobox-leucine zipper protein	#
comp30049_c0_seq2	K03980	mviN	virulence factor	#	1	ko00550, Peptidoglycan biosynthesis;
comp30057_c0_seq1	K00008	gutB	L-iditol 2-dehydrogenase	EC:1.1.1.14	1	ko00051, Fructose and mannose metabolism;
comp30082_c0_seq1	K11592	DICER1, DCR1	endoribonuclease Dicer	EC:3.1.26.-
comp30085_c0_seq1	K01662	dxs	1-deoxy-D-xylulose-5-phosphate synthase	EC:2.2.1.7	1	ko00900, Terpenoid backbone biosynthesis;
comp30092_c0_seq1	K16250	NRPD1	DNA-directed RNA polymerase IV subunit 1	EC:2.7.7.6
comp30101_c0_seq2	K05658	ABCB1	ATP-binding cassette, subfamily B (MDR/TAP), member 1	#	2	ko02010, ABC transporters;ko04976, Bile secretion;
comp30132_c0_seq1	K10638	UHRF1, NP95	E3 ubiquitin-protein ligase UHRF1	EC:6.3.2.19
comp30138_c0_seq1	K06966	K06966	#	#
comp30156_c0_seq1	K09489	HSPA4	heat shock 70kDa protein 4	#	1	ko04612, Antigen processing and presentation;
comp30165_c0_seq1	K09510	DNAJB4	DnaJ homolog subfamily B member 4	#
comp30169_c0_seq1	K11644	SIN3A	paired amphipathic helix protein Sin3a	#	2	ko05016, Huntington's disease;ko05202, Transcriptional misregulation in cancer;
comp30182_c0_seq1	K14777	DDX47, RRP3	ATP-dependent RNA helicase DDX47/RRP3	EC:3.6.4.13
comp30188_c0_seq1	K09533	DNAJC13	DnaJ homolog subfamily C member 13	#
comp30189_c0_seq1	K13993	HSP20	HSP20 family protein	#	1	ko04141, Protein processing in endoplasmic reticulum;
comp30197_c0_seq1	K11339	MORF4L1, MRG15, EAF3	mortality factor 4-like protein 1	#
comp30208_c0_seq1	K01051	E3.1.1.11	pectinesterase	EC:3.1.1.11	2	ko00040, Pentose and glucuronate interconversions;ko00500, Starch and sucrose metabolism;
comp30223_c0_seq1	K05389	KCNKF	potassium channel subfamily K, other eukaryote	#
comp30234_c0_seq1	K11855	USP36_42	ubiquitin carboxyl-terminal hydrolase 36/42	EC:3.1.2.15
comp30280_c0_seq2	K01188	E3.2.1.21	beta-glucosidase	EC:3.2.1.21	3	ko00460, Cyanoamino acid metabolism;ko00500, Starch and sucrose metabolism;ko00940, Phenylpropanoid biosynthesis;
comp30285_c0_seq2	K03086	SIG1, rpoD	RNA polymerase primary sigma factor	#
comp30289_c0_seq1	K10895	FANCI	fanconi anemia group I protein	#	1	ko03460, Fanconi anemia pathway;
comp30292_c0_seq1	K09422	MYBP	myb proto-oncogene protein, plant	#
comp30310_c0_seq1	K00671	NMT	glycylpeptide N-tetradecanoyltransferase	EC:2.3.1.97
comp30340_c0_seq1	K00924	E2.7.1.-	#	#
comp30343_c0_seq1	K03255	TIF31, CLU1	protein TIF31	#
comp30352_c0_seq1	K00921	PIKFYVE, FAB1	1-phosphatidylinositol-3-phosphate 5-kinase	EC:2.7.1.150	4	ko00562, Inositol phosphate metabolism;ko04070, Phosphatidylinositol signaling system;ko04145, Phagosome;ko04810, Regulation of actin cytoskeleton;
comp30355_c0_seq1	K03327	TC.MATE, SLC47A, norM, mdtK, dinF	multidrug resistance protein, MATE family	#
comp30375_c0_seq1	K08852	ERN1	serine/threonine-protein kinase/endoribonuclease IRE1	EC:2.7.11.1 3.1.26.-	2	ko04141, Protein processing in endoplasmic reticulum;ko05010, Alzheimer's disease;
comp30386_c0_seq1	K09286	EREBP	EREBP-like factor	#
comp30391_c0_seq1	K15397	KCS	3-ketoacyl-CoA synthase	EC:2.3.1.-	1	ko00062, Fatty acid elongation;
comp30403_c0_seq1	K01205	NAGLU	alpha-N-acetylglucosaminidase	EC:3.2.1.50	2	ko00531, Glycosaminoglycan degradation;ko04142, Lysosome;
comp30412_c0_seq1	K14948	PTBP2, NPTB	olypyrimidine tract-binding protein 2	#
comp30420_c0_seq1	K11273	DDX11, CHL1, CTF1	chromosome transmission fidelity protein 1	EC:3.6.4.13
comp30428_c0_seq1	K12489	ACAP	Arf-GAP with coiled-coil, ANK repeat and PH domain-containing protein	#	1	ko04144, Endocytosis;
comp30447_c0_seq1	K01930	E6.3.2.17	folylpolyglutamate synthase	EC:6.3.2.17	1	ko00790, Folate biosynthesis;
comp30449_c0_seq1	K10999	CESA	cellulose synthase A	EC:2.4.1.12
comp30458_c0_seq1	K01087	otsB	trehalose 6-phosphate phosphatase	EC:3.1.3.12	1	ko00500, Starch and sucrose metabolism;
comp30469_c0_seq1	K09264	K09264	MADS-box transcription factor, plant	#
comp30485_c0_seq1	K11816	YUCCA	YUCCA family monooxygenase	EC:1.14.13.-	1	ko00380, Tryptophan metabolism;
comp30533_c0_seq1	K01595	ppc	phosphoenolpyruvate carboxylase	EC:4.1.1.31	4	ko00620, Pyruvate metabolism;ko00680, Methane metabolism;ko00710, Carbon fixation in photosynthetic organisms;ko00720, Carbon fixation pathways in prokaryotes;
comp30538_c0_seq1	K12855	PRPF6, PRP6	pre-mRNA-processing factor 6	#	1	ko03040, Spliceosome;
comp30599_c0_seq1	K14004	SEC13	protein transport protein SEC13	#	2	ko03013, RNA transport;ko04141, Protein processing in endoplasmic reticulum;
comp30612_c0_seq1	K00695	E2.4.1.13	sucrose synthase	EC:2.4.1.13	1	ko00500, Starch and sucrose metabolism;
comp30619_c0_seq1	K00430	E1.11.1.7	peroxidase	EC:1.11.1.7	3	ko00360, Phenylalanine metabolism;ko00680, Methane metabolism;ko00940, Phenylpropanoid biosynthesis;
comp30626_c0_seq1	K11583	PPP2R3	protein phosphatase 2 (formerly 2A), regulatory subunit B''	#	3	ko03015, mRNA surveillance pathway;ko04151, PI3K-Akt signaling pathway;ko04728, Dopaminergic synapse;
comp30630_c0_seq2	K14564	NOP56	nucleolar protein 56	#	1	ko03008, Ribosome biogenesis in eukaryotes;
comp30633_c0_seq1	K03457	TC.NCS1	nucleobase:cation symporter-1, NCS1 family	#
comp30645_c0_seq1	K10841	ERCC6, CSB, RAD26	DNA excision repair protein ERCC-6	#	1	ko03420, Nucleotide excision repair;
comp30656_c0_seq2	K10878	SPO11	meiotic recombination protein SPO11	#	1	ko04113, Meiosis - yeast;
comp30662_c0_seq1	K11699	RDR1, RDP1	RNA-dependent RNA polymerase 1	EC:2.7.7.48
comp30678_c0_seq1	K11126	TERT, EST2	telomerase reverse transcriptase	EC:2.7.7.49	1	ko05166, HTLV-I infection;
comp30681_c0_seq1	K03327	TC.MATE, SLC47A, norM, mdtK, dinF	multidrug resistance protein, MATE family	#
[truncated: 14,136 more rows]
