# Supplementary material for: The Mining for Flowering-Related Genes Based on De Novo Transcriptome Sequencing in the Endangered Plant Phoebe chekiangensis
Source: Int J Mol Sci. 2025 Jan 24;26(3):1000. doi: 10.3390/ijms26031000 (PMC11817208; doi:10.3390/ijms26031000)
Supplement: Supplementary file 1 [file ijms-26-01000-s001.zip › Table S5 P. chekiangensis KOG Annotation Information.xls]

Unigene	Code	Annotation	Score	E-Value
comp67522_c0_seq2	A	gnl|CDD|35367 KOG0145, KOG0145, KOG0145, RNA-binding protein ELAV/HU (RRM superfamily) [RNA processing and modification].	80.1	9e-16
comp26846_c0_seq3	T	gnl|CDD|39857 KOG4658, KOG4658, KOG4658, Apoptotic ATPase [Signal transduction mechanisms].	52.4	4e-10
comp26846_c0_seq3	R	gnl|CDD|37158 KOG1947, KOG1947, KOG1947, Leucine rich repeat proteins, some proteins contain F-box [General function prediction only].	50.8	1e-09
comp37777_c0_seq1	T	gnl|CDD|36401 KOG1187, KOG1187, KOG1187, Serine/threonine protein kinase [Signal transduction mechanisms].	120	2e-36
comp37777_c0_seq1	T	gnl|CDD|35413 KOG0192, KOG0192, KOG0192, Tyrosine kinase specific for activated (GTP-bound) p21cdc42Hs [Signal transduction mechanisms].	70.1	4e-17
comp37777_c0_seq1	T	gnl|CDD|35414 KOG0193, KOG0193, KOG0193, Serine/threonine protein kinase RAF [Signal transduction mechanisms].	66.6	8e-16
comp37777_c0_seq1	T	gnl|CDD|35801 KOG0581, KOG0581, KOG0581, Mitogen-activated protein kinase kinase (MAP2K) [Signal transduction mechanisms].	66.2	1e-15
comp115996_c0_seq1	T	gnl|CDD|35803 KOG0583, KOG0583, KOG0583, Serine/threonine protein kinase [Signal transduction mechanisms].	94.4	9e-26
comp115996_c0_seq1	T	gnl|CDD|35255 KOG0032, KOG0032, KOG0032, Ca2+/calmodulin-dependent protein kinase, EF-Hand protein superfamily [Signal transduction mechanisms].	78.6	9e-20
comp72738_c0_seq2	O	gnl|CDD|37076 KOG1865, KOG1865, KOG1865, Ubiquitin carboxyl-terminal hydrolase [Posttranslational modification, protein turnover, chaperones].	449	7e-137
comp50742_c0_seq1	S	gnl|CDD|37318 KOG2107, KOG2107, KOG2107, Uncharacterized conserved protein, contains double-stranded beta-helix domain [Function unknown].	311	6e-106
comp59446_c0_seq1	T	gnl|CDD|36401 KOG1187, KOG1187, KOG1187, Serine/threonine protein kinase [Signal transduction mechanisms].	375	8e-128
comp58208_c1_seq2	A	gnl|CDD|38669 KOG3459, KOG3459, KOG3459, Small nuclear ribonucleoprotein (snRNP) Sm core protein [RNA processing and modification].	179	2e-53
comp58208_c1_seq2	A	gnl|CDD|38670 KOG3460, KOG3460, KOG3460, Small nuclear ribonucleoprotein (snRNP) LSM3 [RNA processing and modification].	60.1	8e-11
comp28983_c0_seq1	O	gnl|CDD|35962 KOG0743, KOG0743, KOG0743, AAA+-type ATPase [Posttranslational modification, protein turnover, chaperones].	229	1e-73
comp61261_c0_seq1	T	gnl|CDD|35419 KOG0198, KOG0198, KOG0198, MEKK and related serine/threonine protein kinases [Signal transduction mechanisms].	287	5e-91
comp35166_c0_seq1	QR	gnl|CDD|35365 KOG0143, KOG0143, KOG0143, Iron/ascorbate family oxidoreductases [Secondary metabolites biosynthesis, transport and catabolism, General function prediction only].	254	9e-82
comp68714_c0_seq1	C	gnl|CDD|35454 KOG0233, KOG0233, KOG0233, Vacuolar H+-ATPase V0 sector, subunit c'' [Energy production and conversion].	205	7e-60
comp141808_c0_seq1	T	gnl|CDD|36401 KOG1187, KOG1187, KOG1187, Serine/threonine protein kinase [Signal transduction mechanisms].	125	1e-37
comp68927_c0_seq5	G	gnl|CDD|35856 KOG0637, KOG0637, KOG0637, Sucrose transporter and related proteins [Carbohydrate transport and metabolism].	425	7e-135
comp68004_c0_seq2	T	gnl|CDD|36401 KOG1187, KOG1187, KOG1187, Serine/threonine protein kinase [Signal transduction mechanisms].	367	4e-123
comp51565_c0_seq1	Z	gnl|CDD|36966 KOG1755, KOG1755, KOG1755, Profilin [Cytoskeleton].	158	7e-48
comp61797_c0_seq2	AR	gnl|CDD|37401 KOG2190, KOG2190, KOG2190, PolyC-binding proteins alphaCP-1 and related KH domain proteins [RNA processing and modification, General function prediction only].	192	5e-53
comp220104_c0_seq1	L	gnl|CDD|39785 KOG4585, KOG4585, KOG4585, Predicted transposase [Replication, recombination and repair].	76.6	7e-20
comp68935_c0_seq1	IT	gnl|CDD|36331 KOG1115, KOG1115, KOG1115, Ceramide kinase [Lipid transport and metabolism, Signal transduction mechanisms].	229	1e-63
comp67751_c0_seq2	G	gnl|CDD|35449 KOG0228, KOG0228, KOG0228, Beta-fructofuranosidase (invertase) [Carbohydrate transport and metabolism].	706	0.0
comp19308_c0_seq1	I	gnl|CDD|36543 KOG1329, KOG1329, KOG1329, Phospholipase D1 [Lipid transport and metabolism].	69.7	1e-17
comp62415_c0_seq2	A	gnl|CDD|37186 KOG1975, KOG1975, KOG1975, mRNA cap methyltransferase [RNA processing and modification].	428	1e-145
comp220301_c0_seq1	K	gnl|CDD|35238 KOG0014, KOG0014, KOG0014, MADS box transcription factor [Transcription].	110	3e-32
comp69001_c0_seq1	GMW	gnl|CDD|36239 KOG1021, KOG1021, KOG1021, Acetylglucosaminyltransferase EXT1/exostosin 1 [Carbohydrate transport and metabolism, Cell wall/membrane/envelope biogenesis, Extracellular structures].	361	4e-114
comp51878_c0_seq1	U	gnl|CDD|38439 KOG3229, KOG3229, KOG3229, Vacuolar sorting protein VPS24 [Intracellular trafficking, secretion, and vesicular transport].	246	2e-80
comp52472_c0_seq2	D	gnl|CDD|35661 KOG0440, KOG0440, KOG0440, Cell cycle-associated protein Mob1-1 [Cell cycle control, cell division, chromosome partitioning].	331	1e-112
comp52472_c0_seq2	D	gnl|CDD|37114 KOG1903, KOG1903, KOG1903, Cell cycle-associated protein [Cell cycle control, cell division, chromosome partitioning].	275	5e-91
comp233246_c0_seq1	O	gnl|CDD|37300 KOG2089, KOG2089, KOG2089, Metalloendopeptidase family - saccharolysin & thimet oligopeptidase [Posttranslational modification, protein turnover, chaperones].	122	1e-36
comp68576_c0_seq4	S	gnl|CDD|35693 KOG0472, KOG0472, KOG0472, Leucine-rich repeat protein [Function unknown].	67.4	5e-12
comp136048_c0_seq1	A	gnl|CDD|36140 KOG0922, KOG0922, KOG0922, DEAH-box RNA helicase [RNA processing and modification].	176	1e-56
comp136048_c0_seq1	A	gnl|CDD|36141 KOG0923, KOG0923, KOG0923, mRNA splicing factor ATP-dependent RNA helicase [RNA processing and modification].	139	4e-42
comp136048_c0_seq1	A	gnl|CDD|36142 KOG0924, KOG0924, KOG0924, mRNA splicing factor ATP-dependent RNA helicase [RNA processing and modification].	135	1e-40
comp136048_c0_seq1	A	gnl|CDD|36138 KOG0920, KOG0920, KOG0920, ATP-dependent RNA helicase A [RNA processing and modification].	114	2e-32
comp136048_c0_seq1	A	gnl|CDD|36143 KOG0925, KOG0925, KOG0925, mRNA splicing factor ATP-dependent RNA helicase [RNA processing and modification].	108	4e-30
comp36244_c0_seq1	I	gnl|CDD|36543 KOG1329, KOG1329, KOG1329, Phospholipase D1 [Lipid transport and metabolism].	137	3e-43
comp212724_c0_seq1	KR	gnl|CDD|36481 KOG1267, KOG1267, KOG1267, Mitochondrial transcription termination factor, mTERF [Transcription, General function prediction only].	48.9	2e-09
comp55072_c0_seq1	G	gnl|CDD|37864 KOG2653, KOG2653, KOG2653, 6-phosphogluconate dehydrogenase [Carbohydrate transport and metabolism].	402	4e-142
comp68269_c0_seq1	AR	gnl|CDD|37401 KOG2190, KOG2190, KOG2190, PolyC-binding proteins alphaCP-1 and related KH domain proteins [RNA processing and modification, General function prediction only].	191	1e-50
comp58804_c0_seq1	R	gnl|CDD|37713 KOG2502, KOG2502, KOG2502, Tub family proteins [General function prediction only].	376	3e-120
comp63461_c0_seq1	R	gnl|CDD|35476 KOG0255, KOG0255, KOG0255, Synaptic vesicle transporter SVOP and related transporters (major facilitator superfamily) [General function prediction only].	305	4e-97
comp62705_c0_seq1	C	gnl|CDD|37614 KOG2403, KOG2403, KOG2403, Succinate dehydrogenase, flavoprotein subunit [Energy production and conversion].	992	0.0
comp73648_c1_seq10	K	gnl|CDD|36989 KOG1778, KOG1778, KOG1778, CREB binding protein/P300 and related TAZ Zn-finger proteins [Transcription].	287	1e-78
comp43483_c0_seq3	T	gnl|CDD|36401 KOG1187, KOG1187, KOG1187, Serine/threonine protein kinase [Signal transduction mechanisms].	142	5e-43
comp66984_c0_seq1	GE	gnl|CDD|36654 KOG1441, KOG1441, KOG1441, Glucose-6-phosphate/phosphate and phosphoenolpyruvate/phosphate antiporter [Carbohydrate transport and metabolism, Amino acid transport and metabolism].	219	1e-62
comp175343_c0_seq1	F	gnl|CDD|35259 KOG0036, KOG0036, KOG0036, Predicted mitochondrial carrier protein [Nucleotide transport and metabolism].	172	2e-56
comp175343_c0_seq1	C	gnl|CDD|35971 KOG0752, KOG0752, KOG0752, Mitochondrial solute carrier protein [Energy production and conversion].	94.7	3e-26
comp175343_c0_seq1	C	gnl|CDD|35987 KOG0768, KOG0768, KOG0768, Mitochondrial carrier protein PET8 [Energy production and conversion].	60.8	2e-13
comp44942_c0_seq1	T	gnl|CDD|37473 KOG2262, KOG2262, KOG2262, Sexual differentiation process protein ISP4 [Signal transduction mechanisms].	788	0.0
comp63003_c0_seq1	C	gnl|CDD|35779 KOG0559, KOG0559, KOG0559, Dihydrolipoamide succinyltransferase (2-oxoglutarate dehydrogenase, E2 subunit) [Energy production and conversion].	529	2e-180
comp67315_c1_seq1	K	gnl|CDD|35846 KOG0627, KOG0627, KOG0627, Heat shock transcription factor [Transcription].	213	1e-62
comp163916_c0_seq1	T	gnl|CDD|36401 KOG1187, KOG1187, KOG1187, Serine/threonine protein kinase [Signal transduction mechanisms].	60.1	6e-14
comp154929_c0_seq1	T	gnl|CDD|35917 KOG0698, KOG0698, KOG0698, Serine/threonine protein phosphatase [Signal transduction mechanisms].	154	9e-47
comp154929_c0_seq1	T	gnl|CDD|35916 KOG0697, KOG0697, KOG0697, Protein phosphatase 1B (formerly 2C) [Signal transduction mechanisms].	97.1	5e-25
comp62610_c0_seq1	I	gnl|CDD|38245 KOG3035, KOG3035, KOG3035, Isoamyl acetate-hydrolyzing esterase [Lipid transport and metabolism].	296	3e-98
comp69008_c0_seq9	QI	gnl|CDD|35379 KOG0157, KOG0157, KOG0157, Cytochrome P450 CYP4/CYP19/CYP26 subfamilies [Secondary metabolites biosynthesis, transport and catabolism, Lipid transport and metabolism].	375	2e-121
comp48006_c0_seq2	T	gnl|CDD|36401 KOG1187, KOG1187, KOG1187, Serine/threonine protein kinase [Signal transduction mechanisms].	312	2e-95
comp43468_c0_seq1	TU	gnl|CDD|36121 KOG0903, KOG0903, KOG0903, Phosphatidylinositol 4-kinase, involved in intracellular trafficking and secretion [Signal transduction mechanisms, Intracellular trafficking, secretion, and vesicular transport].	243	5e-78
comp181504_c0_seq1	O	gnl|CDD|35324 KOG0101, KOG0101, KOG0101, Molecular chaperones HSP70/HSC70, HSP70 superfamily [Posttranslational modification, protein turnover, chaperones].	118	3e-36
comp181504_c0_seq1	O	gnl|CDD|35323 KOG0100, KOG0100, KOG0100, Molecular chaperones GRP78/BiP/KAR2, HSP70 superfamily [Posttranslational modification, protein turnover, chaperones].	117	1e-35
comp181504_c0_seq1	O	gnl|CDD|35325 KOG0102, KOG0102, KOG0102, Molecular chaperones mortalin/PBP74/GRP75, HSP70 superfamily [Posttranslational modification, protein turnover, chaperones].	114	1e-34
comp181504_c0_seq1	O	gnl|CDD|35326 KOG0103, KOG0103, KOG0103, Molecular chaperones HSP105/HSP110/SSE1, HSP70 superfamily [Posttranslational modification, protein turnover, chaperones].	80.1	3e-21
comp181504_c0_seq1	O	gnl|CDD|35327 KOG0104, KOG0104, KOG0104, Molecular chaperones GRP170/SIL1, HSP70 superfamily [Posttranslational modification, protein turnover, chaperones].	55.1	7e-12
comp26323_c0_seq1	A	gnl|CDD|35341 KOG0119, KOG0119, KOG0119, Splicing factor 1/branch point binding protein (RRM superfamily) [RNA processing and modification].	96.7	5e-28
comp55889_c0_seq2	O	gnl|CDD|38416 KOG3206, KOG3206, KOG3206, Alpha-tubulin folding cofactor B [Posttranslational modification, protein turnover, chaperones].	232	1e-73
comp62694_c0_seq1	QR	gnl|CDD|35365 KOG0143, KOG0143, KOG0143, Iron/ascorbate family oxidoreductases [Secondary metabolites biosynthesis, transport and catabolism, General function prediction only].	293	3e-93
comp57775_c0_seq1	E	gnl|CDD|38175 KOG2964, KOG2964, KOG2964, Arginase family protein [Amino acid transport and metabolism].	426	3e-145
comp72609_c0_seq7	K	gnl|CDD|35839 KOG0620, KOG0620, KOG0620, Glucose-repressible alcohol dehydrogenase transcriptional effector CCR4 and related proteins [Transcription].	314	3e-87
comp3149_c0_seq1	J	gnl|CDD|36359 KOG1144, KOG1144, KOG1144, Translation initiation factor 5B (eIF-5B) [Translation, ribosomal structure and biogenesis].	95.9	4e-27
comp59960_c0_seq1	CR	gnl|CDD|35356 KOG0134, KOG0134, KOG0134, NADH:flavin oxidoreductase/12-oxophytodienoate reductase [Energy production and conversion, General function prediction only].	356	9e-118
comp53387_c0_seq3	O	gnl|CDD|38703 KOG3493, KOG3493, KOG3493, Ubiquitin-like protein [Posttranslational modification, protein turnover, chaperones].	145	3e-41
comp21816_c0_seq1	I	gnl|CDD|36391 KOG1176, KOG1176, KOG1176, Acyl-CoA synthetase [Lipid transport and metabolism].	92.4	4e-23
comp284475_c0_seq1	S	gnl|CDD|35693 KOG0472, KOG0472, KOG0472, Leucine-rich repeat protein [Function unknown].	53.5	5e-10
comp284475_c0_seq1	Z	gnl|CDD|35665 KOG0444, KOG0444, KOG0444, Cytoskeletal regulator Flightless-I (contains leucine-rich and gelsolin repeats) [Cytoskeleton].	47.0	9e-08
comp284475_c0_seq1	Z	gnl|CDD|35752 KOG0532, KOG0532, KOG0532, Leucine-rich repeat (LRR) protein, contains calponin homology domain [Cytoskeleton].	47.0	9e-08
comp284475_c0_seq1	T	gnl|CDD|35838 KOG0618, KOG0618, KOG0618, Serine/threonine phosphatase 2C containing leucine-rich repeats, similar to SCN circadian oscillatory protein (SCOP) [Signal transduction mechanisms].	46.6	1e-07
comp70478_c1_seq1	S	gnl|CDD|37779 KOG2568, KOG2568, KOG2568, Predicted membrane protein [Function unknown].	530	0.0
comp59640_c0_seq2	H	gnl|CDD|37954 KOG2743, KOG2743, KOG2743, Cobalamin synthesis protein [Coenzyme transport and metabolism].	281	4e-88
comp55685_c0_seq4	T	gnl|CDD|36401 KOG1187, KOG1187, KOG1187, Serine/threonine protein kinase [Signal transduction mechanisms].	377	1e-125
comp67733_c0_seq15	O	gnl|CDD|39613 KOG4412, KOG4412, KOG4412, 26S proteasome regulatory complex, subunit PSMD10 [Posttranslational modification, protein turnover, chaperones].	64.3	4e-11
comp52579_c0_seq1	C	gnl|CDD|38003 KOG2792, KOG2792, KOG2792, Putative cytochrome C oxidase assembly protein [Energy production and conversion].	231	1e-70
comp67312_c0_seq1	OU	gnl|CDD|37602 KOG2391, KOG2391, KOG2391, Vacuolar sorting protein/ubiquitin receptor VPS23 [Posttranslational modification, protein turnover, chaperones, Intracellular trafficking, secretion, and vesicular transport].	353	9e-117
comp61744_c0_seq2	T	gnl|CDD|36401 KOG1187, KOG1187, KOG1187, Serine/threonine protein kinase [Signal transduction mechanisms].	256	7e-75
comp60001_c0_seq1	QI	gnl|CDD|35379 KOG0157, KOG0157, KOG0157, Cytochrome P450 CYP4/CYP19/CYP26 subfamilies [Secondary metabolites biosynthesis, transport and catabolism, Lipid transport and metabolism].	328	2e-105
comp49795_c0_seq1	Q	gnl|CDD|35252 KOG0029, KOG0029, KOG0029, Amine oxidase [Secondary metabolites biosynthesis, transport and catabolism].	408	4e-128
comp64318_c0_seq1	T	gnl|CDD|35879 KOG0660, KOG0660, KOG0660, Mitogen-activated protein kinase [Signal transduction mechanisms].	530	0.0
comp64318_c0_seq1	DKL	gnl|CDD|35878 KOG0659, KOG0659, KOG0659, Cdk activating kinase (CAK)/RNA polymerase II transcription initiation/nucleotide excision repair factor TFIIH/TFIIK, kinase subunit CDK7 [Cell cycle control, cell division, chromosome partitioning, Transcription, Replication, recombination and repair].	262	7e-80
comp64318_c0_seq1	T	gnl|CDD|35884 KOG0665, KOG0665, KOG0665, Jun-N-terminal kinase (JNK) [Signal transduction mechanisms].	258	3e-78
comp23160_c0_seq1	O	gnl|CDD|38370 KOG3160, KOG3160, KOG3160, Gamma-interferon inducible lysosomal thiol reductase [Posttranslational modification, protein turnover, chaperones].	132	2e-41
comp199956_c0_seq1	QI	gnl|CDD|35379 KOG0157, KOG0157, KOG0157, Cytochrome P450 CYP4/CYP19/CYP26 subfamilies [Secondary metabolites biosynthesis, transport and catabolism, Lipid transport and metabolism].	77.0	3e-20
comp69439_c0_seq1	K	gnl|CDD|35606 KOG0385, KOG0385, KOG0385, Chromatin remodeling complex WSTF-ISWI, small subunit [Transcription].	678	0.0
comp41316_c0_seq1	TR	gnl|CDD|35595 KOG0374, KOG0374, KOG0374, Serine/threonine specific protein phosphatase PP1, catalytic subunit [Signal transduction mechanisms, General function prediction only].	137	2e-39
comp264996_c0_seq1	Q	gnl|CDD|35278 KOG0055, KOG0055, KOG0055, Multidrug/pheromone exporter, ABC superfamily [Secondary metabolites biosynthesis, transport and catabolism].	75.1	1e-19
comp264996_c0_seq1	U	gnl|CDD|35281 KOG0058, KOG0058, KOG0058, Peptide exporter, ABC superfamily [Intracellular trafficking, secretion, and vesicular transport].	66.2	5e-16
comp65002_c0_seq2	J	gnl|CDD|35228 KOG0004, KOG0004, KOG0004, Ubiquitin/40S ribosomal protein S27a fusion [Translation, ribosomal structure and biogenesis].	89.7	2e-19
comp65002_c0_seq2	J	gnl|CDD|35227 KOG0003, KOG0003, KOG0003, Ubiquitin/60s ribosomal protein L40 fusion [Translation, ribosomal structure and biogenesis].	84.3	9e-18
comp65002_c0_seq2	DO	gnl|CDD|35229 KOG0005, KOG0005, KOG0005, Ubiquitin-like protein [Cell cycle control, cell division, chromosome partitioning, Posttranslational modification, protein turnover, chaperones].	66.2	4e-12
comp65002_c0_seq2	OR	gnl|CDD|35225 KOG0001, KOG0001, KOG0001, Ubiquitin and ubiquitin-like proteins [Posttranslational modification, protein turnover, chaperones, General function prediction only].	60.1	4e-10
comp40862_c0_seq1	O	gnl|CDD|35625 KOG0404, KOG0404, KOG0404, Thioredoxin reductase [Posttranslational modification, protein turnover, chaperones].	245	2e-83
comp56139_c0_seq2	C	gnl|CDD|38687 KOG3477, KOG3477, KOG3477, Putative cytochrome c oxidase, subunit COX19 [Energy production and conversion].	125	3e-35
comp46347_c0_seq1	S	gnl|CDD|36076 KOG0858, KOG0858, KOG0858, Predicted membrane protein [Function unknown].	207	1e-65
comp19018_c0_seq1	Q	gnl|CDD|36477 KOG1263, KOG1263, KOG1263, Multicopper oxidases [Secondary metabolites biosynthesis, transport and catabolism].	205	4e-67
comp68626_c0_seq2	H	gnl|CDD|36584 KOG1370, KOG1370, KOG1370, S-adenosylhomocysteine hydrolase [Coenzyme transport and metabolism].	635	0.0
comp160474_c0_seq1	R	gnl|CDD|38089 KOG2878, KOG2878, KOG2878, Predicted kinase [General function prediction only].	68.2	3e-16
comp130430_c0_seq1	S	gnl|CDD|36999 KOG1788, KOG1788, KOG1788, Uncharacterized conserved protein [Function unknown].	166	2e-52
comp72463_c0_seq11	R	gnl|CDD|35427 KOG0206, KOG0206, KOG0206, P-type ATPase [General function prediction only].	1551	0.0
comp71521_c0_seq4	DZ	gnl|CDD|39503 KOG4302, KOG4302, KOG4302, Microtubule-associated protein essential for anaphase spindle elongation [Cell cycle control, cell division, chromosome partitioning, Cytoskeleton].	597	0.0
comp64920_c0_seq1	O	gnl|CDD|35933 KOG0714, KOG0714, KOG0714, Molecular chaperone (DnaJ superfamily) [Posttranslational modification, protein turnover, chaperones].	199	4e-59
comp64920_c0_seq1	O	gnl|CDD|35931 KOG0712, KOG0712, KOG0712, Molecular chaperone (DnaJ superfamily) [Posttranslational modification, protein turnover, chaperones].	189	3e-55
comp79458_c0_seq1	G	gnl|CDD|37999 KOG2788, KOG2788, KOG2788, Glycosyltransferase [Carbohydrate transport and metabolism].	142	1e-45
comp73692_c0_seq2	S	gnl|CDD|35693 KOG0472, KOG0472, KOG0472, Leucine-rich repeat protein [Function unknown].	79.0	6e-16
comp73692_c0_seq2	T	gnl|CDD|35838 KOG0618, KOG0618, KOG0618, Serine/threonine phosphatase 2C containing leucine-rich repeats, similar to SCN circadian oscillatory protein (SCOP) [Signal transduction mechanisms].	74.3	2e-14
comp41388_c0_seq1	U	gnl|CDD|36276 KOG1058, KOG1058, KOG1058, Vesicle coat complex COPI, beta subunit [Intracellular trafficking, secretion, and vesicular transport].	181	6e-58
comp200465_c0_seq1	QR	gnl|CDD|35365 KOG0143, KOG0143, KOG0143, Iron/ascorbate family oxidoreductases [Secondary metabolites biosynthesis, transport and catabolism, General function prediction only].	114	8e-32
comp56430_c0_seq1	K	gnl|CDD|38614 KOG3404, KOG3404, KOG3404, G10 protein/predicted nuclear transcription regulator [Transcription].	255	1e-83
comp66050_c0_seq3	R	gnl|CDD|36733 KOG1520, KOG1520, KOG1520, Predicted alkaloid synthase/Surface mucin Hemomucin [General function prediction only].	274	2e-82
comp54034_c0_seq1	J	gnl|CDD|37466 KOG2255, KOG2255, KOG2255, Peptidyl-tRNA hydrolase [Translation, ribosomal structure and biogenesis].	214	8e-65
comp45393_c0_seq1	U	gnl|CDD|35281 KOG0058, KOG0058, KOG0058, Peptide exporter, ABC superfamily [Intracellular trafficking, secretion, and vesicular transport].	373	3e-124
comp45393_c0_seq1	Q	gnl|CDD|35278 KOG0055, KOG0055, KOG0055, Multidrug/pheromone exporter, ABC superfamily [Secondary metabolites biosynthesis, transport and catabolism].	372	9e-124
comp70075_c0_seq3	R	gnl|CDD|35487 KOG0266, KOG0266, KOG0266, WD40 repeat-containing protein [General function prediction only].	204	8e-57
comp70075_c0_seq3	A	gnl|CDD|35486 KOG0265, KOG0265, KOG0265, U5 snRNP-specific protein-like factor and related proteins [RNA processing and modification].	95.9	4e-21
comp65625_c0_seq1	A	gnl|CDD|35520 KOG0299, KOG0299, KOG0299, U3 snoRNP-associated protein (contains WD40 repeats) [RNA processing and modification].	501	2e-172
comp65625_c0_seq1	S	gnl|CDD|35492 KOG0271, KOG0271, KOG0271, Notchless-like WD40 repeat-containing protein [Function unknown].	112	5e-27
comp65625_c0_seq1	R	gnl|CDD|35487 KOG0266, KOG0266, KOG0266, WD40 repeat-containing protein [General function prediction only].	111	8e-27
comp65625_c0_seq1	T	gnl|CDD|35500 KOG0279, KOG0279, KOG0279, G protein beta subunit-like protein [Signal transduction mechanisms].	102	2e-24
comp49219_c0_seq1	T	gnl|CDD|36401 KOG1187, KOG1187, KOG1187, Serine/threonine protein kinase [Signal transduction mechanisms].	115	3e-33
comp262752_c0_seq1	Z	gnl|CDD|39481 KOG4280, KOG4280, KOG4280, Kinesin-like protein [Cytoskeleton].	68.2	5e-17
comp262752_c0_seq1	Z	gnl|CDD|35461 KOG0240, KOG0240, KOG0240, Kinesin (SMY1 subfamily) [Cytoskeleton].	56.6	2e-12
comp262752_c0_seq1	Z	gnl|CDD|35463 KOG0242, KOG0242, KOG0242, Kinesin-like protein [Cytoskeleton].	55.5	3e-12
comp262752_c0_seq1	Z	gnl|CDD|35466 KOG0245, KOG0245, KOG0245, Kinesin-like protein [Cytoskeleton].	51.6	1e-10
comp61288_c0_seq1	J	gnl|CDD|37740 KOG2529, KOG2529, KOG2529, Pseudouridine synthase [Translation, ribosomal structure and biogenesis].	509	1e-169
comp72021_c0_seq1	O	gnl|CDD|37154 KOG1943, KOG1943, KOG1943, Beta-tubulin folding cofactor D [Posttranslational modification, protein turnover, chaperones].	936	0.0
comp62811_c0_seq1	R	gnl|CDD|36561 KOG1347, KOG1347, KOG1347, Uncharacterized membrane protein, predicted efflux pump [General function prediction only].	285	2e-93
comp61992_c1_seq1	J	gnl|CDD|38611 KOG3401, KOG3401, KOG3401, 60S ribosomal protein L26 [Translation, ribosomal structure and biogenesis].	154	1e-48
comp46241_c0_seq4	J	gnl|CDD|38414 KOG3204, KOG3204, KOG3204, 60S ribosomal protein L13a [Translation, ribosomal structure and biogenesis].	256	2e-81
comp62430_c0_seq1	S	gnl|CDD|39128 KOG3925, KOG3925, KOG3925, Uncharacterized conserved protein [Function unknown].	334	8e-110
comp46328_c0_seq1	J	gnl|CDD|35618 KOG0397, KOG0397, KOG0397, 60S ribosomal protein L11 [Translation, ribosomal structure and biogenesis].	297	4e-99
comp73702_c0_seq2	T	gnl|CDD|39857 KOG4658, KOG4658, KOG4658, Apoptotic ATPase [Signal transduction mechanisms].	377	1e-127
comp38903_c0_seq1	J	gnl|CDD|36461 KOG1247, KOG1247, KOG1247, Methionyl-tRNA synthetase [Translation, ribosomal structure and biogenesis].	325	7e-110
comp31117_c0_seq1	AJ	gnl|CDD|37784 KOG2573, KOG2573, KOG2573, Ribosome biogenesis protein - Nop56p/Sik1p [RNA processing and modification, Translation, ribosomal structure and biogenesis].	233	5e-77
comp31117_c0_seq1	AJ	gnl|CDD|37783 KOG2572, KOG2572, KOG2572, Ribosome biogenesis protein - Nop58p/Nop5p [RNA processing and modification, Translation, ribosomal structure and biogenesis].	128	3e-36
comp56041_c0_seq1	G	gnl|CDD|35444 KOG0223, KOG0223, KOG0223, Aquaporin (major intrinsic protein family) [Carbohydrate transport and metabolism].	286	3e-92
comp59826_c0_seq2	Q	gnl|CDD|35626 KOG0405, KOG0405, KOG0405, Pyridine nucleotide-disulphide oxidoreductase [Secondary metabolites biosynthesis, transport and catabolism].	651	0.0
comp59826_c0_seq2	O	gnl|CDD|39914 KOG4716, KOG4716, KOG4716, Thioredoxin reductase [Posttranslational modification, protein turnover, chaperones].	348	1e-110
comp59826_c0_seq2	C	gnl|CDD|36549 KOG1335, KOG1335, KOG1335, Dihydrolipoamide dehydrogenase [Energy production and conversion].	268	2e-80
comp63876_c0_seq2	O	gnl|CDD|39601 KOG4400, KOG4400, KOG4400, E3 ubiquitin ligase interacting with arginine methyltransferase [Posttranslational modification, protein turnover, chaperones].	100	6e-23
comp40861_c0_seq1	T	gnl|CDD|36401 KOG1187, KOG1187, KOG1187, Serine/threonine protein kinase [Signal transduction mechanisms].	383	1e-127
comp67599_c0_seq1	U	gnl|CDD|38098 KOG2887, KOG2887, KOG2887, Membrane protein involved in ER to Golgi transport [Intracellular trafficking, secretion, and vesicular transport].	178	5e-51
comp69232_c1_seq3	T	gnl|CDD|35838 KOG0618, KOG0618, KOG0618, Serine/threonine phosphatase 2C containing leucine-rich repeats, similar to SCN circadian oscillatory protein (SCOP) [Signal transduction mechanisms].	148	3e-38
comp69232_c1_seq3	S	gnl|CDD|35693 KOG0472, KOG0472, KOG0472, Leucine-rich repeat protein [Function unknown].	140	1e-35
comp69232_c1_seq3	T	gnl|CDD|39396 KOG4194, KOG4194, KOG4194, Membrane glycoprotein LIG-1 [Signal transduction mechanisms].	114	3e-27
comp69232_c1_seq3	Z	gnl|CDD|35665 KOG0444, KOG0444, KOG0444, Cytoskeletal regulator Flightless-I (contains leucine-rich and gelsolin repeats) [Cytoskeleton].	112	2e-26
comp67856_c0_seq1	T	gnl|CDD|35919 KOG0700, KOG0700, KOG0700, Protein phosphatase 2C/pyruvate dehydrogenase (lipoamide) phosphatase [Signal transduction mechanisms].	439	2e-144
comp69336_c1_seq2	J	gnl|CDD|36783 KOG1570, KOG1570, KOG1570, 60S ribosomal protein L10A [Translation, ribosomal structure and biogenesis].	286	5e-94
comp65008_c0_seq3	GE	gnl|CDD|36654 KOG1441, KOG1441, KOG1441, Glucose-6-phosphate/phosphate and phosphoenolpyruvate/phosphate antiporter [Carbohydrate transport and metabolism, Amino acid transport and metabolism].	322	2e-102
comp71069_c0_seq4	P	gnl|CDD|35430 KOG0209, KOG0209, KOG0209, P-type ATPase [Inorganic ion transport and metabolism].	1535	0.0
comp65426_c0_seq2	TU	gnl|CDD|35472 KOG0251, KOG0251, KOG0251, Clathrin assembly protein AP180 and related proteins, contain ENTH domain [Signal transduction mechanisms, Intracellular trafficking, secretion, and vesicular transport].	372	5e-118
comp56051_c0_seq1	PT	gnl|CDD|35719 KOG0498, KOG0498, KOG0498, K+-channel ERG and related proteins, contain PAS/PAC sensor domain [Inorganic ion transport and metabolism, Signal transduction mechanisms].	326	2e-109
comp172809_c0_seq1	P	gnl|CDD|35425 KOG0204, KOG0204, KOG0204, Calcium transporting ATPase [Inorganic ion transport and metabolism].	238	2e-74
comp172809_c0_seq1	P	gnl|CDD|35423 KOG0202, KOG0202, KOG0202, Ca2+ transporting ATPase [Inorganic ion transport and metabolism].	164	9e-48
comp172809_c0_seq1	P	gnl|CDD|35424 KOG0203, KOG0203, KOG0203, Na+/K+ ATPase, alpha subunit [Inorganic ion transport and metabolism].	125	6e-34
comp172809_c0_seq1	P	gnl|CDD|35428 KOG0207, KOG0207, KOG0207, Cation transport ATPase [Inorganic ion transport and metabolism].	90.1	6e-22
comp172809_c0_seq1	P	gnl|CDD|35426 KOG0205, KOG0205, KOG0205, Plasma membrane H+-transporting ATPase [Inorganic ion transport and metabolism].	73.9	3e-16
comp289415_c0_seq1	Q	gnl|CDD|35378 KOG0156, KOG0156, KOG0156, Cytochrome P450 CYP2 subfamily [Secondary metabolites biosynthesis, transport and catabolism].	67.4	1e-16
comp62754_c0_seq1	C	gnl|CDD|38076 KOG2865, KOG2865, KOG2865, NADH:ubiquinone oxidoreductase, NDUFA9/39kDa subunit [Energy production and conversion].	456	9e-154
comp58131_c0_seq1	QR	gnl|CDD|35365 KOG0143, KOG0143, KOG0143, Iron/ascorbate family oxidoreductases [Secondary metabolites biosynthesis, transport and catabolism, General function prediction only].	295	3e-95
comp71287_c0_seq1	S	gnl|CDD|38150 KOG2939, KOG2939, KOG2939, Uncharacterized conserved protein [Function unknown].	237	7e-65
comp72236_c0_seq21	U	gnl|CDD|35313 KOG0090, KOG0090, KOG0090, Signal recognition particle receptor, beta subunit (small G protein superfamily) [Intracellular trafficking, secretion, and vesicular transport].	243	8e-71
comp19402_c0_seq1	B	gnl|CDD|38677 KOG3467, KOG3467, KOG3467, Histone H4 [Chromatin structure and dynamics].	60.8	5e-14
comp56164_c0_seq1	S	gnl|CDD|37803 KOG2592, KOG2592, KOG2592, Tumor differentially expressed (TDE) protein [Function unknown].	429	2e-142
comp59832_c0_seq1	R	gnl|CDD|36733 KOG1520, KOG1520, KOG1520, Predicted alkaloid synthase/Surface mucin Hemomucin [General function prediction only].	353	1e-118
comp61968_c0_seq2	R	gnl|CDD|37713 KOG2502, KOG2502, KOG2502, Tub family proteins [General function prediction only].	418	2e-131
comp56639_c0_seq1	Q	gnl|CDD|35245 KOG0022, KOG0022, KOG0022, Alcohol dehydrogenase, class III [Secondary metabolites biosynthesis, transport and catabolism].	647	0.0
comp59249_c0_seq1	E	gnl|CDD|37678 KOG2467, KOG2467, KOG2467, Glycine/serine hydroxymethyltransferase [Amino acid transport and metabolism].	804	0.0
comp73510_c0_seq9	E	gnl|CDD|36466 KOG1252, KOG1252, KOG1252, Cystathionine beta-synthase and related enzymes [Amino acid transport and metabolism].	366	1e-118
comp71498_c0_seq2	T	gnl|CDD|36401 KOG1187, KOG1187, KOG1187, Serine/threonine protein kinase [Signal transduction mechanisms].	335	8e-100
comp218133_c0_seq1	S	gnl|CDD|37557 KOG2346, KOG2346, KOG2346, Uncharacterized conserved protein [Function unknown].	80.9	2e-21
comp70549_c2_seq1	T	gnl|CDD|37296 KOG2085, KOG2085, KOG2085, Serine/threonine protein phosphatase 2A, regulatory subunit [Signal transduction mechanisms].	590	0.0
comp43532_c0_seq1	E	gnl|CDD|37474 KOG2263, KOG2263, KOG2263, Methionine synthase II (cobalamin-independent) [Amino acid transport and metabolism].	184	1e-61
comp60027_c0_seq2	J	gnl|CDD|36075 KOG0857, KOG0857, KOG0857, 60s ribosomal protein L10 [Translation, ribosomal structure and biogenesis].	325	2e-109
comp46583_c0_seq2	Q	gnl|CDD|36477 KOG1263, KOG1263, KOG1263, Multicopper oxidases [Secondary metabolites biosynthesis, transport and catabolism].	296	8e-96
comp72066_c0_seq7	T	gnl|CDD|36401 KOG1187, KOG1187, KOG1187, Serine/threonine protein kinase [Signal transduction mechanisms].	356	7e-105
comp72066_c0_seq7	T	gnl|CDD|35413 KOG0192, KOG0192, KOG0192, Tyrosine kinase specific for activated (GTP-bound) p21cdc42Hs [Signal transduction mechanisms].	190	8e-50
comp61977_c0_seq1	T	gnl|CDD|36401 KOG1187, KOG1187, KOG1187, Serine/threonine protein kinase [Signal transduction mechanisms].	344	1e-112
comp25_c0_seq2	R	gnl|CDD|39909 KOG4711, KOG4711, KOG4711, Predicted membrane protein [General function prediction only].	150	3e-46
comp16207_c0_seq1	O	gnl|CDD|35958 KOG0739, KOG0739, KOG0739, AAA+-type ATPase [Posttranslational modification, protein turnover, chaperones].	55.8	4e-11
comp65933_c0_seq7	R	gnl|CDD|39435 KOG4234, KOG4234, KOG4234, TPR repeat-containing protein [General function prediction only].	211	4e-65
comp66285_c0_seq1	TU	gnl|CDD|35472 KOG0251, KOG0251, KOG0251, Clathrin assembly protein AP180 and related proteins, contain ENTH domain [Signal transduction mechanisms, Intracellular trafficking, secretion, and vesicular transport].	200	1e-56
comp69679_c0_seq1	C	gnl|CDD|35978 KOG0759, KOG0759, KOG0759, Mitochondrial oxoglutarate/malate carrier proteins [Energy production and conversion].	334	2e-107
comp69679_c0_seq1	C	gnl|CDD|35972 KOG0753, KOG0753, KOG0753, Mitochondrial fatty acid anion carrier protein/Uncoupling protein [Energy production and conversion].	253	2e-76
comp43369_c0_seq1	S	gnl|CDD|37048 KOG1837, KOG1837, KOG1837, Uncharacterized conserved protein [Function unknown].	112	5e-29
comp71778_c0_seq2	RO	gnl|CDD|37230 KOG2019, KOG2019, KOG2019, Metalloendoprotease HMP1 (insulinase superfamily) [General function prediction only, Posttranslational modification, protein turnover, chaperones].	1230	0.0
comp228355_c0_seq1	M	gnl|CDD|36134 KOG0916, KOG0916, KOG0916, 1,3-beta-glucan synthase/callose synthase catalytic subunit [Cell wall/membrane/envelope biogenesis].	111	3e-33
comp55541_c0_seq2	U	gnl|CDD|38442 KOG3232, KOG3232, KOG3232, Vacuolar assembly/sorting protein DID2 [Intracellular trafficking, secretion, and vesicular transport].	266	3e-85
comp70372_c0_seq1	P	gnl|CDD|37704 KOG2493, KOG2493, KOG2493, Na+/Pi symporter [Inorganic ion transport and metabolism].	409	5e-134
comp177913_c0_seq1	G	gnl|CDD|35845 KOG0626, KOG0626, KOG0626, Beta-glucosidase, lactase phlorizinhydrolase, and related proteins [Carbohydrate transport and metabolism].	154	1e-50
comp56133_c0_seq1	O	gnl|CDD|37278 KOG2067, KOG2067, KOG2067, Mitochondrial processing peptidase, alpha subunit [Posttranslational modification, protein turnover, chaperones].	506	6e-171
comp56133_c0_seq1	O	gnl|CDD|36178 KOG0960, KOG0960, KOG0960, Mitochondrial processing peptidase, beta subunit, and related enzymes (insulinase superfamily) [Posttranslational modification, protein turnover, chaperones].	261	2e-77
comp154343_c0_seq1	G	gnl|CDD|38066 KOG2855, KOG2855, KOG2855, Ribokinase [Carbohydrate transport and metabolism].	87.0	1e-23
comp55545_c0_seq2	J	gnl|CDD|35599 KOG0378, KOG0378, KOG0378, 40S ribosomal protein S4 [Translation, ribosomal structure and biogenesis].	400	1e-135
comp55545_c0_seq2	B	gnl|CDD|36956 KOG1745, KOG1745, KOG1745, Histones H3 and H4 [Chromatin structure and dynamics].	134	3e-35
comp165431_c0_seq1	G	gnl|CDD|37161 KOG1950, KOG1950, KOG1950, Glycosyl transferase, family 8 - glycogenin [Carbohydrate transport and metabolism].	120	1e-34
comp63796_c0_seq5	H	gnl|CDD|38520 KOG3310, KOG3310, KOG3310, Riboflavin synthase alpha chain [Coenzyme transport and metabolism].	306	2e-93
comp61908_c0_seq1	K	gnl|CDD|35704 KOG0483, KOG0483, KOG0483, Transcription factor HEX, contains HOX and HALZ domains [Transcription].	90.5	1e-19
comp19488_c0_seq2	Q	gnl|CDD|35278 KOG0055, KOG0055, KOG0055, Multidrug/pheromone exporter, ABC superfamily [Secondary metabolites biosynthesis, transport and catabolism].	142	8e-41
comp56157_c0_seq1	S	gnl|CDD|37829 KOG2618, KOG2618, KOG2618, Uncharacterized conserved protein [Function unknown].	286	2e-91
comp52357_c0_seq1	J	gnl|CDD|39968 KOG4771, KOG4771, KOG4771, Nucleolar protein (NOP16) involved in 60S ribosomal subunit biogenesis [Translation, ribosomal structure and biogenesis].	143	2e-39
comp208390_c0_seq1	S	gnl|CDD|39617 KOG4416, KOG4416, KOG4416, Uncharacterized conserved protein [Function unknown].	156	1e-49
comp68287_c0_seq1	I	gnl|CDD|36896 KOG1683, KOG1683, KOG1683, Hydroxyacyl-CoA dehydrogenase/enoyl-CoA hydratase [Lipid transport and metabolism].	391	4e-123
comp68287_c0_seq1	I	gnl|CDD|37515 KOG2304, KOG2304, KOG2304, 3-hydroxyacyl-CoA dehydrogenase [Lipid transport and metabolism].	199	2e-54
comp53886_c0_seq1	FR	gnl|CDD|38589 KOG3379, KOG3379, KOG3379, Diadenosine polyphosphate hydrolase and related proteins of the histidine triad (HIT) family [Nucleotide transport and metabolism, General function prediction only].	187	5e-58
comp52387_c0_seq1	E	gnl|CDD|37678 KOG2467, KOG2467, KOG2467, Glycine/serine hydroxymethyltransferase [Amino acid transport and metabolism].	270	2e-88
comp58587_c0_seq1	E	gnl|CDD|36451 KOG1237, KOG1237, KOG1237, H+/oligopeptide symporter [Amino acid transport and metabolism].	454	7e-156
comp71881_c0_seq1	DT	gnl|CDD|35305 KOG0082, KOG0082, KOG0082, G-protein alpha subunit (small G protein superfamily) [Cell cycle control, cell division, chromosome partitioning, Signal transduction mechanisms].	261	1e-72
comp59212_c0_seq1	F	gnl|CDD|36692 KOG1479, KOG1479, KOG1479, Nucleoside transporter [Nucleotide transport and metabolism].	350	1e-115
comp17260_c0_seq1	G	gnl|CDD|37415 KOG2204, KOG2204, KOG2204, Mannosyl-oligosaccharide alpha-1,2-mannosidase and related glycosyl hydrolases [Carbohydrate transport and metabolism].	169	3e-55
comp17260_c0_seq1	G	gnl|CDD|37642 KOG2431, KOG2431, KOG2431, 1, 2-alpha-mannosidase [Carbohydrate transport and metabolism].	143	6e-45
comp17260_c0_seq1	G	gnl|CDD|37640 KOG2429, KOG2429, KOG2429, Glycosyl hydrolase, family 47 [Carbohydrate transport and metabolism].	92.8	2e-25
comp17260_c0_seq1	G	gnl|CDD|37641 KOG2430, KOG2430, KOG2430, Glycosyl hydrolase, family 47 [Carbohydrate transport and metabolism].	81.6	3e-21
comp53373_c0_seq1	J	gnl|CDD|38501 KOG3291, KOG3291, KOG3291, Ribosomal protein S7 [Translation, ribosomal structure and biogenesis].	293	2e-96
comp70600_c0_seq1	R	gnl|CDD|35630 KOG0409, KOG0409, KOG0409, Predicted dehydrogenase [General function prediction only].	312	3e-100
comp162382_c0_seq1	T	gnl|CDD|36401 KOG1187, KOG1187, KOG1187, Serine/threonine protein kinase [Signal transduction mechanisms].	169	2e-53
comp65400_c0_seq3	J	gnl|CDD|36841 KOG1628, KOG1628, KOG1628, 40S ribosomal protein S3A [Translation, ribosomal structure and biogenesis].	337	1e-111
comp54578_c0_seq1	A	gnl|CDD|35353 KOG0131, KOG0131, KOG0131, Splicing factor 3b, subunit 4 [RNA processing and modification].	88.6	6e-20
comp54578_c0_seq1	AJ	gnl|CDD|35345 KOG0123, KOG0123, KOG0123, Polyadenylate-binding protein (RRM superfamily) [RNA processing and modification, Translation, ribosomal structure and biogenesis].	85.1	1e-18
comp49344_c0_seq1	U	gnl|CDD|38540 KOG3330, KOG3330, KOG3330, Transport protein particle (TRAPP) complex subunit [Intracellular trafficking, secretion, and vesicular transport].	288	2e-96
comp57204_c0_seq1	P	gnl|CDD|36816 KOG1603, KOG1603, KOG1603, Copper chaperone [Inorganic ion transport and metabolism].	85.1	3e-20
comp296480_c0_seq1	O	gnl|CDD|35323 KOG0100, KOG0100, KOG0100, Molecular chaperones GRP78/BiP/KAR2, HSP70 superfamily [Posttranslational modification, protein turnover, chaperones].	158	1e-48
comp296480_c0_seq1	O	gnl|CDD|35324 KOG0101, KOG0101, KOG0101, Molecular chaperones HSP70/HSC70, HSP70 superfamily [Posttranslational modification, protein turnover, chaperones].	150	2e-45
comp52779_c0_seq1	S	gnl|CDD|38287 KOG3077, KOG3077, KOG3077, Uncharacterized conserved protein [Function unknown].	313	2e-104
comp212996_c0_seq1	T	gnl|CDD|36401 KOG1187, KOG1187, KOG1187, Serine/threonine protein kinase [Signal transduction mechanisms].	75.5	6e-20
comp39923_c0_seq1	J	gnl|CDD|36973 KOG1762, KOG1762, KOG1762, 60s acidic ribosomal protein P1 [Translation, ribosomal structure and biogenesis].	94.7	1e-25
comp72019_c0_seq2	K	gnl|CDD|35704 KOG0483, KOG0483, KOG0483, Transcription factor HEX, contains HOX and HALZ domains [Transcription].	149	9e-38
comp62327_c0_seq2	J	gnl|CDD|37924 KOG2713, KOG2713, KOG2713, Mitochondrial tryptophanyl-tRNA synthetase [Translation, ribosomal structure and biogenesis].	437	4e-146
comp49121_c0_seq1	Q	gnl|CDD|35378 KOG0156, KOG0156, KOG0156, Cytochrome P450 CYP2 subfamily [Secondary metabolites biosynthesis, transport and catabolism].	340	3e-111
comp70657_c0_seq3	H	gnl|CDD|38160 KOG2949, KOG2949, KOG2949, Ketopantoate hydroxymethyltransferase [Coenzyme transport and metabolism].	444	2e-143
comp68873_c0_seq1	L	gnl|CDD|36180 KOG0962, KOG0962, KOG0962, DNA repair protein RAD50, ABC-type ATPase/SMC superfamily [Replication, recombination and repair].	84.3	7e-17
comp57718_c1_seq4	F	gnl|CDD|36599 KOG1385, KOG1385, KOG1385, Nucleoside phosphatase [Nucleotide transport and metabolism].	358	7e-113
comp28403_c0_seq1	U	gnl|CDD|37387 KOG2176, KOG2176, KOG2176, Exocyst complex, subunit SEC15 [Intracellular trafficking, secretion, and vesicular transport].	110	9e-33
comp9858_c0_seq1	T	gnl|CDD|35739 KOG0519, KOG0519, KOG0519, Sensory transduction histidine kinase [Signal transduction mechanisms].	94.7	4e-24
comp51561_c0_seq1	T	gnl|CDD|35917 KOG0698, KOG0698, KOG0698, Serine/threonine protein phosphatase [Signal transduction mechanisms].	263	1e-83
comp12293_c0_seq1	Z	gnl|CDD|35382 KOG0160, KOG0160, KOG0160, Myosin class V heavy chain [Cytoskeleton].	80.1	3e-21
comp12293_c0_seq1	Z	gnl|CDD|35385 KOG0163, KOG0163, KOG0163, Myosin class VI heavy chain [Cytoskeleton].	64.3	3e-15
comp36680_c0_seq1	TZ	gnl|CDD|37133 KOG1922, KOG1922, KOG1922, Rho GTPase effector BNI1 and related formins [Signal transduction mechanisms, Cytoskeleton].	80.9	4e-20
comp72231_c0_seq3	U	gnl|CDD|35528 KOG0307, KOG0307, KOG0307, Vesicle coat complex COPII, subunit SEC31 [Intracellular trafficking, secretion, and vesicular transport].	766	0.0
comp72231_c0_seq3	B	gnl|CDD|35485 KOG0264, KOG0264, KOG0264, Nucleosome remodeling factor, subunit CAF1/NURF55/MSI1 [Chromatin structure and dynamics].	100	7e-22
comp66081_c0_seq1	F	gnl|CDD|39436 KOG4235, KOG4235, KOG4235, Mitochondrial thymidine kinase 2/deoxyguanosine kinase [Nucleotide transport and metabolism].	302	3e-90
comp63301_c0_seq1	U	gnl|CDD|39314 KOG4111, KOG4111, KOG4111, Translocase of outer mitochondrial membrane complex, subunit TOM22 [Intracellular trafficking, secretion, and vesicular transport].	87.0	4e-20
comp53897_c0_seq1	I	gnl|CDD|36893 KOG1680, KOG1680, KOG1680, Enoyl-CoA hydratase [Lipid transport and metabolism].	286	3e-92
comp63206_c0_seq3	O	gnl|CDD|36098 KOG0880, KOG0880, KOG0880, Peptidyl-prolyl cis-trans isomerase [Posttranslational modification, protein turnover, chaperones].	256	4e-82
comp63206_c0_seq3	O	gnl|CDD|36083 KOG0865, KOG0865, KOG0865, Cyclophilin type peptidyl-prolyl cis-trans isomerase [Posttranslational modification, protein turnover, chaperones].	228	2e-71
comp63206_c0_seq3	O	gnl|CDD|36097 KOG0879, KOG0879, KOG0879, U-snRNP-associated cyclophilin type peptidyl-prolyl cis-trans isomerase [Posttranslational modification, protein turnover, chaperones].	216	1e-66
comp63206_c0_seq3	O	gnl|CDD|35334 KOG0111, KOG0111, KOG0111, Cyclophilin-type peptidyl-prolyl cis-trans isomerase [Posttranslational modification, protein turnover, chaperones].	203	7e-62
comp54291_c0_seq2	C	gnl|CDD|36446 KOG1232, KOG1232, KOG1232, Proteins containing the FAD binding domain [Energy production and conversion].	749	0.0
comp60981_c0_seq1	OT	gnl|CDD|38460 KOG3250, KOG3250, KOG3250, COP9 signalosome, subunit CSN7 [Posttranslational modification, protein turnover, chaperones, Signal transduction mechanisms].	281	3e-90
comp73392_c0_seq13	T	gnl|CDD|36401 KOG1187, KOG1187, KOG1187, Serine/threonine protein kinase [Signal transduction mechanisms].	404	6e-128
comp70663_c0_seq2	AJ	gnl|CDD|35345 KOG0123, KOG0123, KOG0123, Polyadenylate-binding protein (RRM superfamily) [RNA processing and modification, Translation, ribosomal structure and biogenesis].	93.2	7e-20
comp71702_c1_seq2	U	gnl|CDD|36820 KOG1607, KOG1607, KOG1607, Protein transporter of the TRAM (translocating chain-associating membrane) superfamily [Intracellular trafficking, secretion, and vesicular transport].	251	1e-79
comp73606_c0_seq3	Z	gnl|CDD|35382 KOG0160, KOG0160, KOG0160, Myosin class V heavy chain [Cytoskeleton].	875	0.0
comp67199_c0_seq1	T	gnl|CDD|35477 KOG0256, KOG0256, KOG0256, 1-aminocyclopropane-1-carboxylate synthase, and related proteins [Signal transduction mechanisms].	536	0.0
comp37428_c0_seq1	H	gnl|CDD|38303 KOG3093, KOG3093, KOG3093, 5-formyltetrahydrofolate cyclo-ligase [Coenzyme transport and metabolism].	211	2e-65
comp67214_c0_seq6	O	gnl|CDD|36058 KOG0840, KOG0840, KOG0840, ATP-dependent Clp protease, proteolytic subunit [Posttranslational modification, protein turnover, chaperones].	292	3e-93
comp72213_c0_seq1	T	gnl|CDD|35413 KOG0192, KOG0192, KOG0192, Tyrosine kinase specific for activated (GTP-bound) p21cdc42Hs [Signal transduction mechanisms].	310	3e-95
comp244324_c0_seq1	T	gnl|CDD|36401 KOG1187, KOG1187, KOG1187, Serine/threonine protein kinase [Signal transduction mechanisms].	150	2e-47
comp244324_c0_seq1	T	gnl|CDD|35413 KOG0192, KOG0192, KOG0192, Tyrosine kinase specific for activated (GTP-bound) p21cdc42Hs [Signal transduction mechanisms].	90.1	4e-24
comp244324_c0_seq1	T	gnl|CDD|38858 KOG3653, KOG3653, KOG3653, Transforming growth factor beta/activin receptor subfamily of serine/threonine kinases [Signal transduction mechanisms].	78.6	9e-20
comp65695_c0_seq1	YU	gnl|CDD|37203 KOG1992, KOG1992, KOG1992, Nuclear export receptor CSE1/CAS (importin beta superfamily) [Nuclear structure, Intracellular trafficking, secretion, and vesicular transport].	1060	0.0
comp406887_c0_seq1	R	gnl|CDD|35427 KOG0206, KOG0206, KOG0206, P-type ATPase [General function prediction only].	78.6	4e-21
comp45671_c0_seq1	R	gnl|CDD|35614 KOG0393, KOG0393, KOG0393, Ras-related small GTPase, Rho type [General function prediction only].	292	3e-98
comp45671_c0_seq1	R	gnl|CDD|35616 KOG0395, KOG0395, KOG0395, Ras-related GTPase [General function prediction only].	123	2e-33
comp70926_c1_seq12	J	gnl|CDD|36827 KOG1614, KOG1614, KOG1614, Exosomal 3'-5' exoribonuclease complex, subunit Rrp45 [Translation, ribosomal structure and biogenesis].	339	3e-108
comp72643_c0_seq6	F	gnl|CDD|38289 KOG3079, KOG3079, KOG3079, Uridylate kinase/adenylate kinase [Nucleotide transport and metabolism].	186	2e-57
comp37050_c0_seq1	O	gnl|CDD|36963 KOG1752, KOG1752, KOG1752, Glutaredoxin and related proteins [Posttranslational modification, protein turnover, chaperones].	70.5	5e-16
comp67802_c0_seq2	R	gnl|CDD|37351 KOG2140, KOG2140, KOG2140, Uncharacterized conserved protein [General function prediction only].	797	0.0
comp32361_c0_seq1	Z	gnl|CDD|35382 KOG0160, KOG0160, KOG0160, Myosin class V heavy chain [Cytoskeleton].	129	2e-39
comp32361_c0_seq1	Z	gnl|CDD|35386 KOG0164, KOG0164, KOG0164, Myosin class I heavy chain [Cytoskeleton].	99.0	8e-28
comp32361_c0_seq1	Z	gnl|CDD|35384 KOG0162, KOG0162, KOG0162, Myosin class I heavy chain [Cytoskeleton].	94.0	7e-26
comp32361_c0_seq1	Z	gnl|CDD|35385 KOG0163, KOG0163, KOG0163, Myosin class VI heavy chain [Cytoskeleton].	93.6	1e-25
comp32361_c0_seq1	Z	gnl|CDD|35383 KOG0161, KOG0161, KOG0161, Myosin class II heavy chain [Cytoskeleton].	84.3	3e-22
comp397826_c0_seq1	V	gnl|CDD|39928 KOG4730, KOG4730, KOG4730, D-arabinono-1, 4-lactone oxidase [Defense mechanisms].	69.7	1e-17
comp59465_c0_seq2	R	gnl|CDD|38151 KOG2940, KOG2940, KOG2940, Predicted methyltransferase [General function prediction only].	261	5e-83
comp69233_c0_seq4	L	gnl|CDD|36337 KOG1121, KOG1121, KOG1121, Tam3-transposase (Ac family) [Replication, recombination and repair].	444	3e-141
comp51546_c0_seq1	E	gnl|CDD|36597 KOG1383, KOG1383, KOG1383, Glutamate decarboxylase/sphingosine phosphate lyase [Amino acid transport and metabolism].	342	1e-115
comp19045_c0_seq1	T	gnl|CDD|35803 KOG0583, KOG0583, KOG0583, Serine/threonine protein kinase [Signal transduction mechanisms].	90.9	1e-24
comp46333_c0_seq1	Q	gnl|CDD|36477 KOG1263, KOG1263, KOG1263, Multicopper oxidases [Secondary metabolites biosynthesis, transport and catabolism].	287	2e-97
comp253366_c0_seq1	S	gnl|CDD|37933 KOG2722, KOG2722, KOG2722, Predicted membrane protein [Function unknown].	81.6	1e-21
comp68035_c0_seq1	O	gnl|CDD|35962 KOG0743, KOG0743, KOG0743, AAA+-type ATPase [Posttranslational modification, protein turnover, chaperones].	365	3e-115
comp59740_c0_seq3	O	gnl|CDD|38028 KOG2817, KOG2817, KOG2817, Predicted E3 ubiquitin ligase [Posttranslational modification, protein turnover, chaperones].	412	5e-139
comp39129_c0_seq1	S	gnl|CDD|39651 KOG4450, KOG4450, KOG4450, Uncharacterized conserved protein [Function unknown].	164	5e-48
comp31179_c0_seq1	R	gnl|CDD|36444 KOG1230, KOG1230, KOG1230, Protein containing repeated kelch motifs [General function prediction only].	183	9e-59
comp58022_c0_seq1	S	gnl|CDD|38142 KOG2931, KOG2931, KOG2931, Differentiation-related gene 1 protein (NDR1 protein), related proteins [Function unknown].	268	3e-86
comp70248_c0_seq1	A	gnl|CDD|35374 KOG0152, KOG0152, KOG0152, Spliceosomal protein FBP11/Splicing factor PRP40 [RNA processing and modification].	298	5e-84
comp70248_c0_seq1	K	gnl|CDD|35377 KOG0155, KOG0155, KOG0155, Transcription factor CA150 [Transcription].	125	2e-29
comp65907_c1_seq1	U	gnl|CDD|36077 KOG0859, KOG0859, KOG0859, Synaptobrevin/VAMP-like protein [Intracellular trafficking, secretion, and vesicular transport].	262	6e-86
comp59606_c0_seq1	R	gnl|CDD|35602 KOG0381, KOG0381, KOG0381, HMG box-containing protein [General function prediction only].	74.7	8e-17
comp59648_c0_seq1	O	gnl|CDD|37814 KOG2603, KOG2603, KOG2603, Oligosaccharyltransferase, gamma subunit [Posttranslational modification, protein turnover, chaperones].	257	3e-79
comp45029_c0_seq1	DR	gnl|CDD|36315 KOG1099, KOG1099, KOG1099, SAM-dependent methyltransferase/cell division protein FtsJ [Cell cycle control, cell division, chromosome partitioning, General function prediction only].	475	9e-169
comp52173_c0_seq3	U	gnl|CDD|36153 KOG0935, KOG0935, KOG0935, Clathrin adaptor complex, small subunit [Intracellular trafficking, secretion, and vesicular transport].	250	7e-81
comp52173_c0_seq3	U	gnl|CDD|36152 KOG0934, KOG0934, KOG0934, Clathrin adaptor complex, small subunit [Intracellular trafficking, secretion, and vesicular transport].	186	2e-56
comp52173_c0_seq3	U	gnl|CDD|36154 KOG0936, KOG0936, KOG0936, Clathrin adaptor complex, small subunit [Intracellular trafficking, secretion, and vesicular transport].	134	6e-37
comp55849_c0_seq1	V	gnl|CDD|36931 KOG1719, KOG1719, KOG1719, Dual specificity phosphatase [Defense mechanisms].	249	9e-79
comp55048_c0_seq2	J	gnl|CDD|36911 KOG1698, KOG1698, KOG1698, Mitochondrial/chloroplast ribosomal protein L19 [Translation, ribosomal structure and biogenesis].	169	6e-49
comp57488_c0_seq1	R	gnl|CDD|36645 KOG1432, KOG1432, KOG1432, Predicted DNA repair exonuclease SIA1 [General function prediction only].	374	4e-126
comp60671_c0_seq2	S	gnl|CDD|39654 KOG4453, KOG4453, KOG4453, Predicted ER membrane protein [Function unknown].	184	7e-55
comp51927_c0_seq1	K	gnl|CDD|35482 KOG0261, KOG0261, KOG0261, RNA polymerase III, large subunit [Transcription].	972	0.0
comp46521_c0_seq1	Z	gnl|CDD|36867 KOG1654, KOG1654, KOG1654, Microtubule-associated anchor protein involved in autophagy and membrane trafficking [Cytoskeleton].	176	1e-54
comp45657_c0_seq1	T	gnl|CDD|36401 KOG1187, KOG1187, KOG1187, Serine/threonine protein kinase [Signal transduction mechanisms].	350	9e-108
comp65215_c0_seq8	K	gnl|CDD|37789 KOG2578, KOG2578, KOG2578, Transcription factor E2F/dimerization partner (TDP)-like proteins [Transcription].	234	4e-71
comp62627_c0_seq1	E	gnl|CDD|37737 KOG2526, KOG2526, KOG2526, Predicted aminopeptidases - M20/M25/M40 family [Amino acid transport and metabolism].	493	4e-165
comp55946_c0_seq2	J	gnl|CDD|36899 KOG1686, KOG1686, KOG1686, Mitochondrial/chloroplast ribosomal L21 protein [Translation, ribosomal structure and biogenesis].	139	5e-39
comp47211_c0_seq1	O	gnl|CDD|36081 KOG0863, KOG0863, KOG0863, 20S proteasome, regulatory subunit alpha type PSMA1/PRE5 [Posttranslational modification, protein turnover, chaperones].	385	8e-131
comp47211_c0_seq1	O	gnl|CDD|35397 KOG0176, KOG0176, KOG0176, 20S proteasome, regulatory subunit alpha type PSMA5/PUP2 [Posttranslational modification, protein turnover, chaperones].	187	1e-54
comp47211_c0_seq1	O	gnl|CDD|35399 KOG0178, KOG0178, KOG0178, 20S proteasome, regulatory subunit alpha type PSMA4/PRE9 [Posttranslational modification, protein turnover, chaperones].	166	1e-46
comp47211_c0_seq1	O	gnl|CDD|35404 KOG0183, KOG0183, KOG0183, 20S proteasome, regulatory subunit alpha type PSMA7/PRE6 [Posttranslational modification, protein turnover, chaperones].	166	1e-46
comp283158_c0_seq1	U	gnl|CDD|36037 KOG0819, KOG0819, KOG0819, Annexin [Intracellular trafficking, secretion, and vesicular transport].	106	3e-31
comp50629_c0_seq1	O	gnl|CDD|36085 KOG0867, KOG0867, KOG0867, Glutathione S-transferase [Posttranslational modification, protein turnover, chaperones].	188	5e-58
comp56903_c0_seq1	S	gnl|CDD|38346 KOG3136, KOG3136, KOG3136, Uncharacterized conserved protein [Function unknown].	172	5e-50
comp44226_c0_seq1	S	gnl|CDD|39950 KOG4753, KOG4753, KOG4753, Predicted membrane protein [Function unknown].	141	7e-42
comp52376_c0_seq1	I	gnl|CDD|36414 KOG1200, KOG1200, KOG1200, Mitochondrial/plastidial beta-ketoacyl-ACP reductase [Lipid transport and metabolism].	308	2e-99
comp52376_c0_seq1	R	gnl|CDD|35944 KOG0725, KOG0725, KOG0725, Reductases with broad range of substrate specificities [General function prediction only].	178	2e-50
comp52376_c0_seq1	Q	gnl|CDD|36413 KOG1199, KOG1199, KOG1199, Short-chain alcohol dehydrogenase/3-hydroxyacyl-CoA dehydrogenase [Secondary metabolites biosynthesis, transport and catabolism].	128	4e-33
comp62699_c0_seq1	J	gnl|CDD|37733 KOG2522, KOG2522, KOG2522, Filamentous baseplate protein Ligatin, contains PUA domain [Translation, ribosomal structure and biogenesis].	473	3e-154
comp62158_c0_seq3	Z	gnl|CDD|36590 KOG1376, KOG1376, KOG1376, Alpha tubulin [Cytoskeleton].	692	0.0
comp62158_c0_seq3	Z	gnl|CDD|36588 KOG1374, KOG1374, KOG1374, Gamma tubulin [Cytoskeleton].	273	7e-82
comp62158_c0_seq3	Z	gnl|CDD|36589 KOG1375, KOG1375, KOG1375, Beta tubulin [Cytoskeleton].	213	3e-60
comp63815_c0_seq3	R	gnl|CDD|37594 KOG2383, KOG2383, KOG2383, Predicted ATPase [General function prediction only].	461	2e-156
comp69123_c0_seq1	DO	gnl|CDD|37069 KOG1858, KOG1858, KOG1858, Anaphase-promoting complex (APC), subunit 1 (meiotic check point regulator/Tsg24) [Cell cycle control, cell division, chromosome partitioning, Posttranslational modification, protein turnover, chaperones].	910	0.0
comp36526_c0_seq1	I	gnl|CDD|36391 KOG1176, KOG1176, KOG1176, Acyl-CoA synthetase [Lipid transport and metabolism].	84.3	2e-22
comp63512_c1_seq1	GE	gnl|CDD|36654 KOG1441, KOG1441, KOG1441, Glucose-6-phosphate/phosphate and phosphoenolpyruvate/phosphate antiporter [Carbohydrate transport and metabolism, Amino acid transport and metabolism].	294	3e-91
comp15622_c0_seq1	Q	gnl|CDD|35278 KOG0055, KOG0055, KOG0055, Multidrug/pheromone exporter, ABC superfamily [Secondary metabolites biosynthesis, transport and catabolism].	193	2e-57
comp61379_c0_seq2	I	gnl|CDD|37972 KOG2761, KOG2761, KOG2761, START domain-containing proteins involved in steroidogenesis/phosphatidylcholine transfer [Lipid transport and metabolism].	264	3e-80
comp412460_c0_seq1	T	gnl|CDD|36401 KOG1187, KOG1187, KOG1187, Serine/threonine protein kinase [Signal transduction mechanisms].	51.2	9e-11
comp41110_c0_seq1	G	gnl|CDD|35877 KOG0658, KOG0658, KOG0658, Glycogen synthase kinase-3 [Carbohydrate transport and metabolism].	326	9e-110
comp145208_c0_seq1	R	gnl|CDD|36561 KOG1347, KOG1347, KOG1347, Uncharacterized membrane protein, predicted efflux pump [General function prediction only].	144	1e-44
comp49112_c0_seq1	Q	gnl|CDD|36499 KOG1285, KOG1285, KOG1285, Beta, beta-carotene 15,15'-dioxygenase and related enzymes [Secondary metabolites biosynthesis, transport and catabolism].	216	2e-70
comp47705_c0_seq1	P	gnl|CDD|36954 KOG1743, KOG1743, KOG1743, Ferric reductase-like proteins [Inorganic ion transport and metabolism].	122	1e-32
comp56361_c0_seq1	AR	gnl|CDD|37401 KOG2190, KOG2190, KOG2190, PolyC-binding proteins alphaCP-1 and related KH domain proteins [RNA processing and modification, General function prediction only].	243	1e-68
comp49617_c0_seq1	S	gnl|CDD|38144 KOG2933, KOG2933, KOG2933, Uncharacterized conserved protein [Function unknown].	268	1e-83
comp69529_c0_seq2	AJ	gnl|CDD|35345 KOG0123, KOG0123, KOG0123, Polyadenylate-binding protein (RRM superfamily) [RNA processing and modification, Translation, ribosomal structure and biogenesis].	342	2e-106
comp69529_c0_seq2	AJ	gnl|CDD|35370 KOG0148, KOG0148, KOG0148, Apoptosis-promoting RNA-binding protein TIA-1/TIAR (RRM superfamily) [RNA processing and modification, Translation, ribosomal structure and biogenesis].	109	3e-25
comp69529_c0_seq2	A	gnl|CDD|35353 KOG0131, KOG0131, KOG0131, Splicing factor 3b, subunit 4 [RNA processing and modification].	105	3e-24
comp261329_c0_seq1	O	gnl|CDD|35931 KOG0712, KOG0712, KOG0712, Molecular chaperone (DnaJ superfamily) [Posttranslational modification, protein turnover, chaperones].	104	1e-30
comp261329_c0_seq1	O	gnl|CDD|35932 KOG0713, KOG0713, KOG0713, Molecular chaperone (DnaJ superfamily) [Posttranslational modification, protein turnover, chaperones].	104	1e-30
comp261329_c0_seq1	O	gnl|CDD|35910 KOG0691, KOG0691, KOG0691, Molecular chaperone (DnaJ superfamily) [Posttranslational modification, protein turnover, chaperones].	103	4e-30
comp261329_c0_seq1	O	gnl|CDD|35933 KOG0714, KOG0714, KOG0714, Molecular chaperone (DnaJ superfamily) [Posttranslational modification, protein turnover, chaperones].	102	8e-30
comp261329_c0_seq1	O	gnl|CDD|35936 KOG0717, KOG0717, KOG0717, Molecular chaperone (DnaJ superfamily) [Posttranslational modification, protein turnover, chaperones].	100	3e-29
comp145519_c0_seq1	R	gnl|CDD|35742 KOG0522, KOG0522, KOG0522, Ankyrin repeat protein [General function prediction only].	75.9	7e-20
comp59901_c0_seq1	S	gnl|CDD|39482 KOG4281, KOG4281, KOG4281, Uncharacterized conserved protein [Function unknown].	288	1e-92
comp59811_c0_seq1	R	gnl|CDD|38367 KOG3157, KOG3157, KOG3157, Proline synthetase co-transcribed protein [General function prediction only].	358	8e-121
comp65353_c0_seq2	C	gnl|CDD|35454 KOG0233, KOG0233, KOG0233, Vacuolar H+-ATPase V0 sector, subunit c'' [Energy production and conversion].	232	2e-74
comp131796_c0_seq1	R	gnl|CDD|35603 KOG0382, KOG0382, KOG0382, Carbonic anhydrase [General function prediction only].	61.6	1e-14
comp47283_c0_seq2	K	gnl|CDD|38508 KOG3298, KOG3298, KOG3298, DNA-directed RNA polymerase subunit E' [Transcription].	180	2e-53
comp68111_c1_seq4	J	gnl|CDD|39906 KOG4708, KOG4708, KOG4708, Mitochondrial ribosomal protein MRP17 [Translation, ribosomal structure and biogenesis].	111	9e-27
comp73008_c0_seq4	G	gnl|CDD|35845 KOG0626, KOG0626, KOG0626, Beta-glucosidase, lactase phlorizinhydrolase, and related proteins [Carbohydrate transport and metabolism].	742	0.0
comp63596_c0_seq1	A	gnl|CDD|37847 KOG2636, KOG2636, KOG2636, Splicing factor 3a, subunit 3 [RNA processing and modification].	572	0.0
comp62402_c0_seq1	R	gnl|CDD|36797 KOG1584, KOG1584, KOG1584, Sulfotransferase [General function prediction only].	323	1e-108
comp57516_c0_seq2	E	gnl|CDD|36694 KOG1481, KOG1481, KOG1481, Cysteine synthase [Amino acid transport and metabolism].	325	6e-105
comp32525_c0_seq1	Z	gnl|CDD|37051 KOG1840, KOG1840, KOG1840, Kinesin light chain [Cytoskeleton].	118	3e-33
comp62422_c0_seq2	T	gnl|CDD|37780 KOG2569, KOG2569, KOG2569, G protein-coupled seven transmembrane receptor [Signal transduction mechanisms].	425	6e-141
comp71686_c0_seq1	F	gnl|CDD|35651 KOG0430, KOG0430, KOG0430, Xanthine dehydrogenase [Nucleotide transport and metabolism].	1036	0.0
comp51112_c0_seq1	E	gnl|CDD|36573 KOG1359, KOG1359, KOG1359, Glycine C-acetyltransferase/2-amino-3-ketobutyrate-CoA ligase [Amino acid transport and metabolism].	388	1e-128
comp36438_c0_seq1	R	gnl|CDD|38383 KOG3173, KOG3173, KOG3173, Predicted Zn-finger protein [General function prediction only].	89.4	1e-24
comp50386_c0_seq1	S	gnl|CDD|38701 KOG3491, KOG3491, KOG3491, Predicted membrane protein [Function unknown].	52.8	5e-10
comp37813_c0_seq1	Q	gnl|CDD|35277 KOG0054, KOG0054, KOG0054, Multidrug resistance-associated protein/mitoxantrone resistance protein, ABC superfamily [Secondary metabolites biosynthesis, transport and catabolism].	103	8e-31
comp37813_c0_seq1	Q	gnl|CDD|35278 KOG0055, KOG0055, KOG0055, Multidrug/pheromone exporter, ABC superfamily [Secondary metabolites biosynthesis, transport and catabolism].	53.9	1e-11
comp37813_c0_seq1	U	gnl|CDD|35281 KOG0058, KOG0058, KOG0058, Peptide exporter, ABC superfamily [Intracellular trafficking, secretion, and vesicular transport].	50.8	2e-10
comp37813_c0_seq1	P	gnl|CDD|35279 KOG0056, KOG0056, KOG0056, Heavy metal exporter HMT1, ABC superfamily [Inorganic ion transport and metabolism].	49.3	6e-10
comp37813_c0_seq1	U	gnl|CDD|35280 KOG0057, KOG0057, KOG0057, Mitochondrial Fe/S cluster exporter, ABC superfamily [Intracellular trafficking, secretion, and vesicular transport].	46.6	7e-09
comp64160_c0_seq2	O	gnl|CDD|39613 KOG4412, KOG4412, KOG4412, 26S proteasome regulatory complex, subunit PSMD10 [Posttranslational modification, protein turnover, chaperones].	67.4	3e-12
comp56868_c0_seq2	I	gnl|CDD|38014 KOG2803, KOG2803, KOG2803, Choline phosphate cytidylyltransferase/Predicted CDP-ethanolamine synthase [Lipid transport and metabolism].	229	1e-72
comp186458_c0_seq1	P	gnl|CDD|36863 KOG1650, KOG1650, KOG1650, Predicted K+/H+-antiporter [Inorganic ion transport and metabolism].	88.6	1e-23
comp66902_c0_seq10	GE	gnl|CDD|36654 KOG1441, KOG1441, KOG1441, Glucose-6-phosphate/phosphate and phosphoenolpyruvate/phosphate antiporter [Carbohydrate transport and metabolism, Amino acid transport and metabolism].	226	1e-62
comp66902_c0_seq10	J	gnl|CDD|39807 KOG4607, KOG4607, KOG4607, Mitochondrial ribosomal protein L9 [Translation, ribosomal structure and biogenesis].	127	9e-31
comp56138_c0_seq1	K	gnl|CDD|35238 KOG0014, KOG0014, KOG0014, MADS box transcription factor [Transcription].	114	6e-29
comp62764_c0_seq1	O	gnl|CDD|36553 KOG1339, KOG1339, KOG1339, Aspartyl protease [Posttranslational modification, protein turnover, chaperones].	235	2e-70
comp71642_c0_seq4	Z	gnl|CDD|35382 KOG0160, KOG0160, KOG0160, Myosin class V heavy chain [Cytoskeleton].	525	7e-159
comp62591_c0_seq3	DO	gnl|CDD|36370 KOG1155, KOG1155, KOG1155, Anaphase-promoting complex (APC), Cdc23 subunit [Cell cycle control, cell division, chromosome partitioning, Posttranslational modification, protein turnover, chaperones].	652	0.0
comp41149_c0_seq2	J	gnl|CDD|38394 KOG3184, KOG3184, KOG3184, 60S ribosomal protein L7 [Translation, ribosomal structure and biogenesis].	144	4e-44
comp29291_c0_seq1	G	gnl|CDD|37139 KOG1928, KOG1928, KOG1928, Alpha-1,4-N-acetylglucosaminyltransferase [Carbohydrate transport and metabolism].	171	8e-54
comp63049_c0_seq4	G	gnl|CDD|36807 KOG1594, KOG1594, KOG1594, Uncharacterized enzymes related to aldose 1-epimerase [Carbohydrate transport and metabolism].	370	2e-128
comp41342_c0_seq1	K	gnl|CDD|37788 KOG2577, KOG2577, KOG2577, Transcription factor E2F/dimerization partner (TDP) [Transcription].	113	1e-33
comp19769_c0_seq1	QI	gnl|CDD|35379 KOG0157, KOG0157, KOG0157, Cytochrome P450 CYP4/CYP19/CYP26 subfamilies [Secondary metabolites biosynthesis, transport and catabolism, Lipid transport and metabolism].	78.2	3e-20
comp63303_c0_seq1	R	gnl|CDD|35614 KOG0393, KOG0393, KOG0393, Ras-related small GTPase, Rho type [General function prediction only].	285	1e-91
comp51511_c0_seq1	A	gnl|CDD|37012 KOG1801, KOG1801, KOG1801, tRNA-splicing endonuclease positive effector (SEN1) [RNA processing and modification].	197	9e-63
comp51511_c0_seq1	A	gnl|CDD|37013 KOG1802, KOG1802, KOG1802, RNA helicase nonsense mRNA reducing factor (pNORF1) [RNA processing and modification].	142	2e-41
comp49869_c0_seq1	TDK	gnl|CDD|35887 KOG0668, KOG0668, KOG0668, Casein kinase II, alpha subunit [Signal transduction mechanisms, Cell cycle control, cell division, chromosome partitioning, Transcription].	632	0.0
comp49869_c0_seq1	DKL	gnl|CDD|35878 KOG0659, KOG0659, KOG0659, Cdk activating kinase (CAK)/RNA polymerase II transcription initiation/nucleotide excision repair factor TFIIH/TFIIK, kinase subunit CDK7 [Cell cycle control, cell division, chromosome partitioning, Transcription, Replication, recombination and repair].	164	4e-44
comp67664_c0_seq6	T	gnl|CDD|36401 KOG1187, KOG1187, KOG1187, Serine/threonine protein kinase [Signal transduction mechanisms].	278	2e-82
comp70135_c0_seq1	O	gnl|CDD|35953 KOG0734, KOG0734, KOG0734, AAA+-type ATPase containing the peptidase M41 domain [Posttranslational modification, protein turnover, chaperones].	813	0.0
comp65196_c0_seq4	T	gnl|CDD|36401 KOG1187, KOG1187, KOG1187, Serine/threonine protein kinase [Signal transduction mechanisms].	323	2e-108
comp33825_c0_seq1	R	gnl|CDD|37507 KOG2296, KOG2296, KOG2296, Integral membrane protein [General function prediction only].	139	1e-42
comp64248_c0_seq2	M	gnl|CDD|36536 KOG1322, KOG1322, KOG1322, GDP-mannose pyrophosphorylase/mannose-1-phosphate guanylyltransferase [Cell wall/membrane/envelope biogenesis].	410	5e-128
comp66015_c0_seq1	J	gnl|CDD|35683 KOG0462, KOG0462, KOG0462, Elongation factor-type GTP-binding protein [Translation, ribosomal structure and biogenesis].	438	5e-150
comp24965_c0_seq2	S	gnl|CDD|36640 KOG1427, KOG1427, KOG1427, Uncharacterized conserved protein, contains RCC1 domain [Function unknown].	71.2	2e-17
comp24965_c0_seq2	S	gnl|CDD|36002 KOG0783, KOG0783, KOG0783, Uncharacterized conserved protein, contains ankyrin and BTB/POZ domains [Function unknown].	55.5	1e-11
comp332790_c0_seq1	TBLD	gnl|CDD|36110 KOG0892, KOG0892, KOG0892, Protein kinase ATM/Tel1, involved in telomere length regulation and DNA repair [Signal transduction mechanisms, Chromatin structure and dynamics, Replication, recombination and repair, Cell cycle control, cell division, chromosome partitioning].	114	1e-30
comp332790_c0_seq1	TBLD	gnl|CDD|36108 KOG0890, KOG0890, KOG0890, Protein kinase of the PI-3 kinase family involved in mitotic growth, DNA repair and meiotic recombination [Signal transduction mechanisms, Chromatin structure and dynamics, Replication, recombination and repair, Cell cycle control, cell division, chromosome partitioning].	113	2e-30
comp332790_c0_seq1	L	gnl|CDD|36109 KOG0891, KOG0891, KOG0891, DNA-dependent protein kinase [Replication, recombination and repair].	78.2	2e-18
comp332790_c0_seq1	TU	gnl|CDD|36121 KOG0903, KOG0903, KOG0903, Phosphatidylinositol 4-kinase, involved in intracellular trafficking and secretion [Signal transduction mechanisms, Intracellular trafficking, secretion, and vesicular transport].	40.8	7e-06
comp5800_c0_seq2	L	gnl|CDD|35441 KOG0220, KOG0220, KOG0220, Mismatch repair ATPase MSH4 (MutS family) [Replication, recombination and repair].	97.1	1e-27
comp272905_c0_seq1	O	gnl|CDD|38213 KOG3003, KOG3003, KOG3003, Molecular chaperone of the GrpE family [Posttranslational modification, protein turnover, chaperones].	99.0	1e-26
comp57847_c0_seq1	T	gnl|CDD|35803 KOG0583, KOG0583, KOG0583, Serine/threonine protein kinase [Signal transduction mechanisms].	327	3e-102
comp64553_c0_seq1	G	gnl|CDD|37728 KOG2517, KOG2517, KOG2517, Ribulose kinase and related carbohydrate kinases [Carbohydrate transport and metabolism].	518	2e-173
comp266262_c0_seq1	R	gnl|CDD|35830 KOG0610, KOG0610, KOG0610, Putative serine/threonine protein kinase [General function prediction only].	170	6e-56
comp266262_c0_seq1	T	gnl|CDD|35832 KOG0612, KOG0612, KOG0612, Rho-associated, coiled-coil containing protein kinase [Signal transduction mechanisms].	78.2	4e-20
comp266262_c0_seq1	R	gnl|CDD|35825 KOG0605, KOG0605, KOG0605, NDR and related serine/threonine kinases [General function prediction only].	77.8	5e-20
comp266262_c0_seq1	RT	gnl|CDD|35818 KOG0598, KOG0598, KOG0598, Ribosomal protein S6 kinase and related proteins [General function prediction only, Signal transduction mechanisms].	77.0	1e-19
comp100527_c0_seq1	O	gnl|CDD|35627 KOG0406, KOG0406, KOG0406, Glutathione S-transferase [Posttranslational modification, protein turnover, chaperones].	188	2e-60
comp60460_c0_seq1	J	gnl|CDD|36111 KOG0893, KOG0893, KOG0893, 60S ribosomal protein L31 [Translation, ribosomal structure and biogenesis].	109	6e-28
comp89736_c0_seq1	K	gnl|CDD|35271 KOG0048, KOG0048, KOG0048, Transcription factor, Myb superfamily [Transcription].	195	1e-63
comp51894_c0_seq1	I	gnl|CDD|37691 KOG2480, KOG2480, KOG2480, 3-hydroxy-3-methylglutaryl-CoA (HMG-CoA) reductase [Lipid transport and metabolism].	483	3e-172
comp10620_c0_seq1	C	gnl|CDD|40042 KOG4845, KOG4845, KOG4845, NADH dehydrogenase, subunit 4 [Energy production and conversion].	128	2e-40
comp186872_c0_seq1	S	gnl|CDD|35693 KOG0472, KOG0472, KOG0472, Leucine-rich repeat protein [Function unknown].	47.0	6e-09
comp186872_c0_seq1	Z	gnl|CDD|35665 KOG0444, KOG0444, KOG0444, Cytoskeletal regulator Flightless-I (contains leucine-rich and gelsolin repeats) [Cytoskeleton].	44.3	6e-08
comp186872_c0_seq1	T	gnl|CDD|35838 KOG0618, KOG0618, KOG0618, Serine/threonine phosphatase 2C containing leucine-rich repeats, similar to SCN circadian oscillatory protein (SCOP) [Signal transduction mechanisms].	43.1	2e-07
comp186872_c0_seq1	T	gnl|CDD|39857 KOG4658, KOG4658, KOG4658, Apoptotic ATPase [Signal transduction mechanisms].	42.4	3e-07
comp47282_c0_seq1	R	gnl|CDD|35427 KOG0206, KOG0206, KOG0206, P-type ATPase [General function prediction only].	352	2e-111
comp32032_c0_seq1	A	gnl|CDD|37130 KOG1919, KOG1919, KOG1919, RNA pseudouridylate synthases [RNA processing and modification].	277	4e-86
comp23061_c0_seq1	O	gnl|CDD|36756 KOG1543, KOG1543, KOG1543, Cysteine proteinase Cathepsin L [Posttranslational modification, protein turnover, chaperones].	81.6	3e-22
comp23061_c0_seq1	O	gnl|CDD|36755 KOG1542, KOG1542, KOG1542, Cysteine proteinase Cathepsin F [Posttranslational modification, protein turnover, chaperones].	70.9	5e-18
comp18235_c0_seq1	Q	gnl|CDD|35284 KOG0061, KOG0061, KOG0061, Transporter, ABC superfamily (Breast cancer resistance protein) [Secondary metabolites biosynthesis, transport and catabolism].	95.5	4e-26
comp32666_c0_seq1	EO	gnl|CDD|36264 KOG1046, KOG1046, KOG1046, Puromycin-sensitive aminopeptidase and related aminopeptidases [Amino acid transport and metabolism, Posttranslational modification, protein turnover, chaperones].	73.6	3e-19
comp66695_c0_seq1	A	gnl|CDD|38019 KOG2808, KOG2808, KOG2808, U5 snRNP-associated RNA splicing factor [RNA processing and modification].	335	1e-106
comp52729_c0_seq1	OKT	gnl|CDD|36712 KOG1499, KOG1499, KOG1499, Protein arginine N-methyltransferase PRMT1 and related enzymes [Posttranslational modification, protein turnover, chaperones, Transcription, Signal transduction mechanisms].	506	7e-176
comp33717_c0_seq2	R	gnl|CDD|36561 KOG1347, KOG1347, KOG1347, Uncharacterized membrane protein, predicted efflux pump [General function prediction only].	258	5e-83
comp67770_c3_seq1	R	gnl|CDD|38383 KOG3173, KOG3173, KOG3173, Predicted Zn-finger protein [General function prediction only].	177	4e-54
comp62592_c0_seq1	E	gnl|CDD|36519 KOG1305, KOG1305, KOG1305, Amino acid transporter protein [Amino acid transport and metabolism].	301	2e-95
comp273953_c0_seq1	T	gnl|CDD|35803 KOG0583, KOG0583, KOG0583, Serine/threonine protein kinase [Signal transduction mechanisms].	68.6	5e-17
comp273953_c0_seq1	D	gnl|CDD|35795 KOG0575, KOG0575, KOG0575, Polo-like serine/threonine protein kinase [Cell cycle control, cell division, chromosome partitioning].	65.1	1e-15
comp273953_c0_seq1	D	gnl|CDD|35800 KOG0580, KOG0580, KOG0580, Serine/threonine protein kinase [Cell cycle control, cell division, chromosome partitioning].	57.4	7e-13
comp40245_c0_seq2	Q	gnl|CDD|35288 KOG0065, KOG0065, KOG0065, Pleiotropic drug resistance proteins (PDR1-15), ABC superfamily [Secondary metabolites biosynthesis, transport and catabolism].	149	1e-47
comp155011_c0_seq1	G	gnl|CDD|36283 KOG1065, KOG1065, KOG1065, Maltase glucoamylase and related hydrolases, glycosyl hydrolase family 31 [Carbohydrate transport and metabolism].	41.2	7e-07
comp215750_c0_seq1	R	gnl|CDD|36248 KOG1030, KOG1030, KOG1030, Predicted Ca2+-dependent phospholipid-binding protein [General function prediction only].	93.2	2e-25
comp215750_c0_seq1	T	gnl|CDD|35915 KOG0696, KOG0696, KOG0696, Serine/threonine protein kinase [Signal transduction mechanisms].	89.4	7e-24
comp215750_c0_seq1	TU	gnl|CDD|36246 KOG1028, KOG1028, KOG1028, Ca2+-dependent phospholipid-binding protein Synaptotagmin, required for synaptic vesicle and secretory granule exocytosis [Signal transduction mechanisms, Intracellular trafficking, secretion, and vesicular transport].	87.8	2e-23
comp215750_c0_seq1	TU	gnl|CDD|36229 KOG1011, KOG1011, KOG1011, Neurotransmitter release regulator, UNC-13 [Signal transduction mechanisms, Intracellular trafficking, secretion, and vesicular transport].	68.6	5e-16
comp70766_c1_seq13	B	gnl|CDD|36493 KOG1279, KOG1279, KOG1279, Chromatin remodeling factor subunit and related transcription factors [Chromatin structure and dynamics].	176	6e-45
comp52040_c0_seq1	U	gnl|CDD|38534 KOG3324, KOG3324, KOG3324, Mitochondrial import inner membrane translocase, subunit TIM23 [Intracellular trafficking, secretion, and vesicular transport].	165	1e-48
comp62598_c0_seq1	G	gnl|CDD|38066 KOG2855, KOG2855, KOG2855, Ribokinase [Carbohydrate transport and metabolism].	209	1e-59
comp143110_c0_seq1	L	gnl|CDD|36347 KOG1132, KOG1132, KOG1132, Helicase of the DEAD superfamily [Replication, recombination and repair].	230	4e-75
comp155407_c0_seq1	Q	gnl|CDD|35278 KOG0055, KOG0055, KOG0055, Multidrug/pheromone exporter, ABC superfamily [Secondary metabolites biosynthesis, transport and catabolism].	192	7e-60
comp170639_c0_seq1	GC	gnl|CDD|36406 KOG1192, KOG1192, KOG1192, UDP-glucuronosyl and UDP-glucosyl transferase [Carbohydrate transport and metabolism, Energy production and conversion].	53.1	2e-11
comp53020_c0_seq1	A	gnl|CDD|35525 KOG0304, KOG0304, KOG0304, mRNA deadenylase subunit [RNA processing and modification].	338	3e-116
comp60801_c0_seq1	S	gnl|CDD|37851 KOG2640, KOG2640, KOG2640, Thioredoxin [Function unknown].	162	8e-46
comp64259_c0_seq2	AJ	gnl|CDD|35345 KOG0123, KOG0123, KOG0123, Polyadenylate-binding protein (RRM superfamily) [RNA processing and modification, Translation, ribosomal structure and biogenesis].	436	5e-137
comp64259_c0_seq2	A	gnl|CDD|35353 KOG0131, KOG0131, KOG0131, Splicing factor 3b, subunit 4 [RNA processing and modification].	123	2e-29
comp64259_c0_seq2	A	gnl|CDD|35367 KOG0145, KOG0145, KOG0145, RNA-binding protein ELAV/HU (RRM superfamily) [RNA processing and modification].	118	1e-27
comp61064_c0_seq1	T	gnl|CDD|36699 KOG1486, KOG1486, KOG1486, GTP-binding protein DRG2 (ODN superfamily) [Signal transduction mechanisms].	616	0.0
comp61064_c0_seq1	T	gnl|CDD|36700 KOG1487, KOG1487, KOG1487, GTP-binding protein DRG1 (ODN superfamily) [Signal transduction mechanisms].	437	3e-144
comp53775_c0_seq1	G	gnl|CDD|38066 KOG2855, KOG2855, KOG2855, Ribokinase [Carbohydrate transport and metabolism].	417	1e-140
comp61256_c0_seq1	R	gnl|CDD|36545 KOG1331, KOG1331, KOG1331, Predicted methyltransferase [General function prediction only].	212	1e-60
comp67891_c1_seq2	C	gnl|CDD|38081 KOG2870, KOG2870, KOG2870, NADH:ubiquinone oxidoreductase, NDUFS2/49 kDa subunit [Energy production and conversion].	406	5e-131
comp34111_c0_seq1	L	gnl|CDD|36777 KOG1564, KOG1564, KOG1564, DNA repair protein RHP57 [Replication, recombination and repair].	249	1e-79
comp68112_c0_seq1	C	gnl|CDD|36471 KOG1257, KOG1257, KOG1257, NADP+-dependent malic enzyme [Energy production and conversion].	888	0.0
comp51139_c0_seq1	K	gnl|CDD|35704 KOG0483, KOG0483, KOG0483, Transcription factor HEX, contains HOX and HALZ domains [Transcription].	157	7e-44
comp193004_c0_seq1	S	gnl|CDD|37121 KOG1910, KOG1910, KOG1910, Uncharacterized conserved protein [Function unknown].	87.8	8e-24
comp67911_c0_seq1	E	gnl|CDD|37251 KOG2040, KOG2040, KOG2040, Glycine dehydrogenase (decarboxylating) [Amino acid transport and metabolism].	1649	0.0
comp54447_c0_seq1	R	gnl|CDD|36548 KOG1334, KOG1334, KOG1334, WD40 repeat protein [General function prediction only].	246	3e-82
comp54447_c0_seq1	R	gnl|CDD|36524 KOG1310, KOG1310, KOG1310, WD40 repeat protein [General function prediction only].	102	6e-27
comp70023_c0_seq1	G	gnl|CDD|35850 KOG0631, KOG0631, KOG0631, Galactokinase [Carbohydrate transport and metabolism].	409	1e-123
comp282518_c0_seq1	I	gnl|CDD|36091 KOG0873, KOG0873, KOG0873, C-4 sterol methyl oxidase [Lipid transport and metabolism].	72.4	1e-18
comp50152_c0_seq1	D	gnl|CDD|36052 KOG0834, KOG0834, KOG0834, CDK9 kinase-activating protein cyclin T [Cell cycle control, cell division, chromosome partitioning].	215	2e-65
comp59457_c0_seq2	AR	gnl|CDD|37401 KOG2190, KOG2190, KOG2190, PolyC-binding proteins alphaCP-1 and related KH domain proteins [RNA processing and modification, General function prediction only].	138	5e-36
comp221172_c0_seq1	A	gnl|CDD|36140 KOG0922, KOG0922, KOG0922, DEAH-box RNA helicase [RNA processing and modification].	91.3	2e-23
comp221172_c0_seq1	A	gnl|CDD|36138 KOG0920, KOG0920, KOG0920, ATP-dependent RNA helicase A [RNA processing and modification].	85.9	3e-21
comp221172_c0_seq1	A	gnl|CDD|36142 KOG0924, KOG0924, KOG0924, mRNA splicing factor ATP-dependent RNA helicase [RNA processing and modification].	72.0	1e-16
comp221172_c0_seq1	A	gnl|CDD|36141 KOG0923, KOG0923, KOG0923, mRNA splicing factor ATP-dependent RNA helicase [RNA processing and modification].	68.6	2e-15
comp221172_c0_seq1	A	gnl|CDD|36143 KOG0925, KOG0925, KOG0925, mRNA splicing factor ATP-dependent RNA helicase [RNA processing and modification].	66.6	8e-15
comp64232_c0_seq1	O	gnl|CDD|35962 KOG0743, KOG0743, KOG0743, AAA+-type ATPase [Posttranslational modification, protein turnover, chaperones].	307	6e-101
comp55717_c0_seq1	U	gnl|CDD|38699 KOG3489, KOG3489, KOG3489, Mitochondrial import inner membrane translocase, subunit TIM8 [Intracellular trafficking, secretion, and vesicular transport].	104	4e-29
comp55717_c0_seq1	U	gnl|CDD|36944 KOG1733, KOG1733, KOG1733, Mitochondrial import inner membrane translocase, subunit TIM13 [Intracellular trafficking, secretion, and vesicular transport].	64.3	4e-14
comp63131_c0_seq1	OE	gnl|CDD|36496 KOG1282, KOG1282, KOG1282, Serine carboxypeptidases (lysosomal cathepsin A) [Amino acid transport and metabolism, Posttranslational modification, protein turnover, chaperones].	406	2e-134
comp28416_c0_seq1	P	gnl|CDD|35426 KOG0205, KOG0205, KOG0205, Plasma membrane H+-transporting ATPase [Inorganic ion transport and metabolism].	62.0	7e-13
comp72534_c0_seq3	Q	gnl|CDD|35278 KOG0055, KOG0055, KOG0055, Multidrug/pheromone exporter, ABC superfamily [Secondary metabolites biosynthesis, transport and catabolism].	1583	0.0
comp72534_c0_seq3	U	gnl|CDD|35281 KOG0058, KOG0058, KOG0058, Peptide exporter, ABC superfamily [Intracellular trafficking, secretion, and vesicular transport].	497	1e-151
comp72534_c0_seq3	Q	gnl|CDD|35277 KOG0054, KOG0054, KOG0054, Multidrug resistance-associated protein/mitoxantrone resistance protein, ABC superfamily [Secondary metabolites biosynthesis, transport and catabolism].	389	2e-113
comp72534_c0_seq3	U	gnl|CDD|35280 KOG0057, KOG0057, KOG0057, Mitochondrial Fe/S cluster exporter, ABC superfamily [Intracellular trafficking, secretion, and vesicular transport].	278	6e-77
comp17404_c0_seq1	T	gnl|CDD|35250 KOG0027, KOG0027, KOG0027, Calmodulin and related proteins (EF-Hand superfamily) [Signal transduction mechanisms].	89.0	2e-24
comp17404_c0_seq1	ZD	gnl|CDD|35251 KOG0028, KOG0028, KOG0028, Ca2+-binding protein (centrin/caltractin), EF-Hand superfamily protein [Cytoskeleton, Cell cycle control, cell division, chromosome partitioning].	65.1	2e-15
comp17404_c0_seq1	T	gnl|CDD|35257 KOG0034, KOG0034, KOG0034, Ca2+/calmodulin-dependent protein phosphatase (calcineurin subunit B), EF-Hand superfamily protein [Signal transduction mechanisms].	53.9	2e-11
comp66438_c0_seq1	KR	gnl|CDD|36481 KOG1267, KOG1267, KOG1267, Mitochondrial transcription termination factor, mTERF [Transcription, General function prediction only].	125	2e-30
comp68302_c1_seq1	Q	gnl|CDD|35284 KOG0061, KOG0061, KOG0061, Transporter, ABC superfamily (Breast cancer resistance protein) [Secondary metabolites biosynthesis, transport and catabolism].	547	4e-179
comp33657_c0_seq1	R	gnl|CDD|35730 KOG0510, KOG0510, KOG0510, Ankyrin repeat protein [General function prediction only].	44.3	7e-08
comp61300_c0_seq2	D	gnl|CDD|37571 KOG2360, KOG2360, KOG2360, Proliferation-associated nucleolar protein (NOL1) [Cell cycle control, cell division, chromosome partitioning].	310	7e-98
comp73623_c0_seq3	P	gnl|CDD|35425 KOG0204, KOG0204, KOG0204, Calcium transporting ATPase [Inorganic ion transport and metabolism].	1167	0.0
comp73623_c0_seq3	P	gnl|CDD|35423 KOG0202, KOG0202, KOG0202, Ca2+ transporting ATPase [Inorganic ion transport and metabolism].	457	3e-140
comp73079_c0_seq2	T	gnl|CDD|35413 KOG0192, KOG0192, KOG0192, Tyrosine kinase specific for activated (GTP-bound) p21cdc42Hs [Signal transduction mechanisms].	313	2e-87
comp21050_c0_seq1	I	gnl|CDD|36852 KOG1639, KOG1639, KOG1639, Steroid reductase required for elongation of the very long chain fatty acids [Lipid transport and metabolism].	246	3e-84
comp21050_c0_seq1	I	gnl|CDD|36851 KOG1638, KOG1638, KOG1638, Steroid reductase [Lipid transport and metabolism].	101	1e-27
comp55328_c0_seq1	U	gnl|CDD|37315 KOG2104, KOG2104, KOG2104, Nuclear transport factor 2 [Intracellular trafficking, secretion, and vesicular transport].	194	5e-60
comp216004_c0_seq1	A	gnl|CDD|36169 KOG0951, KOG0951, KOG0951, RNA helicase BRR2, DEAD-box superfamily [RNA processing and modification].	129	7e-40
comp216004_c0_seq1	A	gnl|CDD|36170 KOG0952, KOG0952, KOG0952, DNA/RNA helicase MER3/SLH1, DEAD-box superfamily [RNA processing and modification].	98.6	6e-28
comp267608_c0_seq1	I	gnl|CDD|36897 KOG1684, KOG1684, KOG1684, Enoyl-CoA hydratase [Lipid transport and metabolism].	49.7	1e-09
comp61518_c0_seq2	P	gnl|CDD|36695 KOG1482, KOG1482, KOG1482, Zn2+ transporter [Inorganic ion transport and metabolism].	430	2e-142
comp65250_c0_seq3	O	gnl|CDD|35242 KOG0019, KOG0019, KOG0019, Molecular chaperone (HSP90 family) [Posttranslational modification, protein turnover, chaperones].	629	0.0
comp65250_c0_seq3	O	gnl|CDD|35243 KOG0020, KOG0020, KOG0020, Endoplasmic reticulum glucose-regulated protein (GRP94/endoplasmin), HSP90 family [Posttranslational modification, protein turnover, chaperones].	601	0.0
comp64087_c0_seq1	J	gnl|CDD|37365 KOG2154, KOG2154, KOG2154, Predicted nucleolar protein involved in ribosome biogenesis [Translation, ribosomal structure and biogenesis].	260	6e-76
comp55938_c0_seq1	P	gnl|CDD|38093 KOG2882, KOG2882, KOG2882, p-Nitrophenyl phosphatase [Inorganic ion transport and metabolism].	362	6e-121
comp182347_c0_seq1	T	gnl|CDD|39857 KOG4658, KOG4658, KOG4658, Apoptotic ATPase [Signal transduction mechanisms].	53.1	2e-11
comp18436_c0_seq1	IQ	gnl|CDD|36608 KOG1394, KOG1394, KOG1394, 3-oxoacyl-(acyl-carrier-protein) synthase (I and II) [Lipid transport and metabolism, Secondary metabolites biosynthesis, transport and catabolism].	101	2e-29
comp66693_c2_seq12	G	gnl|CDD|37577 KOG2366, KOG2366, KOG2366, Alpha-D-galactosidase (melibiase) [Carbohydrate transport and metabolism].	474	2e-162
comp59163_c1_seq5	Q	gnl|CDD|35378 KOG0156, KOG0156, KOG0156, Cytochrome P450 CYP2 subfamily [Secondary metabolites biosynthesis, transport and catabolism].	468	9e-157
comp44839_c0_seq2	S	gnl|CDD|35545 KOG0324, KOG0324, KOG0324, Uncharacterized conserved protein [Function unknown].	222	9e-70
comp47563_c0_seq1	J	gnl|CDD|38644 KOG3434, KOG3434, KOG3434, 60S ribosomal protein L22 [Translation, ribosomal structure and biogenesis].	141	3e-41
comp69009_c0_seq6	GE	gnl|CDD|36654 KOG1441, KOG1441, KOG1441, Glucose-6-phosphate/phosphate and phosphoenolpyruvate/phosphate antiporter [Carbohydrate transport and metabolism, Amino acid transport and metabolism].	320	1e-99
comp73122_c0_seq1	E	gnl|CDD|36805 KOG1592, KOG1592, KOG1592, Asparaginase [Amino acid transport and metabolism].	374	4e-127
comp8157_c0_seq1	V	gnl|CDD|37603 KOG2392, KOG2392, KOG2392, Serpin [Defense mechanisms].	64.3	1e-15
comp73154_c0_seq1	Q	gnl|CDD|35278 KOG0055, KOG0055, KOG0055, Multidrug/pheromone exporter, ABC superfamily [Secondary metabolites biosynthesis, transport and catabolism].	791	0.0
comp73154_c0_seq1	U	gnl|CDD|35281 KOG0058, KOG0058, KOG0058, Peptide exporter, ABC superfamily [Intracellular trafficking, secretion, and vesicular transport].	436	5e-127
comp73154_c0_seq1	U	gnl|CDD|35280 KOG0057, KOG0057, KOG0057, Mitochondrial Fe/S cluster exporter, ABC superfamily [Intracellular trafficking, secretion, and vesicular transport].	246	2e-66
comp73198_c0_seq1	U	gnl|CDD|36147 KOG0929, KOG0929, KOG0929, Guanine nucleotide exchange factor [Intracellular trafficking, secretion, and vesicular transport].	1633	0.0
comp53634_c0_seq1	G	gnl|CDD|35717 KOG0496, KOG0496, KOG0496, Beta-galactosidase [Carbohydrate transport and metabolism].	884	0.0
comp245744_c0_seq1	QI	gnl|CDD|35379 KOG0157, KOG0157, KOG0157, Cytochrome P450 CYP4/CYP19/CYP26 subfamilies [Secondary metabolites biosynthesis, transport and catabolism, Lipid transport and metabolism].	94.7	6e-27
comp245744_c0_seq1	Q	gnl|CDD|35380 KOG0158, KOG0158, KOG0158, Cytochrome P450 CYP3/CYP5/CYP6/CYP9 subfamilies [Secondary metabolites biosynthesis, transport and catabolism].	89.0	1e-24
comp245744_c0_seq1	Q	gnl|CDD|35378 KOG0156, KOG0156, KOG0156, Cytochrome P450 CYP2 subfamily [Secondary metabolites biosynthesis, transport and catabolism].	76.3	9e-20
comp245744_c0_seq1	Q	gnl|CDD|35903 KOG0684, KOG0684, KOG0684, Cytochrome P450 [Secondary metabolites biosynthesis, transport and catabolism].	53.9	2e-11
comp57392_c0_seq2	C	gnl|CDD|36969 KOG1758, KOG1758, KOG1758, Mitochondrial F1F0-ATP synthase, subunit delta/ATP16 [Energy production and conversion].	160	3e-46
comp58668_c0_seq1	K	gnl|CDD|35992 KOG0773, KOG0773, KOG0773, Transcription factor MEIS1 and related HOX domain proteins [Transcription].	197	2e-54
comp91134_c0_seq1	V	gnl|CDD|36715 KOG1502, KOG1502, KOG1502, Flavonol reductase/cinnamoyl-CoA reductase [Defense mechanisms].	149	1e-47
comp64184_c0_seq1	R	gnl|CDD|37350 KOG2139, KOG2139, KOG2139, WD40 repeat protein [General function prediction only].	427	3e-142
comp289061_c0_seq1	T	gnl|CDD|36401 KOG1187, KOG1187, KOG1187, Serine/threonine protein kinase [Signal transduction mechanisms].	74.3	2e-19
comp289061_c0_seq1	T	gnl|CDD|39458 KOG4257, KOG4257, KOG4257, Focal adhesion tyrosine kinase FAK, contains FERM domain [Signal transduction mechanisms].	42.0	2e-07
comp53448_c0_seq1	QR	gnl|CDD|35365 KOG0143, KOG0143, KOG0143, Iron/ascorbate family oxidoreductases [Secondary metabolites biosynthesis, transport and catabolism, General function prediction only].	345	2e-114
comp64402_c0_seq1	T	gnl|CDD|35419 KOG0198, KOG0198, KOG0198, MEKK and related serine/threonine protein kinases [Signal transduction mechanisms].	310	6e-91
comp61440_c0_seq5	C	gnl|CDD|36832 KOG1619, KOG1619, KOG1619, Cytochrome b [Energy production and conversion].	209	2e-58
comp61654_c0_seq1	J	gnl|CDD|37546 KOG2335, KOG2335, KOG2335, tRNA-dihydrouridine synthase [Translation, ribosomal structure and biogenesis].	418	6e-136
comp46899_c0_seq2	J	gnl|CDD|38622 KOG3412, KOG3412, KOG3412, 60S ribosomal protein L28 [Translation, ribosomal structure and biogenesis].	144	2e-38
comp59938_c0_seq1	V	gnl|CDD|36931 KOG1719, KOG1719, KOG1719, Dual specificity phosphatase [Defense mechanisms].	248	6e-75
comp324876_c0_seq1	R	gnl|CDD|35944 KOG0725, KOG0725, KOG0725, Reductases with broad range of substrate specificities [General function prediction only].	57.0	7e-13
comp63561_c0_seq2	O	gnl|CDD|35962 KOG0743, KOG0743, KOG0743, AAA+-type ATPase [Posttranslational modification, protein turnover, chaperones].	436	8e-148
comp435283_c0_seq1	Q	gnl|CDD|36477 KOG1263, KOG1263, KOG1263, Multicopper oxidases [Secondary metabolites biosynthesis, transport and catabolism].	80.1	1e-21
comp27279_c0_seq1	T	gnl|CDD|36401 KOG1187, KOG1187, KOG1187, Serine/threonine protein kinase [Signal transduction mechanisms].	68.9	2e-17
comp214948_c0_seq1	L	gnl|CDD|36337 KOG1121, KOG1121, KOG1121, Tam3-transposase (Ac family) [Replication, recombination and repair].	65.9	6e-16
comp61508_c0_seq2	A	gnl|CDD|38664 KOG3454, KOG3454, KOG3454, U1 snRNP-specific protein C [RNA processing and modification].	110	1e-27
comp28969_c0_seq1	R	gnl|CDD|37594 KOG2383, KOG2383, KOG2383, Predicted ATPase [General function prediction only].	185	8e-56
comp70499_c0_seq1	Q	gnl|CDD|36477 KOG1263, KOG1263, KOG1263, Multicopper oxidases [Secondary metabolites biosynthesis, transport and catabolism].	658	0.0
comp269514_c0_seq1	G	gnl|CDD|35845 KOG0626, KOG0626, KOG0626, Beta-glucosidase, lactase phlorizinhydrolase, and related proteins [Carbohydrate transport and metabolism].	142	1e-45
comp60791_c0_seq1	G	gnl|CDD|37499 KOG2288, KOG2288, KOG2288, Galactosyltransferases [Carbohydrate transport and metabolism].	328	4e-104
comp30182_c0_seq1	A	gnl|CDD|35551 KOG0330, KOG0330, KOG0330, ATP-dependent RNA helicase [RNA processing and modification].	102	5e-30
comp30182_c0_seq1	A	gnl|CDD|35561 KOG0340, KOG0340, KOG0340, ATP-dependent RNA helicase [RNA processing and modification].	52.0	1e-10
comp30182_c0_seq1	A	gnl|CDD|35566 KOG0345, KOG0345, KOG0345, ATP-dependent RNA helicase [RNA processing and modification].	42.4	3e-07
comp30182_c0_seq1	A	gnl|CDD|35564 KOG0343, KOG0343, KOG0343, RNA Helicase [RNA processing and modification].	40.8	9e-07
comp67514_c0_seq2	T	gnl|CDD|37408 KOG2197, KOG2197, KOG2197, Ypt/Rab-specific GTPase-activating protein GYP7 and related proteins [Signal transduction mechanisms].	160	7e-41
comp2457_c0_seq1	S	gnl|CDD|35693 KOG0472, KOG0472, KOG0472, Leucine-rich repeat protein [Function unknown].	51.6	6e-10
comp2457_c0_seq1	Z	gnl|CDD|35752 KOG0532, KOG0532, KOG0532, Leucine-rich repeat (LRR) protein, contains calponin homology domain [Cytoskeleton].	45.4	7e-08
comp60874_c0_seq2	RT	gnl|CDD|35967 KOG0748, KOG0748, KOG0748, Predicted membrane proteins, contain hemolysin III domain [General function prediction only, Signal transduction mechanisms].	311	2e-100
comp70490_c0_seq1	T	gnl|CDD|36401 KOG1187, KOG1187, KOG1187, Serine/threonine protein kinase [Signal transduction mechanisms].	307	3e-90
comp52556_c0_seq2	O	gnl|CDD|36854 KOG1641, KOG1641, KOG1641, Mitochondrial chaperonin [Posttranslational modification, protein turnover, chaperones].	141	2e-42
comp67435_c0_seq22	G	gnl|CDD|36018 KOG0799, KOG0799, KOG0799, Branching enzyme [Carbohydrate transport and metabolism].	348	2e-108
comp89376_c0_seq1	OU	gnl|CDD|36453 KOG1239, KOG1239, KOG1239, Inner membrane protein translocase involved in respiratory chain assembly [Posttranslational modification, protein turnover, chaperones, Intracellular trafficking, secretion, and vesicular transport].	97.8	2e-27
comp426356_c0_seq1	O	gnl|CDD|35323 KOG0100, KOG0100, KOG0100, Molecular chaperones GRP78/BiP/KAR2, HSP70 superfamily [Posttranslational modification, protein turnover, chaperones].	45.4	2e-08
comp426356_c0_seq1	O	gnl|CDD|35324 KOG0101, KOG0101, KOG0101, Molecular chaperones HSP70/HSC70, HSP70 superfamily [Posttranslational modification, protein turnover, chaperones].	45.1	2e-08
comp67302_c0_seq1	C	gnl|CDD|35987 KOG0768, KOG0768, KOG0768, Mitochondrial carrier protein PET8 [Energy production and conversion].	244	1e-70
comp67302_c0_seq1	C	gnl|CDD|35979 KOG0760, KOG0760, KOG0760, Mitochondrial carrier protein MRS3/4 [Energy production and conversion].	153	2e-39
comp67302_c0_seq1	C	gnl|CDD|35977 KOG0758, KOG0758, KOG0758, Mitochondrial carnitine-acylcarnitine carrier protein [Energy production and conversion].	149	3e-38
comp67302_c0_seq1	C	gnl|CDD|35971 KOG0752, KOG0752, KOG0752, Mitochondrial solute carrier protein [Energy production and conversion].	128	2e-31
comp12929_c0_seq1	P	gnl|CDD|35425 KOG0204, KOG0204, KOG0204, Calcium transporting ATPase [Inorganic ion transport and metabolism].	188	4e-63
comp12929_c0_seq1	P	gnl|CDD|35423 KOG0202, KOG0202, KOG0202, Ca2+ transporting ATPase [Inorganic ion transport and metabolism].	123	2e-37
comp12929_c0_seq1	P	gnl|CDD|35424 KOG0203, KOG0203, KOG0203, Na+/K+ ATPase, alpha subunit [Inorganic ion transport and metabolism].	107	2e-31
comp48833_c0_seq2	F	gnl|CDD|38229 KOG3019, KOG3019, KOG3019, Predicted nucleoside-diphosphate sugar epimerase [Nucleotide transport and metabolism].	335	7e-110
comp25569_c0_seq1	E	gnl|CDD|37647 KOG2436, KOG2436, KOG2436, Acetylglutamate kinase/acetylglutamate synthase [Amino acid transport and metabolism].	172	2e-54
comp33068_c0_seq1	T	gnl|CDD|36401 KOG1187, KOG1187, KOG1187, Serine/threonine protein kinase [Signal transduction mechanisms].	118	8e-35
comp48621_c0_seq1	L	gnl|CDD|37108 KOG1897, KOG1897, KOG1897, Damage-specific DNA binding complex, subunit DDB1 [Replication, recombination and repair].	1544	0.0
comp7934_c0_seq1	Q	gnl|CDD|35378 KOG0156, KOG0156, KOG0156, Cytochrome P450 CYP2 subfamily [Secondary metabolites biosynthesis, transport and catabolism].	118	3e-33
comp7934_c0_seq1	Q	gnl|CDD|35380 KOG0158, KOG0158, KOG0158, Cytochrome P450 CYP3/CYP5/CYP6/CYP9 subfamilies [Secondary metabolites biosynthesis, transport and catabolism].	74.3	3e-17
comp7934_c0_seq1	QI	gnl|CDD|35379 KOG0157, KOG0157, KOG0157, Cytochrome P450 CYP4/CYP19/CYP26 subfamilies [Secondary metabolites biosynthesis, transport and catabolism, Lipid transport and metabolism].	70.5	8e-16
comp69700_c0_seq1	O	gnl|CDD|35582 KOG0361, KOG0361, KOG0361, Chaperonin complex component, TCP-1 eta subunit (CCT7) [Posttranslational modification, protein turnover, chaperones].	848	0.0
comp69700_c0_seq1	O	gnl|CDD|35584 KOG0363, KOG0363, KOG0363, Chaperonin complex component, TCP-1 beta subunit (CCT2) [Posttranslational modification, protein turnover, chaperones].	331	1e-104
comp69700_c0_seq1	O	gnl|CDD|35579 KOG0358, KOG0358, KOG0358, Chaperonin complex component, TCP-1 delta subunit (CCT4) [Posttranslational modification, protein turnover, chaperones].	319	6e-100
comp69700_c0_seq1	O	gnl|CDD|35581 KOG0360, KOG0360, KOG0360, Chaperonin complex component, TCP-1 alpha subunit (CCT1) [Posttranslational modification, protein turnover, chaperones].	286	2e-87
comp55182_c0_seq1	O	gnl|CDD|36074 KOG0856, KOG0856, KOG0856, Predicted pilin-like transcription factor [Posttranslational modification, protein turnover, chaperones].	197	1e-61
comp51227_c0_seq1	A	gnl|CDD|36902 KOG1689, KOG1689, KOG1689, mRNA cleavage factor I subunit [RNA processing and modification].	336	1e-112
comp70107_c0_seq1	O	gnl|CDD|37084 KOG1873, KOG1873, KOG1873, Ubiquitin-specific protease [Posttranslational modification, protein turnover, chaperones].	258	3e-71
comp26399_c0_seq1	O	gnl|CDD|39173 KOG3970, KOG3970, KOG3970, Predicted E3 ubiquitin ligase [Posttranslational modification, protein turnover, chaperones].	78.2	8e-21
comp71279_c0_seq3	OE	gnl|CDD|36496 KOG1282, KOG1282, KOG1282, Serine carboxypeptidases (lysosomal cathepsin A) [Amino acid transport and metabolism, Posttranslational modification, protein turnover, chaperones].	468	1e-158
comp73188_c0_seq7	V	gnl|CDD|36728 KOG1515, KOG1515, KOG1515, Arylacetamide deacetylase [Defense mechanisms].	228	5e-69
comp68075_c0_seq1	P	gnl|CDD|38036 KOG2825, KOG2825, KOG2825, Putative arsenite-translocating ATPase [Inorganic ion transport and metabolism].	424	6e-142
comp57903_c0_seq1	T	gnl|CDD|35917 KOG0698, KOG0698, KOG0698, Serine/threonine protein phosphatase [Signal transduction mechanisms].	261	4e-81
comp24275_c0_seq1	J	gnl|CDD|38621 KOG3411, KOG3411, KOG3411, 40S ribosomal protein S19 [Translation, ribosomal structure and biogenesis].	219	7e-73
comp53986_c0_seq2	G	gnl|CDD|36770 KOG1557, KOG1557, KOG1557, Fructose-biphosphate aldolase [Carbohydrate transport and metabolism].	568	0.0
comp61714_c0_seq1	T	gnl|CDD|39946 KOG4749, KOG4749, KOG4749, Inositol polyphosphate kinase [Signal transduction mechanisms].	320	2e-100
comp32309_c0_seq1	K	gnl|CDD|36087 KOG0869, KOG0869, KOG0869, CCAAT-binding factor, subunit A (HAP3) [Transcription].	152	9e-47
comp53571_c1_seq1	Q	gnl|CDD|35443 KOG0222, KOG0222, KOG0222, Phenylalanine and histidine ammonia-lyase [Secondary metabolites biosynthesis, transport and catabolism].	329	5e-110
comp19146_c0_seq1	J	gnl|CDD|36965 KOG1754, KOG1754, KOG1754, 40S ribosomal protein S15/S22 [Translation, ribosomal structure and biogenesis].	188	3e-63
comp57168_c0_seq2	DT	gnl|CDD|36637 KOG1423, KOG1423, KOG1423, Ras-like GTPase ERA [Cell cycle control, cell division, chromosome partitioning, Signal transduction mechanisms].	295	2e-94
comp71564_c1_seq2	T	gnl|CDD|36401 KOG1187, KOG1187, KOG1187, Serine/threonine protein kinase [Signal transduction mechanisms].	257	2e-73
comp320826_c0_seq1	T	gnl|CDD|37473 KOG2262, KOG2262, KOG2262, Sexual differentiation process protein ISP4 [Signal transduction mechanisms].	246	1e-84
comp68080_c0_seq1	U	gnl|CDD|37555 KOG2344, KOG2344, KOG2344, Exocyst component protein and related proteins [Intracellular trafficking, secretion, and vesicular transport].	547	0.0
comp73427_c0_seq5	M	gnl|CDD|36134 KOG0916, KOG0916, KOG0916, 1,3-beta-glucan synthase/callose synthase catalytic subunit [Cell wall/membrane/envelope biogenesis].	1797	0.0
comp60760_c0_seq1	TU	gnl|CDD|39424 KOG4223, KOG4223, KOG4223, Reticulocalbin, calumenin, DNA supercoiling factor, and related Ca2+-binding proteins of the CREC family (EF-Hand protein superfamily) [Signal transduction mechanisms, Intracellular trafficking, secretion, and vesicular transport].	265	1e-81
comp37866_c0_seq1	O	gnl|CDD|35323 KOG0100, KOG0100, KOG0100, Molecular chaperones GRP78/BiP/KAR2, HSP70 superfamily [Posttranslational modification, protein turnover, chaperones].	518	0.0
comp37866_c0_seq1	O	gnl|CDD|35325 KOG0102, KOG0102, KOG0102, Molecular chaperones mortalin/PBP74/GRP75, HSP70 superfamily [Posttranslational modification, protein turnover, chaperones].	354	2e-122
comp37866_c0_seq1	O	gnl|CDD|35324 KOG0101, KOG0101, KOG0101, Molecular chaperones HSP70/HSC70, HSP70 superfamily [Posttranslational modification, protein turnover, chaperones].	347	2e-119
comp37866_c0_seq1	O	gnl|CDD|35326 KOG0103, KOG0103, KOG0103, Molecular chaperones HSP105/HSP110/SSE1, HSP70 superfamily [Posttranslational modification, protein turnover, chaperones].	212	6e-67
comp37866_c0_seq1	O	gnl|CDD|35327 KOG0104, KOG0104, KOG0104, Molecular chaperones GRP170/SIL1, HSP70 superfamily [Posttranslational modification, protein turnover, chaperones].	167	1e-49
comp59423_c0_seq1	O	gnl|CDD|36097 KOG0879, KOG0879, KOG0879, U-snRNP-associated cyclophilin type peptidyl-prolyl cis-trans isomerase [Posttranslational modification, protein turnover, chaperones].	335	9e-113
comp59423_c0_seq1	O	gnl|CDD|36098 KOG0880, KOG0880, KOG0880, Peptidyl-prolyl cis-trans isomerase [Posttranslational modification, protein turnover, chaperones].	228	6e-71
comp59423_c0_seq1	O	gnl|CDD|35334 KOG0111, KOG0111, KOG0111, Cyclophilin-type peptidyl-prolyl cis-trans isomerase [Posttranslational modification, protein turnover, chaperones].	219	1e-67
comp59423_c0_seq1	O	gnl|CDD|36083 KOG0865, KOG0865, KOG0865, Cyclophilin type peptidyl-prolyl cis-trans isomerase [Posttranslational modification, protein turnover, chaperones].	210	3e-64
comp169591_c0_seq1	GMW	gnl|CDD|36239 KOG1021, KOG1021, KOG1021, Acetylglucosaminyltransferase EXT1/exostosin 1 [Carbohydrate transport and metabolism, Cell wall/membrane/envelope biogenesis, Extracellular structures].	96.3	1e-27
comp67717_c0_seq2	A	gnl|CDD|37258 KOG2047, KOG2047, KOG2047, mRNA splicing factor [RNA processing and modification].	640	0.0
comp67717_c0_seq2	D	gnl|CDD|37126 KOG1915, KOG1915, KOG1915, Cell cycle control protein (crooked neck) [Cell cycle control, cell division, chromosome partitioning].	102	4e-23
comp36187_c0_seq1	QI	gnl|CDD|35379 KOG0157, KOG0157, KOG0157, Cytochrome P450 CYP4/CYP19/CYP26 subfamilies [Secondary metabolites biosynthesis, transport and catabolism, Lipid transport and metabolism].	100	9e-28
comp71755_c1_seq12	P	gnl|CDD|37873 KOG2662, KOG2662, KOG2662, Magnesium transporters: CorA family [Inorganic ion transport and metabolism].	460	1e-151
comp70563_c0_seq2	K	gnl|CDD|38428 KOG3218, KOG3218, KOG3218, RNA polymerase, 25-kDa subunit (common to polymerases I, II and III) [Transcription].	263	1e-87
comp64835_c0_seq1	R	gnl|CDD|37987 KOG2776, KOG2776, KOG2776, Metallopeptidase [General function prediction only].	440	2e-150
comp24399_c0_seq2	CR	gnl|CDD|35356 KOG0134, KOG0134, KOG0134, NADH:flavin oxidoreductase/12-oxophytodienoate reductase [Energy production and conversion, General function prediction only].	95.5	1e-24
comp51504_c0_seq1	L	gnl|CDD|37460 KOG2249, KOG2249, KOG2249, 3'-5' exonuclease [Replication, recombination and repair].	266	1e-83
comp24931_c0_seq1	C	gnl|CDD|37831 KOG2620, KOG2620, KOG2620, Prohibitins and stomatins of the PID superfamily [Energy production and conversion].	130	9e-41
comp70990_c0_seq4	T	gnl|CDD|35867 KOG0648, KOG0648, KOG0648, Predicted NUDIX hydrolase FGF-2 and related proteins [Signal transduction mechanisms].	316	5e-100
comp48888_c0_seq2	U	gnl|CDD|36037 KOG0819, KOG0819, KOG0819, Annexin [Intracellular trafficking, secretion, and vesicular transport].	256	1e-82
comp73174_c0_seq1	T	gnl|CDD|36401 KOG1187, KOG1187, KOG1187, Serine/threonine protein kinase [Signal transduction mechanisms].	204	1e-53
comp73174_c0_seq1	S	gnl|CDD|35693 KOG0472, KOG0472, KOG0472, Leucine-rich repeat protein [Function unknown].	110	1e-24
comp52605_c0_seq1	D	gnl|CDD|35800 KOG0580, KOG0580, KOG0580, Serine/threonine protein kinase [Cell cycle control, cell division, chromosome partitioning].	414	2e-142
comp52605_c0_seq1	T	gnl|CDD|35836 KOG0616, KOG0616, KOG0616, cAMP-dependent protein kinase catalytic subunit (PKA) [Signal transduction mechanisms].	249	3e-78
comp52605_c0_seq1	RT	gnl|CDD|35818 KOG0598, KOG0598, KOG0598, Ribosomal protein S6 kinase and related proteins [General function prediction only, Signal transduction mechanisms].	247	1e-77
comp37353_c0_seq1	A	gnl|CDD|37258 KOG2047, KOG2047, KOG2047, mRNA splicing factor [RNA processing and modification].	421	2e-146
comp67824_c0_seq1	E	gnl|CDD|35857 KOG0638, KOG0638, KOG0638, 4-hydroxyphenylpyruvate dioxygenase [Amino acid transport and metabolism].	264	2e-82
comp57841_c0_seq1	R	gnl|CDD|36836 KOG1623, KOG1623, KOG1623, Multitransmembrane protein [General function prediction only].	271	4e-86
comp16048_c0_seq1	CR	gnl|CDD|36412 KOG1198, KOG1198, KOG1198, Zinc-binding oxidoreductase [Energy production and conversion, General function prediction only].	160	2e-47
comp2404_c0_seq1	E	gnl|CDD|36451 KOG1237, KOG1237, KOG1237, H+/oligopeptide symporter [Amino acid transport and metabolism].	81.3	6e-21
comp67093_c0_seq2	T	gnl|CDD|36401 KOG1187, KOG1187, KOG1187, Serine/threonine protein kinase [Signal transduction mechanisms].	350	5e-107
comp50002_c0_seq1	J	gnl|CDD|38644 KOG3434, KOG3434, KOG3434, 60S ribosomal protein L22 [Translation, ribosomal structure and biogenesis].	141	2e-41
comp72410_c0_seq1	K	gnl|CDD|37131 KOG1920, KOG1920, KOG1920, IkappaB kinase complex, IKAP component [Transcription].	781	0.0
comp11155_c0_seq1	GT	gnl|CDD|37877 KOG2666, KOG2666, KOG2666, UDP-glucose/GDP-mannose dehydrogenase [Carbohydrate transport and metabolism, Signal transduction mechanisms].	169	7e-54
comp264578_c0_seq1	S	gnl|CDD|37033 KOG1822, KOG1822, KOG1822, Uncharacterized conserved protein [Function unknown].	75.1	9e-19
comp71266_c0_seq1	E	gnl|CDD|36451 KOG1237, KOG1237, KOG1237, H+/oligopeptide symporter [Amino acid transport and metabolism].	547	0.0
comp61539_c0_seq1	E	gnl|CDD|35784 KOG0564, KOG0564, KOG0564, 5,10-methylenetetrahydrofolate reductase [Amino acid transport and metabolism].	848	0.0
comp38990_c0_seq1	U	gnl|CDD|38708 KOG3498, KOG3498, KOG3498, Preprotein translocase, gamma subunit [Intracellular trafficking, secretion, and vesicular transport].	91.3	2e-22
comp60722_c0_seq3	S	gnl|CDD|38105 KOG2894, KOG2894, KOG2894, Uncharacterized conserved protein XAP-5 [Function unknown].	282	1e-86
comp51871_c0_seq3	C	gnl|CDD|35757 KOG0537, KOG0537, KOG0537, Cytochrome b5 [Energy production and conversion].	149	2e-43
comp67892_c0_seq1	O	gnl|CDD|35326 KOG0103, KOG0103, KOG0103, Molecular chaperones HSP105/HSP110/SSE1, HSP70 superfamily [Posttranslational modification, protein turnover, chaperones].	895	0.0
comp67892_c0_seq1	O	gnl|CDD|35324 KOG0101, KOG0101, KOG0101, Molecular chaperones HSP70/HSC70, HSP70 superfamily [Posttranslational modification, protein turnover, chaperones].	278	1e-81
comp67892_c0_seq1	O	gnl|CDD|35323 KOG0100, KOG0100, KOG0100, Molecular chaperones GRP78/BiP/KAR2, HSP70 superfamily [Posttranslational modification, protein turnover, chaperones].	261	3e-75
comp65991_c0_seq1	P	gnl|CDD|37873 KOG2662, KOG2662, KOG2662, Magnesium transporters: CorA family [Inorganic ion transport and metabolism].	235	8e-70
comp59478_c0_seq1	U	gnl|CDD|36082 KOG0864, KOG0864, KOG0864, Ran-binding protein RANBP1 and related RanBD domain proteins [Intracellular trafficking, secretion, and vesicular transport].	120	1e-29
comp54114_c0_seq1	C	gnl|CDD|35984 KOG0765, KOG0765, KOG0765, Predicted mitochondrial carrier protein [Energy production and conversion].	380	8e-129
comp54114_c0_seq1	C	gnl|CDD|35979 KOG0760, KOG0760, KOG0760, Mitochondrial carrier protein MRS3/4 [Energy production and conversion].	152	7e-42
comp54114_c0_seq1	C	gnl|CDD|35971 KOG0752, KOG0752, KOG0752, Mitochondrial solute carrier protein [Energy production and conversion].	141	6e-38
comp54114_c0_seq1	C	gnl|CDD|35977 KOG0758, KOG0758, KOG0758, Mitochondrial carnitine-acylcarnitine carrier protein [Energy production and conversion].	140	2e-37
comp65146_c1_seq3	O	gnl|CDD|36768 KOG1555, KOG1555, KOG1555, 26S proteasome regulatory complex, subunit RPN11 [Posttranslational modification, protein turnover, chaperones].	359	1e-118
comp36586_c0_seq1	CR	gnl|CDD|36412 KOG1198, KOG1198, KOG1198, Zinc-binding oxidoreductase [Energy production and conversion, General function prediction only].	64.7	8e-16
comp50617_c0_seq1	R	gnl|CDD|36887 KOG1674, KOG1674, KOG1674, Cyclin [General function prediction only].	177	5e-54
comp15802_c0_seq1	M	gnl|CDD|36536 KOG1322, KOG1322, KOG1322, GDP-mannose pyrophosphorylase/mannose-1-phosphate guanylyltransferase [Cell wall/membrane/envelope biogenesis].	87.8	1e-24
comp58496_c0_seq2	T	gnl|CDD|35450 KOG0229, KOG0229, KOG0229, Phosphatidylinositol-4-phosphate 5-kinase [Signal transduction mechanisms].	312	1e-106
comp110663_c0_seq1	R	gnl|CDD|35474 KOG0253, KOG0253, KOG0253, Synaptic vesicle transporter SV2 (major facilitator superfamily) [General function prediction only].	531	0.0
comp24656_c0_seq1	KR	gnl|CDD|36481 KOG1267, KOG1267, KOG1267, Mitochondrial transcription termination factor, mTERF [Transcription, General function prediction only].	48.5	4e-09
comp44289_c0_seq1	T	gnl|CDD|37443 KOG2232, KOG2232, KOG2232, Ceramidases [Signal transduction mechanisms].	158	3e-46
comp60765_c0_seq1	U	gnl|CDD|36077 KOG0859, KOG0859, KOG0859, Synaptobrevin/VAMP-like protein [Intracellular trafficking, secretion, and vesicular transport].	317	5e-102
comp71177_c0_seq2	S	gnl|CDD|37568 KOG2357, KOG2357, KOG2357, Uncharacterized conserved protein [Function unknown].	313	8e-89
comp122532_c0_seq1	L	gnl|CDD|36337 KOG1121, KOG1121, KOG1121, Tam3-transposase (Ac family) [Replication, recombination and repair].	84.0	4e-21
comp58592_c0_seq1	O	gnl|CDD|36553 KOG1339, KOG1339, KOG1339, Aspartyl protease [Posttranslational modification, protein turnover, chaperones].	222	3e-66
comp24134_c0_seq1	O	gnl|CDD|35402 KOG0181, KOG0181, KOG0181, 20S proteasome, regulatory subunit alpha type PSMA2/PRE8 [Posttranslational modification, protein turnover, chaperones].	101	2e-29
comp55329_c0_seq3	C	gnl|CDD|38704 KOG3494, KOG3494, KOG3494, Ubiquinol cytochrome c oxidoreductase, subunit QCR9 [Energy production and conversion].	76.6	5e-17
comp72081_c0_seq6	R	gnl|CDD|38013 KOG2802, KOG2802, KOG2802, Membrane protein HUEL (cation efflux superfamily) [General function prediction only].	417	2e-138
comp33599_c0_seq1	U	gnl|CDD|36491 KOG1277, KOG1277, KOG1277, Endosomal membrane proteins, EMP70 [Intracellular trafficking, secretion, and vesicular transport].	144	1e-46
comp33599_c0_seq1	U	gnl|CDD|36492 KOG1278, KOG1278, KOG1278, Endosomal membrane proteins, EMP70 [Intracellular trafficking, secretion, and vesicular transport].	92.8	1e-26
comp61841_c0_seq3	S	gnl|CDD|37933 KOG2722, KOG2722, KOG2722, Predicted membrane protein [Function unknown].	261	3e-80
comp48502_c0_seq1	PT	gnl|CDD|35719 KOG0498, KOG0498, KOG0498, K+-channel ERG and related proteins, contain PAS/PAC sensor domain [Inorganic ion transport and metabolism, Signal transduction mechanisms].	288	2e-95
comp65339_c0_seq2	T	gnl|CDD|35796 KOG0576, KOG0576, KOG0576, Mitogen-activated protein kinase kinase kinase kinase (MAP4K), germinal center kinase family [Signal transduction mechanisms].	384	5e-118
comp65339_c0_seq2	T	gnl|CDD|35422 KOG0201, KOG0201, KOG0201, Serine/threonine protein kinase [Signal transduction mechanisms].	316	4e-93
comp72381_c0_seq9	R	gnl|CDD|38388 KOG3178, KOG3178, KOG3178, Hydroxyindole-O-methyltransferase and related SAM-dependent methyltransferases [General function prediction only].	378	1e-128
comp65012_c0_seq2	S	gnl|CDD|37976 KOG2765, KOG2765, KOG2765, Predicted membrane protein [Function unknown].	341	8e-108
comp43918_c0_seq1	S	gnl|CDD|39468 KOG4267, KOG4267, KOG4267, Predicted membrane protein [Function unknown].	87.8	8e-21
comp41530_c0_seq1	T	gnl|CDD|36401 KOG1187, KOG1187, KOG1187, Serine/threonine protein kinase [Signal transduction mechanisms].	278	8e-89
comp68389_c0_seq2	S	gnl|CDD|36621 KOG1407, KOG1407, KOG1407, WD40 repeat protein [Function unknown].	483	1e-164
comp72290_c0_seq3	J	gnl|CDD|38347 KOG3137, KOG3137, KOG3137, Peptide deformylase [Translation, ribosomal structure and biogenesis].	258	9e-82
comp71720_c0_seq3	O	gnl|CDD|39613 KOG4412, KOG4412, KOG4412, 26S proteasome regulatory complex, subunit PSMD10 [Posttranslational modification, protein turnover, chaperones].	103	2e-23
comp59590_c0_seq2	R	gnl|CDD|37158 KOG1947, KOG1947, KOG1947, Leucine rich repeat proteins, some proteins contain F-box [General function prediction only].	164	7e-43
comp59590_c0_seq2	R	gnl|CDD|39542 KOG4341, KOG4341, KOG4341, F-box protein containing LRR [General function prediction only].	163	1e-42
comp149441_c0_seq1	S	gnl|CDD|38270 KOG3060, KOG3060, KOG3060, Uncharacterized conserved protein [Function unknown].	97.4	1e-27
comp57028_c0_seq1	A	gnl|CDD|35567 KOG0346, KOG0346, KOG0346, RNA helicase [RNA processing and modification].	620	0.0
comp120930_c0_seq1	A	gnl|CDD|36140 KOG0922, KOG0922, KOG0922, DEAH-box RNA helicase [RNA processing and modification].	135	1e-41
comp120930_c0_seq1	A	gnl|CDD|36142 KOG0924, KOG0924, KOG0924, mRNA splicing factor ATP-dependent RNA helicase [RNA processing and modification].	115	1e-33
comp120930_c0_seq1	A	gnl|CDD|36138 KOG0920, KOG0920, KOG0920, ATP-dependent RNA helicase A [RNA processing and modification].	115	1e-33
comp120930_c0_seq1	A	gnl|CDD|36143 KOG0925, KOG0925, KOG0925, mRNA splicing factor ATP-dependent RNA helicase [RNA processing and modification].	95.5	4e-26
comp120930_c0_seq1	A	gnl|CDD|36141 KOG0923, KOG0923, KOG0923, mRNA splicing factor ATP-dependent RNA helicase [RNA processing and modification].	94.0	1e-25
comp129875_c0_seq1	O	gnl|CDD|35962 KOG0743, KOG0743, KOG0743, AAA+-type ATPase [Posttranslational modification, protein turnover, chaperones].	300	1e-103
comp56436_c0_seq1	U	gnl|CDD|38625 KOG3415, KOG3415, KOG3415, Putative Rab5-interacting protein [Intracellular trafficking, secretion, and vesicular transport].	171	7e-50
comp53579_c0_seq1	T	gnl|CDD|37385 KOG2174, KOG2174, KOG2174, Leptin receptor gene-related protein [Signal transduction mechanisms].	179	5e-53
comp72495_c0_seq5	R	gnl|CDD|35427 KOG0206, KOG0206, KOG0206, P-type ATPase [General function prediction only].	1539	0.0
comp113653_c0_seq1	DO	gnl|CDD|36759 KOG1546, KOG1546, KOG1546, Metacaspase involved in regulation of apoptosis [Cell cycle control, cell division, chromosome partitioning, Posttranslational modification, protein turnover, chaperones].	276	5e-91
comp48163_c0_seq1	Q	gnl|CDD|35288 KOG0065, KOG0065, KOG0065, Pleiotropic drug resistance proteins (PDR1-15), ABC superfamily [Secondary metabolites biosynthesis, transport and catabolism].	681	0.0
comp65776_c0_seq4	T	gnl|CDD|36401 KOG1187, KOG1187, KOG1187, Serine/threonine protein kinase [Signal transduction mechanisms].	249	9e-69
comp58043_c0_seq1	S	gnl|CDD|39526 KOG4325, KOG4325, KOG4325, Uncharacterized conserved protein [Function unknown].	110	2e-27
comp62962_c0_seq8	T	gnl|CDD|36568 KOG1354, KOG1354, KOG1354, Serine/threonine protein phosphatase 2A, regulatory subunit [Signal transduction mechanisms].	278	9e-88
comp14382_c0_seq1	Z	gnl|CDD|35752 KOG0532, KOG0532, KOG0532, Leucine-rich repeat (LRR) protein, contains calponin homology domain [Cytoskeleton].	48.1	4e-09
comp14382_c0_seq1	T	gnl|CDD|35838 KOG0618, KOG0618, KOG0618, Serine/threonine phosphatase 2C containing leucine-rich repeats, similar to SCN circadian oscillatory protein (SCOP) [Signal transduction mechanisms].	47.8	5e-09
comp14382_c0_seq1	S	gnl|CDD|35693 KOG0472, KOG0472, KOG0472, Leucine-rich repeat protein [Function unknown].	47.4	6e-09
comp58865_c0_seq1	R	gnl|CDD|35475 KOG0254, KOG0254, KOG0254, Predicted transporter (major facilitator superfamily) [General function prediction only].	390	4e-127
comp122615_c0_seq1	G	gnl|CDD|38357 KOG3147, KOG3147, KOG3147, 6-phosphogluconolactonase - like protein [Carbohydrate transport and metabolism].	85.9	2e-23
comp46465_c0_seq1	S	gnl|CDD|36510 KOG1296, KOG1296, KOG1296, Uncharacterized conserved protein [Function unknown].	191	5e-58
comp44146_c0_seq2	CIQ	gnl|CDD|36959 KOG1748, KOG1748, KOG1748, Acyl carrier protein/NADH-ubiquinone oxidoreductase, NDUFAB1/SDAP subunit [Energy production and conversion, Lipid transport and metabolism, Secondary metabolites biosynthesis, transport and catabolism].	139	2e-39
comp71550_c0_seq1	O	gnl|CDD|37503 KOG2292, KOG2292, KOG2292, Oligosaccharyltransferase, STT3 subunit [Posttranslational modification, protein turnover, chaperones].	1154	0.0
comp72812_c0_seq2	O	gnl|CDD|36085 KOG0867, KOG0867, KOG0867, Glutathione S-transferase [Posttranslational modification, protein turnover, chaperones].	196	9e-58
comp46013_c0_seq1	H	gnl|CDD|36484 KOG1270, KOG1270, KOG1270, Methyltransferases [Coenzyme transport and metabolism].	273	1e-90
comp60808_c0_seq4	Z	gnl|CDD|35752 KOG0532, KOG0532, KOG0532, Leucine-rich repeat (LRR) protein, contains calponin homology domain [Cytoskeleton].	42.4	5e-07
comp64882_c0_seq3	OE	gnl|CDD|36496 KOG1282, KOG1282, KOG1282, Serine carboxypeptidases (lysosomal cathepsin A) [Amino acid transport and metabolism, Posttranslational modification, protein turnover, chaperones].	375	1e-127
comp46608_c0_seq1	T	gnl|CDD|37473 KOG2262, KOG2262, KOG2262, Sexual differentiation process protein ISP4 [Signal transduction mechanisms].	1093	0.0
comp147179_c0_seq1	C	gnl|CDD|37661 KOG2450, KOG2450, KOG2450, Aldehyde dehydrogenase [Energy production and conversion].	72.4	9e-19
comp147179_c0_seq1	F	gnl|CDD|37663 KOG2452, KOG2452, KOG2452, Formyltetrahydrofolate dehydrogenase [Nucleotide transport and metabolism].	58.5	2e-13
comp61717_c0_seq2	J	gnl|CDD|37824 KOG2613, KOG2613, KOG2613, NMD protein affecting ribosome stability and mRNA decay [Translation, ribosomal structure and biogenesis].	642	0.0
comp57879_c0_seq1	T	gnl|CDD|36401 KOG1187, KOG1187, KOG1187, Serine/threonine protein kinase [Signal transduction mechanisms].	358	5e-111
comp68183_c0_seq1	S	gnl|CDD|37446 KOG2235, KOG2235, KOG2235, Uncharacterized conserved protein [Function unknown].	618	0.0
comp33199_c0_seq3	R	gnl|CDD|36890 KOG1677, KOG1677, KOG1677, CCCH-type Zn-finger protein [General function prediction only].	130	2e-32
comp64994_c0_seq2	G	gnl|CDD|35783 KOG0563, KOG0563, KOG0563, Glucose-6-phosphate 1-dehydrogenase [Carbohydrate transport and metabolism].	530	4e-178
comp62441_c0_seq2	J	gnl|CDD|35683 KOG0462, KOG0462, KOG0462, Elongation factor-type GTP-binding protein [Translation, ribosomal structure and biogenesis].	524	5e-174
comp48428_c0_seq1	T	gnl|CDD|35250 KOG0027, KOG0027, KOG0027, Calmodulin and related proteins (EF-Hand superfamily) [Signal transduction mechanisms].	84.7	5e-19
comp30663_c0_seq1	Q	gnl|CDD|35378 KOG0156, KOG0156, KOG0156, Cytochrome P450 CYP2 subfamily [Secondary metabolites biosynthesis, transport and catabolism].	225	1e-69
comp66569_c0_seq3	J	gnl|CDD|39627 KOG4426, KOG4426, KOG4426, Arginyl-tRNA synthetase [Translation, ribosomal structure and biogenesis].	694	0.0
comp53025_c0_seq1	S	gnl|CDD|38529 KOG3319, KOG3319, KOG3319, Predicted membrane protein [Function unknown].	253	4e-82
comp58996_c0_seq1	E	gnl|CDD|39402 KOG4201, KOG4201, KOG4201, Anthranilate synthase component II [Amino acid transport and metabolism].	357	3e-117
comp56473_c0_seq3	K	gnl|CDD|37562 KOG2351, KOG2351, KOG2351, RNA polymerase II, fourth largest subunit [Transcription].	184	1e-57
comp31788_c0_seq1	P	gnl|CDD|37929 KOG2718, KOG2718, KOG2718, Na+-bile acid cotransporter [Inorganic ion transport and metabolism].	49.3	9e-10
comp61959_c1_seq1	O	gnl|CDD|38035 KOG2824, KOG2824, KOG2824, Glutaredoxin-related protein [Posttranslational modification, protein turnover, chaperones].	80.1	1e-21
comp43600_c0_seq1	MOU	gnl|CDD|37840 KOG2629, KOG2629, KOG2629, Peroxisomal membrane anchor protein (peroxin) [Cell wall/membrane/envelope biogenesis,Posttranslational modification, protein turnover, chaperones , Intracellular trafficking, secretion, and vesicular transport].	72.8	1e-17
comp60215_c0_seq5	O	gnl|CDD|36086 KOG0868, KOG0868, KOG0868, Glutathione S-transferase [Posttranslational modification, protein turnover, chaperones].	258	5e-84
comp60215_c0_seq5	O	gnl|CDD|36085 KOG0867, KOG0867, KOG0867, Glutathione S-transferase [Posttranslational modification, protein turnover, chaperones].	110	2e-28
comp51548_c0_seq1	R	gnl|CDD|35487 KOG0266, KOG0266, KOG0266, WD40 repeat-containing protein [General function prediction only].	87.8	2e-18
comp64044_c0_seq1	R	gnl|CDD|35427 KOG0206, KOG0206, KOG0206, P-type ATPase [General function prediction only].	590	0.0
comp63056_c0_seq2	U	gnl|CDD|37197 KOG1986, KOG1986, KOG1986, Vesicle coat complex COPII, subunit SEC23 [Intracellular trafficking, secretion, and vesicular transport].	749	0.0
comp71028_c0_seq3	U	gnl|CDD|37245 KOG2034, KOG2034, KOG2034, Vacuolar sorting protein PEP3/VPS18 [Intracellular trafficking, secretion, and vesicular transport].	936	0.0
comp60402_c0_seq1	T	gnl|CDD|39857 KOG4658, KOG4658, KOG4658, Apoptotic ATPase [Signal transduction mechanisms].	68.2	7e-17
comp48810_c0_seq1	E	gnl|CDD|38355 KOG3145, KOG3145, KOG3145, Cystine transporter Cystinosin [Amino acid transport and metabolism].	324	6e-105
comp42157_c0_seq1	J	gnl|CDD|36964 KOG1753, KOG1753, KOG1753, 40S ribosomal protein S16 [Translation, ribosomal structure and biogenesis].	114	6e-33
comp53060_c0_seq1	D	gnl|CDD|38232 KOG3022, KOG3022, KOG3022, Predicted ATPase, nucleotide-binding [Cell cycle control, cell division, chromosome partitioning].	382	5e-131
comp33940_c0_seq1	S	gnl|CDD|35740 KOG0520, KOG0520, KOG0520, Uncharacterized conserved protein, contains IPT/TIG domain [Function unknown].	138	5e-41
comp88286_c0_seq1	OE	gnl|CDD|36496 KOG1282, KOG1282, KOG1282, Serine carboxypeptidases (lysosomal cathepsin A) [Amino acid transport and metabolism, Posttranslational modification, protein turnover, chaperones].	207	3e-68
comp88286_c0_seq1	O	gnl|CDD|36497 KOG1283, KOG1283, KOG1283, Serine carboxypeptidases [Posttranslational modification, protein turnover, chaperones].	65.5	3e-14
comp67953_c1_seq2	T	gnl|CDD|36401 KOG1187, KOG1187, KOG1187, Serine/threonine protein kinase [Signal transduction mechanisms].	379	7e-121
comp72143_c0_seq1	J	gnl|CDD|35689 KOG0468, KOG0468, KOG0468, U5 snRNP-specific protein [Translation, ribosomal structure and biogenesis].	1451	0.0
comp72143_c0_seq1	J	gnl|CDD|35690 KOG0469, KOG0469, KOG0469, Elongation factor 2 [Translation, ribosomal structure and biogenesis].	743	0.0
comp72143_c0_seq1	J	gnl|CDD|35688 KOG0467, KOG0467, KOG0467, Translation elongation factor 2/ribosome biogenesis protein RIA1 and related proteins [Translation, ribosomal structure and biogenesis].	469	3e-146
comp64121_c0_seq4	R	gnl|CDD|37112 KOG1901, KOG1901, KOG1901, Uncharacterized high-glucose-regulated protein [General function prediction only].	385	2e-118
comp33980_c0_seq1	Q	gnl|CDD|35245 KOG0022, KOG0022, KOG0022, Alcohol dehydrogenase, class III [Secondary metabolites biosynthesis, transport and catabolism].	511	1e-179
comp50635_c0_seq1	U	gnl|CDD|36077 KOG0859, KOG0859, KOG0859, Synaptobrevin/VAMP-like protein [Intracellular trafficking, secretion, and vesicular transport].	295	4e-97
comp124197_c0_seq1	R	gnl|CDD|36561 KOG1347, KOG1347, KOG1347, Uncharacterized membrane protein, predicted efflux pump [General function prediction only].	142	3e-43
comp298095_c0_seq1	S	gnl|CDD|35693 KOG0472, KOG0472, KOG0472, Leucine-rich repeat protein [Function unknown].	53.1	3e-11
comp298095_c0_seq1	T	gnl|CDD|35838 KOG0618, KOG0618, KOG0618, Serine/threonine phosphatase 2C containing leucine-rich repeats, similar to SCN circadian oscillatory protein (SCOP) [Signal transduction mechanisms].	50.4	3e-10
comp298095_c0_seq1	Z	gnl|CDD|35752 KOG0532, KOG0532, KOG0532, Leucine-rich repeat (LRR) protein, contains calponin homology domain [Cytoskeleton].	48.9	9e-10
comp298095_c0_seq1	T	gnl|CDD|35837 KOG0617, KOG0617, KOG0617, Ras suppressor protein (contains leucine-rich repeats) [Signal transduction mechanisms].	48.5	2e-09
comp298095_c0_seq1	Z	gnl|CDD|35665 KOG0444, KOG0444, KOG0444, Cytoskeletal regulator Flightless-I (contains leucine-rich and gelsolin repeats) [Cytoskeleton].	47.4	4e-09
comp45075_c0_seq2	E	gnl|CDD|37474 KOG2263, KOG2263, KOG2263, Methionine synthase II (cobalamin-independent) [Amino acid transport and metabolism].	317	3e-110
comp55773_c0_seq1	J	gnl|CDD|37979 KOG2768, KOG2768, KOG2768, Translation initiation factor 2, beta subunit (eIF-2beta) [Translation, ribosomal structure and biogenesis].	283	2e-92
comp3200_c0_seq1	R	gnl|CDD|37019 KOG1808, KOG1808, KOG1808, AAA ATPase containing von Willebrand factor type A (vWA) domain [General function prediction only].	113	2e-34
comp5943_c0_seq1	S	gnl|CDD|35693 KOG0472, KOG0472, KOG0472, Leucine-rich repeat protein [Function unknown].	60.8	2e-13
comp5943_c0_seq1	T	gnl|CDD|35837 KOG0617, KOG0617, KOG0617, Ras suppressor protein (contains leucine-rich repeats) [Signal transduction mechanisms].	53.9	5e-11
comp5943_c0_seq1	Z	gnl|CDD|35665 KOG0444, KOG0444, KOG0444, Cytoskeletal regulator Flightless-I (contains leucine-rich and gelsolin repeats) [Cytoskeleton].	45.8	3e-08
comp5943_c0_seq1	T	gnl|CDD|35838 KOG0618, KOG0618, KOG0618, Serine/threonine phosphatase 2C containing leucine-rich repeats, similar to SCN circadian oscillatory protein (SCOP) [Signal transduction mechanisms].	45.1	5e-08
comp5943_c0_seq1	Z	gnl|CDD|35752 KOG0532, KOG0532, KOG0532, Leucine-rich repeat (LRR) protein, contains calponin homology domain [Cytoskeleton].	44.7	8e-08
comp62444_c0_seq1	T	gnl|CDD|35838 KOG0618, KOG0618, KOG0618, Serine/threonine phosphatase 2C containing leucine-rich repeats, similar to SCN circadian oscillatory protein (SCOP) [Signal transduction mechanisms].	141	6e-36
comp62444_c0_seq1	S	gnl|CDD|35693 KOG0472, KOG0472, KOG0472, Leucine-rich repeat protein [Function unknown].	138	8e-35
comp62444_c0_seq1	T	gnl|CDD|39396 KOG4194, KOG4194, KOG4194, Membrane glycoprotein LIG-1 [Signal transduction mechanisms].	114	3e-27
comp62444_c0_seq1	Z	gnl|CDD|35665 KOG0444, KOG0444, KOG0444, Cytoskeletal regulator Flightless-I (contains leucine-rich and gelsolin repeats) [Cytoskeleton].	112	3e-26
comp30403_c0_seq1	U	gnl|CDD|37444 KOG2233, KOG2233, KOG2233, Alpha-N-acetylglucosaminidase [Intracellular trafficking, secretion, and vesicular transport].	398	4e-140
comp64528_c0_seq12	U	gnl|CDD|35310 KOG0087, KOG0087, KOG0087, GTPase Rab11/YPT3, small G protein superfamily [Intracellular trafficking, secretion, and vesicular transport].	360	6e-123
comp64528_c0_seq12	TU	gnl|CDD|35307 KOG0084, KOG0084, KOG0084, GTPase Rab1/YPT1, small G protein superfamily, and related GTP-binding proteins [Signal transduction mechanisms, Intracellular trafficking, secretion, and vesicular transport].	222	2e-69
comp64528_c0_seq12	U	gnl|CDD|35321 KOG0098, KOG0098, KOG0098, GTPase Rab2, small G protein superfamily [Intracellular trafficking, secretion, and vesicular transport].	220	9e-69
comp64528_c0_seq12	TU	gnl|CDD|35301 KOG0078, KOG0078, KOG0078, GTP-binding protein SEC4, small G protein superfamily, and related Ras family GTP-binding proteins [Signal transduction mechanisms, Intracellular trafficking, secretion, and vesicular transport].	219	1e-68
comp64528_c0_seq12	U	gnl|CDD|35320 KOG0097, KOG0097, KOG0097, GTPase Rab14, small G protein superfamily [Intracellular trafficking, secretion, and vesicular transport].	194	7e-59
comp43983_c0_seq1	R	gnl|CDD|38671 KOG3461, KOG3461, KOG3461, CDGSH-type Zn-finger containing protein [General function prediction only].	106	2e-27
comp462100_c0_seq1	T	gnl|CDD|37473 KOG2262, KOG2262, KOG2262, Sexual differentiation process protein ISP4 [Signal transduction mechanisms].	148	8e-48
comp72654_c0_seq3	S	gnl|CDD|36640 KOG1427, KOG1427, KOG1427, Uncharacterized conserved protein, contains RCC1 domain [Function unknown].	123	3e-29
comp46202_c0_seq1	TR	gnl|CDD|35595 KOG0374, KOG0374, KOG0374, Serine/threonine specific protein phosphatase PP1, catalytic subunit [Signal transduction mechanisms, General function prediction only].	244	2e-84
comp46202_c0_seq1	GT	gnl|CDD|35593 KOG0372, KOG0372, KOG0372, Serine/threonine specific protein phosphatase involved in glycogen accumulation, PP2A-related [Carbohydrate transport and metabolism, Signal transduction mechanisms].	162	3e-52
comp46202_c0_seq1	DT	gnl|CDD|35594 KOG0373, KOG0373, KOG0373, Serine/threonine specific protein phosphatase involved in cell cycle control, PP2A-related [Cell cycle control, cell division, chromosome partitioning, Signal transduction mechanisms].	160	2e-51
comp46202_c0_seq1	T	gnl|CDD|35592 KOG0371, KOG0371, KOG0371, Serine/threonine protein phosphatase 2A, catalytic subunit [Signal transduction mechanisms].	149	7e-47
comp46202_c0_seq1	R	gnl|CDD|35597 KOG0376, KOG0376, KOG0376, Serine-threonine phosphatase 2A, catalytic subunit [General function prediction only].	128	7e-39
comp21619_c0_seq1	K	gnl|CDD|35846 KOG0627, KOG0627, KOG0627, Heat shock transcription factor [Transcription].	85.9	5e-22
comp32174_c0_seq1	G	gnl|CDD|36268 KOG1050, KOG1050, KOG1050, Trehalose-6-phosphate synthase component TPS1 and related subunits [Carbohydrate transport and metabolism].	103	3e-30
comp37549_c0_seq1	T	gnl|CDD|39857 KOG4658, KOG4658, KOG4658, Apoptotic ATPase [Signal transduction mechanisms].	74.7	5e-17
comp73569_c0_seq1	E	gnl|CDD|35676 KOG0455, KOG0455, KOG0455, Homoserine dehydrogenase [Amino acid transport and metabolism].	307	4e-88
comp59343_c0_seq12	C	gnl|CDD|39864 KOG4665, KOG4665, KOG4665, ATP synthase F0 subunit 6 and related proteins [Energy production and conversion].	242	1e-70
comp31220_c0_seq1	J	gnl|CDD|36438 KOG1224, KOG1224, KOG1224, Para-aminobenzoate (PABA) synthase ABZ1 [Translation, ribosomal structure and biogenesis].	73.2	2e-17
comp69671_c0_seq1	A	gnl|CDD|37980 KOG2769, KOG2769, KOG2769, Putative u4/u6 small nuclear ribonucleoprotein [RNA processing and modification].	372	1e-112
comp156347_c0_seq1	T	gnl|CDD|36401 KOG1187, KOG1187, KOG1187, Serine/threonine protein kinase [Signal transduction mechanisms].	108	2e-32
comp156347_c0_seq1	TU	gnl|CDD|36244 KOG1026, KOG1026, KOG1026, Nerve growth factor receptor TRKA and related tyrosine kinases [Signal transduction mechanisms, Intracellular trafficking, secretion, and vesicular transport].	59.7	2e-13
comp156347_c0_seq1	T	gnl|CDD|35413 KOG0192, KOG0192, KOG0192, Tyrosine kinase specific for activated (GTP-bound) p21cdc42Hs [Signal transduction mechanisms].	55.8	5e-12
comp156347_c0_seq1	T	gnl|CDD|35418 KOG0197, KOG0197, KOG0197, Tyrosine kinases [Signal transduction mechanisms].	53.1	5e-11
comp156347_c0_seq1	T	gnl|CDD|35415 KOG0194, KOG0194, KOG0194, Protein tyrosine kinase [Signal transduction mechanisms].	52.4	9e-11
comp60934_c0_seq1	RT	gnl|CDD|35818 KOG0598, KOG0598, KOG0598, Ribosomal protein S6 kinase and related proteins [General function prediction only, Signal transduction mechanisms].	436	3e-143
comp60934_c0_seq1	T	gnl|CDD|35836 KOG0616, KOG0616, KOG0616, cAMP-dependent protein kinase catalytic subunit (PKA) [Signal transduction mechanisms].	306	1e-93
comp59683_c0_seq1	O	gnl|CDD|36269 KOG1051, KOG1051, KOG1051, Chaperone HSP104 and related ATP-dependent Clp proteases [Posttranslational modification, protein turnover, chaperones].	827	0.0
comp50948_c0_seq1	T	gnl|CDD|35250 KOG0027, KOG0027, KOG0027, Calmodulin and related proteins (EF-Hand superfamily) [Signal transduction mechanisms].	84.7	1e-19
comp56038_c0_seq1	J	gnl|CDD|37979 KOG2768, KOG2768, KOG2768, Translation initiation factor 2, beta subunit (eIF-2beta) [Translation, ribosomal structure and biogenesis].	283	1e-92
comp60229_c0_seq1	E	gnl|CDD|36775 KOG1562, KOG1562, KOG1562, Spermidine synthase [Amino acid transport and metabolism].	429	4e-142
comp61476_c0_seq1	T	gnl|CDD|36401 KOG1187, KOG1187, KOG1187, Serine/threonine protein kinase [Signal transduction mechanisms].	345	1e-101
comp19555_c0_seq1	R	gnl|CDD|35602 KOG0381, KOG0381, KOG0381, HMG box-containing protein [General function prediction only].	84.7	1e-21
comp164146_c0_seq1	O	gnl|CDD|37216 KOG2005, KOG2005, KOG2005, 26S proteasome regulatory complex, subunit RPN1/PSMD2 [Posttranslational modification, protein turnover, chaperones].	141	2e-43
comp63044_c0_seq1	OE	gnl|CDD|36496 KOG1282, KOG1282, KOG1282, Serine carboxypeptidases (lysosomal cathepsin A) [Amino acid transport and metabolism, Posttranslational modification, protein turnover, chaperones].	568	0.0
comp60948_c0_seq1	U	gnl|CDD|36865 KOG1652, KOG1652, KOG1652, Mitochondrial import inner membrane translocase, subunit TIM17 [Intracellular trafficking, secretion, and vesicular transport].	192	1e-56
comp49554_c0_seq1	O	gnl|CDD|36316 KOG1100, KOG1100, KOG1100, Predicted E3 ubiquitin ligase [Posttranslational modification, protein turnover, chaperones].	199	1e-60
comp63032_c0_seq1	G	gnl|CDD|35743 KOG0523, KOG0523, KOG0523, Transketolase [Carbohydrate transport and metabolism].	604	0.0
comp156260_c0_seq1	V	gnl|CDD|36728 KOG1515, KOG1515, KOG1515, Arylacetamide deacetylase [Defense mechanisms].	90.9	3e-24
comp298696_c0_seq1	U	gnl|CDD|36037 KOG0819, KOG0819, KOG0819, Annexin [Intracellular trafficking, secretion, and vesicular transport].	137	6e-43
comp68545_c0_seq1	I	gnl|CDD|36391 KOG1176, KOG1176, KOG1176, Acyl-CoA synthetase [Lipid transport and metabolism].	407	2e-133
comp71306_c0_seq10	L	gnl|CDD|35703 KOG0482, KOG0482, KOG0482, DNA replication licensing factor, MCM7 component [Replication, recombination and repair].	1045	0.0
comp71306_c0_seq10	L	gnl|CDD|35702 KOG0481, KOG0481, KOG0481, DNA replication licensing factor, MCM5 component [Replication, recombination and repair].	407	9e-129
comp68702_c0_seq3	T	gnl|CDD|36401 KOG1187, KOG1187, KOG1187, Serine/threonine protein kinase [Signal transduction mechanisms].	308	1e-92
comp68885_c0_seq5	B	gnl|CDD|36557 KOG1343, KOG1343, KOG1343, Histone deacetylase complex, catalytic component HDA1 [Chromatin structure and dynamics].	263	6e-76
comp42058_c0_seq1	R	gnl|CDD|35303 KOG0080, KOG0080, KOG0080, GTPase Rab18, small G protein superfamily [General function prediction only].	124	3e-36
comp42058_c0_seq1	TU	gnl|CDD|35307 KOG0084, KOG0084, KOG0084, GTPase Rab1/YPT1, small G protein superfamily, and related GTP-binding proteins [Signal transduction mechanisms, Intracellular trafficking, secretion, and vesicular transport].	115	1e-32
comp42058_c0_seq1	TU	gnl|CDD|35301 KOG0078, KOG0078, KOG0078, GTP-binding protein SEC4, small G protein superfamily, and related Ras family GTP-binding proteins [Signal transduction mechanisms, Intracellular trafficking, secretion, and vesicular transport].	112	2e-31
comp2282_c0_seq1	E	gnl|CDD|36517 KOG1303, KOG1303, KOG1303, Amino acid transporters [Amino acid transport and metabolism].	70.9	6e-18
comp71012_c0_seq1	D	gnl|CDD|36040 KOG0822, KOG0822, KOG0822, Protein kinase inhibitor [Cell cycle control, cell division, chromosome partitioning].	803	0.0
comp36671_c0_seq1	T	gnl|CDD|36401 KOG1187, KOG1187, KOG1187, Serine/threonine protein kinase [Signal transduction mechanisms].	149	3e-45
comp36671_c0_seq1	T	gnl|CDD|35413 KOG0192, KOG0192, KOG0192, Tyrosine kinase specific for activated (GTP-bound) p21cdc42Hs [Signal transduction mechanisms].	86.3	6e-22
comp36671_c0_seq1	T	gnl|CDD|35415 KOG0194, KOG0194, KOG0194, Protein tyrosine kinase [Signal transduction mechanisms].	81.3	1e-19
comp36671_c0_seq1	TU	gnl|CDD|36244 KOG1026, KOG1026, KOG1026, Nerve growth factor receptor TRKA and related tyrosine kinases [Signal transduction mechanisms, Intracellular trafficking, secretion, and vesicular transport].	68.6	5e-15
comp36671_c0_seq1	T	gnl|CDD|35418 KOG0197, KOG0197, KOG0197, Tyrosine kinases [Signal transduction mechanisms].	67.4	9e-15
comp61673_c0_seq1	C	gnl|CDD|38656 KOG3446, KOG3446, KOG3446, NADH:ubiquinone oxidoreductase NDUFA2/B8 subunit [Energy production and conversion].	131	7e-32
comp52530_c0_seq1	J	gnl|CDD|36438 KOG1224, KOG1224, KOG1224, Para-aminobenzoate (PABA) synthase ABZ1 [Translation, ribosomal structure and biogenesis].	431	1e-145
comp67623_c0_seq4	R	gnl|CDD|39399 KOG4198, KOG4198, KOG4198, RNA-binding Ran Zn-finger protein and related proteins [General function prediction only].	147	3e-39
comp427783_c0_seq1	K	gnl|CDD|35271 KOG0048, KOG0048, KOG0048, Transcription factor, Myb superfamily [Transcription].	124	5e-37
comp427783_c0_seq1	K	gnl|CDD|35272 KOG0049, KOG0049, KOG0049, Transcription factor, Myb superfamily [Transcription].	64.7	7e-14
comp427783_c0_seq1	AD	gnl|CDD|35273 KOG0050, KOG0050, KOG0050, mRNA splicing protein CDC5 (Myb superfamily) [RNA processing and modification, Cell cycle control, cell division, chromosome partitioning].	48.9	1e-08
comp15204_c0_seq1	T	gnl|CDD|36401 KOG1187, KOG1187, KOG1187, Serine/threonine protein kinase [Signal transduction mechanisms].	266	3e-87
comp123265_c0_seq1	R	gnl|CDD|35944 KOG0725, KOG0725, KOG0725, Reductases with broad range of substrate specificities [General function prediction only].	96.7	5e-27
comp123265_c0_seq1	Q	gnl|CDD|36419 KOG1205, KOG1205, KOG1205, Predicted dehydrogenase [Secondary metabolites biosynthesis, transport and catabolism].	73.2	5e-18
comp123265_c0_seq1	Q	gnl|CDD|36422 KOG1208, KOG1208, KOG1208, Dehydrogenases with different specificities (related to short-chain alcohol dehydrogenases) [Secondary metabolites biosynthesis, transport and catabolism].	67.8	5e-16
comp123265_c0_seq1	Q	gnl|CDD|36413 KOG1199, KOG1199, KOG1199, Short-chain alcohol dehydrogenase/3-hydroxyacyl-CoA dehydrogenase [Secondary metabolites biosynthesis, transport and catabolism].	67.0	8e-16
comp69487_c0_seq1	A	gnl|CDD|37262 KOG2051, KOG2051, KOG2051, Nonsense-mediated mRNA decay 2 protein [RNA processing and modification].	924	0.0
comp37687_c0_seq1	S	gnl|CDD|35514 KOG0293, KOG0293, KOG0293, WD40 repeat-containing protein [Function unknown].	119	5e-37
comp66822_c0_seq6	V	gnl|CDD|36919 KOG1707, KOG1707, KOG1707, Predicted Ras related/Rac-GTP binding protein [Defense mechanisms].	740	0.0
comp66822_c0_seq6	R	gnl|CDD|35616 KOG0395, KOG0395, KOG0395, Ras-related GTPase [General function prediction only].	63.5	2e-10
comp59175_c0_seq1	R	gnl|CDD|38248 KOG3038, KOG3038, KOG3038, Histone acetyltransferase SAGA associated factor SGF29 [General function prediction only].	178	2e-50
comp16896_c0_seq1	O	gnl|CDD|36553 KOG1339, KOG1339, KOG1339, Aspartyl protease [Posttranslational modification, protein turnover, chaperones].	60.5	1e-13
comp59004_c0_seq1	S	gnl|CDD|39394 KOG4192, KOG4192, KOG4192, Uncharacterized conserved protein [Function unknown].	166	4e-49
comp47459_c0_seq2	J	gnl|CDD|37734 KOG2523, KOG2523, KOG2523, Predicted RNA-binding protein with PUA domain [Translation, ribosomal structure and biogenesis].	271	2e-91
comp68796_c0_seq1	Z	gnl|CDD|35383 KOG0161, KOG0161, KOG0161, Myosin class II heavy chain [Cytoskeleton].	101	2e-22
comp68796_c0_seq1	S	gnl|CDD|39873 KOG4674, KOG4674, KOG4674, Uncharacterized conserved coiled-coil protein [Function unknown].	89.0	1e-18
comp69913_c0_seq3	O	gnl|CDD|35950 KOG0731, KOG0731, KOG0731, AAA+-type ATPase containing the peptidase M41 domain [Posttranslational modification, protein turnover, chaperones].	729	0.0
comp51282_c0_seq1	M	gnl|CDD|36536 KOG1322, KOG1322, KOG1322, GDP-mannose pyrophosphorylase/mannose-1-phosphate guanylyltransferase [Cell wall/membrane/envelope biogenesis].	445	4e-148
comp42102_c0_seq2	T	gnl|CDD|36401 KOG1187, KOG1187, KOG1187, Serine/threonine protein kinase [Signal transduction mechanisms].	218	5e-69
comp63378_c0_seq1	O	gnl|CDD|35870 KOG0651, KOG0651, KOG0651, 26S proteasome regulatory complex, ATPase RPT4 [Posttranslational modification, protein turnover, chaperones].	596	0.0
comp63378_c0_seq1	O	gnl|CDD|35948 KOG0729, KOG0729, KOG0729, 26S proteasome regulatory complex, ATPase RPT1 [Posttranslational modification, protein turnover, chaperones].	362	6e-117
comp63378_c0_seq1	O	gnl|CDD|35947 KOG0728, KOG0728, KOG0728, 26S proteasome regulatory complex, ATPase RPT6 [Posttranslational modification, protein turnover, chaperones].	360	4e-116
comp63378_c0_seq1	O	gnl|CDD|35945 KOG0726, KOG0726, KOG0726, 26S proteasome regulatory complex, ATPase RPT2 [Posttranslational modification, protein turnover, chaperones].	348	3e-111
comp63378_c0_seq1	O	gnl|CDD|35946 KOG0727, KOG0727, KOG0727, 26S proteasome regulatory complex, ATPase RPT3 [Posttranslational modification, protein turnover, chaperones].	337	4e-107
comp59035_c0_seq2	J	gnl|CDD|35618 KOG0397, KOG0397, KOG0397, 60S ribosomal protein L11 [Translation, ribosomal structure and biogenesis].	294	4e-97
comp9686_c0_seq2	S	gnl|CDD|36610 KOG1396, KOG1396, KOG1396, Uncharacterized conserved protein [Function unknown].	176	5e-56
comp8912_c0_seq1	S	gnl|CDD|35693 KOG0472, KOG0472, KOG0472, Leucine-rich repeat protein [Function unknown].	52.0	1e-10
comp8912_c0_seq1	T	gnl|CDD|35837 KOG0617, KOG0617, KOG0617, Ras suppressor protein (contains leucine-rich repeats) [Signal transduction mechanisms].	45.8	2e-08
comp8912_c0_seq1	T	gnl|CDD|35838 KOG0618, KOG0618, KOG0618, Serine/threonine phosphatase 2C containing leucine-rich repeats, similar to SCN circadian oscillatory protein (SCOP) [Signal transduction mechanisms].	44.7	5e-08
comp8912_c0_seq1	Z	gnl|CDD|35665 KOG0444, KOG0444, KOG0444, Cytoskeletal regulator Flightless-I (contains leucine-rich and gelsolin repeats) [Cytoskeleton].	44.7	5e-08
comp58289_c0_seq1	T	gnl|CDD|36401 KOG1187, KOG1187, KOG1187, Serine/threonine protein kinase [Signal transduction mechanisms].	300	3e-97
comp70562_c1_seq2	O	gnl|CDD|37253 KOG2042, KOG2042, KOG2042, Ubiquitin fusion degradation protein-2 [Posttranslational modification, protein turnover, chaperones].	773	0.0
comp49141_c0_seq1	Q	gnl|CDD|35378 KOG0156, KOG0156, KOG0156, Cytochrome P450 CYP2 subfamily [Secondary metabolites biosynthesis, transport and catabolism].	270	1e-87
comp8437_c0_seq1	L	gnl|CDD|36575 KOG1361, KOG1361, KOG1361, Predicted hydrolase involved in interstrand cross-link repair [Replication, recombination and repair].	57.8	1e-12
comp108717_c0_seq1	Q	gnl|CDD|35278 KOG0055, KOG0055, KOG0055, Multidrug/pheromone exporter, ABC superfamily [Secondary metabolites biosynthesis, transport and catabolism].	102	7e-27
comp53695_c0_seq2	DO	gnl|CDD|35526 KOG0305, KOG0305, KOG0305, Anaphase promoting complex, Cdc20, Cdh1, and Ama1 subunits [Cell cycle control, cell division, chromosome partitioning, Posttranslational modification, protein turnover, chaperones].	426	1e-143
comp53695_c0_seq2	A	gnl|CDD|35493 KOG0272, KOG0272, KOG0272, U4/U6 small nuclear ribonucleoprotein Prp4 (contains WD40 repeats) [RNA processing and modification].	103	6e-24
comp53695_c0_seq2	R	gnl|CDD|35487 KOG0266, KOG0266, KOG0266, WD40 repeat-containing protein [General function prediction only].	102	1e-23
comp53695_c0_seq2	S	gnl|CDD|35492 KOG0271, KOG0271, KOG0271, Notchless-like WD40 repeat-containing protein [Function unknown].	101	2e-23
comp42622_c0_seq2	J	gnl|CDD|35622 KOG0401, KOG0401, KOG0401, Translation initiation factor 4F, ribosome/mRNA-bridging subunit (eIF-4G) [Translation, ribosomal structure and biogenesis].	130	8e-39
comp20066_c0_seq1	J	gnl|CDD|36461 KOG1247, KOG1247, KOG1247, Methionyl-tRNA synthetase [Translation, ribosomal structure and biogenesis].	304	3e-104
comp70616_c0_seq1	R	gnl|CDD|35809 KOG0589, KOG0589, KOG0589, Serine/threonine protein kinase [General function prediction only].	446	1e-142
comp69084_c0_seq1	U	gnl|CDD|38291 KOG3081, KOG3081, KOG3081, Vesicle coat complex COPI, epsilon subunit [Intracellular trafficking, secretion, and vesicular transport].	347	1e-116
comp52924_c0_seq1	T	gnl|CDD|35255 KOG0032, KOG0032, KOG0032, Ca2+/calmodulin-dependent protein kinase, EF-Hand protein superfamily [Signal transduction mechanisms].	276	3e-88
comp71568_c0_seq1	K	gnl|CDD|37617 KOG2406, KOG2406, KOG2406, MADS box transcription factor [Transcription].	464	7e-156
comp48693_c0_seq1	J	gnl|CDD|37356 KOG2145, KOG2145, KOG2145, Cytoplasmic tryptophanyl-tRNA synthetase [Translation, ribosomal structure and biogenesis].	448	5e-158
comp69381_c0_seq1	I	gnl|CDD|36543 KOG1329, KOG1329, KOG1329, Phospholipase D1 [Lipid transport and metabolism].	419	1e-124
comp67487_c0_seq1	E	gnl|CDD|37647 KOG2436, KOG2436, KOG2436, Acetylglutamate kinase/acetylglutamate synthase [Amino acid transport and metabolism].	400	5e-126
comp72669_c0_seq1	R	gnl|CDD|36752 KOG1539, KOG1539, KOG1539, WD repeat protein [General function prediction only].	918	0.0
comp72669_c0_seq1	R	gnl|CDD|35487 KOG0266, KOG0266, KOG0266, WD40 repeat-containing protein [General function prediction only].	86.7	8e-18
comp56086_c0_seq1	AJ	gnl|CDD|37784 KOG2573, KOG2573, KOG2573, Ribosome biogenesis protein - Nop56p/Sik1p [RNA processing and modification, Translation, ribosomal structure and biogenesis].	723	0.0
comp56086_c0_seq1	AJ	gnl|CDD|37783 KOG2572, KOG2572, KOG2572, Ribosome biogenesis protein - Nop58p/Nop5p [RNA processing and modification, Translation, ribosomal structure and biogenesis].	391	1e-128
comp31713_c0_seq1	G	gnl|CDD|37457 KOG2246, KOG2246, KOG2246, Galactosyltransferases [Carbohydrate transport and metabolism].	74.3	3e-19
comp54804_c0_seq1	R	gnl|CDD|39399 KOG4198, KOG4198, KOG4198, RNA-binding Ran Zn-finger protein and related proteins [General function prediction only].	122	7e-35
comp63212_c0_seq1	R	gnl|CDD|39542 KOG4341, KOG4341, KOG4341, F-box protein containing LRR [General function prediction only].	134	2e-34
comp51556_c0_seq1	U	gnl|CDD|36155 KOG0937, KOG0937, KOG0937, Adaptor complexes medium subunit family [Intracellular trafficking, secretion, and vesicular transport].	619	0.0
comp51556_c0_seq1	U	gnl|CDD|36156 KOG0938, KOG0938, KOG0938, Adaptor complexes medium subunit family [Intracellular trafficking, secretion, and vesicular transport].	396	2e-130
comp55324_c0_seq1	O	gnl|CDD|35949 KOG0730, KOG0730, KOG0730, AAA+-type ATPase [Posttranslational modification, protein turnover, chaperones].	240	1e-68
comp62782_c0_seq1	E	gnl|CDD|36631 KOG1417, KOG1417, KOG1417, Homogentisate 1,2-dioxygenase [Amino acid transport and metabolism].	729	0.0
comp48993_c0_seq1	P	gnl|CDD|36863 KOG1650, KOG1650, KOG1650, Predicted K+/H+-antiporter [Inorganic ion transport and metabolism].	359	2e-115
comp28843_c0_seq1	Z	gnl|CDD|36639 KOG1425, KOG1425, KOG1425, Microfibrillar-associated protein MFAP1 [Cytoskeleton].	67.4	5e-16
comp62696_c0_seq1	J	gnl|CDD|36825 KOG1612, KOG1612, KOG1612, Exosomal 3'-5' exoribonuclease complex, subunit Rrp42 [Translation, ribosomal structure and biogenesis].	309	6e-94
comp48074_c0_seq2	T	gnl|CDD|35867 KOG0648, KOG0648, KOG0648, Predicted NUDIX hydrolase FGF-2 and related proteins [Signal transduction mechanisms].	316	5e-104
comp68296_c0_seq1	DZ	gnl|CDD|39503 KOG4302, KOG4302, KOG4302, Microtubule-associated protein essential for anaphase spindle elongation [Cell cycle control, cell division, chromosome partitioning, Cytoskeleton].	431	5e-140
comp32807_c0_seq1	S	gnl|CDD|37329 KOG2118, KOG2118, KOG2118, Predicted membrane protein, contains two CBS domains [Function unknown].	111	1e-31
comp29875_c0_seq1	T	gnl|CDD|36401 KOG1187, KOG1187, KOG1187, Serine/threonine protein kinase [Signal transduction mechanisms].	180	1e-58
comp29875_c0_seq1	T	gnl|CDD|35413 KOG0192, KOG0192, KOG0192, Tyrosine kinase specific for activated (GTP-bound) p21cdc42Hs [Signal transduction mechanisms].	112	4e-32
comp29875_c0_seq1	T	gnl|CDD|35801 KOG0581, KOG0581, KOG0581, Mitogen-activated protein kinase kinase (MAP2K) [Signal transduction mechanisms].	104	3e-29
comp29875_c0_seq1	T	gnl|CDD|35418 KOG0197, KOG0197, KOG0197, Tyrosine kinases [Signal transduction mechanisms].	92.0	2e-24
comp29875_c0_seq1	T	gnl|CDD|35419 KOG0198, KOG0198, KOG0198, MEKK and related serine/threonine protein kinases [Signal transduction mechanisms].	90.1	1e-23
comp118658_c0_seq1	R	gnl|CDD|35303 KOG0080, KOG0080, KOG0080, GTPase Rab18, small G protein superfamily [General function prediction only].	102	2e-29
comp118658_c0_seq1	TU	gnl|CDD|35301 KOG0078, KOG0078, KOG0078, GTP-binding protein SEC4, small G protein superfamily, and related Ras family GTP-binding proteins [Signal transduction mechanisms, Intracellular trafficking, secretion, and vesicular transport].	74.3	1e-18
comp118658_c0_seq1	U	gnl|CDD|35321 KOG0098, KOG0098, KOG0098, GTPase Rab2, small G protein superfamily [Intracellular trafficking, secretion, and vesicular transport].	71.6	1e-17
comp118658_c0_seq1	U	gnl|CDD|35320 KOG0097, KOG0097, KOG0097, GTPase Rab14, small G protein superfamily [Intracellular trafficking, secretion, and vesicular transport].	65.5	2e-15
comp66467_c0_seq1	G	gnl|CDD|36583 KOG1369, KOG1369, KOG1369, Hexokinase [Carbohydrate transport and metabolism].	512	4e-174
comp824_c0_seq1	T	gnl|CDD|36401 KOG1187, KOG1187, KOG1187, Serine/threonine protein kinase [Signal transduction mechanisms].	72.8	9e-18
comp55846_c0_seq1	T	gnl|CDD|35916 KOG0697, KOG0697, KOG0697, Protein phosphatase 1B (formerly 2C) [Signal transduction mechanisms].	249	2e-75
comp55846_c0_seq1	T	gnl|CDD|35917 KOG0698, KOG0698, KOG0698, Serine/threonine protein phosphatase [Signal transduction mechanisms].	234	9e-70
comp68807_c0_seq1	U	gnl|CDD|35999 KOG0780, KOG0780, KOG0780, Signal recognition particle, subunit Srp54 [Intracellular trafficking, secretion, and vesicular transport].	555	0.0
comp43249_c0_seq1	A	gnl|CDD|38692 KOG3482, KOG3482, KOG3482, Small nuclear ribonucleoprotein (snRNP) SMF [RNA processing and modification].	148	8e-44
comp43249_c0_seq1	A	gnl|CDD|36994 KOG1783, KOG1783, KOG1783, Small nuclear ribonucleoprotein F [RNA processing and modification].	73.2	2e-16
comp72560_c0_seq1	T	gnl|CDD|37500 KOG2289, KOG2289, KOG2289, Rhomboid family proteins [Signal transduction mechanisms].	254	2e-77
comp72131_c0_seq1	O	gnl|CDD|35950 KOG0731, KOG0731, KOG0731, AAA+-type ATPase containing the peptidase M41 domain [Posttranslational modification, protein turnover, chaperones].	686	0.0
comp138613_c0_seq1	C	gnl|CDD|40042 KOG4845, KOG4845, KOG4845, NADH dehydrogenase, subunit 4 [Energy production and conversion].	193	9e-64
comp278751_c0_seq1	Q	gnl|CDD|35288 KOG0065, KOG0065, KOG0065, Pleiotropic drug resistance proteins (PDR1-15), ABC superfamily [Secondary metabolites biosynthesis, transport and catabolism].	102	2e-30
comp67910_c0_seq1	D	gnl|CDD|37379 KOG2168, KOG2168, KOG2168, Cullins [Cell cycle control, cell division, chromosome partitioning].	603	0.0
comp69418_c0_seq6	O	gnl|CDD|36935 KOG1724, KOG1724, KOG1724, SCF ubiquitin ligase, Skp1 component [Posttranslational modification, protein turnover, chaperones].	229	1e-72
comp67978_c0_seq1	J	gnl|CDD|36964 KOG1753, KOG1753, KOG1753, 40S ribosomal protein S16 [Translation, ribosomal structure and biogenesis].	83.2	1e-22
comp55150_c0_seq1	C	gnl|CDD|35292 KOG0069, KOG0069, KOG0069, Glyoxylate/hydroxypyruvate reductase (D-isomer-specific 2-hydroxy acid dehydrogenase superfamily) [Energy production and conversion].	337	8e-109
comp73071_c0_seq7	T	gnl|CDD|35917 KOG0698, KOG0698, KOG0698, Serine/threonine protein phosphatase [Signal transduction mechanisms].	240	9e-70
comp37254_c0_seq1	I	gnl|CDD|36718 KOG1505, KOG1505, KOG1505, Lysophosphatidic acid acyltransferase LPAAT and related acyltransferases [Lipid transport and metabolism].	166	6e-53
comp212138_c0_seq1	L	gnl|CDD|35572 KOG0351, KOG0351, KOG0351, ATP-dependent DNA helicase [Replication, recombination and repair].	90.1	2e-25
comp212138_c0_seq1	L	gnl|CDD|35573 KOG0352, KOG0352, KOG0352, ATP-dependent DNA helicase [Replication, recombination and repair].	57.0	8e-13
comp212138_c0_seq1	R	gnl|CDD|35574 KOG0353, KOG0353, KOG0353, ATP-dependent DNA helicase [General function prediction only].	54.3	1e-11
comp140747_c0_seq1	A	gnl|CDD|35561 KOG0340, KOG0340, KOG0340, ATP-dependent RNA helicase [RNA processing and modification].	112	7e-34
comp140747_c0_seq1	A	gnl|CDD|35551 KOG0330, KOG0330, KOG0330, ATP-dependent RNA helicase [RNA processing and modification].	90.5	2e-25
comp140747_c0_seq1	A	gnl|CDD|35559 KOG0338, KOG0338, KOG0338, ATP-dependent RNA helicase [RNA processing and modification].	77.4	3e-20
comp140747_c0_seq1	A	gnl|CDD|35552 KOG0331, KOG0331, KOG0331, ATP-dependent RNA helicase [RNA processing and modification].	74.7	4e-19
comp140747_c0_seq1	A	gnl|CDD|35567 KOG0346, KOG0346, KOG0346, RNA helicase [RNA processing and modification].	73.2	1e-18
comp35631_c0_seq2	T	gnl|CDD|35803 KOG0583, KOG0583, KOG0583, Serine/threonine protein kinase [Signal transduction mechanisms].	219	2e-72
comp35631_c0_seq2	D	gnl|CDD|35808 KOG0588, KOG0588, KOG0588, Serine/threonine protein kinase [Cell cycle control, cell division, chromosome partitioning].	169	2e-53
comp35631_c0_seq2	D	gnl|CDD|35795 KOG0575, KOG0575, KOG0575, Polo-like serine/threonine protein kinase [Cell cycle control, cell division, chromosome partitioning].	144	2e-43
comp35631_c0_seq2	R	gnl|CDD|35806 KOG0586, KOG0586, KOG0586, Serine/threonine protein kinase [General function prediction only].	137	7e-41
comp35631_c0_seq2	D	gnl|CDD|35835 KOG0615, KOG0615, KOG0615, Serine/threonine protein kinase Chk2 and related proteins [Cell cycle control, cell division, chromosome partitioning].	136	2e-40
comp36379_c0_seq2	E	gnl|CDD|35902 KOG0683, KOG0683, KOG0683, Glutamine synthetase [Amino acid transport and metabolism].	160	1e-51
comp36588_c0_seq1	B	gnl|CDD|36956 KOG1745, KOG1745, KOG1745, Histones H3 and H4 [Chromatin structure and dynamics].	99.4	4e-27
comp198016_c0_seq1	T	gnl|CDD|35413 KOG0192, KOG0192, KOG0192, Tyrosine kinase specific for activated (GTP-bound) p21cdc42Hs [Signal transduction mechanisms].	94.7	1e-24
comp198016_c0_seq1	T	gnl|CDD|35419 KOG0198, KOG0198, KOG0198, MEKK and related serine/threonine protein kinases [Signal transduction mechanisms].	70.9	3e-16
comp198016_c0_seq1	OUT	gnl|CDD|35815 KOG0595, KOG0595, KOG0595, Serine/threonine-protein kinase involved in autophagy [Posttranslational modification, protein turnover, chaperones, Intracellular trafficking, secretion, and vesicular transport, Signal transduction mechanisms].	71.6	5e-16
comp198016_c0_seq1	R	gnl|CDD|35882 KOG0663, KOG0663, KOG0663, Protein kinase PITSLRE and related kinases [General function prediction only].	69.7	2e-15
comp72695_c0_seq27	S	gnl|CDD|35693 KOG0472, KOG0472, KOG0472, Leucine-rich repeat protein [Function unknown].	75.5	1e-14
comp44692_c0_seq1	T	gnl|CDD|35250 KOG0027, KOG0027, KOG0027, Calmodulin and related proteins (EF-Hand superfamily) [Signal transduction mechanisms].	212	9e-68
comp44692_c0_seq1	ZD	gnl|CDD|35251 KOG0028, KOG0028, KOG0028, Ca2+-binding protein (centrin/caltractin), EF-Hand superfamily protein [Cytoskeleton, Cell cycle control, cell division, chromosome partitioning].	147	6e-43
comp44692_c0_seq1	Z	gnl|CDD|35254 KOG0031, KOG0031, KOG0031, Myosin regulatory light chain, EF-Hand protein superfamily [Cytoskeleton].	145	7e-42
comp44692_c0_seq1	Z	gnl|CDD|35253 KOG0030, KOG0030, KOG0030, Myosin essential light chain, EF-Hand protein superfamily [Cytoskeleton].	137	6e-39
comp70469_c0_seq3	U	gnl|CDD|37197 KOG1986, KOG1986, KOG1986, Vesicle coat complex COPII, subunit SEC23 [Intracellular trafficking, secretion, and vesicular transport].	1023	0.0
comp47866_c0_seq2	K	gnl|CDD|35790 KOG0570, KOG0570, KOG0570, Transcriptional coactivator [Transcription].	224	6e-72
comp65041_c0_seq1	I	gnl|CDD|36435 KOG1221, KOG1221, KOG1221, Acyl-CoA reductase [Lipid transport and metabolism].	461	2e-157
comp476561_c0_seq1	A	gnl|CDD|35920 KOG0701, KOG0701, KOG0701, dsRNA-specific nuclease Dicer and related ribonucleases [RNA processing and modification].	43.5	8e-08
comp34572_c0_seq1	QI	gnl|CDD|35379 KOG0157, KOG0157, KOG0157, Cytochrome P450 CYP4/CYP19/CYP26 subfamilies [Secondary metabolites biosynthesis, transport and catabolism, Lipid transport and metabolism].	69.7	1e-16
comp18738_c0_seq1	M	gnl|CDD|36134 KOG0916, KOG0916, KOG0916, 1,3-beta-glucan synthase/callose synthase catalytic subunit [Cell wall/membrane/envelope biogenesis].	127	1e-39
comp17959_c0_seq1	O	gnl|CDD|35893 KOG0674, KOG0674, KOG0674, Calreticulin [Posttranslational modification, protein turnover, chaperones].	207	2e-69
comp17959_c0_seq1	O	gnl|CDD|35894 KOG0675, KOG0675, KOG0675, Calnexin [Posttranslational modification, protein turnover, chaperones].	115	2e-33
comp68568_c0_seq2	DT	gnl|CDD|35305 KOG0082, KOG0082, KOG0082, G-protein alpha subunit (small G protein superfamily) [Cell cycle control, cell division, chromosome partitioning, Signal transduction mechanisms].	289	7e-83
comp85162_c0_seq1	J	gnl|CDD|36850 KOG1637, KOG1637, KOG1637, Threonyl-tRNA synthetase [Translation, ribosomal structure and biogenesis].	122	4e-38
comp66965_c0_seq1	G	gnl|CDD|37499 KOG2288, KOG2288, KOG2288, Galactosyltransferases [Carbohydrate transport and metabolism].	407	2e-134
comp43560_c0_seq1	A	gnl|CDD|38692 KOG3482, KOG3482, KOG3482, Small nuclear ribonucleoprotein (snRNP) SMF [RNA processing and modification].	84.3	9e-21
comp4803_c0_seq1	K	gnl|CDD|35482 KOG0261, KOG0261, KOG0261, RNA polymerase III, large subunit [Transcription].	75.9	5e-20
comp61519_c0_seq1	O	gnl|CDD|36562 KOG1348, KOG1348, KOG1348, Asparaginyl peptidases [Posttranslational modification, protein turnover, chaperones].	701	0.0
comp67183_c0_seq3	S	gnl|CDD|37822 KOG2611, KOG2611, KOG2611, Neurochondrin/leucine-rich protein (Neurochondrin) [Function unknown].	318	4e-95
comp71784_c0_seq4	U	gnl|CDD|35785 KOG0565, KOG0565, KOG0565, Inositol polyphosphate 5-phosphatase and related proteins [Intracellular trafficking, secretion, and vesicular transport].	114	3e-26
comp126446_c0_seq1	S	gnl|CDD|36261 KOG1043, KOG1043, KOG1043, Ca2+-binding transmembrane protein LETM1/MRS7 [Function unknown].	101	1e-29
comp2919_c0_seq1	A	gnl|CDD|36351 KOG1136, KOG1136, KOG1136, Predicted cleavage and polyadenylation specificity factor (CPSF subunit) [RNA processing and modification].	283	2e-98
comp2919_c0_seq1	A	gnl|CDD|36352 KOG1137, KOG1137, KOG1137, mRNA cleavage and polyadenylation factor II complex, BRR5 (CPSF subunit) [RNA processing and modification].	136	5e-41
comp52677_c0_seq1	U	gnl|CDD|35293 KOG0070, KOG0070, KOG0070, GTP-binding ADP-ribosylation factor Arf1 [Intracellular trafficking, secretion, and vesicular transport].	332	2e-111
comp52677_c0_seq1	U	gnl|CDD|35294 KOG0071, KOG0071, KOG0071, GTP-binding ADP-ribosylation factor Arf6 (dArf3) [Intracellular trafficking, secretion, and vesicular transport].	282	6e-92
comp52677_c0_seq1	U	gnl|CDD|35295 KOG0072, KOG0072, KOG0072, GTP-binding ADP-ribosylation factor-like protein ARL1 [Intracellular trafficking, secretion, and vesicular transport].	224	1e-69
comp52677_c0_seq1	UZ	gnl|CDD|35296 KOG0073, KOG0073, KOG0073, GTP-binding ADP-ribosylation factor-like protein ARL2 [Intracellular trafficking, secretion, and vesicular transport, Cytoskeleton].	179	2e-52
comp52677_c0_seq1	R	gnl|CDD|35297 KOG0074, KOG0074, KOG0074, GTP-binding ADP-ribosylation factor-like protein ARL3 [General function prediction only].	169	1e-48
comp65081_c0_seq1	P	gnl|CDD|35270 KOG0047, KOG0047, KOG0047, Catalase [Inorganic ion transport and metabolism].	764	0.0
comp25567_c0_seq1	T	gnl|CDD|35250 KOG0027, KOG0027, KOG0027, Calmodulin and related proteins (EF-Hand superfamily) [Signal transduction mechanisms].	79.0	1e-19
comp73330_c0_seq10	K	gnl|CDD|37210 KOG1999, KOG1999, KOG1999, RNA polymerase II transcription elongation factor DSIF/SUPT5H/SPT5 [Transcription].	870	0.0
comp36929_c0_seq1	P	gnl|CDD|35780 KOG0560, KOG0560, KOG0560, Sulfite reductase (ferredoxin) [Inorganic ion transport and metabolism].	275	4e-91
comp40312_c0_seq2	L	gnl|CDD|36575 KOG1361, KOG1361, KOG1361, Predicted hydrolase involved in interstrand cross-link repair [Replication, recombination and repair].	112	4e-32
comp39777_c0_seq1	D	gnl|CDD|38694 KOG3484, KOG3484, KOG3484, Cyclin-dependent protein kinase CDC28, regulatory subunit CKS1, and related proteins [Cell cycle control, cell division, chromosome partitioning].	144	4e-43
comp51489_c0_seq1	T	gnl|CDD|39396 KOG4194, KOG4194, KOG4194, Membrane glycoprotein LIG-1 [Signal transduction mechanisms].	96.3	1e-21
comp51489_c0_seq1	T	gnl|CDD|35838 KOG0618, KOG0618, KOG0618, Serine/threonine phosphatase 2C containing leucine-rich repeats, similar to SCN circadian oscillatory protein (SCOP) [Signal transduction mechanisms].	92.8	2e-20
comp51489_c0_seq1	S	gnl|CDD|35693 KOG0472, KOG0472, KOG0472, Leucine-rich repeat protein [Function unknown].	87.0	8e-19
comp239928_c0_seq1	Q	gnl|CDD|35378 KOG0156, KOG0156, KOG0156, Cytochrome P450 CYP2 subfamily [Secondary metabolites biosynthesis, transport and catabolism].	63.5	1e-13
comp20715_c0_seq1	R	gnl|CDD|38027 KOG2816, KOG2816, KOG2816, Predicted transporter ADD1 (major facilitator superfamily) [General function prediction only].	64.7	4e-15
comp267099_c0_seq1	K	gnl|CDD|35238 KOG0014, KOG0014, KOG0014, MADS box transcription factor [Transcription].	85.1	2e-23
comp267099_c0_seq1	K	gnl|CDD|35239 KOG0015, KOG0015, KOG0015, Regulator of arginine metabolism and related MADS box-containing transcription factors [Transcription].	51.2	1e-10
comp35381_c0_seq1	S	gnl|CDD|35693 KOG0472, KOG0472, KOG0472, Leucine-rich repeat protein [Function unknown].	55.1	1e-10
comp35381_c0_seq1	T	gnl|CDD|35838 KOG0618, KOG0618, KOG0618, Serine/threonine phosphatase 2C containing leucine-rich repeats, similar to SCN circadian oscillatory protein (SCOP) [Signal transduction mechanisms].	53.5	4e-10
comp35381_c0_seq1	Z	gnl|CDD|35665 KOG0444, KOG0444, KOG0444, Cytoskeletal regulator Flightless-I (contains leucine-rich and gelsolin repeats) [Cytoskeleton].	51.6	2e-09
comp61211_c0_seq2	T	gnl|CDD|35257 KOG0034, KOG0034, KOG0034, Ca2+/calmodulin-dependent protein phosphatase (calcineurin subunit B), EF-Hand superfamily protein [Signal transduction mechanisms].	198	3e-57
comp61211_c0_seq2	T	gnl|CDD|35267 KOG0044, KOG0044, KOG0044, Ca2+ sensor (EF-Hand superfamily) [Signal transduction mechanisms].	117	6e-29
comp65331_c0_seq4	T	gnl|CDD|36401 KOG1187, KOG1187, KOG1187, Serine/threonine protein kinase [Signal transduction mechanisms].	368	5e-121
comp175980_c0_seq1	O	gnl|CDD|36935 KOG1724, KOG1724, KOG1724, SCF ubiquitin ligase, Skp1 component [Posttranslational modification, protein turnover, chaperones].	92.8	4e-25
comp341838_c0_seq1	T	gnl|CDD|35451 KOG0230, KOG0230, KOG0230, Phosphatidylinositol-4-phosphate 5-kinase and related FYVE finger-containing proteins [Signal transduction mechanisms].	90.9	8e-26
comp49581_c0_seq4	C	gnl|CDD|38666 KOG3456, KOG3456, KOG3456, NADH:ubiquinone oxidoreductase, NDUFS6/13 kDa subunit [Energy production and conversion].	119	4e-33
comp37007_c0_seq1	U	gnl|CDD|35513 KOG0292, KOG0292, KOG0292, Vesicle coat complex COPI, alpha subunit [Intracellular trafficking, secretion, and vesicular transport].	593	0.0
comp37007_c0_seq1	U	gnl|CDD|35497 KOG0276, KOG0276, KOG0276, Vesicle coat complex COPI, beta' subunit [Intracellular trafficking, secretion, and vesicular transport].	200	1e-62
comp37007_c0_seq1	S	gnl|CDD|35516 KOG0295, KOG0295, KOG0295, WD40 repeat-containing protein [Function unknown].	132	1e-36
comp37007_c0_seq1	R	gnl|CDD|35495 KOG0274, KOG0274, KOG0274, Cdc4 and related F-box and WD-40 proteins [General function prediction only].	123	2e-33
comp70077_c0_seq3	O	gnl|CDD|37023 KOG1812, KOG1812, KOG1812, Predicted E3 ubiquitin ligase [Posttranslational modification, protein turnover, chaperones].	320	2e-99
comp24147_c0_seq1	O	gnl|CDD|38370 KOG3160, KOG3160, KOG3160, Gamma-interferon inducible lysosomal thiol reductase [Posttranslational modification, protein turnover, chaperones].	132	2e-41
comp44772_c0_seq2	Q	gnl|CDD|35277 KOG0054, KOG0054, KOG0054, Multidrug resistance-associated protein/mitoxantrone resistance protein, ABC superfamily [Secondary metabolites biosynthesis, transport and catabolism].	216	1e-69
comp55420_c0_seq1	O	gnl|CDD|37569 KOG2358, KOG2358, KOG2358, NifU-like domain-containing proteins [Posttranslational modification, protein turnover, chaperones].	97.1	4e-24
comp51705_c0_seq1	CIQ	gnl|CDD|36959 KOG1748, KOG1748, KOG1748, Acyl carrier protein/NADH-ubiquinone oxidoreductase, NDUFAB1/SDAP subunit [Energy production and conversion, Lipid transport and metabolism, Secondary metabolites biosynthesis, transport and catabolism].	142	1e-40
comp62997_c0_seq1	GOU	gnl|CDD|36657 KOG1444, KOG1444, KOG1444, Nucleotide-sugar transporter VRG4/SQV-7 [Carbohydrate transport and metabolism, Posttranslational modification, protein turnover, chaperones, Intracellular trafficking, secretion, and vesicular transport].	261	2e-79
comp70101_c0_seq2	T	gnl|CDD|36401 KOG1187, KOG1187, KOG1187, Serine/threonine protein kinase [Signal transduction mechanisms].	306	5e-94
comp64681_c0_seq6	R	gnl|CDD|36765 KOG1552, KOG1552, KOG1552, Predicted alpha/beta hydrolase [General function prediction only].	347	1e-110
comp23447_c0_seq1	TU	gnl|CDD|35307 KOG0084, KOG0084, KOG0084, GTPase Rab1/YPT1, small G protein superfamily, and related GTP-binding proteins [Signal transduction mechanisms, Intracellular trafficking, secretion, and vesicular transport].	142	1e-43
comp23447_c0_seq1	TU	gnl|CDD|35301 KOG0078, KOG0078, KOG0078, GTP-binding protein SEC4, small G protein superfamily, and related Ras family GTP-binding proteins [Signal transduction mechanisms, Intracellular trafficking, secretion, and vesicular transport].	124	2e-36
comp23447_c0_seq1	R	gnl|CDD|35302 KOG0079, KOG0079, KOG0079, GTP-binding protein H-ray, small G protein superfamily [General function prediction only].	108	2e-30
comp23447_c0_seq1	U	gnl|CDD|35321 KOG0098, KOG0098, KOG0098, GTPase Rab2, small G protein superfamily [Intracellular trafficking, secretion, and vesicular transport].	99.4	7e-27
comp23447_c0_seq1	U	gnl|CDD|35310 KOG0087, KOG0087, KOG0087, GTPase Rab11/YPT3, small G protein superfamily [Intracellular trafficking, secretion, and vesicular transport].	97.4	5e-26
comp57933_c0_seq1	DZ	gnl|CDD|38210 KOG3000, KOG3000, KOG3000, Microtubule-binding protein involved in cell cycle control [Cell cycle control, cell division, chromosome partitioning, Cytoskeleton].	245	6e-74
comp46048_c0_seq1	PT	gnl|CDD|35719 KOG0498, KOG0498, KOG0498, K+-channel ERG and related proteins, contain PAS/PAC sensor domain [Inorganic ion transport and metabolism, Signal transduction mechanisms].	347	3e-119
comp64579_c0_seq2	O	gnl|CDD|37949 KOG2738, KOG2738, KOG2738, Putative methionine aminopeptidase [Posttranslational modification, protein turnover, chaperones].	442	3e-150
comp73573_c0_seq7	P	gnl|CDD|35425 KOG0204, KOG0204, KOG0204, Calcium transporting ATPase [Inorganic ion transport and metabolism].	783	0.0
comp52175_c0_seq1	R	gnl|CDD|35600 KOG0379, KOG0379, KOG0379, Kelch repeat-containing proteins [General function prediction only].	198	2e-59
comp71583_c0_seq2	Z	gnl|CDD|35463 KOG0242, KOG0242, KOG0242, Kinesin-like protein [Cytoskeleton].	520	2e-169
comp69114_c1_seq1	O	gnl|CDD|36125 KOG0907, KOG0907, KOG0907, Thioredoxin [Posttranslational modification, protein turnover, chaperones].	90.9	1e-20
comp9388_c0_seq1	A	gnl|CDD|39965 KOG4768, KOG4768, KOG4768, Mitochondrial mRNA maturase [RNA processing and modification].	90.9	1e-25
comp32082_c0_seq1	T	gnl|CDD|36401 KOG1187, KOG1187, KOG1187, Serine/threonine protein kinase [Signal transduction mechanisms].	295	4e-97
comp62140_c0_seq1	E	gnl|CDD|38265 KOG3055, KOG3055, KOG3055, Phosphoribosylformimino-5-aminoimidazole carboxamide ribonucleotide (ProFAR) isomerase [Amino acid transport and metabolism].	391	1e-130
comp58356_c0_seq1	C	gnl|CDD|36707 KOG1494, KOG1494, KOG1494, NAD-dependent malate dehydrogenase [Energy production and conversion].	530	0.0
comp60931_c0_seq2	A	gnl|CDD|38342 KOG3132, KOG3132, KOG3132, m3G-cap-specific nuclear import receptor (Snurportin1) [RNA processing and modification].	323	5e-102
comp35220_c0_seq1	S	gnl|CDD|39391 KOG4189, KOG4189, KOG4189, Uncharacterized conserved protein [Function unknown].	204	6e-65
comp48963_c0_seq1	J	gnl|CDD|36773 KOG1560, KOG1560, KOG1560, Translation initiation factor 3, subunit h (eIF-3h) [Translation, ribosomal structure and biogenesis].	259	4e-82
comp68307_c0_seq1	T	gnl|CDD|36401 KOG1187, KOG1187, KOG1187, Serine/threonine protein kinase [Signal transduction mechanisms].	306	7e-98
comp54353_c0_seq1	U	gnl|CDD|35785 KOG0565, KOG0565, KOG0565, Inositol polyphosphate 5-phosphatase and related proteins [Intracellular trafficking, secretion, and vesicular transport].	150	2e-40
comp61598_c0_seq2	J	gnl|CDD|35548 KOG0327, KOG0327, KOG0327, Translation initiation factor 4F, helicase subunit (eIF-4A) and related helicases [Translation, ribosomal structure and biogenesis].	604	0.0
comp61598_c0_seq2	J	gnl|CDD|35549 KOG0328, KOG0328, KOG0328, Predicted ATP-dependent RNA helicase FAL1, involved in rRNA maturation, DEAD-box superfamily [Translation, ribosomal structure and biogenesis].	594	0.0
comp61598_c0_seq2	A	gnl|CDD|35553 KOG0332, KOG0332, KOG0332, ATP-dependent RNA helicase [RNA processing and modification].	336	3e-107
comp61598_c0_seq2	A	gnl|CDD|35547 KOG0326, KOG0326, KOG0326, ATP-dependent RNA helicase [RNA processing and modification].	331	4e-105
comp59755_c0_seq2	Z	gnl|CDD|36590 KOG1376, KOG1376, KOG1376, Alpha tubulin [Cytoskeleton].	692	0.0
comp59755_c0_seq2	Z	gnl|CDD|36588 KOG1374, KOG1374, KOG1374, Gamma tubulin [Cytoskeleton].	273	2e-81
comp59755_c0_seq2	Z	gnl|CDD|36589 KOG1375, KOG1375, KOG1375, Beta tubulin [Cytoskeleton].	213	6e-60
comp66935_c0_seq2	G	gnl|CDD|36627 KOG1413, KOG1413, KOG1413, N-acetylglucosaminyltransferase I [Carbohydrate transport and metabolism].	466	5e-158
comp55675_c0_seq1	O	gnl|CDD|36553 KOG1339, KOG1339, KOG1339, Aspartyl protease [Posttranslational modification, protein turnover, chaperones].	206	9e-59
comp398811_c0_seq1	J	gnl|CDD|35776 KOG0556, KOG0556, KOG0556, Aspartyl-tRNA synthetase [Translation, ribosomal structure and biogenesis].	67.4	7e-17
comp68897_c0_seq1	S	gnl|CDD|39869 KOG4670, KOG4670, KOG4670, Uncharacterized conserved membrane protein [Function unknown].	338	4e-97
comp17403_c0_seq1	Z	gnl|CDD|37051 KOG1840, KOG1840, KOG1840, Kinesin light chain [Cytoskeleton].	117	5e-34
comp59443_c0_seq1	T	gnl|CDD|35250 KOG0027, KOG0027, KOG0027, Calmodulin and related proteins (EF-Hand superfamily) [Signal transduction mechanisms].	132	2e-36
comp59443_c0_seq1	ZD	gnl|CDD|35251 KOG0028, KOG0028, KOG0028, Ca2+-binding protein (centrin/caltractin), EF-Hand superfamily protein [Cytoskeleton, Cell cycle control, cell division, chromosome partitioning].	94.7	5e-23
comp59443_c0_seq1	T	gnl|CDD|35257 KOG0034, KOG0034, KOG0034, Ca2+/calmodulin-dependent protein phosphatase (calcineurin subunit B), EF-Hand superfamily protein [Signal transduction mechanisms].	70.5	2e-14
comp106639_c0_seq1	CR	gnl|CDD|35356 KOG0134, KOG0134, KOG0134, NADH:flavin oxidoreductase/12-oxophytodienoate reductase [Energy production and conversion, General function prediction only].	56.6	1e-12
comp39388_c0_seq1	R	gnl|CDD|35487 KOG0266, KOG0266, KOG0266, WD40 repeat-containing protein [General function prediction only].	61.6	3e-12
comp271034_c0_seq1	C	gnl|CDD|36445 KOG1231, KOG1231, KOG1231, Proteins containing the FAD binding domain [Energy production and conversion].	63.9	2e-15
comp77228_c0_seq1	O	gnl|CDD|36935 KOG1724, KOG1724, KOG1724, SCF ubiquitin ligase, Skp1 component [Posttranslational modification, protein turnover, chaperones].	72.4	1e-18
comp54986_c0_seq1	R	gnl|CDD|38444 KOG3234, KOG3234, KOG3234, Acetyltransferase, (GNAT) family [General function prediction only].	184	2e-56
comp31973_c0_seq1	J	gnl|CDD|35658 KOG0437, KOG0437, KOG0437, Leucyl-tRNA synthetase [Translation, ribosomal structure and biogenesis].	275	7e-94
comp59386_c0_seq1	I	gnl|CDD|36653 KOG1440, KOG1440, KOG1440, CDP-diacylglycerol synthase [Lipid transport and metabolism].	587	0.0
comp72292_c0_seq2	E	gnl|CDD|35620 KOG0399, KOG0399, KOG0399, Glutamate synthase [Amino acid transport and metabolism].	2330	0.0
comp21324_c0_seq1	O	gnl|CDD|39613 KOG4412, KOG4412, KOG4412, 26S proteasome regulatory complex, subunit PSMD10 [Posttranslational modification, protein turnover, chaperones].	70.1	2e-13
comp154252_c0_seq1	T	gnl|CDD|36401 KOG1187, KOG1187, KOG1187, Serine/threonine protein kinase [Signal transduction mechanisms].	81.3	9e-22
comp154252_c0_seq1	T	gnl|CDD|35413 KOG0192, KOG0192, KOG0192, Tyrosine kinase specific for activated (GTP-bound) p21cdc42Hs [Signal transduction mechanisms].	55.5	6e-12
comp41783_c0_seq1	C	gnl|CDD|35758 KOG0538, KOG0538, KOG0538, Glycolate oxidase [Energy production and conversion].	259	5e-87
comp7253_c0_seq1	G	gnl|CDD|35966 KOG0747, KOG0747, KOG0747, Putative NAD+-dependent epimerases [Carbohydrate transport and metabolism].	176	1e-57
comp57026_c0_seq1	S	gnl|CDD|38446 KOG3236, KOG3236, KOG3236, Predicted membrane protein [Function unknown].	285	2e-93
comp71961_c0_seq1	T	gnl|CDD|35250 KOG0027, KOG0027, KOG0027, Calmodulin and related proteins (EF-Hand superfamily) [Signal transduction mechanisms].	128	2e-33
comp71961_c0_seq1	ZD	gnl|CDD|35251 KOG0028, KOG0028, KOG0028, Ca2+-binding protein (centrin/caltractin), EF-Hand superfamily protein [Cytoskeleton, Cell cycle control, cell division, chromosome partitioning].	89.7	3e-20
comp71961_c0_seq1	Z	gnl|CDD|35254 KOG0031, KOG0031, KOG0031, Myosin regulatory light chain, EF-Hand protein superfamily [Cytoskeleton].	84.3	3e-18
comp42111_c0_seq2	O	gnl|CDD|37215 KOG2004, KOG2004, KOG2004, Mitochondrial ATP-dependent protease PIM1/LON [Posttranslational modification, protein turnover, chaperones].	94.7	3e-24
comp65711_c0_seq4	T	gnl|CDD|36401 KOG1187, KOG1187, KOG1187, Serine/threonine protein kinase [Signal transduction mechanisms].	393	2e-128
comp70889_c0_seq12	A	gnl|CDD|37396 KOG2185, KOG2185, KOG2185, Predicted RNA-processing protein, contains G-patch domain [RNA processing and modification].	313	2e-98
comp66791_c0_seq2	R	gnl|CDD|36449 KOG1235, KOG1235, KOG1235, Predicted unusual protein kinase [General function prediction only].	422	2e-135
comp174024_c0_seq1	E	gnl|CDD|36517 KOG1303, KOG1303, KOG1303, Amino acid transporters [Amino acid transport and metabolism].	95.1	1e-26
comp36130_c0_seq1	GC	gnl|CDD|36406 KOG1192, KOG1192, KOG1192, UDP-glucuronosyl and UDP-glucosyl transferase [Carbohydrate transport and metabolism, Energy production and conversion].	50.4	3e-10
comp44987_c0_seq1	L	gnl|CDD|36209 KOG0991, KOG0991, KOG0991, Replication factor C, subunit RFC2 [Replication, recombination and repair].	541	0.0
comp44987_c0_seq1	L	gnl|CDD|36207 KOG0989, KOG0989, KOG0989, Replication factor C, subunit RFC4 [Replication, recombination and repair].	206	5e-62
comp73088_c0_seq1	R	gnl|CDD|35487 KOG0266, KOG0266, KOG0266, WD40 repeat-containing protein [General function prediction only].	131	3e-31
comp56479_c1_seq1	Q	gnl|CDD|35378 KOG0156, KOG0156, KOG0156, Cytochrome P450 CYP2 subfamily [Secondary metabolites biosynthesis, transport and catabolism].	362	4e-114
comp50991_c0_seq1	R	gnl|CDD|38388 KOG3178, KOG3178, KOG3178, Hydroxyindole-O-methyltransferase and related SAM-dependent methyltransferases [General function prediction only].	206	1e-61
comp63828_c0_seq3	L	gnl|CDD|35235 KOG0011, KOG0011, KOG0011, Nucleotide excision repair factor NEF2, RAD23 component [Replication, recombination and repair].	301	3e-93
comp63828_c0_seq3	DO	gnl|CDD|35229 KOG0005, KOG0005, KOG0005, Ubiquitin-like protein [Cell cycle control, cell division, chromosome partitioning, Posttranslational modification, protein turnover, chaperones].	50.4	5e-07
comp47623_c0_seq1	S	gnl|CDD|39818 KOG4618, KOG4618, KOG4618, Uncharacterized conserved protein [Function unknown].	92.0	2e-23
comp12221_c0_seq1	G	gnl|CDD|35966 KOG0747, KOG0747, KOG0747, Putative NAD+-dependent epimerases [Carbohydrate transport and metabolism].	208	6e-67
comp71682_c0_seq1	Z	gnl|CDD|39481 KOG4280, KOG4280, KOG4280, Kinesin-like protein [Cytoskeleton].	420	6e-123
comp60741_c0_seq1	O	gnl|CDD|37078 KOG1867, KOG1867, KOG1867, Ubiquitin-specific protease [Posttranslational modification, protein turnover, chaperones].	290	8e-89
comp41987_c0_seq2	O	gnl|CDD|35323 KOG0100, KOG0100, KOG0100, Molecular chaperones GRP78/BiP/KAR2, HSP70 superfamily [Posttranslational modification, protein turnover, chaperones].	166	4e-51
comp41987_c0_seq2	O	gnl|CDD|35324 KOG0101, KOG0101, KOG0101, Molecular chaperones HSP70/HSC70, HSP70 superfamily [Posttranslational modification, protein turnover, chaperones].	160	7e-49
comp54261_c0_seq1	HC	gnl|CDD|35754 KOG0534, KOG0534, KOG0534, NADH-cytochrome b-5 reductase [Coenzyme transport and metabolism, Energy production and conversion].	315	1e-101
comp864_c0_seq1	A	gnl|CDD|38004 KOG2793, KOG2793, KOG2793, Putative N2,N2-dimethylguanosine tRNA methyltransferase [RNA processing and modification].	45.8	3e-08
comp42367_c0_seq1	T	gnl|CDD|39857 KOG4658, KOG4658, KOG4658, Apoptotic ATPase [Signal transduction mechanisms].	216	9e-66
comp62574_c0_seq1	T	gnl|CDD|39857 KOG4658, KOG4658, KOG4658, Apoptotic ATPase [Signal transduction mechanisms].	226	3e-71
comp1893_c0_seq1	R	gnl|CDD|37050 KOG1839, KOG1839, KOG1839, Uncharacterized protein CLU1/cluA/TIF31 involved in mitochondrial morphology/distribution, also found associated with eIF-3 [General function prediction only].	117	4e-33
comp54100_c0_seq1	U	gnl|CDD|36879 KOG1666, KOG1666, KOG1666, V-SNARE [Intracellular trafficking, secretion, and vesicular transport].	270	2e-86
comp209305_c0_seq1	L	gnl|CDD|39785 KOG4585, KOG4585, KOG4585, Predicted transposase [Replication, recombination and repair].	74.3	5e-19
comp61444_c0_seq1	KIT	gnl|CDD|37556 KOG2345, KOG2345, KOG2345, Serine/threonine protein kinase/TGF-beta stimulated factor [Transcription, Lipid transport and metabolism, Signal transduction mechanisms].	374	4e-123
comp52032_c0_seq1	P	gnl|CDD|35428 KOG0207, KOG0207, KOG0207, Cation transport ATPase [Inorganic ion transport and metabolism].	371	1e-119
comp66419_c0_seq1	R	gnl|CDD|36410 KOG1196, KOG1196, KOG1196, Predicted NAD-dependent oxidoreductase [General function prediction only].	498	4e-174
comp51390_c0_seq1	O	gnl|CDD|36070 KOG0852, KOG0852, KOG0852, Alkyl hydroperoxide reductase, thiol specific antioxidant and related enzymes [Posttranslational modification, protein turnover, chaperones].	271	1e-88
comp59411_c0_seq2	G	gnl|CDD|38009 KOG2798, KOG2798, KOG2798, Putative trehalase [Carbohydrate transport and metabolism].	403	1e-132
comp53452_c0_seq3	Z	gnl|CDD|88626 KOG3430, KOG3430, KOG3430, Dynein light chain type 1 [Cytoskeleton].	136	8e-37
comp58886_c0_seq1	G	gnl|CDD|36856 KOG1643, KOG1643, KOG1643, Triosephosphate isomerase [Carbohydrate transport and metabolism].	380	8e-131
comp63408_c0_seq3	O	gnl|CDD|35956 KOG0737, KOG0737, KOG0737, AAA+-type ATPase [Posttranslational modification, protein turnover, chaperones].	478	1e-161
comp63995_c0_seq1	R	gnl|CDD|35509 KOG0288, KOG0288, KOG0288, WD40 repeat protein TipD [General function prediction only].	385	7e-124
comp50624_c0_seq1	Q	gnl|CDD|35277 KOG0054, KOG0054, KOG0054, Multidrug resistance-associated protein/mitoxantrone resistance protein, ABC superfamily [Secondary metabolites biosynthesis, transport and catabolism].	403	2e-136
comp41319_c0_seq1	I	gnl|CDD|36668 KOG1455, KOG1455, KOG1455, Lysophospholipase [Lipid transport and metabolism].	206	1e-66
comp58400_c0_seq1	F	gnl|CDD|38557 KOG3347, KOG3347, KOG3347, Predicted nucleotide kinase/nuclear protein involved oxidative stress response [Nucleotide transport and metabolism].	215	4e-69
comp71779_c1_seq1	R	gnl|CDD|37123 KOG1912, KOG1912, KOG1912, WD40 repeat protein [General function prediction only].	459	2e-139
comp65122_c0_seq2	C	gnl|CDD|39862 KOG4663, KOG4663, KOG4663, Cytochrome b [Energy production and conversion].	352	3e-101
comp65122_c0_seq2	J	gnl|CDD|36952 KOG1741, KOG1741, KOG1741, Mitochondrial/chloroplast ribosomal protein S14/S29 [Translation, ribosomal structure and biogenesis].	129	1e-30
comp50036_c0_seq1	C	gnl|CDD|36983 KOG1772, KOG1772, KOG1772, Vacuolar H+-ATPase V1 sector, subunit G [Energy production and conversion].	115	4e-29
comp56488_c1_seq1	R	gnl|CDD|35603 KOG0382, KOG0382, KOG0382, Carbonic anhydrase [General function prediction only].	188	2e-56
comp5216_c0_seq1	P	gnl|CDD|35425 KOG0204, KOG0204, KOG0204, Calcium transporting ATPase [Inorganic ion transport and metabolism].	227	1e-76
comp5216_c0_seq1	P	gnl|CDD|35423 KOG0202, KOG0202, KOG0202, Ca2+ transporting ATPase [Inorganic ion transport and metabolism].	116	2e-33
comp5216_c0_seq1	R	gnl|CDD|35427 KOG0206, KOG0206, KOG0206, P-type ATPase [General function prediction only].	94.4	5e-25
comp5216_c0_seq1	P	gnl|CDD|35424 KOG0203, KOG0203, KOG0203, Na+/K+ ATPase, alpha subunit [Inorganic ion transport and metabolism].	84.0	4e-21
comp66312_c0_seq2	L	gnl|CDD|37729 KOG2518, KOG2518, KOG2518, 5'-3' exonuclease [Replication, recombination and repair].	426	4e-139
comp42131_c0_seq1	J	gnl|CDD|38395 KOG3185, KOG3185, KOG3185, Translation initiation factor 6 (eIF-6) [Translation, ribosomal structure and biogenesis].	87.8	1e-23
comp69624_c0_seq1	E	gnl|CDD|36466 KOG1252, KOG1252, KOG1252, Cystathionine beta-synthase and related enzymes [Amino acid transport and metabolism].	436	8e-148
comp61292_c0_seq1	G	gnl|CDD|38009 KOG2798, KOG2798, KOG2798, Putative trehalase [Carbohydrate transport and metabolism].	325	1e-102
comp53186_c0_seq1	KL	gnl|CDD|36219 KOG1001, KOG1001, KOG1001, Helicase-like transcription factor HLTF/DNA helicase RAD5, DEAD-box superfamily [Transcription, Replication, recombination and repair].	442	8e-141
comp34187_c0_seq1	E	gnl|CDD|35902 KOG0683, KOG0683, KOG0683, Glutamine synthetase [Amino acid transport and metabolism].	188	2e-63
comp47104_c0_seq1	DO	gnl|CDD|36957 KOG1746, KOG1746, KOG1746, Defender against cell death protein/oligosaccharyltransferase, epsilon subunit [Cell cycle control, cell division, chromosome partitioning, Posttranslational modification, protein turnover, chaperones].	175	3e-52
comp5115_c0_seq1	C	gnl|CDD|40042 KOG4845, KOG4845, KOG4845, NADH dehydrogenase, subunit 4 [Energy production and conversion].	124	6e-38
comp60131_c0_seq1	O	gnl|CDD|35579 KOG0358, KOG0358, KOG0358, Chaperonin complex component, TCP-1 delta subunit (CCT4) [Posttranslational modification, protein turnover, chaperones].	824	0.0
comp60131_c0_seq1	O	gnl|CDD|35584 KOG0363, KOG0363, KOG0363, Chaperonin complex component, TCP-1 beta subunit (CCT2) [Posttranslational modification, protein turnover, chaperones].	323	1e-101
comp60131_c0_seq1	O	gnl|CDD|35582 KOG0361, KOG0361, KOG0361, Chaperonin complex component, TCP-1 eta subunit (CCT7) [Posttranslational modification, protein turnover, chaperones].	321	6e-101
comp60131_c0_seq1	O	gnl|CDD|35581 KOG0360, KOG0360, KOG0360, Chaperonin complex component, TCP-1 alpha subunit (CCT1) [Posttranslational modification, protein turnover, chaperones].	270	1e-81
comp31310_c0_seq1	S	gnl|CDD|40030 KOG4833, KOG4833, KOG4833, Uncharacterized conserved protein [Function unknown].	146	9e-46
comp46889_c0_seq1	T	gnl|CDD|35250 KOG0027, KOG0027, KOG0027, Calmodulin and related proteins (EF-Hand superfamily) [Signal transduction mechanisms].	100	7e-25
comp46889_c0_seq1	ZD	gnl|CDD|35251 KOG0028, KOG0028, KOG0028, Ca2+-binding protein (centrin/caltractin), EF-Hand superfamily protein [Cytoskeleton, Cell cycle control, cell division, chromosome partitioning].	62.8	9e-12
comp46558_c0_seq1	R	gnl|CDD|38609 KOG3399, KOG3399, KOG3399, Predicted Yippee-type zinc-binding protein [General function prediction only].	166	7e-52
comp69181_c0_seq1	A	gnl|CDD|35555 KOG0334, KOG0334, KOG0334, RNA helicase [RNA processing and modification].	833	0.0
comp69181_c0_seq1	A	gnl|CDD|35560 KOG0339, KOG0339, KOG0339, ATP-dependent RNA helicase [RNA processing and modification].	444	3e-134
comp69181_c0_seq1	A	gnl|CDD|35552 KOG0331, KOG0331, KOG0331, ATP-dependent RNA helicase [RNA processing and modification].	416	2e-124
comp69181_c0_seq1	A	gnl|CDD|35557 KOG0336, KOG0336, KOG0336, ATP-dependent RNA helicase [RNA processing and modification].	363	1e-105
comp43200_c0_seq1	H	gnl|CDD|37755 KOG2544, KOG2544, KOG2544, Dihydropteroate synthase/7,8-dihydro-6-hydroxymethylpterin-pyrophosphokinase/Dihydroneopterin aldolase [Coenzyme transport and metabolism].	227	9e-75
comp66020_c0_seq2	R	gnl|CDD|38247 KOG3037, KOG3037, KOG3037, Cell membrane glycoprotein [General function prediction only].	230	2e-69
comp49751_c0_seq3	P	gnl|CDD|36816 KOG1603, KOG1603, KOG1603, Copper chaperone [Inorganic ion transport and metabolism].	70.1	1e-13
comp61358_c0_seq1	R	gnl|CDD|39697 KOG4497, KOG4497, KOG4497, Uncharacterized conserved protein WDR8, contains WD repeats [General function prediction only].	631	0.0
comp61147_c0_seq2	U	gnl|CDD|39746 KOG4546, KOG4546, KOG4546, Peroxisomal biogenesis protein (peroxin 16) [Intracellular trafficking, secretion, and vesicular transport].	264	1e-80
comp59791_c0_seq1	E	gnl|CDD|36918 KOG1706, KOG1706, KOG1706, Argininosuccinate synthase [Amino acid transport and metabolism].	522	1e-177
comp49204_c0_seq1	S	gnl|CDD|36076 KOG0858, KOG0858, KOG0858, Predicted membrane protein [Function unknown].	206	4e-65
comp61408_c0_seq1	OT	gnl|CDD|35905 KOG0686, KOG0686, KOG0686, COP9 signalosome, subunit CSN1 [Posttranslational modification, protein turnover, chaperones, Signal transduction mechanisms].	473	4e-160
comp64326_c0_seq2	R	gnl|CDD|36325 KOG1109, KOG1109, KOG1109, Vacuole membrane protein VMP1 [General function prediction only].	352	4e-112
comp63347_c0_seq1	R	gnl|CDD|37022 KOG1811, KOG1811, KOG1811, Predicted Zn2+-binding protein, contains FYVE domain [General function prediction only].	1069	0.0
comp72136_c0_seq4	G	gnl|CDD|36592 KOG1378, KOG1378, KOG1378, Purple acid phosphatase [Carbohydrate transport and metabolism].	395	8e-128
comp67124_c0_seq1	G	gnl|CDD|39713 KOG4513, KOG4513, KOG4513, Phosphoglycerate mutase [Carbohydrate transport and metabolism].	764	0.0
comp70652_c0_seq1	O	gnl|CDD|36553 KOG1339, KOG1339, KOG1339, Aspartyl protease [Posttranslational modification, protein turnover, chaperones].	103	9e-29
comp68984_c0_seq4	L	gnl|CDD|40032 KOG4835, KOG4835, KOG4835, DNA-binding protein C1D involved in regulation of double-strand break repair [Replication, recombination and repair].	105	2e-26
comp65352_c0_seq1	A	gnl|CDD|37262 KOG2051, KOG2051, KOG2051, Nonsense-mediated mRNA decay 2 protein [RNA processing and modification].	931	0.0
comp51271_c0_seq1	C	gnl|CDD|35971 KOG0752, KOG0752, KOG0752, Mitochondrial solute carrier protein [Energy production and conversion].	277	6e-87
comp51271_c0_seq1	F	gnl|CDD|35259 KOG0036, KOG0036, KOG0036, Predicted mitochondrial carrier protein [Nucleotide transport and metabolism].	154	2e-41
comp51271_c0_seq1	C	gnl|CDD|35983 KOG0764, KOG0764, KOG0764, Mitochondrial FAD carrier protein [Energy production and conversion].	124	1e-31
comp52702_c0_seq1	Q	gnl|CDD|35378 KOG0156, KOG0156, KOG0156, Cytochrome P450 CYP2 subfamily [Secondary metabolites biosynthesis, transport and catabolism].	191	5e-63
comp52702_c0_seq1	Q	gnl|CDD|35380 KOG0158, KOG0158, KOG0158, Cytochrome P450 CYP3/CYP5/CYP6/CYP9 subfamilies [Secondary metabolites biosynthesis, transport and catabolism].	105	1e-29
comp52702_c0_seq1	QI	gnl|CDD|35379 KOG0157, KOG0157, KOG0157, Cytochrome P450 CYP4/CYP19/CYP26 subfamilies [Secondary metabolites biosynthesis, transport and catabolism, Lipid transport and metabolism].	103	6e-29
comp52702_c0_seq1	Q	gnl|CDD|35381 KOG0159, KOG0159, KOG0159, Cytochrome P450 CYP11/CYP12/CYP24/CYP27 subfamilies [Secondary metabolites biosynthesis, transport and catabolism].	88.6	4e-23
comp52702_c0_seq1	Q	gnl|CDD|35903 KOG0684, KOG0684, KOG0684, Cytochrome P450 [Secondary metabolites biosynthesis, transport and catabolism].	81.6	1e-20
comp135167_c0_seq1	T	gnl|CDD|36401 KOG1187, KOG1187, KOG1187, Serine/threonine protein kinase [Signal transduction mechanisms].	68.6	3e-17
comp53254_c0_seq1	F	gnl|CDD|38289 KOG3079, KOG3079, KOG3079, Uridylate kinase/adenylate kinase [Nucleotide transport and metabolism].	234	5e-73
comp53254_c0_seq1	F	gnl|CDD|38288 KOG3078, KOG3078, KOG3078, Adenylate kinase [Nucleotide transport and metabolism].	110	8e-28
comp27216_c0_seq1	O	gnl|CDD|36562 KOG1348, KOG1348, KOG1348, Asparaginyl peptidases [Posttranslational modification, protein turnover, chaperones].	331	1e-112
comp68270_c0_seq1	O	gnl|CDD|35950 KOG0731, KOG0731, KOG0731, AAA+-type ATPase containing the peptidase M41 domain [Posttranslational modification, protein turnover, chaperones].	494	3e-157
comp68270_c0_seq1	O	gnl|CDD|35949 KOG0730, KOG0730, KOG0730, AAA+-type ATPase [Posttranslational modification, protein turnover, chaperones].	241	1e-66
comp64317_c0_seq3	O	gnl|CDD|37936 KOG2725, KOG2725, KOG2725, Cytochrome oxidase assembly factor COX15 [Posttranslational modification, protein turnover, chaperones].	535	0.0
comp36231_c0_seq1	C	gnl|CDD|36565 KOG1351, KOG1351, KOG1351, Vacuolar H+-ATPase V1 sector, subunit B [Energy production and conversion].	182	1e-61
comp36231_c0_seq1	C	gnl|CDD|36566 KOG1352, KOG1352, KOG1352, Vacuolar H+-ATPase V1 sector, subunit A [Energy production and conversion].	52.8	5e-11
comp9167_c0_seq1	PT	gnl|CDD|35719 KOG0498, KOG0498, KOG0498, K+-channel ERG and related proteins, contain PAS/PAC sensor domain [Inorganic ion transport and metabolism, Signal transduction mechanisms].	134	1e-40
comp55906_c0_seq2	E	gnl|CDD|36014 KOG0795, KOG0795, KOG0795, Chorismate mutase [Amino acid transport and metabolism].	369	2e-119
comp369201_c0_seq1	T	gnl|CDD|35250 KOG0027, KOG0027, KOG0027, Calmodulin and related proteins (EF-Hand superfamily) [Signal transduction mechanisms].	60.5	1e-13
comp369201_c0_seq1	ZD	gnl|CDD|35251 KOG0028, KOG0028, KOG0028, Ca2+-binding protein (centrin/caltractin), EF-Hand superfamily protein [Cytoskeleton, Cell cycle control, cell division, chromosome partitioning].	43.9	1e-07
comp369201_c0_seq1	T	gnl|CDD|35257 KOG0034, KOG0034, KOG0034, Ca2+/calmodulin-dependent protein phosphatase (calcineurin subunit B), EF-Hand superfamily protein [Signal transduction mechanisms].	42.0	8e-07
comp59654_c0_seq1	L	gnl|CDD|37754 KOG2543, KOG2543, KOG2543, Origin recognition complex, subunit 5 [Replication, recombination and repair].	350	9e-114
comp24340_c0_seq1	L	gnl|CDD|35441 KOG0220, KOG0220, KOG0220, Mismatch repair ATPase MSH4 (MutS family) [Replication, recombination and repair].	53.1	1e-09
comp188759_c0_seq1	YU	gnl|CDD|37382 KOG2171, KOG2171, KOG2171, Karyopherin (importin) beta 3 [Nuclear structure, Intracellular trafficking, secretion, and vesicular transport].	192	2e-63
comp69199_c0_seq6	L	gnl|CDD|37242 KOG2031, KOG2031, KOG2031, Tyrosyl-DNA phosphodiesterase [Replication, recombination and repair].	405	9e-128
comp56053_c0_seq1	Q	gnl|CDD|36613 KOG1399, KOG1399, KOG1399, Flavin-containing monooxygenase [Secondary metabolites biosynthesis, transport and catabolism].	415	2e-138
comp56812_c0_seq1	V	gnl|CDD|36715 KOG1502, KOG1502, KOG1502, Flavonol reductase/cinnamoyl-CoA reductase [Defense mechanisms].	229	3e-68
comp59132_c0_seq3	T	gnl|CDD|38091 KOG2880, KOG2880, KOG2880, SMAD6 interacting protein AMSH, contains JAB/MPN/Mov34 domain [Signal transduction mechanisms].	324	3e-106
comp60326_c0_seq2	R	gnl|CDD|35487 KOG0266, KOG0266, KOG0266, WD40 repeat-containing protein [General function prediction only].	316	6e-104
comp60326_c0_seq2	S	gnl|CDD|35537 KOG0316, KOG0316, KOG0316, Conserved WD40 repeat-containing protein [Function unknown].	182	9e-53
comp60326_c0_seq2	A	gnl|CDD|35493 KOG0272, KOG0272, KOG0272, U4/U6 small nuclear ribonucleoprotein Prp4 (contains WD40 repeats) [RNA processing and modification].	180	7e-52
comp46933_c0_seq1	R	gnl|CDD|36886 KOG1673, KOG1673, KOG1673, Ras GTPases [General function prediction only].	324	4e-109
comp50546_c0_seq1	E	gnl|CDD|35478 KOG0257, KOG0257, KOG0257, Kynurenine aminotransferase, glutamine transaminase K [Amino acid transport and metabolism].	347	2e-111
comp64384_c0_seq1	Q	gnl|CDD|35443 KOG0222, KOG0222, KOG0222, Phenylalanine and histidine ammonia-lyase [Secondary metabolites biosynthesis, transport and catabolism].	1102	0.0
comp73583_c1_seq2	Q	gnl|CDD|35378 KOG0156, KOG0156, KOG0156, Cytochrome P450 CYP2 subfamily [Secondary metabolites biosynthesis, transport and catabolism].	392	2e-128
comp71111_c0_seq3	G	gnl|CDD|35743 KOG0523, KOG0523, KOG0523, Transketolase [Carbohydrate transport and metabolism].	760	0.0
comp65293_c0_seq2	U	gnl|CDD|35785 KOG0565, KOG0565, KOG0565, Inositol polyphosphate 5-phosphatase and related proteins [Intracellular trafficking, secretion, and vesicular transport].	158	2e-40
comp70012_c0_seq2	K	gnl|CDD|36295 KOG1079, KOG1079, KOG1079, Transcriptional repressor EZH1 [Transcription].	420	2e-126
comp71929_c1_seq1	A	gnl|CDD|35286 KOG0063, KOG0063, KOG0063, RNAse L inhibitor, ABC superfamily [RNA processing and modification].	1125	0.0
comp67021_c0_seq2	C	gnl|CDD|35987 KOG0768, KOG0768, KOG0768, Mitochondrial carrier protein PET8 [Energy production and conversion].	291	4e-88
comp67021_c0_seq2	C	gnl|CDD|35979 KOG0760, KOG0760, KOG0760, Mitochondrial carrier protein MRS3/4 [Energy production and conversion].	146	2e-37
comp53131_c0_seq2	O	gnl|CDD|38152 KOG2941, KOG2941, KOG2941, Beta-1,4-mannosyltransferase [Posttranslational modification, protein turnover, chaperones].	501	8e-170
comp64926_c0_seq2	O	gnl|CDD|37949 KOG2738, KOG2738, KOG2738, Putative methionine aminopeptidase [Posttranslational modification, protein turnover, chaperones].	466	2e-160
comp90264_c0_seq1	Q	gnl|CDD|35245 KOG0022, KOG0022, KOG0022, Alcohol dehydrogenase, class III [Secondary metabolites biosynthesis, transport and catabolism].	120	2e-37
comp45193_c0_seq1	D	gnl|CDD|37377 KOG2166, KOG2166, KOG2166, Cullins [Cell cycle control, cell division, chromosome partitioning].	146	4e-46
comp45193_c0_seq1	D	gnl|CDD|37378 KOG2167, KOG2167, KOG2167, Cullins [Cell cycle control, cell division, chromosome partitioning].	120	4e-36
comp45193_c0_seq1	O	gnl|CDD|37496 KOG2285, KOG2285, KOG2285, E3 ubiquitin ligase, Cullin 1 component [Posttranslational modification, protein turnover, chaperones].	52.8	2e-10
comp53875_c0_seq2	Z	gnl|CDD|35900 KOG0681, KOG0681, KOG0681, Actin-related protein - Arp5p [Cytoskeleton].	570	0.0
comp5160_c0_seq1	K	gnl|CDD|35482 KOG0261, KOG0261, KOG0261, RNA polymerase III, large subunit [Transcription].	148	6e-46
comp67013_c0_seq1	Q	gnl|CDD|35277 KOG0054, KOG0054, KOG0054, Multidrug resistance-associated protein/mitoxantrone resistance protein, ABC superfamily [Secondary metabolites biosynthesis, transport and catabolism].	1127	0.0
comp154589_c0_seq1	Q	gnl|CDD|35284 KOG0061, KOG0061, KOG0061, Transporter, ABC superfamily (Breast cancer resistance protein) [Secondary metabolites biosynthesis, transport and catabolism].	182	7e-54
comp154589_c0_seq1	Q	gnl|CDD|35288 KOG0065, KOG0065, KOG0065, Pleiotropic drug resistance proteins (PDR1-15), ABC superfamily [Secondary metabolites biosynthesis, transport and catabolism].	97.1	3e-23
comp219409_c0_seq1	E	gnl|CDD|36451 KOG1237, KOG1237, KOG1237, H+/oligopeptide symporter [Amino acid transport and metabolism].	75.5	7e-20
comp60965_c0_seq1	T	gnl|CDD|36401 KOG1187, KOG1187, KOG1187, Serine/threonine protein kinase [Signal transduction mechanisms].	406	3e-133
comp66402_c0_seq2	T	gnl|CDD|35803 KOG0583, KOG0583, KOG0583, Serine/threonine protein kinase [Signal transduction mechanisms].	370	9e-113
comp66402_c0_seq2	T	gnl|CDD|35255 KOG0032, KOG0032, KOG0032, Ca2+/calmodulin-dependent protein kinase, EF-Hand protein superfamily [Signal transduction mechanisms].	265	3e-75
comp31915_c0_seq1	E	gnl|CDD|36762 KOG1549, KOG1549, KOG1549, Cysteine desulfurase NFS1 [Amino acid transport and metabolism].	94.7	3e-27
comp60230_c0_seq2	DL	gnl|CDD|37246 KOG2035, KOG2035, KOG2035, Replication factor C, subunit RFC3 [Energy production and conversion, Replication, recombination and repair].	492	2e-169
comp69359_c0_seq2	A	gnl|CDD|35564 KOG0343, KOG0343, KOG0343, RNA Helicase [RNA processing and modification].	750	0.0
comp69359_c0_seq2	A	gnl|CDD|35563 KOG0342, KOG0342, KOG0342, ATP-dependent RNA helicase pitchoune [RNA processing and modification].	391	1e-120
comp69359_c0_seq2	A	gnl|CDD|35566 KOG0345, KOG0345, KOG0345, ATP-dependent RNA helicase [RNA processing and modification].	347	2e-104
comp233345_c0_seq1	U	gnl|CDD|37555 KOG2344, KOG2344, KOG2344, Exocyst component protein and related proteins [Intracellular trafficking, secretion, and vesicular transport].	54.7	6e-12
comp27209_c0_seq1	Q	gnl|CDD|35277 KOG0054, KOG0054, KOG0054, Multidrug resistance-associated protein/mitoxantrone resistance protein, ABC superfamily [Secondary metabolites biosynthesis, transport and catabolism].	310	2e-108
comp27209_c0_seq1	U	gnl|CDD|35280 KOG0057, KOG0057, KOG0057, Mitochondrial Fe/S cluster exporter, ABC superfamily [Intracellular trafficking, secretion, and vesicular transport].	125	5e-36
comp27209_c0_seq1	U	gnl|CDD|35281 KOG0058, KOG0058, KOG0058, Peptide exporter, ABC superfamily [Intracellular trafficking, secretion, and vesicular transport].	119	9e-34
comp27209_c0_seq1	Q	gnl|CDD|35278 KOG0055, KOG0055, KOG0055, Multidrug/pheromone exporter, ABC superfamily [Secondary metabolites biosynthesis, transport and catabolism].	116	1e-32
comp27209_c0_seq1	P	gnl|CDD|35279 KOG0056, KOG0056, KOG0056, Heavy metal exporter HMT1, ABC superfamily [Inorganic ion transport and metabolism].	103	7e-28
comp46646_c0_seq1	T	gnl|CDD|38558 KOG3348, KOG3348, KOG3348, BolA (bacterial stress-induced morphogen)-related protein [Signal transduction mechanisms].	115	8e-34
comp46646_c0_seq1	T	gnl|CDD|37524 KOG2313, KOG2313, KOG2313, Stress-induced protein UVI31+ [Signal transduction mechanisms].	60.8	5e-13
comp66399_c0_seq1	R	gnl|CDD|35427 KOG0206, KOG0206, KOG0206, P-type ATPase [General function prediction only].	880	0.0
comp19203_c0_seq1	C	gnl|CDD|35453 KOG0232, KOG0232, KOG0232, Vacuolar H+-ATPase V0 sector, subunits c/c' [Energy production and conversion].	95.5	4e-26
comp62304_c0_seq1	O	gnl|CDD|37949 KOG2738, KOG2738, KOG2738, Putative methionine aminopeptidase [Posttranslational modification, protein turnover, chaperones].	573	0.0
comp58012_c0_seq1	C	gnl|CDD|35292 KOG0069, KOG0069, KOG0069, Glyoxylate/hydroxypyruvate reductase (D-isomer-specific 2-hydroxy acid dehydrogenase superfamily) [Energy production and conversion].	331	3e-108
comp72207_c0_seq7	Z	gnl|CDD|39481 KOG4280, KOG4280, KOG4280, Kinesin-like protein [Cytoskeleton].	293	1e-83
comp61116_c0_seq1	Q	gnl|CDD|36400 KOG1186, KOG1186, KOG1186, Copper amine oxidase [Secondary metabolites biosynthesis, transport and catabolism].	828	0.0
comp145127_c0_seq1	S	gnl|CDD|35504 KOG0283, KOG0283, KOG0283, WD40 repeat-containing protein [Function unknown].	147	1e-42
comp227131_c0_seq1	T	gnl|CDD|39857 KOG4658, KOG4658, KOG4658, Apoptotic ATPase [Signal transduction mechanisms].	103	3e-30
comp55244_c0_seq1	R	gnl|CDD|35944 KOG0725, KOG0725, KOG0725, Reductases with broad range of substrate specificities [General function prediction only].	205	4e-60
comp55244_c0_seq1	I	gnl|CDD|36414 KOG1200, KOG1200, KOG1200, Mitochondrial/plastidial beta-ketoacyl-ACP reductase [Lipid transport and metabolism].	131	4e-34
comp55244_c0_seq1	Q	gnl|CDD|36413 KOG1199, KOG1199, KOG1199, Short-chain alcohol dehydrogenase/3-hydroxyacyl-CoA dehydrogenase [Secondary metabolites biosynthesis, transport and catabolism].	102	6e-24
comp70339_c1_seq2	E	gnl|CDD|35847 KOG0628, KOG0628, KOG0628, Aromatic-L-amino-acid/L-histidine decarboxylase [Amino acid transport and metabolism].	566	0.0
comp52984_c0_seq1	Q	gnl|CDD|35378 KOG0156, KOG0156, KOG0156, Cytochrome P450 CYP2 subfamily [Secondary metabolites biosynthesis, transport and catabolism].	468	2e-150
comp67848_c0_seq3	F	gnl|CDD|37680 KOG2469, KOG2469, KOG2469, IMP-GMP specific 5'-nucleotidase [Nucleotide transport and metabolism].	407	3e-132
comp48980_c0_seq1	C	gnl|CDD|36744 KOG1531, KOG1531, KOG1531, F0F1-type ATP synthase, gamma subunit [Energy production and conversion].	325	7e-106
comp105026_c0_seq1	R	gnl|CDD|35427 KOG0206, KOG0206, KOG0206, P-type ATPase [General function prediction only].	138	4e-43
comp49922_c0_seq1	S	gnl|CDD|35693 KOG0472, KOG0472, KOG0472, Leucine-rich repeat protein [Function unknown].	86.3	2e-19
comp49922_c0_seq1	T	gnl|CDD|35838 KOG0618, KOG0618, KOG0618, Serine/threonine phosphatase 2C containing leucine-rich repeats, similar to SCN circadian oscillatory protein (SCOP) [Signal transduction mechanisms].	73.9	3e-15
comp19033_c0_seq1	G	gnl|CDD|35444 KOG0223, KOG0223, KOG0223, Aquaporin (major intrinsic protein family) [Carbohydrate transport and metabolism].	215	1e-70
comp67770_c2_seq3	J	gnl|CDD|39883 KOG4685, KOG4685, KOG4685, tRNA splicing endonuclease SEN2 [Translation, ribosomal structure and biogenesis].	204	3e-61
comp57296_c0_seq1	R	gnl|CDD|35615 KOG0394, KOG0394, KOG0394, Ras-related GTPase [General function prediction only].	313	4e-104
comp57296_c0_seq1	U	gnl|CDD|35315 KOG0092, KOG0092, KOG0092, GTPase Rab5/YPT51 and related small G protein superfamily GTPases [Intracellular trafficking, secretion, and vesicular transport].	139	6e-38
comp57296_c0_seq1	U	gnl|CDD|35317 KOG0094, KOG0094, KOG0094, GTPase Rab6/YPT6/Ryh1, small G protein superfamily [Intracellular trafficking, secretion, and vesicular transport].	139	1e-37
comp48380_c0_seq1	A	gnl|CDD|36993 KOG1782, KOG1782, KOG1782, Small Nuclear ribonucleoprotein splicing factor [RNA processing and modification].	139	4e-38
comp48380_c0_seq1	A	gnl|CDD|36995 KOG1784, KOG1784, KOG1784, Small Nuclear ribonucleoprotein splicing factor [RNA processing and modification].	50.4	1e-07
comp33525_c0_seq1	R	gnl|CDD|37414 KOG2203, KOG2203, KOG2203, GTP-binding protein [General function prediction only].	205	4e-63
comp23918_c0_seq1	R	gnl|CDD|39939 KOG4742, KOG4742, KOG4742, Predicted chitinase [General function prediction only].	218	1e-70
comp25538_c0_seq1	A	gnl|CDD|37258 KOG2047, KOG2047, KOG2047, mRNA splicing factor [RNA processing and modification].	59.3	5e-13
comp69248_c0_seq1	R	gnl|CDD|36702 KOG1489, KOG1489, KOG1489, Predicted GTP-binding protein (ODN superfamily) [General function prediction only].	286	2e-92
comp73610_c0_seq1	R	gnl|CDD|35373 KOG0151, KOG0151, KOG0151, Predicted splicing regulator, contains RRM, SWAP and RPR domains [General function prediction only].	721	0.0
comp46140_c0_seq1	O	gnl|CDD|35323 KOG0100, KOG0100, KOG0100, Molecular chaperones GRP78/BiP/KAR2, HSP70 superfamily [Posttranslational modification, protein turnover, chaperones].	284	8e-99
comp46140_c0_seq1	O	gnl|CDD|35324 KOG0101, KOG0101, KOG0101, Molecular chaperones HSP70/HSC70, HSP70 superfamily [Posttranslational modification, protein turnover, chaperones].	267	3e-92
comp46140_c0_seq1	O	gnl|CDD|35325 KOG0102, KOG0102, KOG0102, Molecular chaperones mortalin/PBP74/GRP75, HSP70 superfamily [Posttranslational modification, protein turnover, chaperones].	215	1e-71
comp46140_c0_seq1	O	gnl|CDD|35326 KOG0103, KOG0103, KOG0103, Molecular chaperones HSP105/HSP110/SSE1, HSP70 superfamily [Posttranslational modification, protein turnover, chaperones].	157	6e-49
comp46140_c0_seq1	O	gnl|CDD|35327 KOG0104, KOG0104, KOG0104, Molecular chaperones GRP170/SIL1, HSP70 superfamily [Posttranslational modification, protein turnover, chaperones].	111	2e-31
comp43440_c0_seq1	S	gnl|CDD|36640 KOG1427, KOG1427, KOG1427, Uncharacterized conserved protein, contains RCC1 domain [Function unknown].	52.4	1e-08
comp23236_c0_seq1	O	gnl|CDD|36562 KOG1348, KOG1348, KOG1348, Asparaginyl peptidases [Posttranslational modification, protein turnover, chaperones].	275	5e-96
comp71864_c0_seq1	O	gnl|CDD|36099 KOG0881, KOG0881, KOG0881, Cyclophilin type peptidyl-prolyl cis-trans isomerase [Posttranslational modification, protein turnover, chaperones].	268	1e-74
comp71864_c0_seq1	C	gnl|CDD|35987 KOG0768, KOG0768, KOG0768, Mitochondrial carrier protein PET8 [Energy production and conversion].	261	3e-72
comp71864_c0_seq1	O	gnl|CDD|36098 KOG0880, KOG0880, KOG0880, Peptidyl-prolyl cis-trans isomerase [Posttranslational modification, protein turnover, chaperones].	152	5e-38
comp406435_c0_seq1	S	gnl|CDD|35693 KOG0472, KOG0472, KOG0472, Leucine-rich repeat protein [Function unknown].	45.4	3e-08
comp406435_c0_seq1	T	gnl|CDD|35838 KOG0618, KOG0618, KOG0618, Serine/threonine phosphatase 2C containing leucine-rich repeats, similar to SCN circadian oscillatory protein (SCOP) [Signal transduction mechanisms].	42.7	3e-07
comp52678_c0_seq1	TZ	gnl|CDD|36913 KOG1700, KOG1700, KOG1700, Regulatory protein MLP and related LIM proteins [Signal transduction mechanisms, Cytoskeleton].	211	8e-63
comp531_c0_seq1	T	gnl|CDD|36401 KOG1187, KOG1187, KOG1187, Serine/threonine protein kinase [Signal transduction mechanisms].	97.1	4e-28
comp531_c0_seq1	T	gnl|CDD|35413 KOG0192, KOG0192, KOG0192, Tyrosine kinase specific for activated (GTP-bound) p21cdc42Hs [Signal transduction mechanisms].	67.8	8e-17
comp531_c0_seq1	T	gnl|CDD|39919 KOG4721, KOG4721, KOG4721, Serine/threonine protein kinase, contains leucine zipper domain [Signal transduction mechanisms].	65.1	8e-16
comp531_c0_seq1	T	gnl|CDD|35801 KOG0581, KOG0581, KOG0581, Mitogen-activated protein kinase kinase (MAP2K) [Signal transduction mechanisms].	58.2	4e-13
comp531_c0_seq1	T	gnl|CDD|35812 KOG0592, KOG0592, KOG0592, 3-phosphoinositide-dependent protein kinase (PDK1) [Signal transduction mechanisms].	57.4	7e-13
comp69276_c0_seq2	O	gnl|CDD|35952 KOG0733, KOG0733, KOG0733, Nuclear AAA ATPase (VCP subfamily) [Posttranslational modification, protein turnover, chaperones].	635	0.0
comp69276_c0_seq2	O	gnl|CDD|35949 KOG0730, KOG0730, KOG0730, AAA+-type ATPase [Posttranslational modification, protein turnover, chaperones].	370	6e-109
comp31304_c0_seq1	S	gnl|CDD|37059 KOG1848, KOG1848, KOG1848, Uncharacterized conserved protein [Function unknown].	169	2e-53
comp27147_c0_seq1	P	gnl|CDD|36816 KOG1603, KOG1603, KOG1603, Copper chaperone [Inorganic ion transport and metabolism].	74.7	2e-15
comp48596_c0_seq1	C	gnl|CDD|37667 KOG2456, KOG2456, KOG2456, Aldehyde dehydrogenase [Energy production and conversion].	565	0.0
comp72818_c0_seq2	Z	gnl|CDD|35465 KOG0244, KOG0244, KOG0244, Kinesin-like protein [Cytoskeleton].	749	0.0
comp72818_c0_seq2	Z	gnl|CDD|39481 KOG4280, KOG4280, KOG4280, Kinesin-like protein [Cytoskeleton].	355	1e-101
comp268466_c0_seq1	E	gnl|CDD|36451 KOG1237, KOG1237, KOG1237, H+/oligopeptide symporter [Amino acid transport and metabolism].	117	3e-32
comp199237_c0_seq1	J	gnl|CDD|35275 KOG0052, KOG0052, KOG0052, Translation elongation factor EF-1 alpha/Tu [Translation, ribosomal structure and biogenesis].	66.6	2e-16
comp199237_c0_seq1	J	gnl|CDD|35679 KOG0458, KOG0458, KOG0458, Elongation factor 1 alpha [Translation, ribosomal structure and biogenesis].	60.8	3e-14
comp199237_c0_seq1	J	gnl|CDD|35680 KOG0459, KOG0459, KOG0459, Polypeptide release factor 3 [Translation, ribosomal structure and biogenesis].	53.5	2e-11
comp199237_c0_seq1	J	gnl|CDD|35681 KOG0460, KOG0460, KOG0460, Mitochondrial translation elongation factor Tu [Translation, ribosomal structure and biogenesis].	50.1	4e-10
comp161333_c0_seq1	Q	gnl|CDD|35284 KOG0061, KOG0061, KOG0061, Transporter, ABC superfamily (Breast cancer resistance protein) [Secondary metabolites biosynthesis, transport and catabolism].	155	6e-50
comp161333_c0_seq1	Q	gnl|CDD|35288 KOG0065, KOG0065, KOG0065, Pleiotropic drug resistance proteins (PDR1-15), ABC superfamily [Secondary metabolites biosynthesis, transport and catabolism].	112	7e-33
comp73613_c0_seq2	D	gnl|CDD|37377 KOG2166, KOG2166, KOG2166, Cullins [Cell cycle control, cell division, chromosome partitioning].	827	0.0
comp73613_c0_seq2	D	gnl|CDD|37378 KOG2167, KOG2167, KOG2167, Cullins [Cell cycle control, cell division, chromosome partitioning].	407	6e-129
comp55815_c0_seq2	T	gnl|CDD|37852 KOG2641, KOG2641, KOG2641, Predicted seven transmembrane receptor - rhodopsin family [Signal transduction mechanisms].	305	2e-97
comp68599_c0_seq2	R	gnl|CDD|35630 KOG0409, KOG0409, KOG0409, Predicted dehydrogenase [General function prediction only].	227	2e-72
comp294110_c0_seq1	T	gnl|CDD|36401 KOG1187, KOG1187, KOG1187, Serine/threonine protein kinase [Signal transduction mechanisms].	57.0	7e-13
comp165575_c0_seq1	S	gnl|CDD|35693 KOG0472, KOG0472, KOG0472, Leucine-rich repeat protein [Function unknown].	69.7	3e-15
comp165575_c0_seq1	T	gnl|CDD|35838 KOG0618, KOG0618, KOG0618, Serine/threonine phosphatase 2C containing leucine-rich repeats, similar to SCN circadian oscillatory protein (SCOP) [Signal transduction mechanisms].	58.2	3e-11
comp165575_c0_seq1	Z	gnl|CDD|35665 KOG0444, KOG0444, KOG0444, Cytoskeletal regulator Flightless-I (contains leucine-rich and gelsolin repeats) [Cytoskeleton].	56.2	1e-10
comp165575_c0_seq1	Z	gnl|CDD|35752 KOG0532, KOG0532, KOG0532, Leucine-rich repeat (LRR) protein, contains calponin homology domain [Cytoskeleton].	54.3	6e-10
comp81351_c0_seq1	T	gnl|CDD|35879 KOG0660, KOG0660, KOG0660, Mitogen-activated protein kinase [Signal transduction mechanisms].	87.4	2e-23
comp72795_c0_seq12	T	gnl|CDD|35917 KOG0698, KOG0698, KOG0698, Serine/threonine protein phosphatase [Signal transduction mechanisms].	239	3e-69
comp196055_c0_seq1	K	gnl|CDD|35846 KOG0627, KOG0627, KOG0627, Heat shock transcription factor [Transcription].	45.8	2e-08
comp56758_c0_seq2	E	gnl|CDD|38334 KOG3124, KOG3124, KOG3124, Pyrroline-5-carboxylate reductase [Amino acid transport and metabolism].	265	5e-86
comp72261_c0_seq3	Z	gnl|CDD|35383 KOG0161, KOG0161, KOG0161, Myosin class II heavy chain [Cytoskeleton].	166	7e-42
comp72261_c0_seq3	S	gnl|CDD|39873 KOG4674, KOG4674, KOG4674, Uncharacterized conserved coiled-coil protein [Function unknown].	119	1e-27
comp29511_c0_seq1	T	gnl|CDD|37473 KOG2262, KOG2262, KOG2262, Sexual differentiation process protein ISP4 [Signal transduction mechanisms].	117	1e-34
comp71256_c0_seq1	D	gnl|CDD|35488 KOG0267, KOG0267, KOG0267, Microtubule severing protein katanin p80 subunit B (contains WD40 repeats) [Cell cycle control, cell division, chromosome partitioning].	632	0.0
comp71256_c0_seq1	A	gnl|CDD|35493 KOG0272, KOG0272, KOG0272, U4/U6 small nuclear ribonucleoprotein Prp4 (contains WD40 repeats) [RNA processing and modification].	162	2e-41
comp73515_c0_seq2	M	gnl|CDD|36134 KOG0916, KOG0916, KOG0916, 1,3-beta-glucan synthase/callose synthase catalytic subunit [Cell wall/membrane/envelope biogenesis].	1788	0.0
comp60945_c0_seq1	Q	gnl|CDD|36477 KOG1263, KOG1263, KOG1263, Multicopper oxidases [Secondary metabolites biosynthesis, transport and catabolism].	636	0.0
comp130482_c0_seq1	OE	gnl|CDD|36496 KOG1282, KOG1282, KOG1282, Serine carboxypeptidases (lysosomal cathepsin A) [Amino acid transport and metabolism, Posttranslational modification, protein turnover, chaperones].	99.4	1e-28
comp157649_c0_seq1	V	gnl|CDD|36728 KOG1515, KOG1515, KOG1515, Arylacetamide deacetylase [Defense mechanisms].	115	7e-34
comp35319_c0_seq1	G	gnl|CDD|35845 KOG0626, KOG0626, KOG0626, Beta-glucosidase, lactase phlorizinhydrolase, and related proteins [Carbohydrate transport and metabolism].	158	5e-52
comp51316_c0_seq4	J	gnl|CDD|38674 KOG3464, KOG3464, KOG3464, 60S ribosomal protein L44 [Translation, ribosomal structure and biogenesis].	159	5e-47
comp59684_c0_seq2	E	gnl|CDD|35791 KOG0571, KOG0571, KOG0571, Asparagine synthase (glutamine-hydrolyzing) [Amino acid transport and metabolism].	862	0.0
comp68246_c0_seq6	F	gnl|CDD|35458 KOG0237, KOG0237, KOG0237, Glycinamide ribonucleotide synthetase (GARS)/Aminoimidazole ribonucleotide synthetase (AIRS) [Nucleotide transport and metabolism].	470	2e-162
comp464228_c0_seq1	T	gnl|CDD|35477 KOG0256, KOG0256, KOG0256, 1-aminocyclopropane-1-carboxylate synthase, and related proteins [Signal transduction mechanisms].	102	2e-30
comp58346_c0_seq1	F	gnl|CDD|35651 KOG0430, KOG0430, KOG0430, Xanthine dehydrogenase [Nucleotide transport and metabolism].	1188	0.0
comp49908_c0_seq1	R	gnl|CDD|38421 KOG3211, KOG3211, KOG3211, Predicted endoplasmic reticulum membrane protein Lec35/MPDU1 involved in monosaccharide-P-dolichol utilization [General function prediction only].	224	5e-69
comp65398_c0_seq4	T	gnl|CDD|35339 KOG0116, KOG0116, KOG0116, RasGAP SH3 binding protein rasputin, contains NTF2 and RRM domains [Signal transduction mechanisms].	335	2e-104
comp65398_c0_seq4	U	gnl|CDD|37315 KOG2104, KOG2104, KOG2104, Nuclear transport factor 2 [Intracellular trafficking, secretion, and vesicular transport].	75.5	1e-14
comp45611_c0_seq1	QI	gnl|CDD|35379 KOG0157, KOG0157, KOG0157, Cytochrome P450 CYP4/CYP19/CYP26 subfamilies [Secondary metabolites biosynthesis, transport and catabolism, Lipid transport and metabolism].	223	5e-69
comp64006_c0_seq2	S	gnl|CDD|35693 KOG0472, KOG0472, KOG0472, Leucine-rich repeat protein [Function unknown].	70.1	3e-13
comp64006_c0_seq2	T	gnl|CDD|35837 KOG0617, KOG0617, KOG0617, Ras suppressor protein (contains leucine-rich repeats) [Signal transduction mechanisms].	62.4	2e-11
comp73413_c0_seq55	S	gnl|CDD|35693 KOG0472, KOG0472, KOG0472, Leucine-rich repeat protein [Function unknown].	123	3e-30
comp73413_c0_seq55	Z	gnl|CDD|35665 KOG0444, KOG0444, KOG0444, Cytoskeletal regulator Flightless-I (contains leucine-rich and gelsolin repeats) [Cytoskeleton].	115	1e-27
comp73413_c0_seq55	T	gnl|CDD|35838 KOG0618, KOG0618, KOG0618, Serine/threonine phosphatase 2C containing leucine-rich repeats, similar to SCN circadian oscillatory protein (SCOP) [Signal transduction mechanisms].	114	2e-27
comp318640_c0_seq1	DO	gnl|CDD|35526 KOG0305, KOG0305, KOG0305, Anaphase promoting complex, Cdc20, Cdh1, and Ama1 subunits [Cell cycle control, cell division, chromosome partitioning, Posttranslational modification, protein turnover, chaperones].	224	4e-76
comp318640_c0_seq1	A	gnl|CDD|35505 KOG0284, KOG0284, KOG0284, Polyadenylation factor I complex, subunit PFS2 [RNA processing and modification].	58.9	2e-12
comp66611_c0_seq1	Q	gnl|CDD|36477 KOG1263, KOG1263, KOG1263, Multicopper oxidases [Secondary metabolites biosynthesis, transport and catabolism].	641	0.0
comp54956_c0_seq1	I	gnl|CDD|37323 KOG2112, KOG2112, KOG2112, Lysophospholipase [Lipid transport and metabolism].	219	7e-66
comp54110_c0_seq2	O	gnl|CDD|35625 KOG0404, KOG0404, KOG0404, Thioredoxin reductase [Posttranslational modification, protein turnover, chaperones].	294	6e-91
comp63544_c0_seq1	GOU	gnl|CDD|36657 KOG1444, KOG1444, KOG1444, Nucleotide-sugar transporter VRG4/SQV-7 [Carbohydrate transport and metabolism, Posttranslational modification, protein turnover, chaperones, Intracellular trafficking, secretion, and vesicular transport].	259	6e-82
comp50522_c0_seq1	J	gnl|CDD|36119 KOG0901, KOG0901, KOG0901, 60S ribosomal protein L14/L17/L23 [Translation, ribosomal structure and biogenesis].	218	4e-68
comp49800_c0_seq2	U	gnl|CDD|37315 KOG2104, KOG2104, KOG2104, Nuclear transport factor 2 [Intracellular trafficking, secretion, and vesicular transport].	168	2e-53
comp64804_c0_seq1	F	gnl|CDD|36312 KOG1096, KOG1096, KOG1096, Adenosine monophosphate deaminase [Nucleotide transport and metabolism].	862	0.0
comp61207_c0_seq5	O	gnl|CDD|35929 KOG0710, KOG0710, KOG0710, Molecular chaperone (small heat-shock protein Hsp26/Hsp42) [Posttranslational modification, protein turnover, chaperones].	107	1e-30
comp57936_c0_seq1	O	gnl|CDD|38028 KOG2817, KOG2817, KOG2817, Predicted E3 ubiquitin ligase [Posttranslational modification, protein turnover, chaperones].	256	4e-83
comp58778_c0_seq5	H	gnl|CDD|37353 KOG2142, KOG2142, KOG2142, Molybdenum cofactor sulfurase [Coenzyme transport and metabolism].	163	2e-47
comp71586_c0_seq3	Q	gnl|CDD|35378 KOG0156, KOG0156, KOG0156, Cytochrome P450 CYP2 subfamily [Secondary metabolites biosynthesis, transport and catabolism].	428	5e-130
comp68240_c0_seq1	O	gnl|CDD|36553 KOG1339, KOG1339, KOG1339, Aspartyl protease [Posttranslational modification, protein turnover, chaperones].	248	1e-72
comp61421_c0_seq1	O	gnl|CDD|36132 KOG0914, KOG0914, KOG0914, Thioredoxin-like protein [Posttranslational modification, protein turnover, chaperones].	186	1e-54
comp53890_c0_seq1	Z	gnl|CDD|36966 KOG1755, KOG1755, KOG1755, Profilin [Cytoskeleton].	107	5e-30
comp18667_c0_seq1	R	gnl|CDD|35830 KOG0610, KOG0610, KOG0610, Putative serine/threonine protein kinase [General function prediction only].	486	4e-173
comp49855_c0_seq1	I	gnl|CDD|36391 KOG1176, KOG1176, KOG1176, Acyl-CoA synthetase [Lipid transport and metabolism].	459	4e-153
comp61837_c0_seq1	G	gnl|CDD|36770 KOG1557, KOG1557, KOG1557, Fructose-biphosphate aldolase [Carbohydrate transport and metabolism].	573	0.0
comp72106_c1_seq1	R	gnl|CDD|36452 KOG1238, KOG1238, KOG1238, Glucose dehydrogenase/choline dehydrogenase/mandelonitrile lyase (GMC oxidoreductase family) [General function prediction only].	552	0.0
comp64715_c0_seq2	A	gnl|CDD|35558 KOG0337, KOG0337, KOG0337, ATP-dependent RNA helicase [RNA processing and modification].	581	0.0
comp64715_c0_seq2	A	gnl|CDD|35561 KOG0340, KOG0340, KOG0340, ATP-dependent RNA helicase [RNA processing and modification].	242	2e-71
comp68233_c0_seq4	K	gnl|CDD|35369 KOG0147, KOG0147, KOG0147, Transcriptional coactivator CAPER (RRM superfamily) [Transcription].	362	8e-113
comp68233_c0_seq4	A	gnl|CDD|35353 KOG0131, KOG0131, KOG0131, Splicing factor 3b, subunit 4 [RNA processing and modification].	77.0	4e-15
comp39979_c0_seq1	P	gnl|CDD|37543 KOG2332, KOG2332, KOG2332, Ferritin [Inorganic ion transport and metabolism].	164	1e-50
comp68448_c0_seq1	Q	gnl|CDD|35244 KOG0021, KOG0021, KOG0021, Glutathione synthetase [Secondary metabolites biosynthesis, transport and catabolism].	580	0.0
comp42767_c0_seq1	J	gnl|CDD|35228 KOG0004, KOG0004, KOG0004, Ubiquitin/40S ribosomal protein S27a fusion [Translation, ribosomal structure and biogenesis].	145	4e-45
comp42767_c0_seq1	J	gnl|CDD|35227 KOG0003, KOG0003, KOG0003, Ubiquitin/60s ribosomal protein L40 fusion [Translation, ribosomal structure and biogenesis].	143	3e-44
comp42767_c0_seq1	OR	gnl|CDD|35225 KOG0001, KOG0001, KOG0001, Ubiquitin and ubiquitin-like proteins [Posttranslational modification, protein turnover, chaperones, General function prediction only].	91.3	6e-24
comp42767_c0_seq1	DO	gnl|CDD|35229 KOG0005, KOG0005, KOG0005, Ubiquitin-like protein [Cell cycle control, cell division, chromosome partitioning, Posttranslational modification, protein turnover, chaperones].	90.1	1e-23
comp240793_c0_seq1	Q	gnl|CDD|35288 KOG0065, KOG0065, KOG0065, Pleiotropic drug resistance proteins (PDR1-15), ABC superfamily [Secondary metabolites biosynthesis, transport and catabolism].	108	2e-32
comp240793_c0_seq1	Q	gnl|CDD|35284 KOG0061, KOG0061, KOG0061, Transporter, ABC superfamily (Breast cancer resistance protein) [Secondary metabolites biosynthesis, transport and catabolism].	77.8	2e-20
comp87696_c0_seq1	O	gnl|CDD|35958 KOG0739, KOG0739, KOG0739, AAA+-type ATPase [Posttranslational modification, protein turnover, chaperones].	205	8e-70
comp87696_c0_seq1	O	gnl|CDD|35957 KOG0738, KOG0738, KOG0738, AAA+-type ATPase [Posttranslational modification, protein turnover, chaperones].	160	7e-52
comp87696_c0_seq1	O	gnl|CDD|35949 KOG0730, KOG0730, KOG0730, AAA+-type ATPase [Posttranslational modification, protein turnover, chaperones].	129	5e-40
comp87696_c0_seq1	O	gnl|CDD|35959 KOG0740, KOG0740, KOG0740, AAA+-type ATPase [Posttranslational modification, protein turnover, chaperones].	124	6e-38
comp87696_c0_seq1	O	gnl|CDD|35956 KOG0737, KOG0737, KOG0737, AAA+-type ATPase [Posttranslational modification, protein turnover, chaperones].	118	1e-35
comp73671_c1_seq2	Q	gnl|CDD|35288 KOG0065, KOG0065, KOG0065, Pleiotropic drug resistance proteins (PDR1-15), ABC superfamily [Secondary metabolites biosynthesis, transport and catabolism].	249	6e-74
comp63247_c0_seq1	A	gnl|CDD|36688 KOG1475, KOG1475, KOG1475, Ribosomal protein RPL1/RPL2/RL4L4 [RNA processing and modification].	275	2e-86
comp45616_c0_seq1	Q	gnl|CDD|35288 KOG0065, KOG0065, KOG0065, Pleiotropic drug resistance proteins (PDR1-15), ABC superfamily [Secondary metabolites biosynthesis, transport and catabolism].	228	9e-78
comp49525_c0_seq1	O	gnl|CDD|38114 KOG2903, KOG2903, KOG2903, Predicted glutathione S-transferase [Posttranslational modification, protein turnover, chaperones].	340	5e-110
comp64677_c2_seq2	OT	gnl|CDD|38260 KOG3050, KOG3050, KOG3050, COP9 signalosome, subunit CSN6 [Posttranslational modification, protein turnover, chaperones, Signal transduction mechanisms].	373	7e-126
comp45831_c0_seq1	T	gnl|CDD|36401 KOG1187, KOG1187, KOG1187, Serine/threonine protein kinase [Signal transduction mechanisms].	296	7e-99
comp47909_c0_seq1	K	gnl|CDD|35271 KOG0048, KOG0048, KOG0048, Transcription factor, Myb superfamily [Transcription].	217	1e-68
comp3737_c0_seq1	T	gnl|CDD|39396 KOG4194, KOG4194, KOG4194, Membrane glycoprotein LIG-1 [Signal transduction mechanisms].	43.5	8e-08
comp3737_c0_seq1	T	gnl|CDD|35838 KOG0618, KOG0618, KOG0618, Serine/threonine phosphatase 2C containing leucine-rich repeats, similar to SCN circadian oscillatory protein (SCOP) [Signal transduction mechanisms].	42.4	3e-07
comp32791_c0_seq1	M	gnl|CDD|39379 KOG4177, KOG4177, KOG4177, Ankyrin [Cell wall/membrane/envelope biogenesis].	49.7	4e-09
comp69447_c1_seq5	R	gnl|CDD|36790 KOG1577, KOG1577, KOG1577, Aldo/keto reductase family proteins [General function prediction only].	328	7e-110
comp60715_c0_seq1	S	gnl|CDD|36225 KOG1007, KOG1007, KOG1007, WD repeat protein TSSC1, WD repeat superfamily [Function unknown].	426	4e-145
comp60715_c0_seq1	U	gnl|CDD|35498 KOG0277, KOG0277, KOG0277, Peroxisomal targeting signal type 2 receptor [Intracellular trafficking, secretion, and vesicular transport].	80.5	7e-17
comp60423_c0_seq1	O	gnl|CDD|36689 KOG1476, KOG1476, KOG1476, Beta-1,3-glucuronyltransferase B3GAT1/SQV-8 [Posttranslational modification, protein turnover, chaperones].	213	1e-61
comp88416_c0_seq1	A	gnl|CDD|37012 KOG1801, KOG1801, KOG1801, tRNA-splicing endonuclease positive effector (SEN1) [RNA processing and modification].	207	2e-66
comp72976_c1_seq1	U	gnl|CDD|36799 KOG1586, KOG1586, KOG1586, Protein required for fusion of vesicles in vesicular transport, alpha-SNAP [Intracellular trafficking, secretion, and vesicular transport].	377	4e-126
comp56489_c0_seq1	K	gnl|CDD|38423 KOG3213, KOG3213, KOG3213, Transcription factor IIB [Transcription].	320	7e-108
comp66133_c0_seq1	R	gnl|CDD|35742 KOG0522, KOG0522, KOG0522, Ankyrin repeat protein [General function prediction only].	297	9e-90
comp65470_c0_seq1	Q	gnl|CDD|35246 KOG0023, KOG0023, KOG0023, Alcohol dehydrogenase, class V [Secondary metabolites biosynthesis, transport and catabolism].	415	3e-139
comp210523_c0_seq1	T	gnl|CDD|36401 KOG1187, KOG1187, KOG1187, Serine/threonine protein kinase [Signal transduction mechanisms].	79.7	2e-21
comp210523_c0_seq1	R	gnl|CDD|35814 KOG0594, KOG0594, KOG0594, Protein kinase PCTAIRE and related kinases [General function prediction only].	52.0	6e-11
comp210523_c0_seq1	DKL	gnl|CDD|35878 KOG0659, KOG0659, KOG0659, Cdk activating kinase (CAK)/RNA polymerase II transcription initiation/nucleotide excision repair factor TFIIH/TFIIK, kinase subunit CDK7 [Cell cycle control, cell division, chromosome partitioning, Transcription, Replication, recombination and repair].	52.0	6e-11
comp210523_c0_seq1	TU	gnl|CDD|36244 KOG1026, KOG1026, KOG1026, Nerve growth factor receptor TRKA and related tyrosine kinases [Signal transduction mechanisms, Intracellular trafficking, secretion, and vesicular transport].	52.0	7e-11
comp38547_c0_seq1	L	gnl|CDD|36348 KOG1133, KOG1133, KOG1133, Helicase of the DEAD superfamily [Replication, recombination and repair].	259	3e-84
comp22166_c0_seq1	Z	gnl|CDD|35665 KOG0444, KOG0444, KOG0444, Cytoskeletal regulator Flightless-I (contains leucine-rich and gelsolin repeats) [Cytoskeleton].	47.0	7e-09
comp22166_c0_seq1	T	gnl|CDD|39396 KOG4194, KOG4194, KOG4194, Membrane glycoprotein LIG-1 [Signal transduction mechanisms].	43.5	1e-07
comp51946_c0_seq2	G	gnl|CDD|40027 KOG4830, KOG4830, KOG4830, Predicted sugar transporter [Carbohydrate transport and metabolism].	425	5e-144
comp56824_c0_seq1	R	gnl|CDD|36746 KOG1533, KOG1533, KOG1533, Predicted GTPase [General function prediction only].	402	6e-135
comp56824_c0_seq1	K	gnl|CDD|36747 KOG1534, KOG1534, KOG1534, Putative transcription factor FET5 [Transcription].	210	2e-61
comp32277_c0_seq1	P	gnl|CDD|36954 KOG1743, KOG1743, KOG1743, Ferric reductase-like proteins [Inorganic ion transport and metabolism].	153	1e-49
comp56415_c0_seq4	E	gnl|CDD|36003 KOG0784, KOG0784, KOG0784, Isocitrate dehydrogenase, gamma subunit [Amino acid transport and metabolism].	516	6e-180
comp56415_c0_seq4	E	gnl|CDD|36004 KOG0785, KOG0785, KOG0785, Isocitrate dehydrogenase, alpha subunit [Amino acid transport and metabolism].	367	1e-121
comp7968_c0_seq1	OE	gnl|CDD|36496 KOG1282, KOG1282, KOG1282, Serine carboxypeptidases (lysosomal cathepsin A) [Amino acid transport and metabolism, Posttranslational modification, protein turnover, chaperones].	107	4e-31
comp63406_c0_seq1	S	gnl|CDD|38194 KOG2983, KOG2983, KOG2983, Uncharacterized conserved protein [Function unknown].	338	1e-109
comp32170_c0_seq1	Q	gnl|CDD|35277 KOG0054, KOG0054, KOG0054, Multidrug resistance-associated protein/mitoxantrone resistance protein, ABC superfamily [Secondary metabolites biosynthesis, transport and catabolism].	99.4	4e-29
comp51866_c0_seq3	U	gnl|CDD|37003 KOG1792, KOG1792, KOG1792, Reticulon [Intracellular trafficking, secretion, and vesicular transport].	180	6e-54
comp63849_c0_seq2	M	gnl|CDD|36071 KOG0853, KOG0853, KOG0853, Glycosyltransferase [Cell wall/membrane/envelope biogenesis].	375	3e-123
comp211156_c0_seq1	S	gnl|CDD|39482 KOG4281, KOG4281, KOG4281, Uncharacterized conserved protein [Function unknown].	81.3	5e-22
comp57596_c0_seq1	U	gnl|CDD|38275 KOG3065, KOG3065, KOG3065, SNAP-25 (synaptosome-associated protein) component of SNARE complex [Intracellular trafficking, secretion, and vesicular transport].	212	2e-65
comp62971_c0_seq1	BD	gnl|CDD|37539 KOG2328, KOG2328, KOG2328, Chromosome condensation complex Condensin, subunit H [Chromatin structure and dynamics, Cell cycle control, cell division, chromosome partitioning].	439	6e-141
comp66752_c1_seq3	O	gnl|CDD|38468 KOG3258, KOG3258, KOG3258, Parvulin-like peptidyl-prolyl cis-trans isomerase [Posttranslational modification, protein turnover, chaperones].	157	4e-46
comp218352_c0_seq1	M	gnl|CDD|36482 KOG1268, KOG1268, KOG1268, Glucosamine 6-phosphate synthetases, contain amidotransferase and phosphosugar isomerase domains [Cell wall/membrane/envelope biogenesis].	146	3e-47
comp48127_c0_seq1	C	gnl|CDD|36832 KOG1619, KOG1619, KOG1619, Cytochrome b [Energy production and conversion].	194	7e-58
comp47253_c0_seq1	J	gnl|CDD|38414 KOG3204, KOG3204, KOG3204, 60S ribosomal protein L13a [Translation, ribosomal structure and biogenesis].	257	5e-84
comp56595_c0_seq2	T	gnl|CDD|35919 KOG0700, KOG0700, KOG0700, Protein phosphatase 2C/pyruvate dehydrogenase (lipoamide) phosphatase [Signal transduction mechanisms].	173	2e-48
comp24135_c0_seq1	U	gnl|CDD|38298 KOG3088, KOG3088, KOG3088, Secretory carrier membrane protein [Intracellular trafficking, secretion, and vesicular transport].	302	1e-103
comp57137_c0_seq1	O	gnl|CDD|35638 KOG0417, KOG0417, KOG0417, Ubiquitin-protein ligase [Posttranslational modification, protein turnover, chaperones].	177	2e-49
comp57137_c0_seq1	O	gnl|CDD|35639 KOG0418, KOG0418, KOG0418, Ubiquitin-protein ligase [Posttranslational modification, protein turnover, chaperones].	128	1e-32
comp57137_c0_seq1	O	gnl|CDD|35640 KOG0419, KOG0419, KOG0419, Ubiquitin-protein ligase [Posttranslational modification, protein turnover, chaperones].	111	8e-27
comp56825_c0_seq1	O	gnl|CDD|37225 KOG2014, KOG2014, KOG2014, SMT3/SUMO-activating complex, AOS1/RAD31 component [Posttranslational modification, protein turnover, chaperones].	358	4e-117
comp69891_c1_seq1	T	gnl|CDD|35250 KOG0027, KOG0027, KOG0027, Calmodulin and related proteins (EF-Hand superfamily) [Signal transduction mechanisms].	57.8	7e-11
comp138682_c0_seq1	QI	gnl|CDD|35379 KOG0157, KOG0157, KOG0157, Cytochrome P450 CYP4/CYP19/CYP26 subfamilies [Secondary metabolites biosynthesis, transport and catabolism, Lipid transport and metabolism].	76.6	1e-19
comp71315_c0_seq1	O	gnl|CDD|35962 KOG0743, KOG0743, KOG0743, AAA+-type ATPase [Posttranslational modification, protein turnover, chaperones].	533	3e-175
comp70021_c0_seq1	R	gnl|CDD|36808 KOG1595, KOG1595, KOG1595, CCCH-type Zn-finger protein [General function prediction only].	381	7e-122
comp70226_c0_seq2	J	gnl|CDD|36359 KOG1144, KOG1144, KOG1144, Translation initiation factor 5B (eIF-5B) [Translation, ribosomal structure and biogenesis].	1044	0.0
comp14131_c0_seq1	O	gnl|CDD|36963 KOG1752, KOG1752, KOG1752, Glutaredoxin and related proteins [Posttranslational modification, protein turnover, chaperones].	131	9e-39
comp51545_c0_seq1	I	gnl|CDD|39769 KOG4569, KOG4569, KOG4569, Predicted lipase [Lipid transport and metabolism].	170	3e-46
comp48149_c0_seq1	U	gnl|CDD|38352 KOG3142, KOG3142, KOG3142, Prenylated rab acceptor 1 [Intracellular trafficking, secretion, and vesicular transport].	140	3e-40
comp65249_c0_seq2	S	gnl|CDD|35517 KOG0296, KOG0296, KOG0296, Angio-associated migratory cell protein (contains WD40 repeats) [Function unknown].	383	9e-127
comp65249_c0_seq2	A	gnl|CDD|35493 KOG0272, KOG0272, KOG0272, U4/U6 small nuclear ribonucleoprotein Prp4 (contains WD40 repeats) [RNA processing and modification].	157	2e-42
comp65249_c0_seq2	R	gnl|CDD|35487 KOG0266, KOG0266, KOG0266, WD40 repeat-containing protein [General function prediction only].	155	1e-41
comp65249_c0_seq2	S	gnl|CDD|35492 KOG0271, KOG0271, KOG0271, Notchless-like WD40 repeat-containing protein [Function unknown].	135	8e-35
comp64810_c0_seq3	K	gnl|CDD|36233 KOG1015, KOG1015, KOG1015, Transcription regulator XNP/ATRX, DEAD-box superfamily [Transcription].	892	0.0
comp54763_c0_seq1	R	gnl|CDD|38348 KOG3138, KOG3138, KOG3138, Predicted N-acetyltransferase [General function prediction only].	162	3e-47
comp45654_c0_seq1	Q	gnl|CDD|35288 KOG0065, KOG0065, KOG0065, Pleiotropic drug resistance proteins (PDR1-15), ABC superfamily [Secondary metabolites biosynthesis, transport and catabolism].	644	0.0
comp63315_c0_seq1	TU	gnl|CDD|37165 KOG1954, KOG1954, KOG1954, Endocytosis/signaling protein EHD1 [Signal transduction mechanisms, Intracellular trafficking, secretion, and vesicular transport].	637	0.0
comp72031_c0_seq1	T	gnl|CDD|36120 KOG0902, KOG0902, KOG0902, Phosphatidylinositol 4-kinase [Signal transduction mechanisms].	1378	0.0
comp67499_c0_seq1	T	gnl|CDD|36401 KOG1187, KOG1187, KOG1187, Serine/threonine protein kinase [Signal transduction mechanisms].	366	6e-111
comp327090_c0_seq1	O	gnl|CDD|37300 KOG2089, KOG2089, KOG2089, Metalloendopeptidase family - saccharolysin & thimet oligopeptidase [Posttranslational modification, protein turnover, chaperones].	111	2e-33
comp327090_c0_seq1	O	gnl|CDD|37301 KOG2090, KOG2090, KOG2090, Metalloendopeptidase family - mitochondrial intermediate peptidase [Posttranslational modification, protein turnover, chaperones].	58.5	5e-13
comp68768_c0_seq4	I	gnl|CDD|36395 KOG1180, KOG1180, KOG1180, Acyl-CoA synthetase [Lipid transport and metabolism].	886	0.0
comp68768_c0_seq4	I	gnl|CDD|36470 KOG1256, KOG1256, KOG1256, Long-chain acyl-CoA synthetases (AMP-forming) [Lipid transport and metabolism].	482	1e-158
comp4418_c0_seq1	P	gnl|CDD|36863 KOG1650, KOG1650, KOG1650, Predicted K+/H+-antiporter [Inorganic ion transport and metabolism].	132	5e-40
comp72278_c0_seq4	E	gnl|CDD|36451 KOG1237, KOG1237, KOG1237, H+/oligopeptide symporter [Amino acid transport and metabolism].	376	4e-126
comp67630_c0_seq2	R	gnl|CDD|37669 KOG2458, KOG2458, KOG2458, Endoplasmic reticulum protein EP58, contains filamin rod domain and KDEL motif [General function prediction only].	495	2e-172
comp42925_c0_seq1	J	gnl|CDD|36909 KOG1696, KOG1696, KOG1696, 60s ribosomal protein L19 [Translation, ribosomal structure and biogenesis].	234	1e-76
comp55483_c0_seq1	HC	gnl|CDD|35754 KOG0534, KOG0534, KOG0534, NADH-cytochrome b-5 reductase [Coenzyme transport and metabolism, Energy production and conversion].	317	2e-102
comp49409_c0_seq1	R	gnl|CDD|39573 KOG4372, KOG4372, KOG4372, Predicted alpha/beta hydrolase [General function prediction only].	202	2e-63
comp50797_c0_seq2	S	gnl|CDD|39815 KOG4615, KOG4615, KOG4615, Uncharacterized conserved protein [Function unknown].	133	3e-37
comp17477_c0_seq1	M	gnl|CDD|36071 KOG0853, KOG0853, KOG0853, Glycosyltransferase [Cell wall/membrane/envelope biogenesis].	109	9e-33
comp54861_c0_seq1	J	gnl|CDD|38501 KOG3291, KOG3291, KOG3291, Ribosomal protein S7 [Translation, ribosomal structure and biogenesis].	287	9e-97
comp192827_c0_seq1	L	gnl|CDD|36185 KOG0967, KOG0967, KOG0967, ATP-dependent DNA ligase I [Replication, recombination and repair].	139	3e-43
comp39030_c0_seq1	GC	gnl|CDD|36406 KOG1192, KOG1192, KOG1192, UDP-glucuronosyl and UDP-glucosyl transferase [Carbohydrate transport and metabolism, Energy production and conversion].	95.9	9e-25
comp50148_c0_seq1	J	gnl|CDD|36926 KOG1714, KOG1714, KOG1714, 60s ribosomal protein L18 [Translation, ribosomal structure and biogenesis].	303	1e-100
comp71156_c0_seq1	U	gnl|CDD|37558 KOG2347, KOG2347, KOG2347, Sec5 subunit of exocyst complex [Intracellular trafficking, secretion, and vesicular transport].	709	0.0
comp63357_c0_seq1	C	gnl|CDD|38076 KOG2865, KOG2865, KOG2865, NADH:ubiquinone oxidoreductase, NDUFA9/39kDa subunit [Energy production and conversion].	455	3e-153
comp59548_c0_seq1	S	gnl|CDD|38270 KOG3060, KOG3060, KOG3060, Uncharacterized conserved protein [Function unknown].	326	1e-106
comp53964_c0_seq1	O	gnl|CDD|36756 KOG1543, KOG1543, KOG1543, Cysteine proteinase Cathepsin L [Posttranslational modification, protein turnover, chaperones].	299	2e-95
comp53964_c0_seq1	O	gnl|CDD|36755 KOG1542, KOG1542, KOG1542, Cysteine proteinase Cathepsin F [Posttranslational modification, protein turnover, chaperones].	293	4e-93
comp30474_c0_seq1	T	gnl|CDD|36401 KOG1187, KOG1187, KOG1187, Serine/threonine protein kinase [Signal transduction mechanisms].	220	4e-73
comp67150_c0_seq2	T	gnl|CDD|35803 KOG0583, KOG0583, KOG0583, Serine/threonine protein kinase [Signal transduction mechanisms].	352	1e-111
comp61026_c0_seq3	R	gnl|CDD|36449 KOG1235, KOG1235, KOG1235, Predicted unusual protein kinase [General function prediction only].	430	2e-138
comp72179_c0_seq2	K	gnl|CDD|36818 KOG1605, KOG1605, KOG1605, TFIIF-interacting CTD phosphatase, including NLI-interacting factor (involved in RNA polymerase II regulation) [Transcription].	231	8e-67
comp40669_c0_seq1	T	gnl|CDD|35917 KOG0698, KOG0698, KOG0698, Serine/threonine protein phosphatase [Signal transduction mechanisms].	80.1	2e-21
comp40669_c0_seq1	T	gnl|CDD|35919 KOG0700, KOG0700, KOG0700, Protein phosphatase 2C/pyruvate dehydrogenase (lipoamide) phosphatase [Signal transduction mechanisms].	54.3	1e-11
comp67114_c0_seq3	E	gnl|CDD|36004 KOG0785, KOG0785, KOG0785, Isocitrate dehydrogenase, alpha subunit [Amino acid transport and metabolism].	575	0.0
comp67114_c0_seq3	E	gnl|CDD|36003 KOG0784, KOG0784, KOG0784, Isocitrate dehydrogenase, gamma subunit [Amino acid transport and metabolism].	422	2e-140
comp67114_c0_seq3	E	gnl|CDD|36005 KOG0786, KOG0786, KOG0786, 3-isopropylmalate dehydrogenase [Amino acid transport and metabolism].	179	3e-49
comp112318_c0_seq1	V	gnl|CDD|36728 KOG1515, KOG1515, KOG1515, Arylacetamide deacetylase [Defense mechanisms].	82.4	2e-21
comp38808_c0_seq1	Q	gnl|CDD|35246 KOG0023, KOG0023, KOG0023, Alcohol dehydrogenase, class V [Secondary metabolites biosynthesis, transport and catabolism].	152	6e-46
comp157758_c0_seq1	T	gnl|CDD|39857 KOG4658, KOG4658, KOG4658, Apoptotic ATPase [Signal transduction mechanisms].	124	2e-36
comp37369_c0_seq1	K	gnl|CDD|36881 KOG1668, KOG1668, KOG1668, Elongation factor 1 beta/delta chain [Transcription].	152	3e-49
comp55373_c1_seq2	U	gnl|CDD|38534 KOG3324, KOG3324, KOG3324, Mitochondrial import inner membrane translocase, subunit TIM23 [Intracellular trafficking, secretion, and vesicular transport].	196	2e-60
comp59696_c0_seq3	E	gnl|CDD|35847 KOG0628, KOG0628, KOG0628, Aromatic-L-amino-acid/L-histidine decarboxylase [Amino acid transport and metabolism].	375	6e-118
comp179969_c0_seq1	Z	gnl|CDD|35665 KOG0444, KOG0444, KOG0444, Cytoskeletal regulator Flightless-I (contains leucine-rich and gelsolin repeats) [Cytoskeleton].	49.3	7e-10
comp179969_c0_seq1	T	gnl|CDD|35838 KOG0618, KOG0618, KOG0618, Serine/threonine phosphatase 2C containing leucine-rich repeats, similar to SCN circadian oscillatory protein (SCOP) [Signal transduction mechanisms].	41.2	5e-07
comp179969_c0_seq1	S	gnl|CDD|35693 KOG0472, KOG0472, KOG0472, Leucine-rich repeat protein [Function unknown].	41.2	6e-07
comp61870_c0_seq2	T	gnl|CDD|38050 KOG2839, KOG2839, KOG2839, Diadenosine and diphosphoinositol polyphosphate phosphohydrolase [Signal transduction mechanisms].	142	3e-37
comp47846_c0_seq1	R	gnl|CDD|36765 KOG1552, KOG1552, KOG1552, Predicted alpha/beta hydrolase [General function prediction only].	230	1e-72
comp67780_c0_seq1	Q	gnl|CDD|36477 KOG1263, KOG1263, KOG1263, Multicopper oxidases [Secondary metabolites biosynthesis, transport and catabolism].	607	0.0
comp213835_c0_seq1	T	gnl|CDD|35837 KOG0617, KOG0617, KOG0617, Ras suppressor protein (contains leucine-rich repeats) [Signal transduction mechanisms].	51.6	5e-09
comp213835_c0_seq1	S	gnl|CDD|35693 KOG0472, KOG0472, KOG0472, Leucine-rich repeat protein [Function unknown].	49.3	5e-08
comp58651_c0_seq3	TU	gnl|CDD|35301 KOG0078, KOG0078, KOG0078, GTP-binding protein SEC4, small G protein superfamily, and related Ras family GTP-binding proteins [Signal transduction mechanisms, Intracellular trafficking, secretion, and vesicular transport].	274	7e-90
comp58651_c0_seq3	TU	gnl|CDD|35307 KOG0084, KOG0084, KOG0084, GTPase Rab1/YPT1, small G protein superfamily, and related GTP-binding proteins [Signal transduction mechanisms, Intracellular trafficking, secretion, and vesicular transport].	221	2e-69
comp58651_c0_seq3	U	gnl|CDD|35321 KOG0098, KOG0098, KOG0098, GTPase Rab2, small G protein superfamily [Intracellular trafficking, secretion, and vesicular transport].	180	1e-53
comp58651_c0_seq3	U	gnl|CDD|35316 KOG0093, KOG0093, KOG0093, GTPase Rab3, small G protein superfamily [Intracellular trafficking, secretion, and vesicular transport].	180	1e-53
comp58651_c0_seq3	R	gnl|CDD|35302 KOG0079, KOG0079, KOG0079, GTP-binding protein H-ray, small G protein superfamily [General function prediction only].	176	5e-52
comp72282_c0_seq5	J	gnl|CDD|35869 KOG0650, KOG0650, KOG0650, WD40 repeat nucleolar protein Bop1, involved in ribosome biogenesis [Translation, ribosomal structure and biogenesis].	814	0.0
comp332936_c0_seq1	Q	gnl|CDD|35288 KOG0065, KOG0065, KOG0065, Pleiotropic drug resistance proteins (PDR1-15), ABC superfamily [Secondary metabolites biosynthesis, transport and catabolism].	106	5e-31
comp56555_c0_seq1	S	gnl|CDD|39391 KOG4189, KOG4189, KOG4189, Uncharacterized conserved protein [Function unknown].	234	6e-74
comp63411_c0_seq2	E	gnl|CDD|36921 KOG1709, KOG1709, KOG1709, Guanidinoacetate methyltransferase and related proteins [Amino acid transport and metabolism].	371	9e-123
comp67188_c0_seq1	YU	gnl|CDD|39741 KOG4541, KOG4541, KOG4541, Nuclear transport receptor exportin 4 (importin beta superfamily) [Nuclear structure, Intracellular trafficking, secretion, and vesicular transport].	264	1e-74
comp167603_c0_seq1	V	gnl|CDD|36937 KOG1726, KOG1726, KOG1726, HVA22/DP1 gene product-related proteins [Defense mechanisms].	141	3e-44
comp50066_c0_seq3	AJ	gnl|CDD|37784 KOG2573, KOG2573, KOG2573, Ribosome biogenesis protein - Nop56p/Sik1p [RNA processing and modification, Translation, ribosomal structure and biogenesis].	253	5e-80
comp71094_c2_seq1	U	gnl|CDD|35310 KOG0087, KOG0087, KOG0087, GTPase Rab11/YPT3, small G protein superfamily [Intracellular trafficking, secretion, and vesicular transport].	328	3e-112
comp71094_c2_seq1	TU	gnl|CDD|35301 KOG0078, KOG0078, KOG0078, GTP-binding protein SEC4, small G protein superfamily, and related Ras family GTP-binding proteins [Signal transduction mechanisms, Intracellular trafficking, secretion, and vesicular transport].	225	2e-72
comp71094_c2_seq1	U	gnl|CDD|35321 KOG0098, KOG0098, KOG0098, GTPase Rab2, small G protein superfamily [Intracellular trafficking, secretion, and vesicular transport].	221	7e-71
comp71094_c2_seq1	TU	gnl|CDD|35307 KOG0084, KOG0084, KOG0084, GTPase Rab1/YPT1, small G protein superfamily, and related GTP-binding proteins [Signal transduction mechanisms, Intracellular trafficking, secretion, and vesicular transport].	217	3e-69
comp71094_c2_seq1	U	gnl|CDD|35315 KOG0092, KOG0092, KOG0092, GTPase Rab5/YPT51 and related small G protein superfamily GTPases [Intracellular trafficking, secretion, and vesicular transport].	193	3e-60
comp48822_c0_seq1	J	gnl|CDD|37355 KOG2144, KOG2144, KOG2144, Tyrosyl-tRNA synthetase, cytoplasmic [Translation, ribosomal structure and biogenesis].	460	1e-157
comp62626_c0_seq1	O	gnl|CDD|35936 KOG0717, KOG0717, KOG0717, Molecular chaperone (DnaJ superfamily) [Posttranslational modification, protein turnover, chaperones].	119	3e-35
comp53473_c0_seq1	CIQ	gnl|CDD|36959 KOG1748, KOG1748, KOG1748, Acyl carrier protein/NADH-ubiquinone oxidoreductase, NDUFAB1/SDAP subunit [Energy production and conversion, Lipid transport and metabolism, Secondary metabolites biosynthesis, transport and catabolism].	139	2e-40
comp3277_c0_seq1	I	gnl|CDD|36092 KOG0874, KOG0874, KOG0874, Sphingolipid hydroxylase [Lipid transport and metabolism].	97.8	4e-26
comp33656_c0_seq1	H	gnl|CDD|37353 KOG2142, KOG2142, KOG2142, Molybdenum cofactor sulfurase [Coenzyme transport and metabolism].	195	2e-62
comp58080_c0_seq1	K	gnl|CDD|35704 KOG0483, KOG0483, KOG0483, Transcription factor HEX, contains HOX and HALZ domains [Transcription].	127	1e-34
comp71382_c1_seq1	J	gnl|CDD|37683 KOG2472, KOG2472, KOG2472, Phenylalanyl-tRNA synthetase beta subunit [Translation, ribosomal structure and biogenesis].	786	0.0
comp68435_c0_seq2	L	gnl|CDD|36187 KOG0969, KOG0969, KOG0969, DNA polymerase delta, catalytic subunit [Replication, recombination and repair].	1552	0.0
comp70229_c0_seq1	A	gnl|CDD|35716 KOG0495, KOG0495, KOG0495, HAT repeat protein [RNA processing and modification].	1263	0.0
comp70229_c0_seq1	D	gnl|CDD|37126 KOG1915, KOG1915, KOG1915, Cell cycle control protein (crooked neck) [Cell cycle control, cell division, chromosome partitioning].	87.8	5e-18
comp63188_c0_seq1	U	gnl|CDD|37606 KOG2395, KOG2395, KOG2395, Protein involved in vacuole import and degradation [Intracellular trafficking, secretion, and vesicular transport].	605	0.0
comp66179_c0_seq1	O	gnl|CDD|36935 KOG1724, KOG1724, KOG1724, SCF ubiquitin ligase, Skp1 component [Posttranslational modification, protein turnover, chaperones].	165	8e-54
comp288519_c0_seq1	R	gnl|CDD|36790 KOG1577, KOG1577, KOG1577, Aldo/keto reductase family proteins [General function prediction only].	103	1e-28
comp69751_c0_seq1	J	gnl|CDD|36289 KOG1071, KOG1071, KOG1071, Mitochondrial translation elongation factor EF-Tsmt, catalyzes nucleotide exchange on EF-Tumt [Translation, ribosomal structure and biogenesis].	265	1e-79
comp69824_c0_seq1	L	gnl|CDD|38513 KOG3303, KOG3303, KOG3303, Predicted alpha-helical protein, potentially involved in replication/repair [Replication, recombination and repair].	172	9e-50
comp69677_c0_seq3	Z	gnl|CDD|37051 KOG1840, KOG1840, KOG1840, Kinesin light chain [Cytoskeleton].	370	6e-113
comp67597_c0_seq4	K	gnl|CDD|35704 KOG0483, KOG0483, KOG0483, Transcription factor HEX, contains HOX and HALZ domains [Transcription].	151	4e-43
comp52121_c0_seq1	P	gnl|CDD|35662 KOG0441, KOG0441, KOG0441, Cu2+/Zn2+ superoxide dismutase SOD1 [Inorganic ion transport and metabolism].	206	8e-65
comp64103_c0_seq1	Q	gnl|CDD|35288 KOG0065, KOG0065, KOG0065, Pleiotropic drug resistance proteins (PDR1-15), ABC superfamily [Secondary metabolites biosynthesis, transport and catabolism].	742	0.0
comp26676_c0_seq1	R	gnl|CDD|35602 KOG0381, KOG0381, KOG0381, HMG box-containing protein [General function prediction only].	70.9	2e-14
comp62816_c0_seq3	S	gnl|CDD|38360 KOG3150, KOG3150, KOG3150, Uncharacterized conserved protein [Function unknown].	242	2e-73
comp29655_c0_seq1	Z	gnl|CDD|88626 KOG3430, KOG3430, KOG3430, Dynein light chain type 1 [Cytoskeleton].	88.6	2e-23
comp56452_c0_seq2	EI	gnl|CDD|35760 KOG0540, KOG0540, KOG0540, 3-Methylcrotonyl-CoA carboxylase, non-biotin containing subunit/Acetyl-CoA carboxylase carboxyl transferase, subunit beta [Amino acid transport and metabolism, Lipid transport and metabolism].	703	0.0
comp89622_c0_seq1	Q	gnl|CDD|35245 KOG0022, KOG0022, KOG0022, Alcohol dehydrogenase, class III [Secondary metabolites biosynthesis, transport and catabolism].	88.2	9e-23
comp44906_c0_seq2	T	gnl|CDD|35413 KOG0192, KOG0192, KOG0192, Tyrosine kinase specific for activated (GTP-bound) p21cdc42Hs [Signal transduction mechanisms].	287	3e-94
comp330992_c0_seq1	S	gnl|CDD|39482 KOG4281, KOG4281, KOG4281, Uncharacterized conserved protein [Function unknown].	92.0	4e-26
comp71321_c0_seq10	J	gnl|CDD|36259 KOG1041, KOG1041, KOG1041, Translation initiation factor 2C (eIF-2C) and related proteins [Translation, ribosomal structure and biogenesis].	855	0.0
comp73404_c0_seq13	BT	gnl|CDD|37341 KOG2130, KOG2130, KOG2130, Phosphatidylserine-specific receptor PtdSerR, contains JmjC domain [Chromatin structure and dynamics, Signal transduction mechanisms].	433	2e-132
comp33602_c0_seq1	T	gnl|CDD|35917 KOG0698, KOG0698, KOG0698, Serine/threonine protein phosphatase [Signal transduction mechanisms].	72.4	6e-18
comp158113_c0_seq1	S	gnl|CDD|35693 KOG0472, KOG0472, KOG0472, Leucine-rich repeat protein [Function unknown].	73.2	2e-17
comp158113_c0_seq1	Z	gnl|CDD|35752 KOG0532, KOG0532, KOG0532, Leucine-rich repeat (LRR) protein, contains calponin homology domain [Cytoskeleton].	70.9	1e-16
comp158113_c0_seq1	T	gnl|CDD|35838 KOG0618, KOG0618, KOG0618, Serine/threonine phosphatase 2C containing leucine-rich repeats, similar to SCN circadian oscillatory protein (SCOP) [Signal transduction mechanisms].	69.3	5e-16
comp158113_c0_seq1	T	gnl|CDD|35837 KOG0617, KOG0617, KOG0617, Ras suppressor protein (contains leucine-rich repeats) [Signal transduction mechanisms].	58.2	4e-12
comp158113_c0_seq1	Z	gnl|CDD|35665 KOG0444, KOG0444, KOG0444, Cytoskeletal regulator Flightless-I (contains leucine-rich and gelsolin repeats) [Cytoskeleton].	56.6	1e-11
comp51042_c0_seq1	P	gnl|CDD|38392 KOG3182, KOG3182, KOG3182, Predicted cation transporter [Inorganic ion transport and metabolism].	223	1e-69
comp248_c0_seq1	R	gnl|CDD|35427 KOG0206, KOG0206, KOG0206, P-type ATPase [General function prediction only].	79.7	4e-21
comp73166_c0_seq1	T	gnl|CDD|36401 KOG1187, KOG1187, KOG1187, Serine/threonine protein kinase [Signal transduction mechanisms].	320	7e-89
comp45607_c0_seq1	L	gnl|CDD|37014 KOG1803, KOG1803, KOG1803, DNA helicase [Replication, recombination and repair].	712	0.0
comp65978_c0_seq2	R	gnl|CDD|37307 KOG2096, KOG2096, KOG2096, WD40 repeat protein [General function prediction only].	434	1e-146
comp44590_c0_seq1	T	gnl|CDD|37296 KOG2085, KOG2085, KOG2085, Serine/threonine protein phosphatase 2A, regulatory subunit [Signal transduction mechanisms].	267	7e-87
comp56527_c0_seq1	M	gnl|CDD|36071 KOG0853, KOG0853, KOG0853, Glycosyltransferase [Cell wall/membrane/envelope biogenesis].	371	2e-122
comp61218_c0_seq1	I	gnl|CDD|36853 KOG1640, KOG1640, KOG1640, Predicted steroid reductase [Lipid transport and metabolism].	267	4e-86
comp186079_c0_seq1	D	gnl|CDD|35875 KOG0656, KOG0656, KOG0656, G1/S-specific cyclin D [Cell cycle control, cell division, chromosome partitioning].	77.4	2e-20
comp57760_c0_seq1	M	gnl|CDD|39379 KOG4177, KOG4177, KOG4177, Ankyrin [Cell wall/membrane/envelope biogenesis].	140	2e-35
comp57760_c0_seq1	O	gnl|CDD|39613 KOG4412, KOG4412, KOG4412, 26S proteasome regulatory complex, subunit PSMD10 [Posttranslational modification, protein turnover, chaperones].	118	1e-30
comp57760_c0_seq1	R	gnl|CDD|35730 KOG0510, KOG0510, KOG0510, Ankyrin repeat protein [General function prediction only].	117	4e-28
comp42570_c0_seq1	V	gnl|CDD|36928 KOG1716, KOG1716, KOG1716, Dual specificity phosphatase [Defense mechanisms].	125	3e-37
comp241705_c0_seq1	T	gnl|CDD|36007 KOG0788, KOG0788, KOG0788, S-adenosylmethionine decarboxylase [Signal transduction mechanisms].	147	3e-46
comp320791_c0_seq1	G	gnl|CDD|35845 KOG0626, KOG0626, KOG0626, Beta-glucosidase, lactase phlorizinhydrolase, and related proteins [Carbohydrate transport and metabolism].	110	2e-32
comp62499_c0_seq1	Q	gnl|CDD|36477 KOG1263, KOG1263, KOG1263, Multicopper oxidases [Secondary metabolites biosynthesis, transport and catabolism].	636	0.0
comp48337_c0_seq1	K	gnl|CDD|35271 KOG0048, KOG0048, KOG0048, Transcription factor, Myb superfamily [Transcription].	197	5e-59
comp178201_c0_seq1	J	gnl|CDD|35690 KOG0469, KOG0469, KOG0469, Elongation factor 2 [Translation, ribosomal structure and biogenesis].	108	5e-32
comp178201_c0_seq1	J	gnl|CDD|35688 KOG0467, KOG0467, KOG0467, Translation elongation factor 2/ribosome biogenesis protein RIA1 and related proteins [Translation, ribosomal structure and biogenesis].	48.5	3e-09
comp23626_c0_seq1	K	gnl|CDD|35839 KOG0620, KOG0620, KOG0620, Glucose-repressible alcohol dehydrogenase transcriptional effector CCR4 and related proteins [Transcription].	94.4	5e-27
comp23626_c0_seq1	K	gnl|CDD|37549 KOG2338, KOG2338, KOG2338, Transcriptional effector CCR4-related protein [Transcription].	66.6	2e-16
comp39983_c0_seq1	G	gnl|CDD|35877 KOG0658, KOG0658, KOG0658, Glycogen synthase kinase-3 [Carbohydrate transport and metabolism].	271	1e-89
comp65233_c0_seq16	Z	gnl|CDD|35895 KOG0676, KOG0676, KOG0676, Actin and related proteins [Cytoskeleton].	649	0.0
comp65233_c0_seq16	Z	gnl|CDD|35896 KOG0677, KOG0677, KOG0677, Actin-related protein Arp2/3 complex, subunit Arp2 [Cytoskeleton].	433	2e-143
comp65233_c0_seq16	Z	gnl|CDD|35898 KOG0679, KOG0679, KOG0679, Actin-related protein - Arp4p/Act3p [Cytoskeleton].	320	3e-100
comp65233_c0_seq16	Z	gnl|CDD|35897 KOG0678, KOG0678, KOG0678, Actin-related protein Arp2/3 complex, subunit Arp3 [Cytoskeleton].	258	1e-76
comp71189_c0_seq4	S	gnl|CDD|37517 KOG2306, KOG2306, KOG2306, Uncharacterized conserved protein [Function unknown].	188	2e-49
comp54772_c0_seq1	R	gnl|CDD|38407 KOG3197, KOG3197, KOG3197, Predicted hydrolases of HD superfamily [General function prediction only].	243	1e-75
comp64596_c0_seq2	R	gnl|CDD|36550 KOG1336, KOG1336, KOG1336, Monodehydroascorbate/ferredoxin reductase [General function prediction only].	358	2e-117
comp50976_c0_seq1	S	gnl|CDD|36917 KOG1705, KOG1705, KOG1705, Uncharacterized conserved protein, contains CXXC motifs [Function unknown].	241	8e-78
comp33580_c0_seq1	T	gnl|CDD|35838 KOG0618, KOG0618, KOG0618, Serine/threonine phosphatase 2C containing leucine-rich repeats, similar to SCN circadian oscillatory protein (SCOP) [Signal transduction mechanisms].	99.4	1e-23
comp33580_c0_seq1	S	gnl|CDD|35693 KOG0472, KOG0472, KOG0472, Leucine-rich repeat protein [Function unknown].	85.9	6e-19
comp33580_c0_seq1	T	gnl|CDD|39396 KOG4194, KOG4194, KOG4194, Membrane glycoprotein LIG-1 [Signal transduction mechanisms].	72.8	1e-14
comp33580_c0_seq1	Z	gnl|CDD|35665 KOG0444, KOG0444, KOG0444, Cytoskeletal regulator Flightless-I (contains leucine-rich and gelsolin repeats) [Cytoskeleton].	72.8	1e-14
comp29678_c0_seq1	Q	gnl|CDD|35278 KOG0055, KOG0055, KOG0055, Multidrug/pheromone exporter, ABC superfamily [Secondary metabolites biosynthesis, transport and catabolism].	260	7e-89
comp29678_c0_seq1	U	gnl|CDD|35281 KOG0058, KOG0058, KOG0058, Peptide exporter, ABC superfamily [Intracellular trafficking, secretion, and vesicular transport].	232	9e-78
comp29678_c0_seq1	P	gnl|CDD|35279 KOG0056, KOG0056, KOG0056, Heavy metal exporter HMT1, ABC superfamily [Inorganic ion transport and metabolism].	167	1e-52
comp29678_c0_seq1	U	gnl|CDD|35280 KOG0057, KOG0057, KOG0057, Mitochondrial Fe/S cluster exporter, ABC superfamily [Intracellular trafficking, secretion, and vesicular transport].	152	2e-46
comp62933_c0_seq1	O	gnl|CDD|37503 KOG2292, KOG2292, KOG2292, Oligosaccharyltransferase, STT3 subunit [Posttranslational modification, protein turnover, chaperones].	1028	0.0
comp33153_c0_seq1	T	gnl|CDD|39857 KOG4658, KOG4658, KOG4658, Apoptotic ATPase [Signal transduction mechanisms].	61.2	2e-13
comp33153_c0_seq1	S	gnl|CDD|35693 KOG0472, KOG0472, KOG0472, Leucine-rich repeat protein [Function unknown].	58.5	1e-12
comp33153_c0_seq1	Z	gnl|CDD|35752 KOG0532, KOG0532, KOG0532, Leucine-rich repeat (LRR) protein, contains calponin homology domain [Cytoskeleton].	48.5	5e-09
comp33153_c0_seq1	T	gnl|CDD|35837 KOG0617, KOG0617, KOG0617, Ras suppressor protein (contains leucine-rich repeats) [Signal transduction mechanisms].	48.1	6e-09
comp73352_c0_seq3	C	gnl|CDD|36549 KOG1335, KOG1335, KOG1335, Dihydrolipoamide dehydrogenase [Energy production and conversion].	722	0.0
comp73352_c0_seq3	O	gnl|CDD|38221 KOG3011, KOG3011, KOG3011, Ubiquitin-conjugating enzyme [Posttranslational modification, protein turnover, chaperones].	242	2e-66
comp45936_c0_seq1	T	gnl|CDD|35838 KOG0618, KOG0618, KOG0618, Serine/threonine phosphatase 2C containing leucine-rich repeats, similar to SCN circadian oscillatory protein (SCOP) [Signal transduction mechanisms].	59.7	7e-12
comp45936_c0_seq1	S	gnl|CDD|35693 KOG0472, KOG0472, KOG0472, Leucine-rich repeat protein [Function unknown].	55.8	2e-10
comp45936_c0_seq1	T	gnl|CDD|39396 KOG4194, KOG4194, KOG4194, Membrane glycoprotein LIG-1 [Signal transduction mechanisms].	50.4	2e-08
comp52874_c0_seq1	QR	gnl|CDD|35365 KOG0143, KOG0143, KOG0143, Iron/ascorbate family oxidoreductases [Secondary metabolites biosynthesis, transport and catabolism, General function prediction only].	313	3e-102
comp181360_c0_seq1	O	gnl|CDD|36021 KOG0803, KOG0803, KOG0803, Predicted E3 ubiquitin ligase [Posttranslational modification, protein turnover, chaperones].	72.0	2e-16
comp63269_c0_seq2	P	gnl|CDD|36695 KOG1482, KOG1482, KOG1482, Zn2+ transporter [Inorganic ion transport and metabolism].	429	8e-143
comp42119_c0_seq4	K	gnl|CDD|36087 KOG0869, KOG0869, KOG0869, CCAAT-binding factor, subunit A (HAP3) [Transcription].	219	6e-73
comp64507_c0_seq3	RT	gnl|CDD|35967 KOG0748, KOG0748, KOG0748, Predicted membrane proteins, contain hemolysin III domain [General function prediction only, Signal transduction mechanisms].	253	6e-76
comp61018_c0_seq2	C	gnl|CDD|35984 KOG0765, KOG0765, KOG0765, Predicted mitochondrial carrier protein [Energy production and conversion].	285	1e-89
comp61018_c0_seq2	C	gnl|CDD|35971 KOG0752, KOG0752, KOG0752, Mitochondrial solute carrier protein [Energy production and conversion].	149	9e-40
comp61018_c0_seq2	C	gnl|CDD|35979 KOG0760, KOG0760, KOG0760, Mitochondrial carrier protein MRS3/4 [Energy production and conversion].	145	2e-38
comp65325_c0_seq1	A	gnl|CDD|37309 KOG2098, KOG2098, KOG2098, Predicted N6-adenine RNA methylase [RNA processing and modification].	581	0.0
comp56646_c0_seq2	R	gnl|CDD|35543 KOG0322, KOG0322, KOG0322, G-protein beta subunit-like protein GNB1L, contains WD repeats [General function prediction only].	234	7e-70
comp56646_c0_seq2	R	gnl|CDD|35487 KOG0266, KOG0266, KOG0266, WD40 repeat-containing protein [General function prediction only].	65.5	7e-12
comp64808_c0_seq1	T	gnl|CDD|35803 KOG0583, KOG0583, KOG0583, Serine/threonine protein kinase [Signal transduction mechanisms].	367	3e-117
comp35187_c0_seq1	I	gnl|CDD|36543 KOG1329, KOG1329, KOG1329, Phospholipase D1 [Lipid transport and metabolism].	204	6e-68
comp3572_c0_seq1	E	gnl|CDD|36451 KOG1237, KOG1237, KOG1237, H+/oligopeptide symporter [Amino acid transport and metabolism].	86.7	5e-24
comp45018_c0_seq1	O	gnl|CDD|36553 KOG1339, KOG1339, KOG1339, Aspartyl protease [Posttranslational modification, protein turnover, chaperones].	98.2	1e-25
comp121664_c0_seq1	O	gnl|CDD|35962 KOG0743, KOG0743, KOG0743, AAA+-type ATPase [Posttranslational modification, protein turnover, chaperones].	105	3e-30
comp51456_c0_seq1	C	gnl|CDD|36468 KOG1254, KOG1254, KOG1254, ATP-citrate lyase [Energy production and conversion].	218	1e-72
comp164323_c0_seq1	G	gnl|CDD|35845 KOG0626, KOG0626, KOG0626, Beta-glucosidase, lactase phlorizinhydrolase, and related proteins [Carbohydrate transport and metabolism].	90.9	8e-26
comp62753_c0_seq1	S	gnl|CDD|39274 KOG4071, KOG4071, KOG4071, Uncharacterized conserved protein [Function unknown].	191	2e-58
comp61747_c0_seq1	O	gnl|CDD|35636 KOG0415, KOG0415, KOG0415, Predicted peptidyl prolyl cis-trans isomerase [Posttranslational modification, protein turnover, chaperones].	521	1e-174
comp61747_c0_seq1	O	gnl|CDD|36099 KOG0881, KOG0881, KOG0881, Cyclophilin type peptidyl-prolyl cis-trans isomerase [Posttranslational modification, protein turnover, chaperones].	123	1e-29
comp4339_c0_seq1	O	gnl|CDD|35929 KOG0710, KOG0710, KOG0710, Molecular chaperone (small heat-shock protein Hsp26/Hsp42) [Posttranslational modification, protein turnover, chaperones].	67.0	1e-15
comp58395_c0_seq5	K	gnl|CDD|36013 KOG0794, KOG0794, KOG0794, CDK8 kinase-activating protein cyclin C [Transcription].	280	1e-93
comp32614_c0_seq1	O	gnl|CDD|35768 KOG0548, KOG0548, KOG0548, Molecular co-chaperone STI1 [Posttranslational modification, protein turnover, chaperones].	49.7	6e-10
comp32614_c0_seq1	R	gnl|CDD|35773 KOG0553, KOG0553, KOG0553, TPR repeat-containing protein [General function prediction only].	47.0	6e-09
comp72683_c1_seq6	T	gnl|CDD|35250 KOG0027, KOG0027, KOG0027, Calmodulin and related proteins (EF-Hand superfamily) [Signal transduction mechanisms].	223	2e-68
comp72683_c1_seq6	ZD	gnl|CDD|35251 KOG0028, KOG0028, KOG0028, Ca2+-binding protein (centrin/caltractin), EF-Hand superfamily protein [Cytoskeleton, Cell cycle control, cell division, chromosome partitioning].	153	2e-42
comp72683_c1_seq6	Z	gnl|CDD|35253 KOG0030, KOG0030, KOG0030, Myosin essential light chain, EF-Hand protein superfamily [Cytoskeleton].	151	1e-41
comp72683_c1_seq6	Z	gnl|CDD|35254 KOG0031, KOG0031, KOG0031, Myosin regulatory light chain, EF-Hand protein superfamily [Cytoskeleton].	150	2e-41
comp8518_c0_seq1	A	gnl|CDD|36169 KOG0951, KOG0951, KOG0951, RNA helicase BRR2, DEAD-box superfamily [RNA processing and modification].	45.8	1e-08
comp28065_c0_seq1	P	gnl|CDD|36816 KOG1603, KOG1603, KOG1603, Copper chaperone [Inorganic ion transport and metabolism].	69.7	8e-17
comp60216_c0_seq2	O	gnl|CDD|36756 KOG1543, KOG1543, KOG1543, Cysteine proteinase Cathepsin L [Posttranslational modification, protein turnover, chaperones].	278	3e-90
comp60216_c0_seq2	O	gnl|CDD|36755 KOG1542, KOG1542, KOG1542, Cysteine proteinase Cathepsin F [Posttranslational modification, protein turnover, chaperones].	252	5e-80
comp39183_c0_seq1	J	gnl|CDD|36990 KOG1779, KOG1779, KOG1779, 40s ribosomal protein S27 [Translation, ribosomal structure and biogenesis].	139	4e-42
comp32104_c0_seq1	BK	gnl|CDD|36296 KOG1080, KOG1080, KOG1080, Histone H3 (Lys4) methyltransferase complex, subunit SET1 and related methyltransferases [Chromatin structure and dynamics, Transcription].	229	2e-75
comp70936_c0_seq4	T	gnl|CDD|35413 KOG0192, KOG0192, KOG0192, Tyrosine kinase specific for activated (GTP-bound) p21cdc42Hs [Signal transduction mechanisms].	310	5e-90
comp145946_c0_seq1	R	gnl|CDD|36790 KOG1577, KOG1577, KOG1577, Aldo/keto reductase family proteins [General function prediction only].	110	3e-33
comp49704_c0_seq1	Z	gnl|CDD|88626 KOG3430, KOG3430, KOG3430, Dynein light chain type 1 [Cytoskeleton].	115	8e-31
comp67924_c0_seq4	S	gnl|CDD|38193 KOG2982, KOG2982, KOG2982, Uncharacterized conserved protein [Function unknown].	178	2e-49
comp5531_c0_seq1	R	gnl|CDD|35575 KOG0354, KOG0354, KOG0354, DEAD-box like helicase [General function prediction only].	63.9	2e-15
comp73038_c0_seq1	O	gnl|CDD|37674 KOG2463, KOG2463, KOG2463, Predicted RNA-binding protein Nob1p involved in 26S proteasome assembly [Posttranslational modification, protein turnover, chaperones].	174	1e-45
comp323188_c0_seq1	PET	gnl|CDD|36270 KOG1052, KOG1052, KOG1052, Glutamate-gated kainate-type ion channel receptor subunit GluR5 and related subunits [Inorganic ion transport and metabolism, Amino acid transport and metabolism, Signal transduction mechanisms].	57.4	1e-12
comp65477_c0_seq1	R	gnl|CDD|37425 KOG2214, KOG2214, KOG2214, Predicted esterase of the alpha-beta hydrolase superfamily [General function prediction only].	430	5e-140
comp17987_c0_seq1	L	gnl|CDD|36849 KOG1636, KOG1636, KOG1636, DNA polymerase delta processivity factor (proliferating cell nuclear antigen) [Replication, recombination and repair].	90.9	6e-26
comp60674_c0_seq2	S	gnl|CDD|38304 KOG3094, KOG3094, KOG3094, Predicted membrane protein [Function unknown].	295	2e-96
comp10370_c0_seq1	T	gnl|CDD|39857 KOG4658, KOG4658, KOG4658, Apoptotic ATPase [Signal transduction mechanisms].	69.7	5e-17
comp10370_c0_seq1	S	gnl|CDD|35693 KOG0472, KOG0472, KOG0472, Leucine-rich repeat protein [Function unknown].	57.8	1e-12
comp10370_c0_seq1	T	gnl|CDD|35837 KOG0617, KOG0617, KOG0617, Ras suppressor protein (contains leucine-rich repeats) [Signal transduction mechanisms].	56.6	3e-12
comp60654_c0_seq1	C	gnl|CDD|36396 KOG1182, KOG1182, KOG1182, Branched chain alpha-keto acid dehydrogenase complex, alpha subunit [Energy production and conversion].	658	0.0
comp54731_c0_seq1	U	gnl|CDD|38316 KOG3106, KOG3106, KOG3106, ER lumen protein retaining receptor [Intracellular trafficking, secretion, and vesicular transport].	328	2e-109
comp76078_c0_seq1	P	gnl|CDD|35426 KOG0205, KOG0205, KOG0205, Plasma membrane H+-transporting ATPase [Inorganic ion transport and metabolism].	203	5e-69
comp119793_c0_seq1	T	gnl|CDD|36401 KOG1187, KOG1187, KOG1187, Serine/threonine protein kinase [Signal transduction mechanisms].	91.3	8e-24
comp119793_c0_seq1	T	gnl|CDD|35413 KOG0192, KOG0192, KOG0192, Tyrosine kinase specific for activated (GTP-bound) p21cdc42Hs [Signal transduction mechanisms].	61.2	8e-13
comp18750_c0_seq1	A	gnl|CDD|38692 KOG3482, KOG3482, KOG3482, Small nuclear ribonucleoprotein (snRNP) SMF [RNA processing and modification].	81.6	5e-22
comp62996_c0_seq2	K	gnl|CDD|38428 KOG3218, KOG3218, KOG3218, RNA polymerase, 25-kDa subunit (common to polymerases I, II and III) [Transcription].	261	4e-85
comp12220_c0_seq1	U	gnl|CDD|39425 KOG4224, KOG4224, KOG4224, Armadillo repeat protein VAC8 required for vacuole fusion, inheritance and cytosol-to-vacuole protein targeting [Intracellular trafficking, secretion, and vesicular transport].	58.5	4e-11
comp142576_c0_seq1	GOU	gnl|CDD|36657 KOG1444, KOG1444, KOG1444, Nucleotide-sugar transporter VRG4/SQV-7 [Carbohydrate transport and metabolism, Posttranslational modification, protein turnover, chaperones, Intracellular trafficking, secretion, and vesicular transport].	163	4e-52
comp72229_c0_seq9	R	gnl|CDD|37112 KOG1901, KOG1901, KOG1901, Uncharacterized high-glucose-regulated protein [General function prediction only].	427	1e-131
comp64789_c0_seq1	V	gnl|CDD|36728 KOG1515, KOG1515, KOG1515, Arylacetamide deacetylase [Defense mechanisms].	229	4e-70
comp55680_c0_seq1	TR	gnl|CDD|35595 KOG0374, KOG0374, KOG0374, Serine/threonine specific protein phosphatase PP1, catalytic subunit [Signal transduction mechanisms, General function prediction only].	465	2e-162
comp55680_c0_seq1	GT	gnl|CDD|35593 KOG0372, KOG0372, KOG0372, Serine/threonine specific protein phosphatase involved in glycogen accumulation, PP2A-related [Carbohydrate transport and metabolism, Signal transduction mechanisms].	347	8e-117
comp55680_c0_seq1	DT	gnl|CDD|35594 KOG0373, KOG0373, KOG0373, Serine/threonine specific protein phosphatase involved in cell cycle control, PP2A-related [Cell cycle control, cell division, chromosome partitioning, Signal transduction mechanisms].	314	9e-104
comp55680_c0_seq1	T	gnl|CDD|35592 KOG0371, KOG0371, KOG0371, Serine/threonine protein phosphatase 2A, catalytic subunit [Signal transduction mechanisms].	296	1e-96
comp49931_c0_seq5	I	gnl|CDD|36391 KOG1176, KOG1176, KOG1176, Acyl-CoA synthetase [Lipid transport and metabolism].	214	4e-68
comp70988_c0_seq2	Z	gnl|CDD|35383 KOG0161, KOG0161, KOG0161, Myosin class II heavy chain [Cytoskeleton].	149	1e-36
comp70988_c0_seq2	S	gnl|CDD|39873 KOG4674, KOG4674, KOG4674, Uncharacterized conserved coiled-coil protein [Function unknown].	139	8e-34
comp70988_c0_seq2	O	gnl|CDD|36196 KOG0978, KOG0978, KOG0978, E3 ubiquitin ligase involved in syntaxin degradation [Posttranslational modification, protein turnover, chaperones].	85.1	5e-17
comp55978_c0_seq1	O	gnl|CDD|36112 KOG0894, KOG0894, KOG0894, Ubiquitin-protein ligase [Posttranslational modification, protein turnover, chaperones].	322	6e-103
comp27904_c0_seq1	T	gnl|CDD|37608 KOG2397, KOG2397, KOG2397, Protein kinase C substrate, 80 KD protein, heavy chain [Signal transduction mechanisms].	152	4e-46
comp21202_c0_seq1	T	gnl|CDD|36401 KOG1187, KOG1187, KOG1187, Serine/threonine protein kinase [Signal transduction mechanisms].	104	2e-28
comp42053_c0_seq1	Z	gnl|CDD|35895 KOG0676, KOG0676, KOG0676, Actin and related proteins [Cytoskeleton].	187	1e-60
comp25883_c0_seq1	K	gnl|CDD|38608 KOG3398, KOG3398, KOG3398, Transcription factor MBF1 [Transcription].	162	3e-51
comp66458_c0_seq1	O	gnl|CDD|37076 KOG1865, KOG1865, KOG1865, Ubiquitin carboxyl-terminal hydrolase [Posttranslational modification, protein turnover, chaperones].	443	5e-139
comp73273_c0_seq5	P	gnl|CDD|35423 KOG0202, KOG0202, KOG0202, Ca2+ transporting ATPase [Inorganic ion transport and metabolism].	1241	0.0
comp50116_c0_seq1	R	gnl|CDD|36886 KOG1673, KOG1673, KOG1673, Ras GTPases [General function prediction only].	324	1e-110
comp447692_c0_seq1	QR	gnl|CDD|35365 KOG0143, KOG0143, KOG0143, Iron/ascorbate family oxidoreductases [Secondary metabolites biosynthesis, transport and catabolism, General function prediction only].	108	3e-32
comp40951_c0_seq2	I	gnl|CDD|36603 KOG1389, KOG1389, KOG1389, 3-oxoacyl CoA thiolase [Lipid transport and metabolism].	104	4e-30
comp51182_c0_seq1	U	gnl|CDD|35293 KOG0070, KOG0070, KOG0070, GTP-binding ADP-ribosylation factor Arf1 [Intracellular trafficking, secretion, and vesicular transport].	316	1e-105
comp51182_c0_seq1	U	gnl|CDD|35294 KOG0071, KOG0071, KOG0071, GTP-binding ADP-ribosylation factor Arf6 (dArf3) [Intracellular trafficking, secretion, and vesicular transport].	276	2e-90
comp51182_c0_seq1	U	gnl|CDD|35295 KOG0072, KOG0072, KOG0072, GTP-binding ADP-ribosylation factor-like protein ARL1 [Intracellular trafficking, secretion, and vesicular transport].	222	2e-69
comp51182_c0_seq1	UZ	gnl|CDD|35296 KOG0073, KOG0073, KOG0073, GTP-binding ADP-ribosylation factor-like protein ARL2 [Intracellular trafficking, secretion, and vesicular transport, Cytoskeleton].	183	2e-54
comp51182_c0_seq1	R	gnl|CDD|35297 KOG0074, KOG0074, KOG0074, GTP-binding ADP-ribosylation factor-like protein ARL3 [General function prediction only].	176	1e-51
comp25498_c0_seq1	E	gnl|CDD|37647 KOG2436, KOG2436, KOG2436, Acetylglutamate kinase/acetylglutamate synthase [Amino acid transport and metabolism].	117	1e-32
comp52931_c0_seq1	F	gnl|CDD|38289 KOG3079, KOG3079, KOG3079, Uridylate kinase/adenylate kinase [Nucleotide transport and metabolism].	235	5e-73
comp52931_c0_seq1	F	gnl|CDD|38288 KOG3078, KOG3078, KOG3078, Adenylate kinase [Nucleotide transport and metabolism].	110	2e-27
comp56073_c0_seq1	R	gnl|CDD|37155 KOG1944, KOG1944, KOG1944, Peroxisomal membrane protein MPV17 and related proteins [General function prediction only].	169	1e-46
comp62385_c0_seq1	C	gnl|CDD|36709 KOG1496, KOG1496, KOG1496, Malate dehydrogenase [Energy production and conversion].	526	0.0
comp68565_c0_seq1	F	gnl|CDD|38389 KOG3179, KOG3179, KOG3179, Predicted glutamine synthetase [Nucleotide transport and metabolism].	239	3e-67
comp25172_c0_seq1	Q	gnl|CDD|36477 KOG1263, KOG1263, KOG1263, Multicopper oxidases [Secondary metabolites biosynthesis, transport and catabolism].	183	6e-59
comp63677_c0_seq1	A	gnl|CDD|35753 KOG0533, KOG0533, KOG0533, RRM motif-containing protein [RNA processing and modification].	150	1e-42
comp63096_c0_seq1	S	gnl|CDD|38338 KOG3128, KOG3128, KOG3128, Uncharacterized conserved protein [Function unknown].	218	2e-63
comp38702_c0_seq1	R	gnl|CDD|38130 KOG2919, KOG2919, KOG2919, Guanine nucleotide-binding protein [General function prediction only].	241	3e-80
comp37196_c0_seq2	M	gnl|CDD|36536 KOG1322, KOG1322, KOG1322, GDP-mannose pyrophosphorylase/mannose-1-phosphate guanylyltransferase [Cell wall/membrane/envelope biogenesis].	521	0.0
comp37196_c0_seq2	GMO	gnl|CDD|36673 KOG1460, KOG1460, KOG1460, GDP-mannose pyrophosphorylase [Carbohydrate transport and metabolism, Cell wall/membrane/envelope biogenesis, Posttranslational modification, protein turnover, chaperones].	259	1e-81
comp67275_c0_seq1	T	gnl|CDD|36401 KOG1187, KOG1187, KOG1187, Serine/threonine protein kinase [Signal transduction mechanisms].	320	2e-90
comp67275_c0_seq1	S	gnl|CDD|35693 KOG0472, KOG0472, KOG0472, Leucine-rich repeat protein [Function unknown].	136	8e-33
comp6778_c0_seq1	T	gnl|CDD|39857 KOG4658, KOG4658, KOG4658, Apoptotic ATPase [Signal transduction mechanisms].	65.9	2e-15
comp175868_c0_seq1	Q	gnl|CDD|35288 KOG0065, KOG0065, KOG0065, Pleiotropic drug resistance proteins (PDR1-15), ABC superfamily [Secondary metabolites biosynthesis, transport and catabolism].	96.3	2e-26
comp20430_c0_seq1	K	gnl|CDD|38608 KOG3398, KOG3398, KOG3398, Transcription factor MBF1 [Transcription].	116	8e-36
comp66760_c0_seq1	I	gnl|CDD|36470 KOG1256, KOG1256, KOG1256, Long-chain acyl-CoA synthetases (AMP-forming) [Lipid transport and metabolism].	813	0.0
comp66760_c0_seq1	I	gnl|CDD|36395 KOG1180, KOG1180, KOG1180, Acyl-CoA synthetase [Lipid transport and metabolism].	520	9e-171
comp48234_c0_seq3	C	gnl|CDD|37614 KOG2403, KOG2403, KOG2403, Succinate dehydrogenase, flavoprotein subunit [Energy production and conversion].	467	5e-158
comp62254_c0_seq2	L	gnl|CDD|35702 KOG0481, KOG0481, KOG0481, DNA replication licensing factor, MCM5 component [Replication, recombination and repair].	957	0.0
comp62254_c0_seq2	L	gnl|CDD|35701 KOG0480, KOG0480, KOG0480, DNA replication licensing factor, MCM6 component [Replication, recombination and repair].	437	3e-143
comp35073_c0_seq1	F	gnl|CDD|36692 KOG1479, KOG1479, KOG1479, Nucleoside transporter [Nucleotide transport and metabolism].	110	2e-31
comp285_c0_seq1	TBLD	gnl|CDD|36108 KOG0890, KOG0890, KOG0890, Protein kinase of the PI-3 kinase family involved in mitotic growth, DNA repair and meiotic recombination [Signal transduction mechanisms, Chromatin structure and dynamics, Replication, recombination and repair, Cell cycle control, cell division, chromosome partitioning].	290	4e-93
comp18668_c0_seq1	S	gnl|CDD|39896 KOG4698, KOG4698, KOG4698, Uncharacterized conserved protein [Function unknown].	63.5	8e-15
comp35747_c0_seq1	O	gnl|CDD|35323 KOG0100, KOG0100, KOG0100, Molecular chaperones GRP78/BiP/KAR2, HSP70 superfamily [Posttranslational modification, protein turnover, chaperones].	209	2e-70
comp35747_c0_seq1	O	gnl|CDD|35324 KOG0101, KOG0101, KOG0101, Molecular chaperones HSP70/HSC70, HSP70 superfamily [Posttranslational modification, protein turnover, chaperones].	202	1e-67
comp35747_c0_seq1	O	gnl|CDD|35325 KOG0102, KOG0102, KOG0102, Molecular chaperones mortalin/PBP74/GRP75, HSP70 superfamily [Posttranslational modification, protein turnover, chaperones].	191	3e-63
comp35747_c0_seq1	O	gnl|CDD|35326 KOG0103, KOG0103, KOG0103, Molecular chaperones HSP105/HSP110/SSE1, HSP70 superfamily [Posttranslational modification, protein turnover, chaperones].	125	2e-37
comp35747_c0_seq1	O	gnl|CDD|35327 KOG0104, KOG0104, KOG0104, Molecular chaperones GRP170/SIL1, HSP70 superfamily [Posttranslational modification, protein turnover, chaperones].	98.2	5e-27
comp34464_c0_seq1	R	gnl|CDD|35830 KOG0610, KOG0610, KOG0610, Putative serine/threonine protein kinase [General function prediction only].	87.8	3e-23
comp31215_c0_seq1	A	gnl|CDD|38602 KOG3392, KOG3392, KOG3392, Exon-exon junction complex, Magoh component [RNA processing and modification].	76.6	5e-20
comp23186_c0_seq1	O	gnl|CDD|35242 KOG0019, KOG0019, KOG0019, Molecular chaperone (HSP90 family) [Posttranslational modification, protein turnover, chaperones].	126	3e-39
comp23186_c0_seq1	O	gnl|CDD|35243 KOG0020, KOG0020, KOG0020, Endoplasmic reticulum glucose-regulated protein (GRP94/endoplasmin), HSP90 family [Posttranslational modification, protein turnover, chaperones].	119	2e-36
comp23519_c0_seq1	T	gnl|CDD|35255 KOG0032, KOG0032, KOG0032, Ca2+/calmodulin-dependent protein kinase, EF-Hand protein superfamily [Signal transduction mechanisms].	140	2e-44
comp23519_c0_seq1	T	gnl|CDD|35256 KOG0033, KOG0033, KOG0033, Ca2+/calmodulin-dependent protein kinase, EF-Hand protein superfamily [Signal transduction mechanisms].	108	7e-32
comp23519_c0_seq1	D	gnl|CDD|35835 KOG0615, KOG0615, KOG0615, Serine/threonine protein kinase Chk2 and related proteins [Cell cycle control, cell division, chromosome partitioning].	98.2	6e-28
comp23519_c0_seq1	OUT	gnl|CDD|35815 KOG0595, KOG0595, KOG0595, Serine/threonine-protein kinase involved in autophagy [Posttranslational modification, protein turnover, chaperones, Intracellular trafficking, secretion, and vesicular transport, Signal transduction mechanisms].	95.5	7e-27
comp23519_c0_seq1	G	gnl|CDD|35819 KOG0599, KOG0599, KOG0599, Phosphorylase kinase gamma subunit [Carbohydrate transport and metabolism].	95.5	8e-27
comp28717_c0_seq1	E	gnl|CDD|36517 KOG1303, KOG1303, KOG1303, Amino acid transporters [Amino acid transport and metabolism].	139	6e-43
comp39281_c0_seq1	QI	gnl|CDD|35379 KOG0157, KOG0157, KOG0157, Cytochrome P450 CYP4/CYP19/CYP26 subfamilies [Secondary metabolites biosynthesis, transport and catabolism, Lipid transport and metabolism].	164	7e-52
comp212735_c0_seq1	T	gnl|CDD|35451 KOG0230, KOG0230, KOG0230, Phosphatidylinositol-4-phosphate 5-kinase and related FYVE finger-containing proteins [Signal transduction mechanisms].	92.4	3e-25
comp58421_c0_seq2	T	gnl|CDD|39857 KOG4658, KOG4658, KOG4658, Apoptotic ATPase [Signal transduction mechanisms].	54.3	4e-11
comp50076_c0_seq3	S	gnl|CDD|35237 KOG0013, KOG0013, KOG0013, Uncharacterized conserved protein [Function unknown].	132	5e-37
comp21883_c0_seq1	O	gnl|CDD|35933 KOG0714, KOG0714, KOG0714, Molecular chaperone (DnaJ superfamily) [Posttranslational modification, protein turnover, chaperones].	49.7	9e-10
comp54299_c0_seq3	R	gnl|CDD|37158 KOG1947, KOG1947, KOG1947, Leucine rich repeat proteins, some proteins contain F-box [General function prediction only].	131	4e-34
comp54299_c0_seq3	R	gnl|CDD|39542 KOG4341, KOG4341, KOG4341, F-box protein containing LRR [General function prediction only].	82.4	1e-17
comp73309_c0_seq1	G	gnl|CDD|35845 KOG0626, KOG0626, KOG0626, Beta-glucosidase, lactase phlorizinhydrolase, and related proteins [Carbohydrate transport and metabolism].	605	0.0
comp63501_c2_seq1	U	gnl|CDD|37878 KOG2667, KOG2667, KOG2667, COPII vesicle protein [Intracellular trafficking, secretion, and vesicular transport].	335	5e-109
comp27365_c0_seq2	Z	gnl|CDD|35383 KOG0161, KOG0161, KOG0161, Myosin class II heavy chain [Cytoskeleton].	61.6	1e-12
comp27365_c0_seq2	S	gnl|CDD|39873 KOG4674, KOG4674, KOG4674, Uncharacterized conserved coiled-coil protein [Function unknown].	58.9	1e-11
comp27365_c0_seq2	S	gnl|CDD|39842 KOG4643, KOG4643, KOG4643, Uncharacterized coiled-coil protein [Function unknown].	53.1	2e-09
comp51162_c0_seq1	E	gnl|CDD|37474 KOG2263, KOG2263, KOG2263, Methionine synthase II (cobalamin-independent) [Amino acid transport and metabolism].	126	8e-37
comp68719_c0_seq1	C	gnl|CDD|35971 KOG0752, KOG0752, KOG0752, Mitochondrial solute carrier protein [Energy production and conversion].	182	2e-53
comp68719_c0_seq1	C	gnl|CDD|35983 KOG0764, KOG0764, KOG0764, Mitochondrial FAD carrier protein [Energy production and conversion].	99.4	7e-24
comp65242_c0_seq6	S	gnl|CDD|36764 KOG1551, KOG1551, KOG1551, Uncharacterized conserved protein [Function unknown].	392	3e-126
comp67520_c0_seq1	QR	gnl|CDD|35365 KOG0143, KOG0143, KOG0143, Iron/ascorbate family oxidoreductases [Secondary metabolites biosynthesis, transport and catabolism, General function prediction only].	300	6e-95
comp46089_c0_seq1	O	gnl|CDD|35638 KOG0417, KOG0417, KOG0417, Ubiquitin-protein ligase [Posttranslational modification, protein turnover, chaperones].	213	1e-69
comp46089_c0_seq1	O	gnl|CDD|35640 KOG0419, KOG0419, KOG0419, Ubiquitin-protein ligase [Posttranslational modification, protein turnover, chaperones].	124	5e-35
comp46089_c0_seq1	O	gnl|CDD|35643 KOG0422, KOG0422, KOG0422, Ubiquitin-protein ligase [Posttranslational modification, protein turnover, chaperones].	122	2e-34
comp32100_c0_seq1	T	gnl|CDD|35917 KOG0698, KOG0698, KOG0698, Serine/threonine protein phosphatase [Signal transduction mechanisms].	78.2	4e-20
comp68736_c1_seq1	S	gnl|CDD|37779 KOG2568, KOG2568, KOG2568, Predicted membrane protein [Function unknown].	564	0.0
comp66630_c0_seq1	T	gnl|CDD|37581 KOG2370, KOG2370, KOG2370, Cactin [Signal transduction mechanisms].	536	0.0
comp208166_c0_seq1	T	gnl|CDD|35413 KOG0192, KOG0192, KOG0192, Tyrosine kinase specific for activated (GTP-bound) p21cdc42Hs [Signal transduction mechanisms].	85.5	8e-23
comp19586_c0_seq1	Q	gnl|CDD|35288 KOG0065, KOG0065, KOG0065, Pleiotropic drug resistance proteins (PDR1-15), ABC superfamily [Secondary metabolites biosynthesis, transport and catabolism].	52.4	1e-10
comp67762_c0_seq1	A	gnl|CDD|35486 KOG0265, KOG0265, KOG0265, U5 snRNP-specific protein-like factor and related proteins [RNA processing and modification].	96.3	4e-22
comp284838_c0_seq1	T	gnl|CDD|35802 KOG0582, KOG0582, KOG0582, Ste20-like serine/threonine protein kinase [Signal transduction mechanisms].	121	4e-37
comp264144_c0_seq1	T	gnl|CDD|36401 KOG1187, KOG1187, KOG1187, Serine/threonine protein kinase [Signal transduction mechanisms].	124	2e-38
comp264144_c0_seq1	T	gnl|CDD|35413 KOG0192, KOG0192, KOG0192, Tyrosine kinase specific for activated (GTP-bound) p21cdc42Hs [Signal transduction mechanisms].	80.9	1e-21
comp264144_c0_seq1	T	gnl|CDD|38858 KOG3653, KOG3653, KOG3653, Transforming growth factor beta/activin receptor subfamily of serine/threonine kinases [Signal transduction mechanisms].	77.0	4e-20
comp264144_c0_seq1	T	gnl|CDD|35801 KOG0581, KOG0581, KOG0581, Mitogen-activated protein kinase kinase (MAP2K) [Signal transduction mechanisms].	72.8	2e-18
comp54149_c0_seq1	S	gnl|CDD|35693 KOG0472, KOG0472, KOG0472, Leucine-rich repeat protein [Function unknown].	95.1	2e-21
comp54149_c0_seq1	T	gnl|CDD|35838 KOG0618, KOG0618, KOG0618, Serine/threonine phosphatase 2C containing leucine-rich repeats, similar to SCN circadian oscillatory protein (SCOP) [Signal transduction mechanisms].	90.5	5e-20
comp73621_c0_seq12	I	gnl|CDD|38014 KOG2803, KOG2803, KOG2803, Choline phosphate cytidylyltransferase/Predicted CDP-ethanolamine synthase [Lipid transport and metabolism].	440	7e-146
comp45650_c0_seq1	C	gnl|CDD|38684 KOG3474, KOG3474, KOG3474, Molybdopterin converting factor, small subunit [Energy production and conversion].	107	1e-28
comp44999_c0_seq1	O	gnl|CDD|35962 KOG0743, KOG0743, KOG0743, AAA+-type ATPase [Posttranslational modification, protein turnover, chaperones].	278	3e-96
comp58015_c0_seq8	S	gnl|CDD|38364 KOG3154, KOG3154, KOG3154, Uncharacterized conserved protein [Function unknown].	230	4e-68
comp25197_c0_seq1	Q	gnl|CDD|35378 KOG0156, KOG0156, KOG0156, Cytochrome P450 CYP2 subfamily [Secondary metabolites biosynthesis, transport and catabolism].	228	2e-75
comp25197_c0_seq1	QI	gnl|CDD|35379 KOG0157, KOG0157, KOG0157, Cytochrome P450 CYP4/CYP19/CYP26 subfamilies [Secondary metabolites biosynthesis, transport and catabolism, Lipid transport and metabolism].	120	6e-34
comp69778_c0_seq1	G	gnl|CDD|35717 KOG0496, KOG0496, KOG0496, Beta-galactosidase [Carbohydrate transport and metabolism].	683	0.0
comp64254_c0_seq1	R	gnl|CDD|36702 KOG1489, KOG1489, KOG1489, Predicted GTP-binding protein (ODN superfamily) [General function prediction only].	209	4e-59
comp31407_c0_seq1	I	gnl|CDD|36543 KOG1329, KOG1329, KOG1329, Phospholipase D1 [Lipid transport and metabolism].	96.7	2e-27
comp42843_c0_seq1	S	gnl|CDD|39468 KOG4267, KOG4267, KOG4267, Predicted membrane protein [Function unknown].	87.8	8e-21
comp104395_c0_seq1	P	gnl|CDD|35425 KOG0204, KOG0204, KOG0204, Calcium transporting ATPase [Inorganic ion transport and metabolism].	188	5e-61
comp104395_c0_seq1	P	gnl|CDD|35423 KOG0202, KOG0202, KOG0202, Ca2+ transporting ATPase [Inorganic ion transport and metabolism].	143	2e-43
comp73300_c0_seq1	A	gnl|CDD|36352 KOG1137, KOG1137, KOG1137, mRNA cleavage and polyadenylation factor II complex, BRR5 (CPSF subunit) [RNA processing and modification].	526	2e-172
comp10919_c0_seq1	T	gnl|CDD|36401 KOG1187, KOG1187, KOG1187, Serine/threonine protein kinase [Signal transduction mechanisms].	220	3e-73
comp10919_c0_seq1	T	gnl|CDD|35413 KOG0192, KOG0192, KOG0192, Tyrosine kinase specific for activated (GTP-bound) p21cdc42Hs [Signal transduction mechanisms].	119	8e-34
comp69723_c0_seq1	YUJ	gnl|CDD|37232 KOG2021, KOG2021, KOG2021, Nuclear mRNA export factor receptor LOS1/Exportin-t (importin beta superfamily) [Nuclear structure, Intracellular trafficking, secretion, and vesicular transport, Translation, ribosomal structure and biogenesis].	936	0.0
comp13329_c0_seq1	Q	gnl|CDD|36393 KOG1178, KOG1178, KOG1178, Non-ribosomal peptide synthetase/alpha-aminoadipate reductase and related enzymes [Secondary metabolites biosynthesis, transport and catabolism].	60.1	4e-13
comp13329_c0_seq1	I	gnl|CDD|36395 KOG1180, KOG1180, KOG1180, Acyl-CoA synthetase [Lipid transport and metabolism].	49.3	2e-09
comp141419_c0_seq1	T	gnl|CDD|35390 KOG0169, KOG0169, KOG0169, Phosphoinositide-specific phospholipase C [Signal transduction mechanisms].	145	9e-45
comp62398_c0_seq1	Q	gnl|CDD|36477 KOG1263, KOG1263, KOG1263, Multicopper oxidases [Secondary metabolites biosynthesis, transport and catabolism].	645	0.0
comp73125_c0_seq1	L	gnl|CDD|36109 KOG0891, KOG0891, KOG0891, DNA-dependent protein kinase [Replication, recombination and repair].	1837	0.0
comp61461_c0_seq1	R	gnl|CDD|38212 KOG3002, KOG3002, KOG3002, Zn finger protein [General function prediction only].	320	2e-104
comp43139_c0_seq1	O	gnl|CDD|35397 KOG0176, KOG0176, KOG0176, 20S proteasome, regulatory subunit alpha type PSMA5/PUP2 [Posttranslational modification, protein turnover, chaperones].	420	3e-144
comp43139_c0_seq1	O	gnl|CDD|35404 KOG0183, KOG0183, KOG0183, 20S proteasome, regulatory subunit alpha type PSMA7/PRE6 [Posttranslational modification, protein turnover, chaperones].	189	4e-55
comp43139_c0_seq1	O	gnl|CDD|35402 KOG0181, KOG0181, KOG0181, 20S proteasome, regulatory subunit alpha type PSMA2/PRE8 [Posttranslational modification, protein turnover, chaperones].	185	8e-54
comp43139_c0_seq1	O	gnl|CDD|35399 KOG0178, KOG0178, KOG0178, 20S proteasome, regulatory subunit alpha type PSMA4/PRE9 [Posttranslational modification, protein turnover, chaperones].	183	6e-53
comp43139_c0_seq1	O	gnl|CDD|36081 KOG0863, KOG0863, KOG0863, 20S proteasome, regulatory subunit alpha type PSMA1/PRE5 [Posttranslational modification, protein turnover, chaperones].	174	8e-50
comp56135_c0_seq1	AJ	gnl|CDD|37784 KOG2573, KOG2573, KOG2573, Ribosome biogenesis protein - Nop56p/Sik1p [RNA processing and modification, Translation, ribosomal structure and biogenesis].	720	0.0
comp56135_c0_seq1	AJ	gnl|CDD|37783 KOG2572, KOG2572, KOG2572, Ribosome biogenesis protein - Nop58p/Nop5p [RNA processing and modification, Translation, ribosomal structure and biogenesis].	392	1e-124
comp55411_c0_seq1	R	gnl|CDD|39501 KOG4300, KOG4300, KOG4300, Predicted methyltransferase [General function prediction only].	202	4e-61
comp7198_c0_seq1	S	gnl|CDD|37933 KOG2722, KOG2722, KOG2722, Predicted membrane protein [Function unknown].	48.9	1e-09
comp42981_c0_seq2	T	gnl|CDD|36541 KOG1327, KOG1327, KOG1327, Copine [Signal transduction mechanisms].	168	2e-49
comp11208_c0_seq1	Q	gnl|CDD|35378 KOG0156, KOG0156, KOG0156, Cytochrome P450 CYP2 subfamily [Secondary metabolites biosynthesis, transport and catabolism].	252	9e-81
comp25946_c0_seq1	P	gnl|CDD|37704 KOG2493, KOG2493, KOG2493, Na+/Pi symporter [Inorganic ion transport and metabolism].	240	5e-80
comp71190_c0_seq5	T	gnl|CDD|36401 KOG1187, KOG1187, KOG1187, Serine/threonine protein kinase [Signal transduction mechanisms].	256	8e-72
comp59504_c0_seq1	H	gnl|CDD|36535 KOG1321, KOG1321, KOG1321, Protoheme ferro-lyase (ferrochelatase) [Coenzyme transport and metabolism].	484	2e-165
comp218586_c0_seq1	T	gnl|CDD|39857 KOG4658, KOG4658, KOG4658, Apoptotic ATPase [Signal transduction mechanisms].	47.0	4e-09
comp218586_c0_seq1	S	gnl|CDD|35693 KOG0472, KOG0472, KOG0472, Leucine-rich repeat protein [Function unknown].	44.7	3e-08
comp218586_c0_seq1	T	gnl|CDD|39396 KOG4194, KOG4194, KOG4194, Membrane glycoprotein LIG-1 [Signal transduction mechanisms].	42.0	3e-07
comp46221_c0_seq1	U	gnl|CDD|35310 KOG0087, KOG0087, KOG0087, GTPase Rab11/YPT3, small G protein superfamily [Intracellular trafficking, secretion, and vesicular transport].	198	4e-64
comp46221_c0_seq1	U	gnl|CDD|35321 KOG0098, KOG0098, KOG0098, GTPase Rab2, small G protein superfamily [Intracellular trafficking, secretion, and vesicular transport].	131	4e-38
comp43779_c0_seq1	T	gnl|CDD|35451 KOG0230, KOG0230, KOG0230, Phosphatidylinositol-4-phosphate 5-kinase and related FYVE finger-containing proteins [Signal transduction mechanisms].	354	6e-121
comp178226_c0_seq1	S	gnl|CDD|39941 KOG4744, KOG4744, KOG4744, Uncharacterized conserved protein [Function unknown].	42.0	5e-07
comp69694_c0_seq1	R	gnl|CDD|36325 KOG1109, KOG1109, KOG1109, Vacuole membrane protein VMP1 [General function prediction only].	233	9e-67
comp46627_c0_seq1	E	gnl|CDD|36804 KOG1591, KOG1591, KOG1591, Prolyl 4-hydroxylase alpha subunit [Amino acid transport and metabolism].	213	5e-68
comp66187_c0_seq2	O	gnl|CDD|35749 KOG0529, KOG0529, KOG0529, Protein geranylgeranyltransferase type II, alpha subunit [Posttranslational modification, protein turnover, chaperones].	283	7e-82
comp35762_c0_seq1	K	gnl|CDD|37138 KOG1927, KOG1927, KOG1927, R-kappa-B and related transcription factors [Transcription].	145	9e-46
comp6111_c0_seq1	R	gnl|CDD|37088 KOG1877, KOG1877, KOG1877, Putative transmembrane protein cmp44E [General function prediction only].	56.2	3e-12
comp94754_c0_seq1	O	gnl|CDD|35324 KOG0101, KOG0101, KOG0101, Molecular chaperones HSP70/HSC70, HSP70 superfamily [Posttranslational modification, protein turnover, chaperones].	75.9	8e-18
comp94754_c0_seq1	O	gnl|CDD|35323 KOG0100, KOG0100, KOG0100, Molecular chaperones GRP78/BiP/KAR2, HSP70 superfamily [Posttranslational modification, protein turnover, chaperones].	73.9	4e-17
comp94754_c0_seq1	O	gnl|CDD|35326 KOG0103, KOG0103, KOG0103, Molecular chaperones HSP105/HSP110/SSE1, HSP70 superfamily [Posttranslational modification, protein turnover, chaperones].	63.2	2e-13
comp94754_c0_seq1	O	gnl|CDD|35325 KOG0102, KOG0102, KOG0102, Molecular chaperones mortalin/PBP74/GRP75, HSP70 superfamily [Posttranslational modification, protein turnover, chaperones].	59.7	3e-12
comp52727_c0_seq1	L	gnl|CDD|38318 KOG3108, KOG3108, KOG3108, Single-stranded DNA-binding replication protein A (RPA), medium (30 kD) subunit [Replication, recombination and repair].	181	9e-52
comp50141_c0_seq1	YU	gnl|CDD|37382 KOG2171, KOG2171, KOG2171, Karyopherin (importin) beta 3 [Nuclear structure, Intracellular trafficking, secretion, and vesicular transport].	392	1e-136
comp35850_c0_seq1	O	gnl|CDD|35242 KOG0019, KOG0019, KOG0019, Molecular chaperone (HSP90 family) [Posttranslational modification, protein turnover, chaperones].	197	4e-63
comp35850_c0_seq1	O	gnl|CDD|35243 KOG0020, KOG0020, KOG0020, Endoplasmic reticulum glucose-regulated protein (GRP94/endoplasmin), HSP90 family [Posttranslational modification, protein turnover, chaperones].	196	7e-63
comp59785_c0_seq1	GE	gnl|CDD|36654 KOG1441, KOG1441, KOG1441, Glucose-6-phosphate/phosphate and phosphoenolpyruvate/phosphate antiporter [Carbohydrate transport and metabolism, Amino acid transport and metabolism].	278	2e-85
comp72027_c0_seq17	O	gnl|CDD|39613 KOG4412, KOG4412, KOG4412, 26S proteasome regulatory complex, subunit PSMD10 [Posttranslational modification, protein turnover, chaperones].	63.5	5e-12
comp66864_c0_seq1	GC	gnl|CDD|36406 KOG1192, KOG1192, KOG1192, UDP-glucuronosyl and UDP-glucosyl transferase [Carbohydrate transport and metabolism, Energy production and conversion].	261	3e-79
comp19922_c0_seq1	O	gnl|CDD|35929 KOG0710, KOG0710, KOG0710, Molecular chaperone (small heat-shock protein Hsp26/Hsp42) [Posttranslational modification, protein turnover, chaperones].	65.1	4e-15
comp64379_c0_seq1	O	gnl|CDD|35959 KOG0740, KOG0740, KOG0740, AAA+-type ATPase [Posttranslational modification, protein turnover, chaperones].	384	6e-121
comp64379_c0_seq1	O	gnl|CDD|35957 KOG0738, KOG0738, KOG0738, AAA+-type ATPase [Posttranslational modification, protein turnover, chaperones].	301	5e-90
comp64379_c0_seq1	O	gnl|CDD|35956 KOG0737, KOG0737, KOG0737, AAA+-type ATPase [Posttranslational modification, protein turnover, chaperones].	240	5e-68
comp64379_c0_seq1	O	gnl|CDD|35958 KOG0739, KOG0739, KOG0739, AAA+-type ATPase [Posttranslational modification, protein turnover, chaperones].	236	7e-67
comp74678_c0_seq1	L	gnl|CDD|35235 KOG0011, KOG0011, KOG0011, Nucleotide excision repair factor NEF2, RAD23 component [Replication, recombination and repair].	115	4e-35
comp280275_c0_seq1	K	gnl|CDD|35271 KOG0048, KOG0048, KOG0048, Transcription factor, Myb superfamily [Transcription].	120	9e-37
comp181439_c0_seq1	G	gnl|CDD|35845 KOG0626, KOG0626, KOG0626, Beta-glucosidase, lactase phlorizinhydrolase, and related proteins [Carbohydrate transport and metabolism].	310	4e-108
comp62886_c0_seq3	I	gnl|CDD|39865 KOG4666, KOG4666, KOG4666, Predicted phosphate acyltransferase, contains PlsC domain [Lipid transport and metabolism].	343	6e-111
comp69028_c0_seq8	C	gnl|CDD|36832 KOG1619, KOG1619, KOG1619, Cytochrome b [Energy production and conversion].	218	1e-66
comp157315_c0_seq1	S	gnl|CDD|35693 KOG0472, KOG0472, KOG0472, Leucine-rich repeat protein [Function unknown].	92.0	3e-21
comp157315_c0_seq1	T	gnl|CDD|35838 KOG0618, KOG0618, KOG0618, Serine/threonine phosphatase 2C containing leucine-rich repeats, similar to SCN circadian oscillatory protein (SCOP) [Signal transduction mechanisms].	68.9	2e-13
comp62956_c0_seq3	BK	gnl|CDD|37894 KOG2683, KOG2683, KOG2683, Sirtuin 4 and related class II sirtuins (SIR2 family) [Chromatin structure and dynamics, Transcription].	391	9e-131
comp61310_c0_seq1	O	gnl|CDD|37371 KOG2160, KOG2160, KOG2160, Armadillo/beta-catenin-like repeat-containing protein [Posttranslational modification, protein turnover, chaperones].	330	1e-106
comp68947_c0_seq1	I	gnl|CDD|36391 KOG1176, KOG1176, KOG1176, Acyl-CoA synthetase [Lipid transport and metabolism].	514	7e-176
comp57400_c0_seq1	AJ	gnl|CDD|35370 KOG0148, KOG0148, KOG0148, Apoptosis-promoting RNA-binding protein TIA-1/TIAR (RRM superfamily) [RNA processing and modification, Translation, ribosomal structure and biogenesis].	195	6e-55
comp57400_c0_seq1	A	gnl|CDD|35353 KOG0131, KOG0131, KOG0131, Splicing factor 3b, subunit 4 [RNA processing and modification].	101	2e-23
comp57400_c0_seq1	A	gnl|CDD|35367 KOG0145, KOG0145, KOG0145, RNA-binding protein ELAV/HU (RRM superfamily) [RNA processing and modification].	96.7	1e-21
comp57400_c0_seq1	AJ	gnl|CDD|35345 KOG0123, KOG0123, KOG0123, Polyadenylate-binding protein (RRM superfamily) [RNA processing and modification, Translation, ribosomal structure and biogenesis].	94.0	8e-21
comp67648_c0_seq5	O	gnl|CDD|37300 KOG2089, KOG2089, KOG2089, Metalloendopeptidase family - saccharolysin & thimet oligopeptidase [Posttranslational modification, protein turnover, chaperones].	608	0.0
comp30820_c0_seq1	U	gnl|CDD|37387 KOG2176, KOG2176, KOG2176, Exocyst complex, subunit SEC15 [Intracellular trafficking, secretion, and vesicular transport].	110	1e-32
comp57510_c0_seq2	R	gnl|CDD|39891 KOG4693, KOG4693, KOG4693, Uncharacterized conserved protein, contains kelch repeat [General function prediction only].	131	6e-32
comp67193_c0_seq1	R	gnl|CDD|37384 KOG2173, KOG2173, KOG2173, Integral membrane protein [General function prediction only].	666	0.0
comp70425_c0_seq1	O	gnl|CDD|35627 KOG0406, KOG0406, KOG0406, Glutathione S-transferase [Posttranslational modification, protein turnover, chaperones].	252	6e-81
comp30067_c0_seq1	Q	gnl|CDD|35288 KOG0065, KOG0065, KOG0065, Pleiotropic drug resistance proteins (PDR1-15), ABC superfamily [Secondary metabolites biosynthesis, transport and catabolism].	60.8	1e-13
comp50163_c0_seq2	U	gnl|CDD|36491 KOG1277, KOG1277, KOG1277, Endosomal membrane proteins, EMP70 [Intracellular trafficking, secretion, and vesicular transport].	305	1e-100
comp50163_c0_seq2	U	gnl|CDD|36492 KOG1278, KOG1278, KOG1278, Endosomal membrane proteins, EMP70 [Intracellular trafficking, secretion, and vesicular transport].	136	3e-37
comp48831_c0_seq1	F	gnl|CDD|38113 KOG2902, KOG2902, KOG2902, Dihydroorotase [Nucleotide transport and metabolism].	461	1e-158
comp67196_c0_seq2	GM	gnl|CDD|39945 KOG4748, KOG4748, KOG4748, Subunit of Golgi mannosyltransferase complex [Carbohydrate transport and metabolism, Cell wall/membrane/envelope biogenesis].	407	3e-133
comp56792_c0_seq2	U	gnl|CDD|38418 KOG3208, KOG3208, KOG3208, SNARE protein GS28 [Intracellular trafficking, secretion, and vesicular transport].	238	2e-74
comp58786_c0_seq1	E	gnl|CDD|37150 KOG1939, KOG1939, KOG1939, Oxoprolinase [Amino acid transport and metabolism].	1467	0.0
comp59456_c0_seq1	O	gnl|CDD|37965 KOG2754, KOG2754, KOG2754, Oligosaccharyltransferase, beta subunit [Posttranslational modification, protein turnover, chaperones].	568	0.0
comp28227_c0_seq1	Q	gnl|CDD|35288 KOG0065, KOG0065, KOG0065, Pleiotropic drug resistance proteins (PDR1-15), ABC superfamily [Secondary metabolites biosynthesis, transport and catabolism].	115	4e-31
comp159567_c0_seq1	T	gnl|CDD|39857 KOG4658, KOG4658, KOG4658, Apoptotic ATPase [Signal transduction mechanisms].	89.4	1e-21
comp159567_c0_seq1	S	gnl|CDD|35693 KOG0472, KOG0472, KOG0472, Leucine-rich repeat protein [Function unknown].	57.4	5e-11
comp159567_c0_seq1	T	gnl|CDD|35837 KOG0617, KOG0617, KOG0617, Ras suppressor protein (contains leucine-rich repeats) [Signal transduction mechanisms].	55.8	6e-11
comp159567_c0_seq1	Z	gnl|CDD|35665 KOG0444, KOG0444, KOG0444, Cytoskeletal regulator Flightless-I (contains leucine-rich and gelsolin repeats) [Cytoskeleton].	52.0	4e-09
comp73113_c0_seq1	S	gnl|CDD|35740 KOG0520, KOG0520, KOG0520, Uncharacterized conserved protein, contains IPT/TIG domain [Function unknown].	392	1e-117
comp49564_c0_seq1	R	gnl|CDD|39849 KOG4650, KOG4650, KOG4650, Predicted steroid reductase [General function prediction only].	294	7e-100
comp67160_c0_seq1	E	gnl|CDD|37678 KOG2467, KOG2467, KOG2467, Glycine/serine hydroxymethyltransferase [Amino acid transport and metabolism].	813	0.0
comp67527_c0_seq7	Z	gnl|CDD|37087 KOG1876, KOG1876, KOG1876, Actin-related protein Arp2/3 complex, subunit ARPC4 [Cytoskeleton].	287	2e-94
comp48323_c0_seq3	T	gnl|CDD|35250 KOG0027, KOG0027, KOG0027, Calmodulin and related proteins (EF-Hand superfamily) [Signal transduction mechanisms].	212	2e-66
comp48323_c0_seq3	ZD	gnl|CDD|35251 KOG0028, KOG0028, KOG0028, Ca2+-binding protein (centrin/caltractin), EF-Hand superfamily protein [Cytoskeleton, Cell cycle control, cell division, chromosome partitioning].	147	6e-42
comp48323_c0_seq3	Z	gnl|CDD|35254 KOG0031, KOG0031, KOG0031, Myosin regulatory light chain, EF-Hand protein superfamily [Cytoskeleton].	145	8e-41
comp48323_c0_seq3	Z	gnl|CDD|35253 KOG0030, KOG0030, KOG0030, Myosin essential light chain, EF-Hand protein superfamily [Cytoskeleton].	137	5e-38
comp368430_c0_seq1	D	gnl|CDD|35820 KOG0600, KOG0600, KOG0600, Cdc2-related protein kinase [Cell cycle control, cell division, chromosome partitioning].	126	9e-40
comp368430_c0_seq1	DKL	gnl|CDD|35878 KOG0659, KOG0659, KOG0659, Cdk activating kinase (CAK)/RNA polymerase II transcription initiation/nucleotide excision repair factor TFIIH/TFIIK, kinase subunit CDK7 [Cell cycle control, cell division, chromosome partitioning, Transcription, Replication, recombination and repair].	71.2	3e-18
comp368430_c0_seq1	R	gnl|CDD|35882 KOG0663, KOG0663, KOG0663, Protein kinase PITSLRE and related kinases [General function prediction only].	70.9	4e-18
comp368430_c0_seq1	R	gnl|CDD|35814 KOG0594, KOG0594, KOG0594, Protein kinase PCTAIRE and related kinases [General function prediction only].	70.1	9e-18
comp368430_c0_seq1	D	gnl|CDD|35811 KOG0591, KOG0591, KOG0591, NIMA (never in mitosis)-related G2-specific serine/threonine protein kinase [Cell cycle control, cell division, chromosome partitioning].	68.2	4e-17
comp69605_c0_seq2	E	gnl|CDD|35847 KOG0628, KOG0628, KOG0628, Aromatic-L-amino-acid/L-histidine decarboxylase [Amino acid transport and metabolism].	569	0.0
comp58675_c0_seq1	Z	gnl|CDD|36016 KOG0797, KOG0797, KOG0797, Actin-related protein [Cytoskeleton].	378	2e-121
comp65708_c0_seq4	E	gnl|CDD|36651 KOG1438, KOG1438, KOG1438, Anthranilate phosphoribosyltransferase [Amino acid transport and metabolism].	347	1e-107
comp73226_c0_seq2	G	gnl|CDD|36283 KOG1065, KOG1065, KOG1065, Maltase glucoamylase and related hydrolases, glycosyl hydrolase family 31 [Carbohydrate transport and metabolism].	464	9e-148
comp60754_c0_seq1	KL	gnl|CDD|35608 KOG0387, KOG0387, KOG0387, Transcription-coupled repair protein CSB/RAD26 (contains SNF2 family DNA-dependent ATPase domain) [Transcription, Replication, recombination and repair].	550	0.0
comp214011_c0_seq1	T	gnl|CDD|39857 KOG4658, KOG4658, KOG4658, Apoptotic ATPase [Signal transduction mechanisms].	73.2	5e-19
comp210716_c0_seq1	F	gnl|CDD|35651 KOG0430, KOG0430, KOG0430, Xanthine dehydrogenase [Nucleotide transport and metabolism].	60.1	5e-14
comp69065_c0_seq1	H	gnl|CDD|37755 KOG2544, KOG2544, KOG2544, Dihydropteroate synthase/7,8-dihydro-6-hydroxymethylpterin-pyrophosphokinase/Dihydroneopterin aldolase [Coenzyme transport and metabolism].	647	0.0
comp64771_c1_seq4	R	gnl|CDD|36786 KOG1573, KOG1573, KOG1573, Aldehyde reductase [General function prediction only].	173	8e-49
comp433484_c0_seq1	P	gnl|CDD|36376 KOG1161, KOG1161, KOG1161, Protein involved in vacuolar polyphosphate accumulation, contains SPX domain [Inorganic ion transport and metabolism].	76.6	5e-20
comp60562_c0_seq2	O	gnl|CDD|35588 KOG0367, KOG0367, KOG0367, Protein geranylgeranyltransferase Type I, beta subunit [Posttranslational modification, protein turnover, chaperones].	399	2e-133
comp60562_c0_seq2	O	gnl|CDD|35587 KOG0366, KOG0366, KOG0366, Protein geranylgeranyltransferase type II, beta subunit [Posttranslational modification, protein turnover, chaperones].	201	6e-58
comp50739_c0_seq2	R	gnl|CDD|35630 KOG0409, KOG0409, KOG0409, Predicted dehydrogenase [General function prediction only].	343	3e-114
comp3725_c0_seq1	E	gnl|CDD|36615 KOG1401, KOG1401, KOG1401, Acetylornithine aminotransferase [Amino acid transport and metabolism].	103	2e-30
comp3725_c0_seq1	E	gnl|CDD|36618 KOG1404, KOG1404, KOG1404, Alanine-glyoxylate aminotransferase AGT2 [Amino acid transport and metabolism].	41.6	4e-07
comp69901_c0_seq2	BK	gnl|CDD|36298 KOG1082, KOG1082, KOG1082, Histone H3 (Lys9) methyltransferase SUV39H1/Clr4, required for transcriptional silencing [Chromatin structure and dynamics, Transcription].	273	1e-76
comp70577_c0_seq3	J	gnl|CDD|35774 KOG0554, KOG0554, KOG0554, Asparaginyl-tRNA synthetase (mitochondrial) [Translation, ribosomal structure and biogenesis].	591	0.0
comp63192_c0_seq1	L	gnl|CDD|37583 KOG2372, KOG2372, KOG2372, Oxidation resistance protein [Replication, recombination and repair].	135	1e-35
comp52024_c0_seq1	DZ	gnl|CDD|36938 KOG1727, KOG1727, KOG1727, Microtubule-binding protein (translationally controlled tumor protein) [Cell cycle control, cell division, chromosome partitioning, Cytoskeleton].	199	1e-63
comp72405_c0_seq1	QI	gnl|CDD|35379 KOG0157, KOG0157, KOG0157, Cytochrome P450 CYP4/CYP19/CYP26 subfamilies [Secondary metabolites biosynthesis, transport and catabolism, Lipid transport and metabolism].	385	1e-125
comp72962_c0_seq1	O	gnl|CDD|35772 KOG0552, KOG0552, KOG0552, FKBP-type peptidyl-prolyl cis-trans isomerase [Posttranslational modification, protein turnover, chaperones].	132	7e-40
comp72962_c0_seq1	O	gnl|CDD|35769 KOG0549, KOG0549, KOG0549, FKBP-type peptidyl-prolyl cis-trans isomerase [Posttranslational modification, protein turnover, chaperones].	109	3e-31
comp72962_c0_seq1	O	gnl|CDD|35764 KOG0544, KOG0544, KOG0544, FKBP-type peptidyl-prolyl cis-trans isomerase [Posttranslational modification, protein turnover, chaperones].	94.0	3e-25
comp72962_c0_seq1	O	gnl|CDD|35763 KOG0543, KOG0543, KOG0543, FKBP-type peptidyl-prolyl cis-trans isomerase [Posttranslational modification, protein turnover, chaperones].	61.6	3e-13
comp65747_c0_seq2	O	gnl|CDD|35950 KOG0731, KOG0731, KOG0731, AAA+-type ATPase containing the peptidase M41 domain [Posttranslational modification, protein turnover, chaperones].	562	0.0
comp136517_c0_seq1	T	gnl|CDD|37408 KOG2197, KOG2197, KOG2197, Ypt/Rab-specific GTPase-activating protein GYP7 and related proteins [Signal transduction mechanisms].	79.0	7e-19
comp178363_c0_seq1	J	gnl|CDD|36461 KOG1247, KOG1247, KOG1247, Methionyl-tRNA synthetase [Translation, ribosomal structure and biogenesis].	87.4	2e-24
comp243064_c0_seq1	R	gnl|CDD|35452 KOG0231, KOG0231, KOG0231, Junctional membrane complex protein Junctophilin and related MORN repeat proteins [General function prediction only].	100	2e-28
comp48727_c0_seq2	YU	gnl|CDD|37111 KOG1900, KOG1900, KOG1900, Nuclear pore complex, Nup155 component (D Nup154, sc Nup157/Nup170) [Nuclear structure, Intracellular trafficking, secretion, and vesicular transport].	301	1e-99
comp62302_c0_seq1	E	gnl|CDD|37486 KOG2275, KOG2275, KOG2275, Aminoacylase ACY1 and related metalloexopeptidases [Amino acid transport and metabolism].	343	2e-114
comp41718_c0_seq1	T	gnl|CDD|35803 KOG0583, KOG0583, KOG0583, Serine/threonine protein kinase [Signal transduction mechanisms].	172	5e-55
comp41718_c0_seq1	D	gnl|CDD|35808 KOG0588, KOG0588, KOG0588, Serine/threonine protein kinase [Cell cycle control, cell division, chromosome partitioning].	139	4e-42
comp41718_c0_seq1	R	gnl|CDD|35831 KOG0611, KOG0611, KOG0611, Predicted serine/threonine protein kinase [General function prediction only].	127	1e-37
comp41718_c0_seq1	T	gnl|CDD|35255 KOG0032, KOG0032, KOG0032, Ca2+/calmodulin-dependent protein kinase, EF-Hand protein superfamily [Signal transduction mechanisms].	124	1e-36
comp41718_c0_seq1	D	gnl|CDD|35835 KOG0615, KOG0615, KOG0615, Serine/threonine protein kinase Chk2 and related proteins [Cell cycle control, cell division, chromosome partitioning].	119	1e-34
comp66284_c0_seq1	J	gnl|CDD|36927 KOG1715, KOG1715, KOG1715, Mitochondrial/chloroplast ribosomal protein L12 [Translation, ribosomal structure and biogenesis].	167	5e-50
comp67136_c0_seq2	A	gnl|CDD|35550 KOG0329, KOG0329, KOG0329, ATP-dependent RNA helicase [RNA processing and modification].	371	2e-115
comp67136_c0_seq2	A	gnl|CDD|35547 KOG0326, KOG0326, KOG0326, ATP-dependent RNA helicase [RNA processing and modification].	153	7e-39
comp67136_c0_seq2	J	gnl|CDD|35549 KOG0328, KOG0328, KOG0328, Predicted ATP-dependent RNA helicase FAL1, involved in rRNA maturation, DEAD-box superfamily [Translation, ribosomal structure and biogenesis].	144	3e-36
comp67136_c0_seq2	J	gnl|CDD|35548 KOG0327, KOG0327, KOG0327, Translation initiation factor 4F, helicase subunit (eIF-4A) and related helicases [Translation, ribosomal structure and biogenesis].	134	7e-33
comp73029_c0_seq2	E	gnl|CDD|37559 KOG2348, KOG2348, KOG2348, Urea transporter [Amino acid transport and metabolism].	753	0.0
comp48269_c0_seq1	S	gnl|CDD|39815 KOG4615, KOG4615, KOG4615, Uncharacterized conserved protein [Function unknown].	133	3e-37
comp51024_c0_seq1	G	gnl|CDD|36829 KOG1616, KOG1616, KOG1616, Protein involved in Snf1 protein kinase complex assembly [Carbohydrate transport and metabolism].	187	3e-51
comp143798_c0_seq1	C	gnl|CDD|35968 KOG0749, KOG0749, KOG0749, Mitochondrial ADP/ATP carrier proteins [Energy production and conversion].	183	4e-59
comp143798_c0_seq1	C	gnl|CDD|35971 KOG0752, KOG0752, KOG0752, Mitochondrial solute carrier protein [Energy production and conversion].	102	9e-28
comp143798_c0_seq1	F	gnl|CDD|35259 KOG0036, KOG0036, KOG0036, Predicted mitochondrial carrier protein [Nucleotide transport and metabolism].	69.3	1e-15
comp45730_c1_seq1	O	gnl|CDD|36083 KOG0865, KOG0865, KOG0865, Cyclophilin type peptidyl-prolyl cis-trans isomerase [Posttranslational modification, protein turnover, chaperones].	263	2e-84
comp45730_c1_seq1	O	gnl|CDD|35766 KOG0546, KOG0546, KOG0546, HSP90 co-chaperone CPR7/Cyclophilin [Posttranslational modification, protein turnover, chaperones].	230	4e-72
comp45730_c1_seq1	O	gnl|CDD|35334 KOG0111, KOG0111, KOG0111, Cyclophilin-type peptidyl-prolyl cis-trans isomerase [Posttranslational modification, protein turnover, chaperones].	228	4e-71
comp45730_c1_seq1	O	gnl|CDD|36097 KOG0879, KOG0879, KOG0879, U-snRNP-associated cyclophilin type peptidyl-prolyl cis-trans isomerase [Posttranslational modification, protein turnover, chaperones].	221	3e-68
comp45730_c1_seq1	O	gnl|CDD|36098 KOG0880, KOG0880, KOG0880, Peptidyl-prolyl cis-trans isomerase [Posttranslational modification, protein turnover, chaperones].	218	2e-67
comp188710_c0_seq1	P	gnl|CDD|35428 KOG0207, KOG0207, KOG0207, Cation transport ATPase [Inorganic ion transport and metabolism].	189	2e-56
comp64021_c0_seq2	V	gnl|CDD|37173 KOG1962, KOG1962, KOG1962, B-cell receptor-associated protein and related proteins [Defense mechanisms].	98.2	8e-23
comp29336_c0_seq1	O	gnl|CDD|35929 KOG0710, KOG0710, KOG0710, Molecular chaperone (small heat-shock protein Hsp26/Hsp42) [Posttranslational modification, protein turnover, chaperones].	113	3e-31
comp61913_c0_seq1	GOU	gnl|CDD|36657 KOG1444, KOG1444, KOG1444, Nucleotide-sugar transporter VRG4/SQV-7 [Carbohydrate transport and metabolism, Posttranslational modification, protein turnover, chaperones, Intracellular trafficking, secretion, and vesicular transport].	248	1e-72
comp32292_c0_seq2	O	gnl|CDD|36963 KOG1752, KOG1752, KOG1752, Glutaredoxin and related proteins [Posttranslational modification, protein turnover, chaperones].	111	1e-30
comp21942_c0_seq1	G	gnl|CDD|35717 KOG0496, KOG0496, KOG0496, Beta-galactosidase [Carbohydrate transport and metabolism].	172	1e-56
comp18354_c0_seq1	C	gnl|CDD|35968 KOG0749, KOG0749, KOG0749, Mitochondrial ADP/ATP carrier proteins [Energy production and conversion].	114	4e-35
comp18354_c0_seq1	C	gnl|CDD|35971 KOG0752, KOG0752, KOG0752, Mitochondrial solute carrier protein [Energy production and conversion].	63.2	3e-15
comp18354_c0_seq1	C	gnl|CDD|35974 KOG0755, KOG0755, KOG0755, Mitochondrial oxaloacetate carrier protein [Energy production and conversion].	46.6	6e-09
comp64684_c0_seq2	G	gnl|CDD|35850 KOG0631, KOG0631, KOG0631, Galactokinase [Carbohydrate transport and metabolism].	444	8e-151
comp53277_c0_seq1	S	gnl|CDD|37778 KOG2567, KOG2567, KOG2567, Uncharacterized conserved protein [Function unknown].	192	3e-57
comp50929_c0_seq1	J	gnl|CDD|38629 KOG3419, KOG3419, KOG3419, Mitochondrial/chloroplast ribosomal protein S16 [Translation, ribosomal structure and biogenesis].	142	6e-40
comp70312_c0_seq2	IT	gnl|CDD|36384 KOG1169, KOG1169, KOG1169, Diacylglycerol kinase [Lipid transport and metabolism, Signal transduction mechanisms].	546	2e-179
comp61095_c0_seq2	S	gnl|CDD|35693 KOG0472, KOG0472, KOG0472, Leucine-rich repeat protein [Function unknown].	77.4	2e-15
comp410806_c0_seq1	R	gnl|CDD|36168 KOG0950, KOG0950, KOG0950, DNA polymerase theta/eta, DEAD-box superfamily [General function prediction only].	99.8	1e-26
comp51824_c0_seq1	O	gnl|CDD|35400 KOG0179, KOG0179, KOG0179, 20S proteasome, regulatory subunit beta type PSMB1/PRE7 [Posttranslational modification, protein turnover, chaperones].	323	1e-107
comp8665_c0_seq1	R	gnl|CDD|35830 KOG0610, KOG0610, KOG0610, Putative serine/threonine protein kinase [General function prediction only].	205	2e-68
comp34394_c0_seq1	T	gnl|CDD|39857 KOG4658, KOG4658, KOG4658, Apoptotic ATPase [Signal transduction mechanisms].	63.5	3e-15
comp66554_c0_seq2	S	gnl|CDD|39729 KOG4529, KOG4529, KOG4529, Uncharacterized conserved protein [Function unknown].	283	9e-86
comp369247_c0_seq1	R	gnl|CDD|37088 KOG1877, KOG1877, KOG1877, Putative transmembrane protein cmp44E [General function prediction only].	57.0	8e-13
comp64062_c0_seq1	S	gnl|CDD|39896 KOG4698, KOG4698, KOG4698, Uncharacterized conserved protein [Function unknown].	392	1e-125
comp59813_c0_seq1	S	gnl|CDD|36640 KOG1427, KOG1427, KOG1427, Uncharacterized conserved protein, contains RCC1 domain [Function unknown].	112	8e-27
comp69524_c0_seq1	T	gnl|CDD|36401 KOG1187, KOG1187, KOG1187, Serine/threonine protein kinase [Signal transduction mechanisms].	302	2e-92
comp66852_c0_seq1	GMO	gnl|CDD|36284 KOG1066, KOG1066, KOG1066, Glucosidase II catalytic (alpha) subunit and related enzymes, glycosyl hydrolase family 31 [Carbohydrate transport and metabolism, Cell wall/membrane/envelope biogenesis, Posttranslational modification, protein turnover, chaperones].	1223	0.0
comp31081_c0_seq1	J	gnl|CDD|37417 KOG2206, KOG2206, KOG2206, Exosome 3'-5' exoribonuclease complex, subunit PM/SCL-100 (Rrp6) [Translation, ribosomal structure and biogenesis].	288	2e-95
comp23746_c0_seq1	O	gnl|CDD|35931 KOG0712, KOG0712, KOG0712, Molecular chaperone (DnaJ superfamily) [Posttranslational modification, protein turnover, chaperones].	75.5	2e-19
comp23746_c0_seq1	O	gnl|CDD|35932 KOG0713, KOG0713, KOG0713, Molecular chaperone (DnaJ superfamily) [Posttranslational modification, protein turnover, chaperones].	49.3	1e-09
comp23746_c0_seq1	O	gnl|CDD|35933 KOG0714, KOG0714, KOG0714, Molecular chaperone (DnaJ superfamily) [Posttranslational modification, protein turnover, chaperones].	46.6	1e-08
comp25348_c0_seq1	K	gnl|CDD|36870 KOG1657, KOG1657, KOG1657, CCAAT-binding factor, subunit C (HAP5) [Transcription].	68.9	1e-16
comp443171_c0_seq1	T	gnl|CDD|36401 KOG1187, KOG1187, KOG1187, Serine/threonine protein kinase [Signal transduction mechanisms].	87.0	2e-24
comp443171_c0_seq1	T	gnl|CDD|35413 KOG0192, KOG0192, KOG0192, Tyrosine kinase specific for activated (GTP-bound) p21cdc42Hs [Signal transduction mechanisms].	69.3	1e-17
comp443171_c0_seq1	R	gnl|CDD|35804 KOG0584, KOG0584, KOG0584, Serine/threonine protein kinase [General function prediction only].	65.9	3e-16
comp443171_c0_seq1	T	gnl|CDD|35418 KOG0197, KOG0197, KOG0197, Tyrosine kinases [Signal transduction mechanisms].	60.1	6e-14
comp443171_c0_seq1	T	gnl|CDD|35419 KOG0198, KOG0198, KOG0198, MEKK and related serine/threonine protein kinases [Signal transduction mechanisms].	58.5	2e-13
comp72218_c1_seq1	U	gnl|CDD|37878 KOG2667, KOG2667, KOG2667, COPII vesicle protein [Intracellular trafficking, secretion, and vesicular transport].	275	3e-84
comp62107_c0_seq1	G	gnl|CDD|36671 KOG1458, KOG1458, KOG1458, Fructose-1,6-bisphosphatase [Carbohydrate transport and metabolism].	395	5e-131
comp50611_c0_seq1	O	gnl|CDD|35412 KOG0191, KOG0191, KOG0191, Thioredoxin/protein disulfide isomerase [Posttranslational modification, protein turnover, chaperones].	285	9e-89
comp50611_c0_seq1	O	gnl|CDD|35411 KOG0190, KOG0190, KOG0190, Protein disulfide isomerase (prolyl 4-hydroxylase beta subunit) [Posttranslational modification, protein turnover, chaperones].	158	2e-42
comp46544_c0_seq1	U	gnl|CDD|36077 KOG0859, KOG0859, KOG0859, Synaptobrevin/VAMP-like protein [Intracellular trafficking, secretion, and vesicular transport].	166	6e-51
comp57312_c0_seq3	G	gnl|CDD|37637 KOG2426, KOG2426, KOG2426, Dihydroxyacetone kinase/glycerone kinase [Carbohydrate transport and metabolism].	649	0.0
comp54323_c0_seq1	L	gnl|CDD|38386 KOG3176, KOG3176, KOG3176, Predicted alpha-helical protein, potentially involved in replication/repair [Replication, recombination and repair].	167	3e-49
comp61071_c0_seq6	T	gnl|CDD|38091 KOG2880, KOG2880, KOG2880, SMAD6 interacting protein AMSH, contains JAB/MPN/Mov34 domain [Signal transduction mechanisms].	280	4e-91
comp73046_c0_seq7	YU	gnl|CDD|36455 KOG1241, KOG1241, KOG1241, Karyopherin (importin) beta 1 [Nuclear structure, Intracellular trafficking, secretion, and vesicular transport].	1064	0.0
comp71281_c2_seq7	C	gnl|CDD|36788 KOG1575, KOG1575, KOG1575, Voltage-gated shaker-like K+ channel, subunit beta/KCNAB [Energy production and conversion].	380	2e-125
comp242220_c0_seq1	Q	gnl|CDD|35378 KOG0156, KOG0156, KOG0156, Cytochrome P450 CYP2 subfamily [Secondary metabolites biosynthesis, transport and catabolism].	105	2e-31
comp24963_c0_seq1	M	gnl|CDD|36134 KOG0916, KOG0916, KOG0916, 1,3-beta-glucan synthase/callose synthase catalytic subunit [Cell wall/membrane/envelope biogenesis].	268	3e-91
comp56147_c0_seq1	D	gnl|CDD|36254 KOG1036, KOG1036, KOG1036, Mitotic spindle checkpoint protein BUB3, WD repeat superfamily [Cell cycle control, cell division, chromosome partitioning].	457	1e-158
comp56147_c0_seq1	A	gnl|CDD|35866 KOG0647, KOG0647, KOG0647, mRNA export protein (contains WD40 repeats) [RNA processing and modification].	279	3e-89
comp28262_c0_seq1	D	gnl|CDD|36738 KOG1525, KOG1525, KOG1525, Sister chromatid cohesion complex Cohesin, subunit PDS5 [Cell cycle control, cell division, chromosome partitioning].	147	2e-44
comp50453_c0_seq1	Z	gnl|CDD|36867 KOG1654, KOG1654, KOG1654, Microtubule-associated anchor protein involved in autophagy and membrane trafficking [Cytoskeleton].	174	6e-54
comp69390_c1_seq1	A	gnl|CDD|38278 KOG3068, KOG3068, KOG3068, mRNA splicing factor [RNA processing and modification].	208	3e-63
comp49440_c0_seq1	U	gnl|CDD|36972 KOG1761, KOG1761, KOG1761, Signal recognition particle, subunit Srp14 [Intracellular trafficking, secretion, and vesicular transport].	103	4e-27
comp284562_c0_seq1	OE	gnl|CDD|36496 KOG1282, KOG1282, KOG1282, Serine carboxypeptidases (lysosomal cathepsin A) [Amino acid transport and metabolism, Posttranslational modification, protein turnover, chaperones].	46.2	8e-09
comp64398_c1_seq1	O	gnl|CDD|35642 KOG0421, KOG0421, KOG0421, Ubiquitin-protein ligase [Posttranslational modification, protein turnover, chaperones].	268	3e-89
comp64398_c1_seq1	O	gnl|CDD|35638 KOG0417, KOG0417, KOG0417, Ubiquitin-protein ligase [Posttranslational modification, protein turnover, chaperones].	169	8e-51
comp64398_c1_seq1	O	gnl|CDD|35640 KOG0419, KOG0419, KOG0419, Ubiquitin-protein ligase [Posttranslational modification, protein turnover, chaperones].	147	1e-42
comp64398_c1_seq1	O	gnl|CDD|35646 KOG0425, KOG0425, KOG0425, Ubiquitin-protein ligase [Posttranslational modification, protein turnover, chaperones].	125	2e-34
comp64398_c1_seq1	O	gnl|CDD|35647 KOG0426, KOG0426, KOG0426, Ubiquitin-protein ligase [Posttranslational modification, protein turnover, chaperones].	122	2e-33
comp72062_c0_seq5	T	gnl|CDD|39364 KOG4162, KOG4162, KOG4162, Predicted calmodulin-binding protein [Signal transduction mechanisms].	433	3e-132
comp4612_c0_seq1	PT	gnl|CDD|35719 KOG0498, KOG0498, KOG0498, K+-channel ERG and related proteins, contain PAS/PAC sensor domain [Inorganic ion transport and metabolism, Signal transduction mechanisms].	140	2e-43
comp63058_c0_seq1	I	gnl|CDD|36232 KOG1014, KOG1014, KOG1014, 17 beta-hydroxysteroid dehydrogenase type 3, HSD17B3 [Lipid transport and metabolism].	225	5e-68
comp8901_c0_seq2	T	gnl|CDD|39857 KOG4658, KOG4658, KOG4658, Apoptotic ATPase [Signal transduction mechanisms].	105	9e-31
comp54450_c0_seq1	G	gnl|CDD|35844 KOG0625, KOG0625, KOG0625, Phosphoglucomutase [Carbohydrate transport and metabolism].	479	4e-171
comp379703_c0_seq1	T	gnl|CDD|36401 KOG1187, KOG1187, KOG1187, Serine/threonine protein kinase [Signal transduction mechanisms].	84.3	4e-23
comp4169_c0_seq1	Q	gnl|CDD|36477 KOG1263, KOG1263, KOG1263, Multicopper oxidases [Secondary metabolites biosynthesis, transport and catabolism].	82.4	8e-20
comp31742_c0_seq1	QR	gnl|CDD|35365 KOG0143, KOG0143, KOG0143, Iron/ascorbate family oxidoreductases [Secondary metabolites biosynthesis, transport and catabolism, General function prediction only].	287	4e-92
comp69678_c0_seq4	I	gnl|CDD|37100 KOG1889, KOG1889, KOG1889, Putative phosphoinositide phosphatase [Lipid transport and metabolism].	540	5e-179
comp61499_c0_seq2	G	gnl|CDD|38066 KOG2855, KOG2855, KOG2855, Ribokinase [Carbohydrate transport and metabolism].	209	2e-63
comp54075_c0_seq1	R	gnl|CDD|35864 KOG0645, KOG0645, KOG0645, WD40 repeat protein [General function prediction only].	448	1e-155
comp54075_c0_seq1	A	gnl|CDD|35493 KOG0272, KOG0272, KOG0272, U4/U6 small nuclear ribonucleoprotein Prp4 (contains WD40 repeats) [RNA processing and modification].	136	4e-36
comp54075_c0_seq1	S	gnl|CDD|35492 KOG0271, KOG0271, KOG0271, Notchless-like WD40 repeat-containing protein [Function unknown].	133	3e-35
comp54075_c0_seq1	R	gnl|CDD|35487 KOG0266, KOG0266, KOG0266, WD40 repeat-containing protein [General function prediction only].	129	7e-34
comp70627_c0_seq1	R	gnl|CDD|37634 KOG2423, KOG2423, KOG2423, Nucleolar GTPase [General function prediction only].	628	0.0
comp175596_c0_seq1	T	gnl|CDD|35837 KOG0617, KOG0617, KOG0617, Ras suppressor protein (contains leucine-rich repeats) [Signal transduction mechanisms].	69.7	1e-15
comp175596_c0_seq1	S	gnl|CDD|35693 KOG0472, KOG0472, KOG0472, Leucine-rich repeat protein [Function unknown].	68.9	2e-15
comp175596_c0_seq1	T	gnl|CDD|35838 KOG0618, KOG0618, KOG0618, Serine/threonine phosphatase 2C containing leucine-rich repeats, similar to SCN circadian oscillatory protein (SCOP) [Signal transduction mechanisms].	64.3	9e-14
comp47551_c0_seq1	O	gnl|CDD|36059 KOG0841, KOG0841, KOG0841, Multifunctional chaperone (14-3-3 family) [Posttranslational modification, protein turnover, chaperones].	376	7e-128
comp6624_c0_seq1	O	gnl|CDD|36756 KOG1543, KOG1543, KOG1543, Cysteine proteinase Cathepsin L [Posttranslational modification, protein turnover, chaperones].	64.3	3e-14
comp586311_c0_seq1	P	gnl|CDD|35473 KOG0252, KOG0252, KOG0252, Inorganic phosphate transporter [Inorganic ion transport and metabolism].	85.9	6e-24
comp14745_c0_seq1	U	gnl|CDD|36514 KOG1300, KOG1300, KOG1300, Vesicle trafficking protein Sec1 [Intracellular trafficking, secretion, and vesicular transport].	199	8e-61
comp72593_c0_seq1	U	gnl|CDD|36492 KOG1278, KOG1278, KOG1278, Endosomal membrane proteins, EMP70 [Intracellular trafficking, secretion, and vesicular transport].	609	0.0
comp72593_c0_seq1	U	gnl|CDD|36491 KOG1277, KOG1277, KOG1277, Endosomal membrane proteins, EMP70 [Intracellular trafficking, secretion, and vesicular transport].	335	6e-109
comp61240_c0_seq1	I	gnl|CDD|37972 KOG2761, KOG2761, KOG2761, START domain-containing proteins involved in steroidogenesis/phosphatidylcholine transfer [Lipid transport and metabolism].	265	4e-81
comp60583_c0_seq1	T	gnl|CDD|35260 KOG0037, KOG0037, KOG0037, Ca2+-binding protein, EF-Hand protein superfamily [Signal transduction mechanisms].	207	5e-63
comp30805_c0_seq1	TBLD	gnl|CDD|36107 KOG0889, KOG0889, KOG0889, Histone acetyltransferase SAGA, TRRAP/TRA1 component, PI-3 kinase superfamily [Signal transduction mechanisms, Chromatin structure and dynamics, Replication, recombination and repair, Cell cycle control, cell division, chromosome partitioning].	255	3e-84
comp62124_c0_seq1	T	gnl|CDD|36401 KOG1187, KOG1187, KOG1187, Serine/threonine protein kinase [Signal transduction mechanisms].	353	2e-116
comp37371_c0_seq1	R	gnl|CDD|35814 KOG0594, KOG0594, KOG0594, Protein kinase PCTAIRE and related kinases [General function prediction only].	98.6	7e-27
comp41041_c0_seq1	P	gnl|CDD|35270 KOG0047, KOG0047, KOG0047, Catalase [Inorganic ion transport and metabolism].	456	5e-164
comp59023_c0_seq1	G	gnl|CDD|35877 KOG0658, KOG0658, KOG0658, Glycogen synthase kinase-3 [Carbohydrate transport and metabolism].	307	7e-103
comp240772_c0_seq1	T	gnl|CDD|36401 KOG1187, KOG1187, KOG1187, Serine/threonine protein kinase [Signal transduction mechanisms].	122	1e-37
comp240772_c0_seq1	T	gnl|CDD|35413 KOG0192, KOG0192, KOG0192, Tyrosine kinase specific for activated (GTP-bound) p21cdc42Hs [Signal transduction mechanisms].	73.6	1e-18
comp240772_c0_seq1	T	gnl|CDD|35418 KOG0197, KOG0197, KOG0197, Tyrosine kinases [Signal transduction mechanisms].	51.6	2e-10
comp70288_c0_seq2	S	gnl|CDD|40040 KOG4843, KOG4843, KOG4843, Uncharacterized conserved protein [Function unknown].	225	3e-66
comp72445_c0_seq3	O	gnl|CDD|37273 KOG2062, KOG2062, KOG2062, 26S proteasome regulatory complex, subunit RPN2/PSMD1 [Posttranslational modification, protein turnover, chaperones].	921	0.0
comp58659_c0_seq1	O	gnl|CDD|36058 KOG0840, KOG0840, KOG0840, ATP-dependent Clp protease, proteolytic subunit [Posttranslational modification, protein turnover, chaperones].	239	4e-71
comp61382_c0_seq2	E	gnl|CDD|36014 KOG0795, KOG0795, KOG0795, Chorismate mutase [Amino acid transport and metabolism].	223	3e-63
comp67786_c0_seq1	T	gnl|CDD|39364 KOG4162, KOG4162, KOG4162, Predicted calmodulin-binding protein [Signal transduction mechanisms].	598	0.0
comp68463_c0_seq1	T	gnl|CDD|38380 KOG3170, KOG3170, KOG3170, Conserved phosducin-like protein [Signal transduction mechanisms].	213	3e-58
comp43017_c0_seq1	I	gnl|CDD|36603 KOG1389, KOG1389, KOG1389, 3-oxoacyl CoA thiolase [Lipid transport and metabolism].	272	2e-91
comp43017_c0_seq1	I	gnl|CDD|36604 KOG1390, KOG1390, KOG1390, Acetyl-CoA acetyltransferase [Lipid transport and metabolism].	151	2e-44
comp43017_c0_seq1	I	gnl|CDD|36605 KOG1391, KOG1391, KOG1391, Acetyl-CoA acetyltransferase [Lipid transport and metabolism].	148	3e-43
comp41506_c0_seq1	J	gnl|CDD|36701 KOG1488, KOG1488, KOG1488, Translational repressor Pumilio/PUF3 and related RNA-binding proteins (Puf superfamily) [Translation, ribosomal structure and biogenesis].	286	2e-94
comp41506_c0_seq1	J	gnl|CDD|37260 KOG2049, KOG2049, KOG2049, Translational repressor MPT5/PUF4 and related RNA-binding proteins (Puf superfamily) [Translation, ribosomal structure and biogenesis].	140	6e-39
comp68687_c1_seq4	AJ	gnl|CDD|35370 KOG0148, KOG0148, KOG0148, Apoptosis-promoting RNA-binding protein TIA-1/TIAR (RRM superfamily) [RNA processing and modification, Translation, ribosomal structure and biogenesis].	199	6e-58
comp68687_c1_seq4	A	gnl|CDD|35353 KOG0131, KOG0131, KOG0131, Splicing factor 3b, subunit 4 [RNA processing and modification].	105	4e-26
comp68687_c1_seq4	AJ	gnl|CDD|35345 KOG0123, KOG0123, KOG0123, Polyadenylate-binding protein (RRM superfamily) [RNA processing and modification, Translation, ribosomal structure and biogenesis].	101	1e-23
comp39800_c0_seq1	F	gnl|CDD|36692 KOG1479, KOG1479, KOG1479, Nucleoside transporter [Nucleotide transport and metabolism].	323	8e-104
comp38256_c0_seq1	L	gnl|CDD|38205 KOG2994, KOG2994, KOG2994, Uracil DNA glycosylase [Replication, recombination and repair].	94.4	1e-25
comp51652_c0_seq1	E	gnl|CDD|36618 KOG1404, KOG1404, KOG1404, Alanine-glyoxylate aminotransferase AGT2 [Amino acid transport and metabolism].	633	0.0
comp51652_c0_seq1	R	gnl|CDD|36617 KOG1403, KOG1403, KOG1403, Predicted alanine-glyoxylate aminotransferase [General function prediction only].	390	3e-129
comp51652_c0_seq1	E	gnl|CDD|36616 KOG1402, KOG1402, KOG1402, Ornithine aminotransferase [Amino acid transport and metabolism].	222	1e-65
comp162756_c0_seq1	U	gnl|CDD|37606 KOG2395, KOG2395, KOG2395, Protein involved in vacuole import and degradation [Intracellular trafficking, secretion, and vesicular transport].	117	3e-32
comp49251_c0_seq1	P	gnl|CDD|36816 KOG1603, KOG1603, KOG1603, Copper chaperone [Inorganic ion transport and metabolism].	51.2	4e-08
comp74443_c0_seq1	Z	gnl|CDD|35895 KOG0676, KOG0676, KOG0676, Actin and related proteins [Cytoskeleton].	131	1e-41
comp74443_c0_seq1	Z	gnl|CDD|35896 KOG0677, KOG0677, KOG0677, Actin-related protein Arp2/3 complex, subunit Arp2 [Cytoskeleton].	85.9	1e-23
comp74443_c0_seq1	Z	gnl|CDD|35898 KOG0679, KOG0679, KOG0679, Actin-related protein - Arp4p/Act3p [Cytoskeleton].	70.5	9e-18
comp74443_c0_seq1	Z	gnl|CDD|35899 KOG0680, KOG0680, KOG0680, Actin-related protein - Arp6p [Cytoskeleton].	53.1	3e-11
comp53305_c0_seq2	C	gnl|CDD|35988 KOG0769, KOG0769, KOG0769, Predicted mitochondrial carrier protein [Energy production and conversion].	291	1e-92
comp53305_c0_seq2	C	gnl|CDD|35983 KOG0764, KOG0764, KOG0764, Mitochondrial FAD carrier protein [Energy production and conversion].	171	7e-48
comp53305_c0_seq2	C	gnl|CDD|35971 KOG0752, KOG0752, KOG0752, Mitochondrial solute carrier protein [Energy production and conversion].	141	2e-37
comp53305_c0_seq2	C	gnl|CDD|35976 KOG0757, KOG0757, KOG0757, Mitochondrial carrier protein - Rim2p/Mrs12p [Energy production and conversion].	137	4e-36
comp156816_c0_seq1	T	gnl|CDD|36401 KOG1187, KOG1187, KOG1187, Serine/threonine protein kinase [Signal transduction mechanisms].	62.8	7e-15
comp57647_c0_seq4	O	gnl|CDD|35638 KOG0417, KOG0417, KOG0417, Ubiquitin-protein ligase [Posttranslational modification, protein turnover, chaperones].	246	1e-81
comp57647_c0_seq4	O	gnl|CDD|35639 KOG0418, KOG0418, KOG0418, Ubiquitin-protein ligase [Posttranslational modification, protein turnover, chaperones].	160	1e-47
comp57647_c0_seq4	O	gnl|CDD|35640 KOG0419, KOG0419, KOG0419, Ubiquitin-protein ligase [Posttranslational modification, protein turnover, chaperones].	147	3e-43
comp57647_c0_seq4	O	gnl|CDD|35642 KOG0421, KOG0421, KOG0421, Ubiquitin-protein ligase [Posttranslational modification, protein turnover, chaperones].	141	8e-41
comp35975_c0_seq1	L	gnl|CDD|37188 KOG1977, KOG1977, KOG1977, DNA mismatch repair protein - MLH3 family [Replication, recombination and repair].	186	5e-60
comp35975_c0_seq1	L	gnl|CDD|37190 KOG1979, KOG1979, KOG1979, DNA mismatch repair protein - MLH1 family [Replication, recombination and repair].	105	8e-29
comp35975_c0_seq1	L	gnl|CDD|37189 KOG1978, KOG1978, KOG1978, DNA mismatch repair protein - MLH2/PMS1/Pms2 family [Replication, recombination and repair].	104	2e-28
comp49674_c0_seq1	P	gnl|CDD|36816 KOG1603, KOG1603, KOG1603, Copper chaperone [Inorganic ion transport and metabolism].	49.7	2e-08
comp67167_c0_seq7	H	gnl|CDD|38409 KOG3199, KOG3199, KOG3199, Nicotinamide mononucleotide adenylyl transferase [Coenzyme transport and metabolism].	207	3e-60
comp73251_c0_seq4	T	gnl|CDD|36401 KOG1187, KOG1187, KOG1187, Serine/threonine protein kinase [Signal transduction mechanisms].	273	2e-78
comp16824_c0_seq1	T	gnl|CDD|36568 KOG1354, KOG1354, KOG1354, Serine/threonine protein phosphatase 2A, regulatory subunit [Signal transduction mechanisms].	71.6	5e-18
comp71908_c0_seq2	K	gnl|CDD|37072 KOG1861, KOG1861, KOG1861, Leucine permease transcriptional regulator [Transcription].	389	2e-114
comp70581_c0_seq1	T	gnl|CDD|36401 KOG1187, KOG1187, KOG1187, Serine/threonine protein kinase [Signal transduction mechanisms].	431	4e-141
comp66896_c0_seq2	KL	gnl|CDD|36339 KOG1123, KOG1123, KOG1123, RNA polymerase II transcription initiation/nucleotide excision repair factor TFIIH, 3'-5' helicase subunit SSL2 [Transcription, Replication, recombination and repair].	1070	0.0
comp62314_c0_seq1	S	gnl|CDD|37915 KOG2704, KOG2704, KOG2704, Predicted membrane protein [Function unknown].	500	4e-168
comp43302_c0_seq1	B	gnl|CDD|38677 KOG3467, KOG3467, KOG3467, Histone H4 [Chromatin structure and dynamics].	159	8e-49
comp397931_c0_seq1	S	gnl|CDD|35693 KOG0472, KOG0472, KOG0472, Leucine-rich repeat protein [Function unknown].	65.5	4e-15
[truncated: 19,761 more rows]
