# Supplementary material for: The Mining for Flowering-Related Genes Based on De Novo Transcriptome Sequencing in the Endangered Plant Phoebe chekiangensis
Source: Int J Mol Sci. 2025 Jan 24;26(3):1000. doi: 10.3390/ijms26031000 (PMC11817208; doi:10.3390/ijms26031000)
Supplement: Supplementary file 1 [file ijms-26-01000-s001.zip › Table S6 Primers for qPCR.xlsx]

## Sheet: Sheet1
ID	Sequence
CPS-F	AACCAAGAAAACTGGCACTCC
CPS-R	GTTTTAGGCCTCGGAATCCAC
GID1-F	TAGCACGAGGATCTCTCCAAC
GID1-R	ATATCTTGGCCCTCCTGCTAC
GA2ox-F	TGGCTGTGAGATGAATGCATG
GA2ox-R	ATTTGGTCATTCAAGGCCGAG
GA3ox-F	TTTTTGCACCCCTCAAGATGG
GA3ox-R	TGAAGGCCTGAACATCAACAC
GA20ox-F	CACAATGTCGTACAGCTCCAG
GA20ox-R	CAGTACAGCTTCTTGTGGACG
KAO-F	AAAGATTGCTGTGATGGCCTC
KAO-R	GTCGAGTTTGGAGACATGTGG
KO-F	ATACGGAAATTGCCTGGAACG
KO-R	CCTTCGAAGGCTTCCAGAATG
KS-F	GTGAGAAACACCGAGATGCTC
KS-R	CCCAGGAATGTAGCAGCTTTC
EF1α-F	CATTCAAGTATGCGTGGGT
EF1α-R	ACGGTGACCAGGAGCA
